# Supplementary material for: ZFR coordinates crosstalk between RNA decay and transcription in innate immunity
Source: Nat Commun. 2018 Mar 20;9:1145. doi: 10.1038/s41467-018-03326-5 (PMC5861047; doi:10.1038/s41467-018-03326-5)
Supplement: Supplementary file 4 — Supplementary Data 1(XLSX 3660 kb) [file 41467_2018_3326_MOESM4_ESM.xlsx]

## Sheet: Table S1 293 DESEQ2
exemplars	TranscriptId	Accn	LocusId	Symbol	GeneId	ContigAccn	Chromosome	Strand	Start	End	Length	#exons	p-value	adj. p-value	log2(fold change)	Regulation	#reads treat1	#reads treat2	#reads treat3	#reads ctrl1	#reads ctrl2	#reads ctrl3	NE treat1	NE treat2	NE treat3	NE ctrl1	NE ctrl2	NE ctrl3	mean NE(treat)	stddev NE(treat)	mean NE(ctrl)	stddev NE(ctrl)	RPKM treat1	RPKM treat2	RPKM treat3	RPKM ctrl1	RPKM ctrl2	RPKM ctrl3	mean RPKM(treat)	stddev RPKM(treat)	mean RPKM(ctrl)	stddev RPKM(ctrl)	log(10)control reads
NM_016107	GXT_2828720	NM_016107	GXL_159392	ZFR	51663	NC_000005	chr5	-	32354456	32444844	4716	20	0	0	-2.87	down	1620	772	1164	6162	4807	5499	0.02675	0.02724	0.02993	0.19995	0.1999	0.18996	0.02797	0.0014	0.1966	0.0047	2.88777	2.87765	3.17425	21.5391	21.6655	20.3138	2.97989	0.1375	21.1728	0.6096	3.73952
NM_138610	GXT_2838443	NM_138610	GXL_103114	H2AFY	9555	NC_000005	chr5	-	134670071	134734928	1924	9	0	0	-2.76	down	1232	618	872	4231	3241	4245	0.05063	0.05182	0.05329	0.3253	0.32532	0.34806	0.05191	0.00109	0.33289	0.01072	5.38303	5.64648	5.82873	36.2508	35.8049	38.4374	5.61941	0.18296	36.831	1.15035	3.5917
NM_005321	GXT_2809045	NM_005321	GXL_156180	HIST1H1E	3008	NC_000006	chr6	+	26156559	26157343	785	1	4.18e-99	1.41e-95	-1.67	down	8828	3721	4580	11377	9456	12906	1.05925	0.93025	0.83927	2.67534	2.87028	3.21878	0.94292	0.09025	2.92147	0.22479	94.5397	83.3268	75.034	238.912	256.039	286.42	84.3002	7.99283	260.457	19.645	4.05101
NM_019601	GXT_2815480	NM_019601	GXL_75065	SUSD2	56241	NC_000022	chr22	+	24577444	24585074	3183	15	5.82e-15	3.44e-13	-1.62	down	94	37	44	111	98	143	0.00243	0.00205	0.00181	0.00544	0.00622	0.00719	0.0021	0.00026	0.00628	0.00072	0.24826	0.20434	0.17778	0.57487	0.65442	0.78267	0.21013	0.02906	0.67065	0.08561	2.06942
NM_012316	GXT_2812169	NM_012316	GXL_481361	KPNA6	23633	NC_000001	chr1	+	32573644	32642169	7373	14	1.15e-142	5.83e-139	-1.37	down	3438	1724	2409	4564	3485	4323	0.03884	0.04067	0.04206	0.10302	0.10236	0.10309	0.04052	0.00132	0.10282	0.00033	3.91997	4.11043	4.20199	10.2043	10.0468	10.2146	4.07746	0.11747	10.1552	0.07679	3.61532
NM_178545	GXT_2833107	NM_178545	GXL_34950	TMEM52	339456	NC_000001	chr1	-	1849029	1850740	957	5	1.23e-09	2.64e-08	-1.35	down	86	38	36	99	70	100	0.00829	0.00753	0.00512	0.01817	0.01502	0.0196	0.00698	0.00135	0.0176	0.00191	0.75545	0.69802	0.48379	1.70531	1.55473	1.82041	0.64575	0.1169	1.69348	0.10879	1.95263
NM_004595	GXT_2813762	NM_004595	GXL_16353	SMS	6611	NC_000023	chrX	+	21958715	22012955	1817	11	1.37e-107	5.92e-104	-1.32	down	3670	1815	2218	4459	3481	4192	0.13843	0.1477	0.12884	0.33672	0.3384	0.33463	0.13832	0.0077	0.33658	0.00154	16.9798	17.5597	15.6989	40.4541	40.721	40.1927	16.7461	0.77742	40.4559	0.21564	3.60681
NM_004582	GXT_2807486	NM_004582	GXL_1226896	RABGGTB	5876	NC_000001	chr1	+	76251886	76260764	1497	9	9.55e-105	3.63e-101	-1.28	down	2632	1267	1742	3297	2381	2967	0.12486	0.12524	0.12621	0.30124	0.28411	0.28644	0.12544	0.00057	0.2906	0.00759	14.7804	14.8782	14.9654	36.3059	33.807	34.5284	14.8747	0.07559	34.8804	1.0501	3.45964
NM_000148	GXT_2840559	NM_000148	GXL_189036	FUT1	2523	NC_000019	chr19	-	49251268	49258647	4246	4	1.72e-26	4.42e-24	-1.22	down	326	161	227	373	309	375	0.00711	0.00722	0.0075	0.01577	0.01676	0.01709	0.00728	0.00016	0.01654	0.00056	0.64544	0.66656	0.68756	1.44813	1.54685	1.53862	0.66652	0.0172	1.5112	0.04472	2.54695
NM_138493	GXT_21915719	NM_138493	GXL_316944	C6orf129	154467	NC_000006	chr6	-	37450696	37467700	621	4	8.06e-25	1.79e-22	-1.19	down	376	153	237	403	322	367	0.04399	0.03465	0.03979	0.08906	0.08511	0.08939	0.03948	0.00382	0.08785	0.00194	5.09	4.33106	4.90817	10.6978	11.0213	10.2957	4.77641	0.32354	10.6716	0.29681	2.5611
NM_178836	GXT_2836778	NM_178836	GXL_692519	PLD6	201164	NC_000017	chr17	-	17104309	17109646	2577	2	1.25e-36	6.89e-34	-1.18	down	594	300	369	652	510	652	0.02137	0.02227	0.02024	0.04615	0.04632	0.04901	0.02129	0.00083	0.04716	0.00131	1.93773	2.04645	1.84151	4.17074	4.20654	4.40772	1.9419	0.08372	4.26167	0.1043	2.78152
NM_001161572	GXT_23535984	NM_001161572	GXL_47679	MAFF	23764	NC_000022	chr22	+	38597939	38612518	2466	3	5.88e-06	5.53e-05	-1.14	down	56	21	43	58	54	63	0.00214	0.00167	0.0024	0.00398	0.00511	0.0047	0.00207	0.0003	0.0046	0.00047	0.1909	0.1497	0.22425	0.38772	0.46545	0.44507	0.18828	0.03049	0.43275	0.03291	1.76592
NM_001168531	GXT_23743484	NM_001168531	GXL_219501	ASB9	140462	NC_000023	chrX	-	15262109	15288589	1949	8	1.56e-05	0.000131	-1.13	down	42	26	39	50	49	62	0.00174	0.00232	0.00221	0.00414	0.00512	0.00529	0.00209	0.00025	0.00485	0.00051	0.18116	0.23451	0.25734	0.4229	0.53438	0.55419	0.22434	0.03192	0.50382	0.05779	1.7297
NM_024699	GXT_2829393	NM_024699	GXL_172582	ZFAND1	79752	NC_000008	chr8	-	82613566	82633539	2194	8	2.69e-41	2.82e-38	-1.13	down	898	428	667	1014	824	908	0.03219	0.03134	0.03561	0.06958	0.07391	0.06585	0.03305	0.00185	0.06978	0.00329	3.44081	3.42927	3.90977	7.61871	7.98288	7.20992	3.59328	0.22384	7.60384	0.31573	2.96158
NM_001079675	GXT_22221398	NM_001079675	GXL_36916	ETV4	2118	NC_000017	chr17	-	41605211	41623762	2392	13	3.73e-08	5.83e-07	-1.11	down	150	62	61	161	87	132	0.00481	0.0041	0.00296	0.00946	0.00673	0.00882	0.00396	0.00076	0.00834	0.00117	0.52717	0.45564	0.32797	1.10954	0.77308	0.96138	0.43693	0.08239	0.948	0.13768	2.10266
NM_016564	GXT_2839502	NM_016564	GXL_141229	CEND1	51286	NC_000011	chr11	-	787110	790126	1646	2	9.5e-07	1.08e-05	-1.1	down	106	43	61	123	53	123	0.00572	0.00502	0.00524	0.01343	0.00737	0.01391	0.00533	0.00029	0.01157	0.00298	0.54137	0.45923	0.47661	1.23184	0.68441	1.30184	0.4924	0.03534	1.0727	0.27604	1.99855
NM_020665	GXT_2835239	NM_020665	GXL_219495	TMEM27	57393	NC_000023	chrX	-	15645441	15683154	1578	6	0.000178	0.00111	-1.06	down	44	17	27	46	33	45	0.00215	0.00211	0.002	0.00458	0.00447	0.00436	0.00209	6e-05	0.00447	9e-05	0.23441	0.18938	0.22005	0.48054	0.4445	0.49681	0.21461	0.01878	0.47395	0.02186	1.6163
NM_024320	GXT_2832375	NM_024320	GXL_36091	PRR15L	79170	NC_000017	chr17	-	46029333	46035110	1385	2	0.000662	0.00341	-1.06	down	30	14	34	48	38	28	0.00205	0.00193	0.00356	0.0064	0.00616	0.00383	0.00251	0.00074	0.00546	0.00116	0.18209	0.17769	0.31571	0.57131	0.58318	0.3522	0.22516	0.06405	0.50223	0.1062	1.57978
NM_002866	GXT_2837254	NM_002866	GXL_184420	RAB3A	5864	NC_000019	chr19	-	18307611	18314874	1501	5	1.34e-10	3.52e-09	-1.04	down	152	98	109	175	142	167	0.0079	0.01097	0.00887	0.01757	0.01988	0.01854	0.00925	0.00128	0.01866	0.00095	0.8513	1.14773	0.93392	1.92193	2.01084	1.93828	0.97765	0.12491	1.95702	0.03864	2.20772
NM_213647	GXT_2813135	NM_213647	GXL_235009	FGFR4	2264	NC_000005	chr5	+	176513921	176525127	3070	18	4.32e-28	1.29e-25	-1.03	down	642	304	396	603	490	633	0.01501	0.01459	0.01472	0.0269	0.02882	0.03117	0.01477	0.00018	0.02896	0.00175	1.758	1.74072	1.6589	3.23787	3.39255	3.59208	1.71921	0.04322	3.4075	0.14499	2.75992
NM_032390	GXT_2833388	NM_032390	GXL_241214	MKI67IP	84365	NC_000002	chr2	-	122484521	122494503	1738	7	2.05e-46	3.28e-43	-1.01	down	1834	856	1162	1921	1339	1627	0.07953	0.07534	0.07874	0.15874	0.14282	0.14483	0.07787	0.00182	0.1488	0.00708	8.87097	8.65802	8.59842	18.2204	16.3757	16.3087	8.70914	0.11699	16.9683	0.88581	3.21192
NM_004605	GXT_2811810	NM_004605	GXL_262175	SULT2B1	6820	NC_000019	chr19	+	49078993	49102684	1253	6	3.17e-05	0.000246	-0.99	down	70	27	46	66	53	66	0.00422	0.00372	0.00383	0.00736	0.00822	0.00838	0.00392	0.00021	0.00799	0.00045	0.46964	0.3788	0.47214	0.86831	0.89907	0.91764	0.44019	0.04342	0.89501	0.02034	1.79005
NM_021998	GXT_21914068	NM_021998	GXL_317068	ZNF711	7552	NC_000023	chrX	+	84498997	84528368	4167	9	6.47e-47	1.09e-43	-0.99	down	14544	8183	11558	17103	12171	14462	0.29888	0.35029	0.36435	0.69235	0.63603	0.61797	0.33784	0.02814	0.64878	0.03168	29.3415	34.521	35.6715	67.6595	62.0829	60.4625	33.178	2.7532	63.4016	3.08259	4.16372
NM_004454	GXT_2817623	NM_004454	GXL_1232108	ETV5	2119	NC_000003	chr3	-	185764106	185826901	4102	13	2.09e-18	2.08e-16	-0.97	down	484	204	282	452	313	427	0.00891	0.00874	0.00863	0.01684	0.01553	0.01697	0.00876	0.00012	0.01645	0.00065	0.99191	0.87424	0.88413	1.81645	1.62188	1.81348	0.91676	0.05329	1.7506	0.09103	2.59916
NM_033338	GXT_2810192	NM_033338	GXL_134154	CASP7	840	NC_000010	chr10	+	115439426	115490664	2696	8	6.77e-19	7.16e-17	-0.97	down	568	286	371	614	456	452	0.01791	0.01828	0.01686	0.03675	0.03666	0.02938	0.01768	0.0006	0.03426	0.00345	1.77113	1.86484	1.76977	3.7543	3.59512	2.92079	1.80191	0.0445	3.4234	0.36129	2.70529
NM_001178045	GXT_23744132	NM_001178045	GXL_383631	SLC44A4	80736	NC_000006	chr6	-	31830969	31845448	2637	21	0.000853	0.00423	-0.96	down	44	38	34	73	54	33	0.00143	0.00205	0.00143	0.00379	0.00353	0.00191	0.00164	0.00029	0.00308	0.00083	0.14027	0.25332	0.16582	0.45634	0.43526	0.21801	0.18647	0.04841	0.36987	0.10773	1.727
NM_001193333	GXT_24505597	NM_001193333	GXL_779286	CORO1A	11151	NC_000016	chr16	+	30194731	30200397	1932	12	2.94e-09	5.81e-08	-0.96	down	190	115	115	170	162	195	0.00728	0.00933	0.00668	0.01239	0.01625	0.01453	0.00776	0.00113	0.01439	0.00158	0.82674	1.04637	0.76551	1.45051	1.78228	1.75836	0.87954	0.12059	1.66372	0.15108	2.24469
NM_001171907	GXT_23744943	NM_001171907	GXL_11923	CXorf40A	91966	NC_000023	chrX	+	148622519	148629312	1880	5	3.28e-30	1.16e-27	-0.95	down	1992	843	1099	1560	1439	1702	0.08078	0.07428	0.06903	0.12658	0.15034	0.14501	0.0747	0.00481	0.14064	0.01018	8.90744	7.8825	7.518	13.6788	16.2694	15.7719	8.10265	0.58821	15.24	1.1225	3.19507
NM_001100873	GXT_22799615	NM_001100873	GXL_692449	C16orf46	123775	NC_000016	chr16	-	81087102	81110872	1911	4	0.000463	0.0025	-0.94	down	50	22	39	62	40	41	0.00234	0.00226	0.00286	0.00571	0.00464	0.0039	0.00249	0.00027	0.00475	0.00074	0.21995	0.20237	0.26246	0.53482	0.44491	0.37377	0.22826	0.02523	0.45117	0.0659	1.67821
NM_001013845	GXT_21915527	NM_001013845	GXL_317089	CXorf40B	541578	NC_000023	chrX	-	149100415	149106716	1340	5	4.18e-28	1.26e-25	-0.93	down	1224	529	731	985	850	1106	0.07193	0.06694	0.0669	0.11562	0.12927	0.13799	0.06859	0.00236	0.12763	0.00921	7.67888	6.93977	7.01577	12.1174	13.4829	14.3791	7.21147	0.33196	13.3265	0.92992	2.99137
NM_015994	GXT_2836393	NM_015994	GXL_155938	ATP6V1D	51382	NC_000014	chr14	-	67804581	67826720	1806	9	2.58e-39	1.74e-36	-0.93	down	1708	740	1022	1497	1178	1435	0.06709	0.0633	0.06244	0.11839	0.11777	0.12356	0.06428	0.00202	0.11991	0.0026	7.95045	7.20292	7.27772	13.6642	13.8643	13.8425	7.47703	0.33615	13.7903	0.08963	3.13672
NM_002467	GXT_2809385	NM_002467	GXL_827124	MYC	4609	NC_000008	chr8	+	128748315	128753680	2366	3	1.71e-25	3.94e-23	-0.92	down	1088	487	616	913	700	974	0.04179	0.03897	0.03599	0.06919	0.06888	0.07773	0.03892	0.00237	0.07193	0.0041	3.86577	3.61833	3.34833	6.36116	6.28857	7.17176	3.61081	0.21131	6.60716	0.40033	2.93568
NM_004878	GXT_2839075	NM_004878	GXL_12633	PTGES	9536	NC_000009	chr9	-	132500615	132515344	1787	3	1.27e-07	1.78e-06	-0.92	down	174	92	93	145	115	179	0.00886	0.00935	0.00708	0.01461	0.01431	0.01815	0.00843	0.00098	0.01569	0.00174	0.81855	0.90502	0.6693	1.33759	1.36786	1.74506	0.79762	0.09736	1.4835	0.18536	2.16534
NM_024094	GXT_2834873	NM_024094	GXL_172527	DSCC1	79075	NC_000008	chr8	-	120846181	120868170	2269	9	1.12e-32	4.6e-30	-0.92	down	1314	558	882	1195	957	1093	0.04364	0.0388	0.04407	0.07752	0.07813	0.07582	0.04217	0.00239	0.07716	0.00098	4.86835	4.32309	4.99915	8.68187	8.96492	8.39203	4.7302	0.29278	8.67961	0.23389	3.03409
NM_003216	GXT_2812107	NM_003216	GXL_47780	TEF	7008	NC_000022	chr22	+	41777963	41795330	4364	4	1.25e-10	3.31e-09	-0.91	down	242	128	182	210	201	254	0.00505	0.00561	0.00584	0.00872	0.01045	0.01096	0.0055	0.00033	0.01004	0.00096	0.46618	0.51561	0.53635	0.79326	0.97899	1.01398	0.50605	0.02943	0.92874	0.09686	2.3457
NM_006435	GXT_2805738	NM_006435	GXL_123377	IFITM2	10581	NC_000011	chr11	+	308107	309410	730	2	1.58e-05	0.000132	-0.91	down	114	45	54	93	66	98	0.01281	0.01141	0.00917	0.02095	0.02041	0.02118	0.01113	0.0015	0.02085	0.00032	1.31281	1.08364	0.95133	2.1001	1.92172	2.33875	1.11593	0.14933	2.12019	0.17084	1.93281
NM_017767	GXT_22216814	NM_017767	GXL_42401	SLC39A4	55630	NC_000008	chr8	-	145637798	145641917	2318	11	2.7e-05	0.000213	-0.91	down	114	50	48	86	77	91	0.00407	0.00357	0.00255	0.00588	0.00637	0.00674	0.0034	0.00063	0.00633	0.00035	0.41344	0.37918	0.26631	0.6116	0.70607	0.68393	0.35298	0.06286	0.6672	0.04034	1.92771
NM_001001412	GXT_2835567	NM_001001412	GXL_197267	CALHM1	255022	NC_000010	chr10	-	105213144	105218648	3056	2	0.000329	0.00187	-0.9	down	60	27	42	54	43	62	0.00185	0.00172	0.00196	0.00321	0.00335	0.0039	0.00184	0.0001	0.00349	0.0003	0.16505	0.15531	0.17675	0.29129	0.29908	0.35344	0.1657	0.00877	0.3146	0.02765	1.72428
NM_001042	GXT_2806746	NM_001042	GXL_45821	SLC2A4	6517	NC_000017	chr17	+	7185054	7191367	3149	11	0.000407	0.00224	-0.9	down	64	28	40	62	55	44	0.00168	0.00156	0.00171	0.00317	0.00323	0.00217	0.00165	6e-05	0.00286	0.00049	0.17086	0.15631	0.16336	0.32456	0.37124	0.24342	0.16351	0.00594	0.31307	0.05281	1.7297
NM_001800	GXT_2840469	NM_001800	GXL_3531	CDKN2D	1032	NC_000019	chr19	-	10677138	10679631	1399	2	2.9e-12	1.08e-10	-0.9	down	464	244	235	381	306	433	0.02843	0.03209	0.02232	0.048	0.04922	0.05689	0.02761	0.00403	0.05137	0.00393	2.78819	3.06596	2.16029	4.48939	4.64914	5.39202	2.67148	0.37884	4.84352	0.3933	2.5721
NM_020762	GXT_2810489	NM_020762	GXL_779199	SRGAP1	57522	NC_000012	chr12	+	64238541	64541613	8475	22	9.25e-10	2.06e-08	-0.9	down	200	103	142	194	156	182	0.00186	0.00211	0.00204	0.00366	0.0038	0.0037	0.002	0.00011	0.00372	6e-05	0.19839	0.21364	0.21548	0.37735	0.39125	0.37412	0.20917	0.00766	0.38091	0.00743	2.24879
NM_030940	GXT_2829529	NM_030940	GXL_695584	ISCA1	81689	NC_000009	chr9	-	88879461	88897490	2004	4	1.18e-24	2.6e-22	-0.9	down	762	407	530	769	555	698	0.03259	0.03569	0.03418	0.0626	0.05831	0.05996	0.03415	0.00127	0.06029	0.00177	3.19653	3.57019	3.40127	6.3257	5.88659	6.06791	3.38933	0.15278	6.0934	0.18017	2.82866
NM_001011546	GXT_2807174	NM_001011546	GXL_132637	DSTN	11034	NC_000020	chr20	+	17550599	17588652	1746	5	1.32e-43	1.91e-40	-0.89	down	2264	1017	1408	2024	1504	1886	0.10958	0.10312	0.10275	0.19235	0.18231	0.19105	0.10515	0.00314	0.18857	0.00446	10.9007	10.2393	10.371	19.1094	18.3093	18.8182	10.5037	0.28583	18.7456	0.33062	3.2564
NM_003110	GXT_2811350	NM_003110	GXL_8761	SP2	6668	NC_000017	chr17	+	45973516	46006323	3112	7	5.35e-05	0.000386	-0.89	down	80	48	50	82	64	72	0.00224	0.00276	0.00198	0.00425	0.00421	0.00416	0.00233	0.00032	0.00421	4e-05	0.21611	0.27114	0.20663	0.43436	0.43713	0.40306	0.23129	0.02844	0.42485	0.01545	1.86134
NM_004172	GXT_2808666	NM_004172	GXL_45380	SLC1A3	6507	NC_000005	chr5	+	36606457	36688436	4170	10	4.23e-31	1.57e-28	-0.89	down	1214	556	854	1159	840	1051	0.02505	0.02361	0.02673	0.04593	0.0437	0.04469	0.02513	0.00127	0.04477	0.00091	2.44739	2.34387	2.63381	4.58171	4.28166	4.39084	2.47502	0.11997	4.41807	0.124	3.00718
NM_000189	GXT_2812667	NM_000189	GXL_132074	HK2	3099	NC_000002	chr2	+	75059782	75120481	7093	18	4.04e-32	1.61e-29	-0.87	down	4016	2020	2419	3197	2937	3537	0.04703	0.04856	0.04315	0.07359	0.08564	0.08475	0.04625	0.00228	0.08133	0.00548	4.75976	5.00629	4.386	7.43007	8.80122	8.68733	4.71735	0.255	8.30621	0.62126	3.50835
NM_001086521	GXT_22531817	NM_001086521	GXL_664198	C17orf89	284184	NC_000017	chr17	+	79213111	79215098	560	3	6.14e-19	6.55e-17	-0.87	down	1078	483	570	876	630	932	0.16494	0.15966	0.13331	0.27338	0.24958	0.30733	0.15264	0.01383	0.27676	0.0237	16.1827	15.1619	13.0903	25.7867	23.9123	28.9941	14.8116	1.28655	26.231	2.09828	2.90991
NM_016070	GXT_2837016	NM_016070	GXL_35993	MRPS23	51649	NC_000017	chr17	-	55916287	55927433	1492	5	3.48e-31	1.3e-28	-0.87	down	1880	778	1117	1617	1153	1513	0.09647	0.08233	0.08828	0.16155	0.14678	0.15876	0.08903	0.0058	0.1557	0.00641	10.5928	9.16654	9.62824	17.8657	16.4259	17.6665	9.79586	0.5942	17.3194	0.637	3.15463
NM_021076	GXT_2815429	NM_021076	GXL_75257	NEFH	4744	NC_000022	chr22	+	29876181	29887279	3721	4	0.000265	0.00156	-0.87	down	98	30	50	65	73	66	0.00248	0.00148	0.00185	0.00309	0.00443	0.0033	0.00194	0.00041	0.00361	0.00059	0.22141	0.14173	0.17281	0.28796	0.417	0.309	0.17865	0.03279	0.33799	0.05653	1.83251
NM_207577	GXT_2831221	NM_207577	GXL_161202	MAP6	4135	NC_000011	chr11	-	75313905	75379479	4329	3	1.08e-09	2.35e-08	-0.87	down	290	143	150	243	180	254	0.00601	0.00621	0.00462	0.01001	0.00938	0.01078	0.00561	0.00071	0.01006	0.00057	0.56316	0.58069	0.44562	0.92533	0.8838	1.02218	0.52982	0.05997	0.94377	0.05798	2.35347
NM_001001479	GXT_2807369	NM_001001479	GXL_75103	SLC35E4	339665	NC_000022	chr22	+	31031793	31043862	2542	2	4.69e-06	4.52e-05	-0.86	down	124	55	89	122	84	106	0.00446	0.00426	0.00482	0.00853	0.00789	0.00809	0.00451	0.00023	0.00817	0.00027	0.41008	0.38035	0.45027	0.79116	0.70238	0.72646	0.41357	0.02865	0.74	0.03749	2.01703
NM_020062	GXT_22033218	NM_020062	GXL_1228593	SLC2A4RG	56731	NC_000020	chr20	+	62371211	62375403	2278	8	8.16e-16	5.58e-14	-0.85	down	622	323	371	499	430	567	0.02203	0.02391	0.02028	0.03436	0.03705	0.04239	0.02207	0.00148	0.03793	0.00334	2.2954	2.49255	2.09451	3.61099	4.01221	4.33621	2.29415	0.1625	3.98647	0.29663	2.69781
NM_080632	GXT_2835441	NM_080632	GXL_89544	UPF3B	65109	NC_000023	chrX	-	118967989	118986991	2404	11	2.04e-18	2.04e-16	-0.85	down	698	314	463	667	449	553	0.02323	0.02191	0.0236	0.04256	0.03753	0.03793	0.02291	0.00073	0.03934	0.00228	2.44086	2.29609	2.4769	4.57374	3.96991	4.00748	2.40462	0.07814	4.18371	0.27622	2.74534
NM_005370	GXT_2815053	NM_005370	GXL_262365	RAB8A	4218	NC_000019	chr19	+	16222490	16244445	2177	8	9.73e-29	3.14e-26	-0.84	down	1464	754	907	1272	1036	1212	0.05179	0.05558	0.04862	0.08652	0.09085	0.09022	0.052	0.00285	0.0892	0.00191	5.65333	6.08846	5.35811	9.63183	10.1151	9.69897	5.69997	0.29998	9.8153	0.21376	3.06942
NM_021210	GXT_2836833	NM_021210	GXL_252298	TRAPPC1	58485	NC_000017	chr17	-	7833663	7835267	819	4	6.08e-16	4.25e-14	-0.84	down	580	241	373	464	372	499	0.05488	0.04622	0.05339	0.08371	0.08879	0.09488	0.0515	0.00378	0.08913	0.00457	5.95341	5.17282	5.85716	9.33929	9.65446	10.6145	5.66113	0.34752	9.8694	0.54232	2.64836
NM_030579	GXT_2811171	NM_030579	GXL_316726	CYB5B	80777	NC_000016	chr16	+	69458498	69500167	4286	5	8.89e-31	3.21e-28	-0.84	down	1446	639	917	1267	944	1147	0.02915	0.02677	0.02776	0.0493	0.04652	0.04673	0.02789	0.00098	0.04752	0.00126	2.8362	2.62086	2.75156	4.87309	4.68154	4.66222	2.73621	0.08858	4.73895	0.09518	3.04896
NM_133180	GXT_22531472	NM_133180	GXL_31988	EPS8L1	54869	NC_000019	chr19	+	55587221	55599291	2585	20	0.00068	0.00348	-0.84	down	72	41	39	61	43	77	0.00205	0.00243	0.00175	0.00341	0.00305	0.00468	0.00208	0.00028	0.00371	0.0007	0.23415	0.27882	0.19403	0.389	0.35357	0.51893	0.23567	0.03463	0.4205	0.07109	1.78056
NM_139021	GXT_22225863	NM_139021	GXL_483862	MAPK15	225689	NC_000008	chr8	+	144798507	144804633	1888	14	0.000716	0.00365	-0.84	down	56	41	39	59	46	61	0.00212	0.00343	0.00244	0.0046	0.00443	0.00488	0.00266	0.00056	0.00464	0.00019	0.24935	0.38175	0.26566	0.51515	0.51787	0.56287	0.29892	0.05895	0.53196	0.02188	1.74299
NM_004658	GXT_2836116	NM_004658	GXL_66094	RASAL1	8437	NC_000012	chr12	-	113536624	113574044	3841	22	1.88e-05	0.000155	-0.83	down	108	64	83	98	82	117	0.00202	0.00256	0.00239	0.0034	0.00379	0.00433	0.00232	0.00023	0.00384	0.00038	0.23637	0.29291	0.2779	0.42059	0.45377	0.53067	0.26906	0.02391	0.46834	0.04611	1.99564
NM_015206	GXT_2800754	NM_015206	GXL_230495	KIAA1024	23251	NC_000015	chr15	+	79724858	79764642	6742	4	5.95e-11	1.71e-09	-0.83	down	332	142	217	302	210	262	0.00459	0.00409	0.00453	0.00816	0.00734	0.00754	0.0044	0.00022	0.00768	0.00035	0.41397	0.37025	0.41394	0.73841	0.66206	0.67701	0.39939	0.0206	0.69249	0.03304	2.41162
NM_015888	GXT_2807520	NM_015888	GXL_481406	HOOK1	51361	NC_000001	chr1	+	60280533	60342050	5857	22	9.61e-33	4e-30	-0.83	down	2210	1148	1626	2073	1685	1839	0.02959	0.03205	0.03274	0.05321	0.0555	0.04973	0.03146	0.00135	0.05281	0.00237	3.17204	3.44557	3.57033	5.83451	6.11496	5.47001	3.39598	0.16634	5.80649	0.26404	3.27083
NM_003486	GXT_2832119	NM_003486	GXL_167511	SLC7A5	8140	NC_000016	chr16	-	87863629	87903100	4543	10	5.5e-17	4.45e-15	-0.82	down	1114	480	597	783	749	861	0.02058	0.0181	0.01698	0.02829	0.03406	0.03283	0.01855	0.0015	0.03173	0.00248	2.06141	1.85735	1.69003	2.84118	3.50435	3.30173	1.8696	0.15186	3.21575	0.27748	2.90182
NM_003588	GXT_2822110	NM_003588	GXL_89686	CUL4B	8450	NC_000023	chrX	-	119658444	119709684	5351	22	6.03e-41	5.08e-38	-0.82	down	5468	2705	3505	4859	3850	4193	0.07898	0.08081	0.07737	0.13851	0.13996	0.12493	0.07905	0.00141	0.13447	0.00677	8.59043	8.88642	8.42395	14.969	15.2931	13.6512	8.6336	0.19125	14.6378	0.71003	3.63354
NM_015193	GXT_2829338	NM_015193	GXL_172718	ARC	23237	NC_000008	chr8	-	143692410	143695833	2943	3	0.00104	0.005	-0.82	down	58	29	46	51	50	54	0.00186	0.00187	0.00215	0.00314	0.00398	0.00353	0.00196	0.00013	0.00355	0.00034	0.16568	0.17322	0.20102	0.28567	0.36112	0.31966	0.17997	0.0152	0.32215	0.03085	1.71321
NM_133639	GXT_2836432	NM_133639	GXL_225644	RHOV	171177	NC_000015	chr15	-	41164412	41166487	1705	3	4.56e-05	0.000336	-0.82	down	112	53	65	89	78	93	0.00553	0.00599	0.00516	0.00901	0.01051	0.00989	0.00556	0.00034	0.0098	0.00062	0.55222	0.54644	0.49029	0.86049	0.97239	0.95025	0.52965	0.02793	0.92771	0.04838	1.93785
NM_173481	GXT_2811726	NM_173481	GXL_73942	C19orf21	126353	NC_000019	chr19	+	751146	764318	2851	5	0.000249	0.00148	-0.82	down	86	42	55	73	73	63	0.00271	0.00269	0.00268	0.00461	0.00544	0.00419	0.00269	1e-05	0.00475	0.00052	0.25358	0.25897	0.2481	0.42209	0.54425	0.38497	0.25355	0.00444	0.45044	0.06804	1.84303
NM_000196	GXT_2811202	NM_000196	GXL_89938	HSD11B2	3291	NC_000016	chr16	+	67465036	67471456	1884	5	6.56e-05	0.000461	-0.81	down	96	58	78	111	70	88	0.0043	0.00557	0.00543	0.00974	0.0086	0.00831	0.0051	0.00057	0.00888	0.00062	0.42836	0.54118	0.53245	0.97123	0.78974	0.81374	0.50066	0.05125	0.85824	0.0805	1.95263
NM_001012981	GXT_21915128	NM_001012981	GXL_75883	ZKSCAN2	342357	NC_000016	chr16	-	25247322	25268855	7126	7	3.06e-16	2.22e-14	-0.81	down	546	296	395	504	402	477	0.00702	0.00786	0.00766	0.01255	0.01261	0.01269	0.00751	0.00036	0.01262	6e-05	0.64412	0.7302	0.71288	1.16591	1.19908	1.16615	0.69573	0.03717	1.17705	0.01558	2.6637
NM_001166292	GXT_23742670	NM_001166292	GXL_218436	PTCH2	8643	NC_000001	chr1	-	45285516	45308616	4298	23	3.19e-07	4.06e-06	-0.81	down	276	193	217	346	231	217	0.006	0.00851	0.00693	0.01453	0.01233	0.00957	0.00715	0.00104	0.01214	0.00203	0.53984	0.78938	0.64932	1.32706	1.14239	0.87958	0.65951	0.10213	1.11634	0.18361	2.4227
NM_006426	GXT_2810042	NM_006426	GXL_134319	DPYSL4	10570	NC_000010	chr10	+	134000414	134019280	2719	14	5.59e-08	8.47e-07	-0.81	down	236	112	152	176	161	219	0.00676	0.00692	0.00646	0.00958	0.01099	0.01265	0.00671	0.00019	0.01107	0.00125	0.72967	0.72411	0.71895	1.06705	1.25859	1.40319	0.72424	0.00438	1.24294	0.13767	2.26795
NM_014400	GXT_2837106	NM_014400	GXL_188992	LYPD3	27076	NC_000019	chr19	-	43964946	43969831	1706	5	0.0191	0.057	-0.81	down	26	11	16	25	19	21	0.00133	0.00115	0.00127	0.00261	0.00252	0.00241	0.00125	7e-05	0.00251	8e-05	0.12812	0.11335	0.12062	0.24157	0.23672	0.21445	0.1207	0.00603	0.23091	0.01181	1.33579
NM_018960	GXT_2808910	NM_018960	GXL_261328	GNMT	27232	NC_000006	chr6	+	42928500	42931618	1068	6	0.00426	0.0166	-0.81	down	76	31	23	64	32	54	0.00584	0.00478	0.00284	0.00779	0.00492	0.00864	0.00449	0.00124	0.00712	0.00159	0.59822	0.51025	0.27696	0.98784	0.63687	0.88085	0.46181	0.13555	0.83519	0.14688	1.69897
NM_020163	GXT_2833737	NM_020163	GXL_171048	SEMA3G	56920	NC_000003	chr3	-	52467268	52479043	4700	16	0.000957	0.00465	-0.81	down	66	34	50	54	45	75	0.00125	0.0013	0.00141	0.00201	0.00188	0.00263	0.00132	7e-05	0.00217	0.00033	0.11805	0.12717	0.13682	0.1894	0.20351	0.278	0.12735	0.00766	0.22364	0.03887	1.76343
NM_024766	GXT_2803585	NM_024766	GXL_42150	CAMKMT	79823	NC_000002	chr2	+	44589043	44999729	1553	11	3.14e-07	4.01e-06	-0.81	down	200	89	144	174	121	189	0.00906	0.0078	0.00931	0.01507	0.0143	0.01837	0.00872	0.00066	0.01591	0.00177	1.08263	1.00743	1.19249	1.84696	1.65609	2.12017	1.09418	0.07599	1.87441	0.19045	2.20772
NM_032756	GXT_2812442	NM_032756	GXL_47014	HPDL	84842	NC_000001	chr1	+	45792545	45794347	1803	1	0.0109	0.0359	-0.81	down	34	15	21	32	21	31	0.00177	0.00164	0.00168	0.00328	0.00278	0.00336	0.0017	5e-05	0.00314	0.00026	0.15853	0.14625	0.14979	0.29257	0.24757	0.29953	0.15152	0.00516	0.27989	0.02303	1.44716
NM_001105539	GXT_22804737	NM_001105539	GXL_67236	ZBTB10	65986	NC_000008	chr8	+	81398448	81434610	6062	6	2.05e-24	4.41e-22	-0.8	down	1422	795	1052	1369	1051	1200	0.02084	0.02433	0.0234	0.03917	0.03843	0.03652	0.02286	0.00148	0.03804	0.00112	1.97199	2.3054	2.23184	3.72278	3.68515	3.44863	2.16974	0.14302	3.61885	0.12134	3.08159
NM_001184940	GXT_23744175	NM_001184940	GXL_31768	C9orf25	203259	NC_000009	chr9	-	34398182	34458568	3645	6	6.82e-20	7.81e-18	-0.8	down	1106	506	630	828	724	881	0.02582	0.02432	0.02245	0.03763	0.04264	0.04331	0.0242	0.00138	0.04119	0.00253	2.55082	2.44032	2.22283	3.74466	4.22192	4.21075	2.40466	0.13626	4.05911	0.2224	2.90902
NM_001195056	GXT_24501215	NM_001195056	GXL_193923	DDIT3	1649	NC_000012	chr12	-	57910371	57914300	1178	3	2.68e-21	3.58e-19	-0.8	down	906	417	572	725	613	730	0.0617	0.06199	0.0603	0.09974	0.1072	0.10429	0.06133	0.00074	0.10374	0.00307	6.46553	6.22279	6.24472	10.1455	11.0607	10.7959	6.31101	0.10963	10.6674	0.38455	2.83843
NM_018074	GXT_2807104	NM_018074	GXL_73859	CCDC94	55702	NC_000019	chr19	+	4247111	4269085	1397	8	4.69e-12	1.66e-10	-0.8	down	494	189	292	365	306	381	0.02618	0.02123	0.02199	0.03848	0.04148	0.0412	0.02313	0.00218	0.04039	0.00135	2.97271	2.37826	2.68812	4.30702	4.6558	4.75127	2.6797	0.24276	4.57136	0.19094	2.54489
NM_024866	GXT_2807317	NM_024866	GXL_47730	ADM2	79924	NC_000022	chr22	+	50920012	50924866	4246	2	0.00163	0.00734	-0.8	down	68	30	37	49	49	54	0.00151	0.00139	0.00124	0.00213	0.00275	0.00249	0.00138	0.00011	0.00246	0.00025	0.13463	0.1242	0.11207	0.19024	0.24529	0.22156	0.12363	0.00922	0.21903	0.02255	1.70472
NM_182565	GXT_2811416	NM_182565	GXL_8698	FAM100B	283991	NC_000017	chr17	+	74261286	74267379	1589	3	8.22e-08	1.2e-06	-0.8	down	264	120	142	196	155	228	0.01329	0.01225	0.01098	0.01997	0.02045	0.02371	0.01217	0.00094	0.02138	0.00166	1.39669	1.32755	1.14928	2.03335	2.07337	2.49972	1.29117	0.10423	2.20215	0.21105	2.28556
NM_182976	GXT_2812276	NM_182976	GXL_228149	ZNF326	284695	NC_000001	chr1	+	90460678	90494094	2722	12	1.17e-11	3.88e-10	-0.8	down	364	181	275	314	267	326	0.00971	0.01055	0.01176	0.01704	0.01923	0.01866	0.01067	0.00084	0.01831	0.00093	1.12418	1.16892	1.29929	1.90161	2.08493	2.08646	1.19746	0.07428	2.02433	0.08678	2.48049
NM_001221	GXT_2834007	NM_001221	GXL_220830	CAMK2D	817	NC_000004	chr4	-	114372188	114683083	5872	19	5.21e-24	1.06e-21	-0.79	down	1374	642	825	1065	925	1075	0.01729	0.01685	0.01606	0.02666	0.02897	0.028	0.01673	0.00051	0.02788	0.00095	1.96708	1.92196	1.80688	2.98981	3.3483	3.18936	1.89864	0.06745	3.17582	0.14667	3.00931
NM_024089	GXT_2831746	NM_024089	GXL_159095	KDELC1	79070	NC_000013	chr13	-	103436631	103451404	2107	10	6.46e-22	9.25e-20	-0.79	down	898	420	598	770	586	731	0.03374	0.03202	0.03383	0.05508	0.05401	0.05494	0.0332	0.00083	0.05468	0.00047	3.58289	3.50412	3.65005	6.02429	5.91156	6.04413	3.57902	0.05964	5.99333	0.05838	2.8424
NM_145637	GXT_2832873	NM_145637	GXL_1229270	APOL2	23780	NC_000022	chr22	-	36622255	36636000	2686	6	4.41e-09	8.4e-08	-0.79	down	378	141	216	302	196	296	0.01156	0.00924	0.01079	0.01854	0.0163	0.01961	0.01053	0.00096	0.01815	0.00138	1.18306	0.9228	1.03421	1.85345	1.55103	1.91985	1.04669	0.10662	1.77478	0.16052	2.4227
NM_001007533	GXT_2832312	NM_001007533	GXL_45827	DYSFIP1	116729	NC_000017	chr17	-	79791368	79792926	799	3	0.0554	0.132	-0.78	down	14	7	7	13	10	14	0.0014	0.00172	0.00123	0.003	0.00297	0.00318	0.00145	0.0002	0.00305	9e-05	0.1473	0.15401	0.11267	0.26821	0.26602	0.30525	0.13799	0.01811	0.27983	0.018	1.09108
NM_005382	GXT_2809373	NM_005382	GXL_42558	NEFM	4741	NC_000008	chr8	+	24771274	24776606	3271	3	0.000829	0.00414	-0.78	down	82	37	49	65	46	77	0.00237	0.00222	0.00216	0.00354	0.00318	0.0043	0.00225	9e-05	0.00367	0.00047	0.21074	0.19885	0.19265	0.32758	0.29891	0.4101	0.20075	0.00751	0.34553	0.04713	1.79704
NM_015101	GXT_2827344	NM_015101	GXL_151144	GLT25D2	23127	NC_000001	chr1	-	183904966	184006863	5182	12	5.99e-11	1.72e-09	-0.78	down	362	198	278	329	283	307	0.00593	0.00676	0.00684	0.01021	0.01122	0.00992	0.00651	0.00041	0.01045	0.00056	0.58726	0.67168	0.68994	1.04659	1.1608	1.0321	0.64963	0.04473	1.07983	0.05756	2.48619
NM_025211	GXT_2829499	NM_025211	GXL_190057	GKAP1	80318	NC_000009	chr9	-	86354336	86432752	1873	13	1.03e-11	3.45e-10	-0.78	down	492	285	369	426	413	417	0.01757	0.02225	0.02079	0.03006	0.03652	0.03111	0.0202	0.00196	0.03256	0.00283	2.20825	2.67486	2.53368	3.74931	4.68685	3.87864	2.47226	0.19538	4.10493	0.41485	2.62187
NM_001039933	GXT_22023198	NM_001039933	GXL_36017	CD79B	974	NC_000017	chr17	-	62006098	62009704	1264	6	0.0323	0.0868	-0.77	down	22	14	14	30	17	15	0.00149	0.00202	0.00137	0.00364	0.00246	0.00201	0.00163	0.00028	0.0027	0.00069	0.14632	0.1947	0.14244	0.39125	0.28587	0.20674	0.16115	0.02377	0.29462	0.07558	1.31527
NM_024119	GXT_2832361	NM_024119	GXL_36788	DHX58	79132	NC_000017	chr17	-	40253422	40264751	2617	14	0.00723	0.0257	-0.77	down	50	19	34	45	39	31	0.00152	0.00128	0.0016	0.00254	0.00292	0.00195	0.00147	0.00014	0.00247	0.0004	0.16062	0.12763	0.16709	0.28346	0.31676	0.20637	0.15178	0.01728	0.26886	0.04623	1.58358
NM_181711	GXT_2810492	NM_181711	GXL_141637	GRASP	160622	NC_000012	chr12	+	52400748	52409671	1932	8	0.00504	0.0191	-0.77	down	50	29	29	39	35	50	0.00187	0.00238	0.00175	0.00263	0.00358	0.00362	0.002	0.00027	0.00328	0.00046	0.21756	0.26387	0.19304	0.33276	0.38506	0.45086	0.22482	0.02937	0.38956	0.04832	1.6163
NM_000538	GXT_2810758	NM_000538	GXL_40797	RFXAP	5994	NC_000013	chr13	+	37393339	37403740	2825	3	7.4e-05	0.000512	-0.76	down	112	82	111	122	103	117	0.00353	0.00513	0.00551	0.00753	0.00795	0.00749	0.00472	0.00086	0.00766	0.00021	0.33329	0.51026	0.50532	0.7119	0.77497	0.72152	0.44962	0.08228	0.73613	0.02774	2.0569
NM_001159767	GXT_23536027	NM_001159767	GXL_35022	BZW2	28969	NC_000007	chr7	+	16685759	16746148	1873	12	2.54e-22	3.87e-20	-0.76	down	1250	617	817	1084	847	930	0.0479	0.04952	0.04868	0.08174	0.08547	0.07491	0.0487	0.00066	0.08071	0.00437	5.6104	5.79084	5.60979	9.54051	9.61202	8.65021	5.67034	0.0852	9.26758	0.43752	2.9794
NM_024103	GXT_2832468	NM_024103	GXL_3443	SLC25A23	79085	NC_000019	chr19	-	6440075	6459781	3460	10	1.38e-21	1.89e-19	-0.76	down	1658	796	1017	1216	1126	1321	0.03907	0.03892	0.03624	0.05814	0.06853	0.06579	0.03808	0.0013	0.06415	0.0044	4.02837	4.04419	3.78013	5.79345	6.91721	6.65132	3.9509	0.12092	6.45399	0.47952	3.08672
NM_058179	GXT_2809677	NM_058179	GXL_15243	PSAT1	29968	NC_000009	chr9	+	80912059	80945009	2188	9	1.75e-36	9.49e-34	-0.76	down	3596	1630	2184	2957	2197	2687	0.1315	0.12502	0.12325	0.21172	0.2018	0.20533	0.12659	0.00355	0.20628	0.00411	13.8164	13.0959	12.8371	22.2784	21.3428	21.3945	13.2498	0.41432	21.6719	0.42938	3.41725
NM_206922	GXT_22219372	NM_206922	GXL_40151	CRIP3	401262	NC_000006	chr6	-	43273211	43276530	956	8	0.0146	0.0457	-0.76	down	34	15	27	28	28	31	0.00257	0.00267	0.00272	0.00484	0.00516	0.00554	0.00265	6e-05	0.00518	0.00029	0.29898	0.27582	0.36322	0.48281	0.62254	0.56492	0.31267	0.03697	0.55676	0.05734	1.4624
NM_001142675	GXT_23384998	NM_001142675	GXL_141008	CHID1	66005	NC_000011	chr11	-	867859	915058	3538	13	7.93e-16	5.45e-14	-0.75	down	1046	451	584	748	601	829	0.01929	0.01811	0.01686	0.02742	0.0291	0.0319	0.01809	0.00099	0.02947	0.00185	2.48539	2.24085	2.12284	3.48517	3.61065	4.08205	2.28303	0.15099	3.72596	0.25695	2.86094
NM_001310	GXT_2810607	NM_001310	GXL_59570	CREBL2	1389	NC_000012	chr12	+	12764831	12798041	3748	4	3e-17	2.54e-15	-0.75	down	1114	480	673	923	605	859	0.02583	0.02315	0.02403	0.04246	0.03559	0.0423	0.02434	0.00112	0.04012	0.0032	2.49866	2.25131	2.30929	4.05959	3.43103	3.99277	2.35309	0.10562	3.8278	0.28188	2.90073
NM_005356	GXT_22222045	NM_005356	GXL_481362	LCK	3932	NC_000001	chr1	+	32716840	32751766	2117	13	0.0159	0.0491	-0.75	down	42	14	27	35	21	37	0.00152	0.00112	0.00126	0.0024	0.00158	0.00259	0.0013	0.00017	0.00219	0.00044	0.16678	0.11625	0.16402	0.27254	0.21085	0.30448	0.14902	0.0232	0.26262	0.03886	1.49136
NM_001204513	GXT_24507410	NM_001204513	GXL_694811	RBAK-LOC389458	100533952	NC_000007	chr7	+	5085452	5112854	858	6	0.000304	0.00175	-0.74	down	116	96	78	118	99	108	0.00889	0.01546	0.00981	0.01769	0.01967	0.01747	0.01139	0.0029	0.01828	0.00099	1.13656	1.96688	1.16915	2.26712	2.45254	2.19289	1.4242	0.38397	2.30418	0.10919	2.03476
NM_006620	GXT_2834299	NM_006620	GXL_190720	HBS1L	10767	NC_000006	chr6	-	135281516	135376036	7163	18	5.18e-38	3.15e-35	-0.74	down	4146	1825	2590	3267	2552	3063	0.04157	0.03784	0.03978	0.06451	0.06395	0.06361	0.03973	0.00152	0.06402	0.00037	4.86582	4.47881	4.65015	7.51855	7.57277	7.44961	4.66493	0.15834	7.51364	0.0504	3.47139
NM_000882	GXT_2812805	NM_000882	GXL_779581	IL12A	3592	NC_000003	chr3	+	159706629	159713806	1437	7	4.16e-08	6.46e-07	-0.73	down	298	152	185	250	175	247	0.01628	0.01698	0.01483	0.02694	0.02391	0.02735	0.01603	0.0009	0.02607	0.00153	1.74334	1.85944	1.65568	2.86789	2.58851	2.99448	1.75282	0.08345	2.81696	0.1696	2.35025
NM_001193341	GXT_24506391	NM_001193341	GXL_261153	RSPH9	221421	NC_000006	chr6	+	43612767	43638748	1014	6	0.00646	0.0234	-0.73	down	52	28	36	43	40	44	0.00397	0.00475	0.00384	0.00679	0.00734	0.00638	0.00419	0.0004	0.00684	0.00039	0.43111	0.48542	0.45659	0.69905	0.83848	0.75596	0.45771	0.02219	0.7645	0.05724	1.62668
NM_001745	GXT_2808734	NM_001745	GXL_27481	CAMLG	819	NC_000005	chr5	+	134074206	134087847	2203	4	6.05e-33	2.55e-30	-0.73	down	2438	1178	1712	2000	1608	1958	0.09363	0.09349	0.09993	0.15054	0.15616	0.15605	0.09568	0.003	0.15425	0.00262	9.30338	9.39994	9.99428	14.9657	15.5146	15.4839	9.56587	0.30549	15.3214	0.25184	3.26842
NM_003239	GXT_2831855	NM_003239	GXL_101170	TGFB3	7043	NC_000014	chr14	-	76424442	76448092	3183	7	8.12e-06	7.36e-05	-0.73	down	228	106	126	186	154	139	0.00634	0.00624	0.00536	0.00988	0.01058	0.00781	0.00598	0.00044	0.00942	0.00118	0.60217	0.58541	0.50909	0.96329	1.02838	0.76078	0.56556	0.04051	0.91748	0.11395	2.20321
NM_138440	GXT_2811113	NM_138440	GXL_167611	VASN	114990	NC_000016	chr16	+	4421849	4433529	2806	2	0.00756	0.0267	-0.73	down	54	28	36	38	33	60	0.00181	0.00196	0.00185	0.00244	0.00264	0.00412	0.00187	6e-05	0.00307	0.00075	0.16178	0.17541	0.165	0.22324	0.24997	0.37252	0.1674	0.00582	0.28191	0.06499	1.64015
NM_144970	GXT_2829801	NM_144970	GXL_926531	CXorf38	159013	NC_000023	chrX	-	40486173	40506819	4250	7	9.85e-24	1.92e-21	-0.73	down	1422	716	972	1139	944	1157	0.02865	0.03038	0.03009	0.04481	0.04845	0.04827	0.02971	0.00076	0.04718	0.00168	2.81276	2.96155	2.9413	4.41789	4.7212	4.7427	2.9052	0.06589	4.62726	0.14831	3.03342
NM_152597	GXT_2836421	NM_152597	GXL_225592	FSIP1	161835	NC_000015	chr15	-	39892232	40075039	2813	12	0.0132	0.0421	-0.73	down	40	20	48	55	32	35	0.00121	0.00112	0.00193	0.0027	0.00187	0.00188	0.00142	0.00036	0.00215	0.00039	0.11954	0.12498	0.21945	0.32231	0.2418	0.21676	0.15466	0.04587	0.26029	0.04503	1.60924
NM_206808	GXT_2806111	NM_206808	GXL_40574	CLYBL	171425	NC_000013	chr13	+	100258919	100549388	5770	9	0.000201	0.00123	-0.73	down	108	80	95	110	84	118	0.0016	0.00221	0.00197	0.00273	0.00271	0.00321	0.00193	0.00025	0.00288	0.00023	0.15735	0.24373	0.21174	0.31427	0.30944	0.35628	0.20427	0.03566	0.32666	0.02103	2.01703
NM_001004354	GXT_2829448	NM_001004354	GXL_12734	NRARP	441478	NC_000009	chr9	-	140194083	140196703	2621	1	3.77e-15	2.3e-13	-0.72	down	842	406	489	654	509	631	0.03031	0.03041	0.02687	0.04615	0.04639	0.04719	0.0292	0.00165	0.04658	0.00044	2.70064	2.72304	2.39941	4.1133	4.12781	4.19415	2.6077	0.14756	4.14509	0.0352	2.7767
NM_001167942	GXT_23745054	NM_001167942	GXL_73786	TNFAIP8L1	126282	NC_000019	chr19	+	4640029	4655580	3845	2	9.61e-13	3.89e-11	-0.72	down	598	296	381	449	397	477	0.01461	0.01489	0.0142	0.02138	0.02446	0.02411	0.01457	0.00028	0.02332	0.00138	1.30745	1.35329	1.27436	1.925	2.19464	2.16124	1.3117	0.03236	2.09363	0.12001	2.64444
NM_004925	GXT_2835137	NM_004925	GXL_31917	AQP3	360	NC_000009	chr9	-	33441158	33447590	1824	6	0.000191	0.00118	-0.72	down	192	68	91	146	79	139	0.00807	0.00602	0.0064	0.01257	0.00888	0.01334	0.00683	0.00089	0.0116	0.00195	0.88491	0.65536	0.64162	1.3195	0.9206	1.32761	0.7273	0.11159	1.18924	0.18998	2.08398
NM_006442	GXT_2810467	NM_006442	GXL_38895	DRAP1	10589	NC_000011	chr11	+	65686728	65689048	1005	7	9.82e-13	3.96e-11	-0.72	down	1852	709	926	1135	1025	1351	0.1209	0.09673	0.09158	0.14607	0.16775	0.18391	0.10307	0.01278	0.16591	0.0155	15.4916	12.4015	11.8497	18.617	21.6784	23.4191	13.2476	1.60266	21.2382	1.98501	3.06831
NM_006848	GXT_2814213	NM_006848	GXL_39053	CCDC85B	11007	NC_000011	chr11	+	65657875	65659106	1232	1	2.87e-05	0.000225	-0.72	down	274	127	148	163	149	261	0.02088	0.02023	0.01724	0.02436	0.02886	0.0414	0.01945	0.00159	0.03154	0.00721	1.86965	1.81212	1.54495	2.18101	2.57066	3.69072	1.74224	0.14147	2.81413	0.63993	2.28103
NM_020390	GXT_2838210	NM_020390	GXL_181853	EIF5A2	56648	NC_000003	chr3	-	170606204	170626426	5537	5	2.5e-09	4.98e-08	-0.72	down	350	187	240	309	222	287	0.00548	0.00617	0.00568	0.00912	0.00857	0.00885	0.00578	0.00029	0.00885	0.00022	0.53139	0.59369	0.55744	0.91995	0.85221	0.903	0.56084	0.02555	0.89172	0.02878	2.43563
NM_003087	GXT_2810143	NM_003087	GXL_248992	SNCG	6623	NC_000010	chr10	+	88718288	88723017	826	5	5.89e-07	7e-06	-0.71	down	498	205	236	319	238	401	0.04263	0.03666	0.03041	0.0532	0.0531	0.06869	0.03657	0.00499	0.05833	0.00733	5.0684	4.36283	3.67447	6.36635	6.12443	8.45757	4.36857	0.56908	6.98278	1.0475	2.50424
NM_004123	GXT_2836805	NM_004123	GXL_36045	GIP	2695	NC_000017	chr17	-	47035918	47045955	711	6	0.0234	0.0674	-0.71	down	38	14	24	29	24	30	0.00341	0.00307	0.00345	0.00575	0.00576	0.00675	0.00331	0.00017	0.00609	0.00047	0.4493	0.34614	0.43411	0.67237	0.71748	0.73508	0.40985	0.04547	0.70831	0.02641	1.44196
NM_014079	GXT_2833719	NM_014079	GXL_181742	KLF15	28999	NC_000003	chr3	-	126061478	126076236	2525	3	2.11e-07	2.81e-06	-0.71	down	270	134	179	214	168	222	0.00994	0.01036	0.01007	0.01545	0.01542	0.017	0.01012	0.00018	0.01596	0.00074	0.89893	0.93291	0.9117	1.39712	1.41422	1.5317	0.91451	0.01401	1.44768	0.05982	2.30392
NM_016037	GXT_22805576	NM_016037	GXL_47041	UTP11L	51118	NC_000001	chr1	+	38478384	38490497	2050	8	3.2e-25	7.3e-23	-0.71	down	1976	953	1278	1627	1272	1420	0.06771	0.0681	0.06791	0.10729	0.10775	0.10051	0.06791	0.00016	0.10518	0.00331	8.10316	8.1721	8.01751	13.0832	13.1887	12.0675	8.09759	0.06323	12.7798	0.50553	3.15826
NM_152407	GXT_2804159	NM_152407	GXL_27508	GRPEL2	134266	NC_000005	chr5	+	148724977	148734146	4106	4	5.98e-27	1.62e-24	-0.71	down	2200	1082	1527	1909	1419	1643	0.04833	0.05002	0.05153	0.08276	0.0788	0.0746	0.04996	0.00131	0.07872	0.00333	4.50428	4.63237	4.7828	7.6642	7.34569	6.97108	4.63982	0.11383	7.32699	0.28327	3.21932
NM_198993	GXT_2836829	NM_198993	GXL_36792	STAC2	342667	NC_000017	chr17	-	37366789	37382040	3277	11	0.00193	0.0085	-0.71	down	98	37	53	68	50	78	0.00218	0.00156	0.00209	0.00327	0.0032	0.00363	0.00194	0.00027	0.00337	0.00019	0.2514	0.19848	0.208	0.34207	0.32431	0.41467	0.21929	0.02303	0.36035	0.03909	1.81513
NM_001099286	GXT_22531013	NM_001099286	GXL_190663	FAM54A	113115	NC_000006	chr6	-	136552168	136571449	1793	8	9.44e-08	1.36e-06	-0.7	down	302	154	206	273	177	239	0.01295	0.01349	0.01297	0.02346	0.01905	0.02111	0.01314	0.00025	0.02121	0.0018	1.41595	1.50985	1.47757	2.50993	2.09827	2.3222	1.46779	0.03895	2.31013	0.16828	2.3611
NM_001136493	GXT_23386629	NM_001136493	GXL_46998	MFSD2A	84879	NC_000001	chr1	+	40420784	40435628	2201	14	2.26e-09	4.55e-08	-0.7	down	546	255	312	397	289	458	0.01793	0.01655	0.0161	0.02404	0.02322	0.03028	0.01686	0.00078	0.02585	0.00315	2.08542	2.03664	1.82304	2.97338	2.79092	3.62516	1.9817	0.11394	3.12982	0.35809	2.5813
NM_022047	GXT_2808930	NM_022047	GXL_156111	DEF6	50619	NC_000006	chr6	+	35265595	35289548	2296	11	0.000495	0.00265	-0.7	down	118	79	81	89	100	106	0.00444	0.00546	0.0045	0.00628	0.00886	0.00767	0.0048	0.00047	0.0076	0.00105	0.43205	0.60485	0.45371	0.639	0.92576	0.80429	0.49687	0.07686	0.78968	0.11752	1.9927
NM_031370	GXT_2838422	NM_031370	GXL_220875	HNRNPD	3184	NC_000004	chr4	-	83274467	83295149	2257	9	9.29e-15	5.3e-13	-0.7	down	1810	852	932	1426	998	1247	0.05761	0.05498	0.04553	0.08778	0.07979	0.08234	0.05271	0.00519	0.0833	0.00333	6.74168	6.63594	5.31064	10.4152	9.3987	9.62534	6.22942	0.65111	9.81308	0.43571	3.08766
NM_052839	GXT_22804156	NM_052839	GXL_47711	PANX2	56666	NC_000022	chr22	+	50609160	50618724	3052	3	0.00243	0.0104	-0.7	down	88	36	65	58	61	77	0.00272	0.00232	0.00295	0.00352	0.00463	0.00481	0.00266	0.00026	0.00432	0.00057	0.24239	0.20735	0.2739	0.31327	0.42483	0.43953	0.24121	0.02718	0.39254	0.05638	1.81513
NM_194272	GXT_21915358	NM_194272	GXL_189888	RBPMS2	348093	NC_000015	chr15	-	65032093	65067770	1996	8	0.0167	0.051	-0.7	down	38	34	38	45	25	57	0.0017	0.00268	0.00238	0.00315	0.00251	0.00445	0.00225	0.00041	0.00337	0.00081	0.16005	0.29944	0.24484	0.37165	0.26622	0.4975	0.23478	0.05735	0.37846	0.09454	1.62668
NM_198472	GXT_2831181	NM_198472	GXL_90555	C10orf125	282969	NC_000010	chr10	-	135168658	135171529	768	6	0.00557	0.0208	-0.7	down	62	31	42	59	37	49	0.00584	0.00538	0.006	0.01023	0.00847	0.01049	0.00574	0.00026	0.00973	0.0009	0.67866	0.70957	0.70332	1.2664	1.02402	1.11152	0.69718	0.01334	1.13398	0.10022	1.68425
NM_001012271	GXT_2806701	NM_001012271	GXL_175479	BIRC5	332	NC_000017	chr17	+	76210277	76221716	2700	5	7.33e-36	3.91e-33	-0.69	down	4772	2257	2945	3666	2906	3518	0.15574	0.15092	0.1476	0.23151	0.23876	0.23687	0.15142	0.00334	0.23571	0.00307	14.8579	14.6948	14.0276	22.3825	22.8771	22.6993	14.5268	0.35918	22.653	0.20456	3.52677
NM_001675	GXT_2812102	NM_001675	GXL_47772	ATF4	468	NC_000022	chr22	+	39916569	39918691	2022	2	1.54e-33	7.18e-31	-0.69	down	7544	3533	4640	5589	4746	5402	0.32673	0.32506	0.31144	0.47828	0.5279	0.49565	0.32108	0.00685	0.50061	0.02056	31.3648	30.7155	29.512	45.5652	49.8902	46.543	30.5308	0.76756	47.3328	1.85191	3.7198
NM_004134	GXT_2838497	NM_004134	GXL_103166	HSPA9	3313	NC_000005	chr5	-	137890571	137911318	3506	17	1.03e-42	1.36e-39	-0.69	down	20748	9262	13148	16243	11806	15396	0.4198	0.38914	0.40656	0.64337	0.59757	0.64324	0.40517	0.01256	0.62806	0.02156	49.7492	46.4395	48.2292	76.372	71.5747	76.5028	48.1393	1.35266	74.8165	2.2929	4.16082
NM_005207	GXT_2812113	NM_005207	GXL_382771	CRKL	1399	NC_000022	chr22	+	21271714	21308037	5325	3	2.46e-33	1.12e-30	-0.69	down	5218	2590	3530	4183	3451	3822	0.0902	0.09396	0.09335	0.1424	0.15114	0.13799	0.0925	0.00165	0.14384	0.00546	8.2377	8.55017	8.52545	12.9494	13.7751	12.5041	8.43777	0.14183	13.0762	0.52657	3.58191
NM_005801	GXT_2811349	NM_005801	GXL_102697	EIF1	10209	NC_000017	chr17	+	39845127	39847898	1326	4	6.83e-28	1.99e-25	-0.69	down	2788	1203	1747	2113	1633	2007	0.18093	0.16536	0.17397	0.26658	0.26351	0.26678	0.17342	0.00637	0.26562	0.0015	17.6755	15.9484	16.9438	26.2685	26.1765	26.3685	16.8559	0.70781	26.2712	0.0784	3.28277
NM_006756	GXT_2829321	NM_006756	GXL_29954	TCEA1	6917	NC_000008	chr8	-	54879116	54935008	2777	10	2.65e-33	1.18e-30	-0.69	down	4896	2281	3031	3933	2869	3515	0.13319	0.12907	0.12895	0.21324	0.20241	0.20201	0.1304	0.00197	0.20589	0.0052	14.8213	14.4392	14.0369	23.3468	21.9596	22.0511	14.4325	0.32026	22.4525	0.6335	3.53643
NM_030891	GXT_2815364	NM_030891	GXL_176085	LRRC3	81543	NC_000021	chr21	+	45875393	45878739	2505	2	0.00162	0.00729	-0.69	down	86	53	68	66	68	85	0.00324	0.00416	0.00392	0.00484	0.00637	0.00665	0.00377	0.00039	0.00595	0.0008	0.28861	0.37193	0.34911	0.43433	0.57699	0.59114	0.33655	0.03516	0.53415	0.07082	1.86332
NM_178511	GXT_23387134	NM_178511	GXL_779365	PRR24	255783	NC_000019	chr19	+	47777603	47778980	1378	1	0.00736	0.0261	-0.69	down	68	31	37	44	40	59	0.00466	0.00443	0.00377	0.0059	0.00688	0.00839	0.00429	0.00038	0.00706	0.00102	0.41484	0.39546	0.34531	0.52636	0.61699	0.74591	0.3852	0.0293	0.62975	0.09008	1.67821
NM_183356	GXT_2838816	NM_183356	GXL_97683	ASNS	440	NC_000007	chr7	-	97481429	97501854	2357	14	1.06e-34	5.01e-32	-0.69	down	4580	2085	2804	3467	2746	3318	0.13834	0.13507	0.13159	0.20603	0.21088	0.20947	0.135	0.00276	0.20879	0.00204	16.3353	15.5504	15.2996	24.2479	24.7634	24.5244	15.7284	0.44116	24.5119	0.21062	3.50202
NM_001017927	GXT_21915413	NM_001017927	GXL_316808	C2orf76	130355	NC_000002	chr2	-	120060020	120124258	950	7	9.4e-06	8.39e-05	-0.68	down	206	138	180	206	149	195	0.01475	0.01872	0.01817	0.02621	0.02573	0.02606	0.01721	0.00176	0.026	0.0002	1.82291	2.55358	2.43675	3.57457	3.33374	3.57596	2.27108	0.32047	3.49476	0.11386	2.26324
NM_001034853	GXT_21915265	NM_001034853	GXL_219653	RPGR	6103	NC_000023	chrX	-	38143702	38186788	4718	15	1.07e-08	1.87e-07	-0.68	down	386	186	298	334	242	308	0.00577	0.00569	0.00654	0.00978	0.00917	0.00936	0.006	0.00038	0.00944	0.00025	0.68778	0.69303	0.81231	1.16699	1.09025	1.1373	0.73104	0.05751	1.13151	0.0316	2.46933
NM_001039846	GXT_22033067	NM_001039846	GXL_73902	IZUMO4	113177	NC_000019	chr19	+	2096868	2099583	1015	10	0.0149	0.0465	-0.68	down	52	21	44	37	32	55	0.00342	0.00305	0.00452	0.00511	0.00558	0.00794	0.00366	0.00062	0.00621	0.00124	0.43068	0.3637	0.55751	0.60092	0.67012	0.94401	0.45063	0.08037	0.73835	0.14814	1.6163
NM_004192	GXT_23385247	NM_004192	GXL_317041	ASMTL	8623	NC_000023	chrX	-	1522032	1571870	2134	13	4.37e-11	1.31e-09	-0.68	down	586	287	348	457	335	446	0.0202	0.02176	0.01879	0.03026	0.03073	0.03203	0.02025	0.00121	0.03101	0.00075	2.30847	2.36419	2.09724	3.53022	3.33672	3.64101	2.25663	0.11498	3.50265	0.12575	2.6156
NM_005381	GXT_2827478	NM_005381	GXL_89019	NCL	4691	NC_000002	chr2	-	232319459	232329205	2717	14	6.85e-25	1.53e-22	-0.68	down	10310	4379	6357	7917	5367	7698	0.27939	0.24783	0.26329	0.42409	0.37028	0.43539	0.2635	0.01289	0.40992	0.02841	31.9	28.3322	30.0902	48.0342	41.9866	49.3594	30.1075	1.4566	46.4601	3.20914	3.84473
NM_006390	GXT_2839820	NM_006390	GXL_139754	IPO8	10526	NC_000012	chr12	-	30781915	30848929	5341	25	4.25e-26	1.06e-23	-0.68	down	2452	1284	1642	2035	1547	1867	0.0351	0.03832	0.0359	0.0575	0.05426	0.05478	0.03644	0.00137	0.05551	0.00142	3.8594	4.22607	3.95378	6.2809	6.15654	6.0898	4.01308	0.15546	6.17575	0.07919	3.2592
NM_012306	GXT_2839661	NM_012306	GXL_193895	FAIM2	23017	NC_000012	chr12	-	50260680	50297720	4703	12	0.000117	0.000762	-0.68	down	194	104	112	137	150	129	0.00361	0.00382	0.00299	0.00447	0.0067	0.00484	0.00347	0.00035	0.00534	0.00098	0.34678	0.38873	0.30627	0.4802	0.67793	0.47785	0.34726	0.03367	0.54533	0.09377	2.14197
NM_013261	GXT_2834049	NM_013261	GXL_779589	PPARGC1A	10891	NC_000004	chr4	-	23793644	23891700	6318	13	1.47e-07	2.03e-06	-0.68	down	354	186	207	291	227	243	0.00479	0.00515	0.00439	0.00773	0.00769	0.00681	0.00478	0.00031	0.00741	0.00042	0.47103	0.51752	0.42136	0.75926	0.76369	0.67005	0.46997	0.03926	0.731	0.04314	2.40426
NM_014829	GXT_2804054	NM_014829	GXL_1234333	DDX46	9879	NC_000005	chr5	+	134094461	134166811	5679	23	2.37e-24	5.07e-22	-0.68	down	5424	2851	3831	4791	3164	4410	0.06902	0.07609	0.07526	0.11995	0.10434	0.11701	0.07346	0.00316	0.11377	0.00677	8.02914	8.8251	8.67566	13.907	11.8422	13.5284	8.50997	0.34543	13.0926	0.89753	3.61507
NM_016408	GXT_2837454	NM_016408	GXL_122562	CDK5RAP1	51654	NC_000020	chr20	-	31946645	31989337	2092	14	8.51e-16	5.79e-14	-0.68	down	866	431	609	705	554	667	0.02921	0.03076	0.03299	0.0468	0.04643	0.04699	0.03099	0.00155	0.04674	0.00023	3.47999	3.62168	3.74385	5.5553	5.62881	5.55451	3.61517	0.10782	5.57954	0.03484	2.80754
NM_021190	GXT_2807826	NM_021190	GXL_228301	PTBP2	58155	NC_000001	chr1	+	97187175	97280605	3486	14	6.28e-15	3.7e-13	-0.68	down	1322	655	898	1159	714	1052	0.02944	0.02896	0.02898	0.05035	0.0391	0.04689	0.02913	0.00022	0.04545	0.0047	3.18805	3.303	3.31292	5.4807	4.35351	5.25738	3.26799	0.05667	5.03053	0.48733	2.989
NM_145056	GXT_2837156	NM_145056	GXL_189108	DACT3	147906	NC_000019	chr19	-	47150869	47164395	2834	4	0.000267	0.00156	-0.68	down	214	84	88	130	107	147	0.00673	0.0052	0.00422	0.00805	0.00826	0.00945	0.00538	0.00103	0.00859	0.00062	0.6348	0.52104	0.39934	0.75618	0.80251	0.90365	0.51839	0.09614	0.82078	0.06157	2.10721
NM_172107	GXT_2840602	NM_172107	GXL_128371	KCNQ2	3785	NC_000020	chr20	-	62037542	62103993	3251	17	0.000445	0.00242	-0.68	down	194	74	80	109	107	130	0.00412	0.0032	0.00266	0.00456	0.00555	0.00577	0.00333	0.0006	0.00529	0.00053	0.50166	0.40014	0.31647	0.5527	0.69958	0.69664	0.40609	0.07572	0.64964	0.06856	2.06195
NM_175064	GXT_2813393	NM_175064	GXL_33571	SPDYE1	285955	NC_000007	chr7	+	44040489	44049723	2650	7	0.00348	0.014	-0.68	down	82	54	60	69	78	59	0.00292	0.00391	0.00315	0.00481	0.00692	0.00436	0.00333	0.00042	0.00536	0.00112	0.26013	0.35821	0.29118	0.42922	0.62563	0.38787	0.30317	0.04093	0.48091	0.10372	1.83675
NM_182922	GXT_2811181	NM_182922	GXL_98587	HEATR3	55027	NC_000016	chr16	+	50099881	50139392	2625	15	1.32e-15	8.72e-14	-0.68	down	864	429	625	712	562	667	0.02503	0.02556	0.02663	0.03845	0.03848	0.03773	0.02574	0.00067	0.03822	0.00035	2.76698	2.87291	3.06206	4.47127	4.55068	4.42668	2.90065	0.12205	4.48288	0.05128	2.8109
NM_001034173	GXT_21915333	NM_001034173	GXL_823769	ALDH1L2	160428	NC_000012	chr12	-	105413562	105478341	7539	23	4.06e-10	9.74e-09	-0.67	down	498	267	357	442	329	369	0.00521	0.00612	0.00584	0.00902	0.00868	0.00813	0.00572	0.00038	0.00861	0.00037	0.55531	0.62258	0.609	0.96647	0.92758	0.8527	0.59563	0.02904	0.91558	0.04721	2.57978
NM_001130103	GXT_23219168	NM_001130103	GXL_248753	COL13A1	1305	NC_000010	chr10	+	71561644	71718904	3137	40	2.54e-06	2.62e-05	-0.67	down	410	171	183	271	204	284	0.00716	0.00645	0.00551	0.00973	0.00905	0.011	0.00637	0.00068	0.00993	0.00081	1.09873	0.95824	0.75024	1.42408	1.38224	1.57719	0.93574	0.14316	1.46117	0.0838	2.40312
NM_014230	GXT_2840218	NM_014230	GXL_35875	SRP68	6730	NC_000017	chr17	-	74035191	74068607	2515	16	5.5e-20	6.37e-18	-0.67	down	1680	797	1159	1247	1027	1369	0.04646	0.04751	0.04885	0.07	0.07191	0.07961	0.04761	0.00098	0.07384	0.00415	5.61555	5.57076	5.92663	8.17351	8.67963	9.48302	5.70431	0.15826	8.77872	0.53918	3.08434
NM_014765	GXT_2827348	NM_014765	GXL_316567	TOMM20	9804	NC_000001	chr1	-	235272656	235292256	3387	5	1.46e-40	1.14e-37	-0.67	down	16162	7381	9917	12222	9540	11311	0.40884	0.38906	0.38342	0.60936	0.60531	0.59613	0.39377	0.0109	0.6036	0.00553	40.1145	38.3084	37.6554	59.4849	59.869	58.1791	38.6928	1.04004	59.1777	0.7233	4.04235
NM_182515	GXT_22531821	NM_182515	GXL_824781	ZNF714	148206	NC_000019	chr19	+	21264953	21307897	8805	5	2.77e-15	1.73e-13	-0.67	down	1532	851	1225	1392	1112	1168	0.0158	0.01798	0.01885	0.02746	0.02879	0.02472	0.01754	0.00128	0.02699	0.00169	1.46268	1.69901	1.78924	2.60609	2.68438	2.31097	1.65031	0.13769	2.53381	0.16078	3.08778
NM_000215	GXT_2840529	NM_000215	GXL_925277	JAK3	3718	NC_000019	chr19	-	17935591	17958841	5436	24	0.00553	0.0206	-0.66	down	82	47	44	62	45	73	0.00129	0.00148	0.00101	0.0019	0.00176	0.00223	0.00126	0.00019	0.00196	0.0002	0.12681	0.15199	0.1041	0.18801	0.17596	0.23395	0.12763	0.01956	0.19931	0.02499	1.77815
NM_001025300	GXT_22223828	NM_001025300	GXL_70889	RAB12	201475	NC_000018	chr18	+	8609443	8639380	2138	6	3.98e-16	2.86e-14	-0.66	down	1266	584	804	1036	711	880	0.04572	0.04374	0.04519	0.07372	0.06483	0.0666	0.04488	0.00084	0.06838	0.00384	4.97791	4.80175	4.83627	7.98789	7.06856	7.17061	4.87198	0.07622	7.40902	0.41144	2.94234
NM_001172	GXT_2814573	NM_001172	GXL_247893	ARG2	384	NC_000014	chr14	+	68086579	68118437	1981	8	4.26e-24	8.81e-22	-0.66	down	2538	1093	1594	1861	1464	1784	0.10132	0.09322	0.097	0.14557	0.14479	0.14786	0.09718	0.00331	0.14607	0.0013	10.7703	9.69907	10.3482	15.4861	15.7082	15.6889	10.2725	0.4406	15.6277	0.10045	3.23121
NM_006401	GXT_2804958	NM_006401	GXL_15260	ANP32B	10541	NC_000009	chr9	+	100745489	100778225	1617	7	1.14e-11	3.79e-10	-0.66	down	768	426	573	714	506	569	0.03537	0.04095	0.03958	0.0624	0.05902	0.05504	0.03863	0.00237	0.05882	0.00301	3.99275	4.63121	4.55729	7.27894	6.65134	6.13032	4.39375	0.28515	6.68687	0.46959	2.77549
NM_006753	GXT_2839086	NM_006753	GXL_12698	SURF6	6838	NC_000009	chr9	-	136197552	136203047	2317	5	1.3e-10	3.41e-09	-0.66	down	602	295	425	474	344	506	0.02312	0.02288	0.02397	0.03445	0.03265	0.03838	0.02332	0.00047	0.03516	0.00239	2.1842	2.23816	2.35899	3.37235	3.15574	3.80457	2.26045	0.07308	3.44422	0.26971	2.64477
NM_006823	GXT_2809450	NM_006823	GXL_67245	PKIA	5569	NC_000008	chr8	+	79428336	79515485	2184	4	5.07e-13	2.13e-11	-0.66	down	754	350	500	582	466	536	0.02996	0.02951	0.03014	0.04629	0.04774	0.04495	0.02987	0.00026	0.04633	0.00114	2.90229	2.81715	2.94428	4.39289	4.53526	4.27556	2.88791	0.05289	4.40124	0.10619	2.72263
NM_018390	GXT_23540653	NM_018390	GXL_664454	PLCXD1	55344	NC_000023	chrX	+	198061	220023	5305	7	7.2e-21	9e-19	-0.66	down	4140	2108	2655	2961	2775	3092	0.06846	0.07231	0.06676	0.09515	0.11448	0.10578	0.06918	0.00232	0.10514	0.0079	6.56049	6.98521	6.43638	9.20096	11.1185	10.154	6.66069	0.235	10.1578	0.78284	3.46874
NM_022817	GXT_2833630	NM_022817	GXL_89050	PER2	8864	NC_000002	chr2	-	239152679	239197207	6342	23	0.000383	0.00213	-0.66	down	136	66	94	101	85	112	0.00173	0.0017	0.00177	0.00232	0.00249	0.00275	0.00173	3e-05	0.00252	0.00018	0.18027	0.18294	0.19062	0.26253	0.28488	0.30766	0.18461	0.00439	0.28502	0.01842	1.9971
NM_025264	GXT_2833393	NM_025264	GXL_75754	THUMPD2	80745	NC_000002	chr2	-	39963200	40006416	2224	10	2.71e-16	1.98e-14	-0.66	down	1156	592	777	982	680	867	0.03931	0.04422	0.04119	0.06611	0.05994	0.06311	0.04157	0.00202	0.06305	0.00252	4.36963	4.67931	4.49313	7.27875	6.49895	6.7915	4.51402	0.12729	6.8564	0.32164	2.92583
NM_144659	GXT_2840807	NM_144659	GXL_825416	TCP10L	140290	NC_000021	chr21	-	33947151	33957845	2697	5	0.00331	0.0135	-0.66	down	92	46	57	76	47	77	0.00296	0.00316	0.00288	0.00434	0.0036	0.00469	0.003	0.00012	0.00421	0.00045	0.28677	0.29983	0.2718	0.46453	0.37041	0.49738	0.28613	0.01145	0.44411	0.05381	1.82391
NM_001105556	GXT_22805579	NM_001105556	GXL_59078	C1orf38	9473	NC_000001	chr1	+	28199055	28213193	2720	6	0.00165	0.00738	-0.65	down	110	52	77	82	82	75	0.00319	0.00338	0.00397	0.00503	0.00632	0.00505	0.00351	0.00033	0.00547	0.0006	0.33997	0.33607	0.36407	0.49696	0.64079	0.48037	0.3467	0.01238	0.53937	0.07203	1.90128
NM_001194995	GXT_24506798	NM_001194995	GXL_103587	C12orf65	91574	NC_000012	chr12	+	123718028	123742506	1901	3	8.59e-11	2.36e-09	-0.65	down	712	299	415	484	411	494	0.03308	0.02902	0.02905	0.04399	0.04836	0.04656	0.03038	0.00191	0.0463	0.00179	3.14861	2.76493	2.80756	4.19704	4.59546	4.52716	2.90703	0.1717	4.43989	0.17397	2.66558
NM_005633	GXT_2833405	NM_005633	GXL_75685	SOS1	6654	NC_000002	chr2	-	39208690	39347604	8318	23	9.84e-12	3.3e-10	-0.65	down	1200	646	941	1151	792	853	0.01169	0.013	0.01432	0.02143	0.01965	0.01713	0.013	0.00107	0.0194	0.00176	1.21278	1.36524	1.4549	2.28106	2.02384	1.78653	1.34431	0.09995	2.03048	0.20195	2.96942
NM_018983	GXT_2789445	NM_018983	GXL_33714	GAR1	54433	NC_000004	chr4	+	110736666	110745893	1267	7	0.00308	0.0127	-0.65	down	188	51	76	128	67	110	0.0112	0.0063	0.00706	0.01613	0.01096	0.01362	0.00819	0.00215	0.01357	0.00211	1.24739	0.7076	0.77144	1.66538	1.124	1.51251	0.90881	0.24083	1.43396	0.22789	2.00718
NM_057158	GXT_2834983	NM_057158	GXL_29907	DUSP4	1846	NC_000008	chr8	-	29193611	29206322	3404	5	0.000449	0.00244	-0.65	down	134	60	97	111	85	96	0.00352	0.00318	0.00382	0.00555	0.00525	0.00509	0.00351	0.00026	0.0053	0.00019	0.33093	0.30985	0.36648	0.53754	0.53076	0.49132	0.33575	0.02337	0.51987	0.02038	1.98826
NM_145288	GXT_2832620	NM_145288	GXL_189181	ZNF296	162979	NC_000019	chr19	-	45574758	45579688	1586	3	0.0269	0.075	-0.65	down	38	30	30	33	27	47	0.0021	0.00341	0.0023	0.00346	0.0036	0.00497	0.0026	0.00058	0.00401	0.00068	0.20142	0.33252	0.24327	0.343	0.36185	0.51627	0.25907	0.05467	0.40704	0.07762	1.55226
NM_152546	GXT_2804118	NM_152546	GXL_6123	SRFBP1	153443	NC_000005	chr5	+	121297656	121364295	2836	8	1.12e-10	2.99e-09	-0.65	down	594	280	436	463	361	470	0.01684	0.01685	0.01905	0.02575	0.02657	0.02707	0.01758	0.00104	0.02646	0.00054	1.76077	1.73559	1.97716	2.69125	2.70564	2.88717	1.82451	0.10843	2.76135	0.08916	2.63481
NM_198433	GXT_22021822	NM_198433	GXL_128242	AURKA	6790	NC_000020	chr20	-	54944445	54963842	2086	9	2.65e-23	4.66e-21	-0.65	down	2444	1196	1542	1952	1463	1711	0.09288	0.09399	0.08821	0.14491	0.13998	0.13603	0.09169	0.0025	0.14031	0.00363	9.84937	10.0789	9.50676	15.4257	14.9073	14.2895	9.81166	0.23508	14.8742	0.46445	3.23266
NM_001007794	GXT_2803001	NM_001007794	GXL_228344	CEPT1	10390	NC_000001	chr1	+	111682249	111727724	2251	9	3.52e-17	2.93e-15	-0.64	down	1298	678	927	1057	824	974	0.04606	0.04964	0.05078	0.07255	0.07296	0.07132	0.04883	0.00201	0.07228	0.0007	4.84753	5.29479	5.29623	7.74069	7.78073	7.53815	5.14618	0.21118	7.68652	0.10618	2.97848
NM_001184962	GXT_23745213	NM_001184962	GXL_78335	PEG10	23089	NC_000007	chr7	+	94285637	94299007	6618	2	5.18e-26	1.24e-23	-0.64	down	6186	3111	3909	4888	3767	4250	0.08748	0.09145	0.08459	0.13521	0.13459	0.12527	0.08784	0.00281	0.13169	0.00455	7.85786	8.26357	7.59629	12.1754	12.0987	11.1878	7.90591	0.27453	11.8206	0.44859	3.63364
NM_003262	GXT_2808351	NM_003262	GXL_1231999	SEC62	7095	NC_000003	chr3	+	169684580	169716161	6541	8	1.03e-12	4.12e-11	-0.64	down	1596	665	1010	1247	773	1159	0.01905	0.01716	0.01816	0.03129	0.02428	0.02991	0.01812	0.00077	0.02849	0.00303	2.05121	1.7872	1.98582	3.1427	2.51191	3.08689	1.94141	0.11226	2.91383	0.28511	3.02517
NM_004431	GXT_2837731	NM_004431	GXL_34987	EPHA2	1969	NC_000001	chr1	-	16450832	16482582	3964	17	2.33e-14	1.24e-12	-0.64	down	1698	830	964	1151	1000	1251	0.0335	0.0338	0.02943	0.04366	0.04957	0.05161	0.03224	0.00199	0.04828	0.00337	3.60102	3.68077	3.12756	4.78654	5.3621	5.498	3.46978	0.24417	5.21555	0.30839	3.05461
NM_004705	GXT_2831485	NM_004705	GXL_161350	PRKRIR	5612	NC_000011	chr11	-	76061004	76091880	3190	5	1.48e-20	1.83e-18	-0.64	down	1922	906	1206	1494	1133	1315	0.05421	0.05303	0.0515	0.08067	0.07908	0.07567	0.05291	0.00111	0.07847	0.00209	5.06505	4.99266	4.86205	7.7204	7.54932	7.18152	4.97325	0.084	7.48375	0.22483	3.1186
NM_006867	GXT_2813614	NM_006867	GXL_42334	RBPMS	11030	NC_000008	chr8	+	30241944	30429734	3154	10	0.00677	0.0243	-0.64	down	74	47	49	62	56	56	0.00215	0.00256	0.00192	0.00293	0.00306	0.00285	0.00221	0.00026	0.00295	9e-05	0.19724	0.26196	0.1998	0.32405	0.37739	0.30932	0.21967	0.02992	0.33692	0.02924	1.76343
NM_007274	GXT_2816514	NM_007274	GXL_34797	ACOT7	11332	NC_000001	chr1	-	6324332	6453826	1805	9	2.82e-14	1.48e-12	-0.64	down	1596	722	921	1145	815	1197	0.06574	0.06133	0.05697	0.08906	0.08249	0.10115	0.06135	0.00358	0.0909	0.00773	7.43322	7.0316	6.56213	10.457	9.5973	11.5531	7.00898	0.35598	10.5358	0.80039	3.02215
NM_014824	GXT_23218551	NM_014824	GXL_161369	FCHSD2	9873	NC_000011	chr11	-	72547790	72853143	4490	20	3.41e-09	6.64e-08	-0.64	down	584	270	348	451	356	368	0.0102	0.00981	0.00908	0.01446	0.01539	0.01309	0.0097	0.00046	0.01431	0.00094	1.09342	1.05709	0.99677	1.65581	1.68528	1.42785	1.04909	0.03986	1.58965	0.11504	2.59292
NM_014864	GXT_2803361	NM_014864	GXL_121007	FAM20B	9917	NC_000001	chr1	+	178995074	179045702	5946	8	1.91e-29	6.32e-27	-0.64	down	4740	2177	2937	3650	2676	3300	0.06981	0.0675	0.06678	0.106	0.10054	0.1024	0.06803	0.00129	0.10298	0.00227	6.70154	6.43618	6.35245	10.1192	9.56599	9.66875	6.49672	0.14881	9.78466	0.24027	3.50632
NM_021163	GXT_2809290	NM_021163	GXL_694811	RBAK	57786	NC_000007	chr7	+	5085553	5109119	6551	5	6.59e-14	3.23e-12	-0.64	down	1430	684	1024	1218	913	945	0.0199	0.01939	0.02193	0.03311	0.03194	0.0272	0.02041	0.0011	0.03075	0.00256	1.83506	1.83545	2.01027	3.06492	2.96232	2.51308	1.89359	0.0825	2.84677	0.23965	3.01087
NM_025138	GXT_2836266	NM_025138	GXL_159041	C13orf23	80209	NC_000013	chr13	-	39584002	39612252	5208	13	4.02e-06	3.96e-05	-0.64	down	356	264	264	343	250	318	0.00583	0.00852	0.00642	0.01054	0.00971	0.0101	0.00692	0.00115	0.01012	0.00034	0.57465	0.8911	0.65192	1.08568	1.02032	1.06374	0.70589	0.13471	1.05658	0.02716	2.4824
NM_032194	GXT_2808869	NM_032194	GXL_744848	RPF2	84154	NC_000006	chr6	+	111303291	111346794	949	10	2.39e-24	5.07e-22	-0.64	down	2752	1207	1719	2063	1546	1913	0.18878	0.17116	0.17606	0.27397	0.26611	0.26605	0.17867	0.00743	0.26871	0.00372	24.3783	22.3581	23.2955	35.8355	34.6268	35.118	23.344	0.82545	35.1934	0.49631	3.26498
NM_032294	GXT_2837001	NM_032294	GXL_252151	CAMKK1	84254	NC_000017	chr17	-	3763609	3796337	3562	16	5.38e-10	1.27e-08	-0.64	down	640	390	442	535	420	524	0.01403	0.01734	0.01488	0.02247	0.02276	0.02365	0.01542	0.0014	0.02296	0.0005	1.51045	1.92471	1.59585	2.47594	2.50625	2.56282	1.677	0.17859	2.515	0.036	2.69285
NM_001012631	GXT_21913943	NM_001012631	GXL_316701	IL32	9235	NC_000016	chr16	+	3115313	3119668	1157	8	8.94e-09	1.58e-07	-0.63	down	598	308	346	423	379	417	0.03618	0.03673	0.03015	0.04744	0.05431	0.05115	0.03435	0.00298	0.05097	0.00281	4.34499	4.67963	3.84596	6.0268	6.96265	6.27891	4.29019	0.34254	6.42279	0.39537	2.60888
NM_002497	GXT_2837916	NM_002497	GXL_151255	NEK2	4751	NC_000001	chr1	-	211836114	211848972	2143	8	2.93e-22	4.41e-20	-0.63	down	2152	992	1467	1670	1278	1520	0.07902	0.07829	0.08317	0.12265	0.12027	0.11574	0.08016	0.00215	0.11955	0.00287	8.44192	8.13737	8.8038	12.8462	12.6759	12.3567	8.46103	0.2724	12.6263	0.20289	3.17299
NM_005952	GXT_2811216	NM_005952	GXL_98680	MT1X	4501	NC_000016	chr16	+	56716382	56718108	404	3	0.000451	0.00245	-0.63	down	224	81	98	134	119	132	0.04218	0.03164	0.02779	0.04855	0.05503	0.05209	0.03387	0.00608	0.05189	0.00265	4.6611	3.5245	3.11966	5.46768	6.26087	5.69212	3.76842	0.6525	5.80689	0.33383	2.10834
NM_006063	GXT_2812687	NM_006063	GXL_744699	KBTBD10	10324	NC_000002	chr2	+	170366212	170382772	2464	6	4.1e-08	6.36e-07	-0.63	down	428	211	289	349	237	326	0.01524	0.01529	0.01553	0.02347	0.02043	0.0235	0.01535	0.00013	0.02247	0.00144	1.46024	1.50535	1.50841	2.33488	2.04445	2.30493	1.49133	0.02202	2.22809	0.13043	2.48287
NM_012394	GXT_2833313	NM_012394	GXL_151155	PFDN2	5202	NC_000001	chr1	-	161070346	161087866	642	4	1.2e-11	3.97e-10	-0.63	down	1346	538	711	873	685	921	0.14277	0.12432	0.12143	0.18779	0.19537	0.20962	0.12951	0.00945	0.19759	0.00905	17.6251	14.7313	14.2429	22.4161	22.679	24.9923	15.5331	1.49265	23.3625	1.15745	2.91716
NM_016304	GXT_2836527	NM_016304	GXL_225504	RSL24D1	51187	NC_000015	chr15	-	55473512	55489231	1473	6	1.42e-22	2.24e-20	-0.63	down	3900	1852	2801	3208	2375	2714	0.19749	0.19763	0.21297	0.32179	0.30346	0.28638	0.2027	0.00726	0.30388	0.01446	22.2579	22.1021	24.4553	35.9014	34.2712	32.0988	22.9384	1.07449	34.0905	1.55768	3.4418
NM_018097	GXT_2810977	NM_018097	GXL_4864	HAUS2	55142	NC_000015	chr15	+	42841011	42862192	3946	6	1.11e-21	1.54e-19	-0.63	down	2288	1069	1410	1730	1301	1577	0.05029	0.04851	0.04666	0.073	0.07021	0.07093	0.04849	0.00148	0.07138	0.00118	4.87439	4.76228	4.59541	7.22718	7.00792	6.96235	4.74403	0.11462	7.06582	0.11561	3.18639
NM_024672	GXT_22224170	NM_024672	GXL_33920	THAP9	79725	NC_000004	chr4	+	83821837	83841284	4038	5	1.21e-09	2.61e-08	-0.63	down	582	287	404	491	323	435	0.0131	0.01312	0.01357	0.02119	0.01807	0.01992	0.01326	0.00022	0.01973	0.00128	1.21165	1.24942	1.2867	2.00445	1.70022	1.87674	1.24926	0.03064	1.86047	0.12473	2.61944
NM_030767	GXT_2835039	NM_030767	GXL_190080	AKNA	80709	NC_000009	chr9	-	117096429	117156685	7387	22	4.94e-05	0.000361	-0.63	down	256	103	150	157	156	176	0.0027	0.00218	0.00243	0.00332	0.00449	0.00396	0.00244	0.00021	0.00392	0.00048	0.29134	0.24511	0.26115	0.35036	0.44887	0.41507	0.26587	0.01917	0.40477	0.04087	2.21219
NM_145064	GXT_2836003	NM_145064	GXL_744172	STAC3	246329	NC_000012	chr12	-	57637242	57644969	1643	12	0.024	0.0687	-0.63	down	70	19	34	43	31	47	0.00322	0.00204	0.00236	0.00349	0.00334	0.00421	0.00254	0.0005	0.00368	0.00038	0.35816	0.20329	0.26614	0.43143	0.40104	0.49836	0.27586	0.0636	0.44361	0.04065	1.60566
NM_152317	GXT_22017871	NM_152317	GXL_66201	DEPDC4	120863	NC_000012	chr12	-	100646041	100660857	1155	5	0.0023	0.00991	-0.63	down	94	73	91	104	78	86	0.00616	0.00959	0.00962	0.0135	0.01335	0.0104	0.00846	0.00162	0.01242	0.00143	0.68418	1.11105	1.01326	1.48433	1.43543	1.29717	0.93616	0.1826	1.40564	0.07926	1.95101
NM_001085398	GXT_22531362	NM_001085398	GXL_664100	TLX1NB	100038246	NC_000010	chr10	-	102849078	102890903	1882	3	0.0193	0.0575	-0.62	down	58	26	50	50	31	55	0.00276	0.00267	0.0036	0.00453	0.00325	0.00502	0.00301	0.00042	0.00427	0.00075	0.25908	0.24286	0.34167	0.43796	0.35012	0.50912	0.2812	0.04327	0.4324	0.06503	1.65642
NM_001099	GXT_2808385	NM_001099	GXL_119243	ACPP	55	NC_000003	chr3	+	132036211	132077690	3219	10	0.0079	0.0276	-0.62	down	82	40	51	71	44	58	0.00171	0.002	0.00176	0.0032	0.00267	0.00275	0.00182	0.00013	0.00287	0.00023	0.21415	0.21844	0.20376	0.36359	0.29054	0.3139	0.21212	0.00616	0.32268	0.03046	1.76092
NM_001161779	GXT_23539994	NM_001161779	GXL_1237743	PDP1	54704	NC_000008	chr8	+	94929175	94938296	4360	3	8.87e-13	3.62e-11	-0.62	down	966	552	706	787	642	755	0.02	0.02425	0.02253	0.03294	0.03409	0.03276	0.02226	0.00175	0.03326	0.00059	1.86257	2.2256	2.08248	2.97556	3.12981	3.01677	2.05688	0.14931	3.04071	0.06521	2.86213
NM_004508	GXT_2839406	NM_004508	GXL_228033	IDI1	3422	NC_000010	chr10	-	1085963	1095061	2137	5	4.63e-30	1.6e-27	-0.62	down	5516	2609	3630	4323	3167	3831	0.21267	0.20885	0.21504	0.33153	0.31303	0.3114	0.21219	0.00255	0.31865	0.00913	21.6991	21.4617	21.8456	33.3473	31.5001	31.2312	21.6688	0.1582	32.0262	0.94058	3.57676
NM_032117	GXT_2812999	NM_032117	GXL_175122	MND1	84057	NC_000004	chr4	+	154265801	154336243	941	8	6.99e-12	2.41e-10	-0.62	down	770	386	499	577	466	558	0.05197	0.05368	0.0513	0.07507	0.07946	0.07923	0.05232	0.001	0.07792	0.00202	6.87895	7.21094	6.81983	10.108	10.526	10.3306	6.96991	0.17214	10.3216	0.17078	2.72727
NM_080430	GXT_2832820	NM_080430	GXL_249868	SELM	140606	NC_000022	chr22	-	31500763	31503551	691	5	4.61e-05	0.00034	-0.62	down	372	119	199	218	175	257	0.0361	0.0257	0.03235	0.04251	0.04338	0.05188	0.03138	0.0043	0.04592	0.00423	4.52571	3.02736	3.70371	5.20066	5.38306	6.47942	3.75226	0.61266	5.68771	0.56475	2.33579
NM_201649	GXT_21915284	NM_201649	GXL_316527	SLC6A9	6536	NC_000001	chr1	-	44462155	44482997	3376	14	0.000271	0.00158	-0.62	down	172	78	116	140	100	117	0.00386	0.00372	0.00403	0.00592	0.00581	0.00556	0.00387	0.00013	0.00576	0.00015	0.4283	0.40615	0.44189	0.68361	0.6296	0.60376	0.42545	0.01473	0.63899	0.03327	2.07555
NM_000076	GXT_2835810	NM_000076	GXL_141073	CDKN1C	1028	NC_000011	chr11	-	2904448	2906995	1930	3	0.0036	0.0145	-0.61	down	108	43	79	78	62	84	0.0046	0.00416	0.00498	0.0069	0.00693	0.00801	0.00458	0.00034	0.00728	0.00052	0.47042	0.39166	0.52642	0.66622	0.68282	0.75823	0.46283	0.05528	0.70242	0.04004	1.87313
NM_001004351	GXT_23744911	NM_001004351	GXL_78246	SPDYE3	441272	NC_000007	chr7	+	99905325	99919819	3185	11	0.0266	0.0743	-0.61	down	82	37	29	45	36	65	0.00243	0.00222	0.00122	0.00258	0.00262	0.00397	0.00196	0.00053	0.00306	0.00065	0.21643	0.20421	0.1171	0.23291	0.24025	0.35554	0.17925	0.04423	0.27623	0.05616	1.68723
NM_001032410	GXT_21914231	NM_001032410	GXL_163490	USP16	10600	NC_000021	chr21	+	30396938	30426809	3038	19	3.35e-28	1.05e-25	-0.61	down	4950	2302	3421	3826	2878	3476	0.12145	0.1138	0.12619	0.18063	0.17557	0.17235	0.12048	0.0051	0.17618	0.00341	13.6974	13.3202	14.482	20.7605	20.1359	19.933	13.8332	0.4839	20.2765	0.35212	3.53063
NM_001039841	GXT_22029560	NM_001039841	GXL_381336	ARHGAP11B	89839	NC_000015	chr15	+	30918879	30931013	1017	7	2.43e-06	2.52e-05	-0.61	down	404	220	279	371	208	309	0.02932	0.03406	0.03147	0.04979	0.03983	0.04393	0.03162	0.00194	0.04452	0.00409	3.3395	3.80274	3.52814	6.01358	4.34722	5.29321	3.55679	0.1902	5.218	0.68236	2.47129
NM_001079512	GXT_22531163	NM_001079512	GXL_75925	FAM18A	780776	NC_000016	chr16	-	10860533	10912621	3339	8	0.000833	0.00415	-0.61	down	148	80	91	108	83	123	0.00284	0.00315	0.00261	0.00355	0.00364	0.00459	0.00287	0.00022	0.00393	0.00047	0.37262	0.42118	0.3505	0.5332	0.52836	0.64176	0.38143	0.02952	0.56777	0.05235	2.01981
NM_001171690	GXT_23744836	NM_001171690	GXL_47715	GCAT	23464	NC_000022	chr22	+	38203912	38213183	1656	10	4.37e-08	6.74e-07	-0.61	down	864	329	421	559	413	544	0.03645	0.02851	0.02726	0.04743	0.04639	0.04827	0.03074	0.00407	0.04736	0.00077	4.38606	3.49245	3.26952	5.56457	5.30101	5.72295	3.71601	0.48246	5.52951	0.17403	2.70358
NM_004631	GXT_22017604	NM_004631	GXL_77625	LRP8	7804	NC_000001	chr1	-	53711217	53793726	4507	19	5.15e-17	4.2e-15	-0.61	down	1734	753	1115	1234	939	1258	0.02991	0.02725	0.02981	0.04278	0.04151	0.04531	0.02899	0.00123	0.0432	0.00158	3.23432	2.93699	3.18163	4.51344	4.4284	4.86266	3.11765	0.12954	4.6015	0.1879	3.0583
NM_005113	GXT_2810907	NM_005113	GXL_172974	GOLGA5	9950	NC_000014	chr14	+	93260650	93306304	2891	13	3.64e-16	2.63e-14	-0.61	down	1334	651	879	1035	798	919	0.03564	0.03628	0.03596	0.05341	0.05276	0.05058	0.03596	0.00026	0.05225	0.00121	3.87908	3.95847	3.91024	5.90163	5.8671	5.53795	3.91593	0.03266	5.76889	0.16391	2.96253
NM_006406	GXT_2809872	NM_006406	GXL_16365	PRDX4	10549	NC_000023	chrX	+	23685645	23704514	921	7	7.58e-28	2.19e-25	-0.61	down	7550	3397	4634	5469	4023	5340	0.57769	0.5404	0.55019	0.83014	0.78096	0.85535	0.55609	0.01579	0.82215	0.03089	68.9142	64.8381	64.7081	97.8877	92.8452	101.01	66.1535	1.95284	97.2475	3.36374	3.69408
NM_006480	GXT_2804109	NM_006480	GXL_235008	RGS14	10636	NC_000005	chr5	+	176784844	176799599	2406	15	2.58e-05	0.000204	-0.61	down	290	143	211	185	194	243	0.00963	0.00995	0.01064	0.01148	0.01643	0.01643	0.01007	0.00042	0.01478	0.00233	1.01327	1.0448	1.12784	1.26752	1.71386	1.75951	1.06197	0.04832	1.5803	0.22195	2.31667
NM_006660	GXT_2836438	NM_006660	GXL_189825	CLPX	10845	NC_000015	chr15	-	65442784	65477563	2351	14	8.83e-17	6.8e-15	-0.61	down	1310	622	866	976	777	933	0.0395	0.03891	0.04026	0.05728	0.05967	0.05804	0.03956	0.00055	0.05833	0.001	4.68425	4.65085	4.73727	6.84348	7.02485	6.9137	4.69079	0.03558	6.92734	0.07467	2.95198
NM_015604	GXT_2810927	NM_015604	GXL_172918	DCAF4	26094	NC_000014	chr14	+	73393040	73426357	2552	14	4.54e-11	1.35e-09	-0.61	down	896	426	513	630	489	636	0.02513	0.02405	0.02268	0.03519	0.03502	0.03717	0.02395	0.001	0.03579	0.00098	2.95154	2.93443	2.58523	4.06949	4.07284	4.34168	2.82373	0.16879	4.16134	0.12753	2.76716
NM_016140	GXT_2832042	NM_016140	GXL_133472	TPPP3	51673	NC_000016	chr16	-	67423712	67427421	1132	5	0.0426	0.108	-0.61	down	50	23	21	31	30	33	0.00358	0.00329	0.00241	0.00442	0.0057	0.00513	0.00309	0.0005	0.00508	0.00052	0.37132	0.35717	0.23858	0.45144	0.56331	0.50787	0.32236	0.05952	0.50754	0.04567	1.49601
NM_017858	GXT_2836488	NM_017858	GXL_189748	TIPIN	54962	NC_000015	chr15	-	66629008	66649054	1280	8	6.17e-13	2.57e-11	-0.61	down	1576	710	1000	1277	874	982	0.08969	0.08407	0.08599	0.14005	0.12594	0.11552	0.08658	0.00233	0.12717	0.01005	10.3506	9.75086	10.0474	16.446	14.5134	13.3654	10.0496	0.24487	14.775	1.27117	3.01884
NM_022120	GXT_2833057	NM_022120	GXL_779395	OXCT2	64064	NC_000001	chr1	-	40235197	40237020	1824	1	0.000471	0.00254	-0.61	down	144	90	117	125	105	119	0.00745	0.0097	0.00924	0.01266	0.01375	0.0128	0.0088	0.00097	0.01307	0.00048	0.66368	0.86739	0.82494	1.12971	1.22358	1.13659	0.78534	0.08775	1.16329	0.04272	2.0657
NM_024111	GXT_2811016	NM_024111	GXL_4893	CHAC1	79094	NC_000015	chr15	+	41245636	41248717	1560	3	0.000459	0.00249	-0.61	down	210	96	126	118	145	150	0.01232	0.0117	0.01135	0.01315	0.02112	0.0176	0.01179	0.0004	0.01729	0.00326	1.13166	1.08179	1.03874	1.24692	1.97566	1.67513	1.08406	0.03797	1.63257	0.29903	2.13883
NM_030793	GXT_2804060	NM_030793	GXL_27510	FBXO38	81545	NC_000005	chr5	+	147763546	147822399	4151	22	3.12e-17	2.63e-15	-0.61	down	2102	931	1445	1639	1248	1388	0.03784	0.03596	0.04	0.05921	0.05727	0.05225	0.03793	0.00165	0.05624	0.00293	4.25698	3.94268	4.4769	6.50888	6.39044	5.8253	4.22552	0.21923	6.24154	0.29827	3.15381
NM_031925	GXT_22023833	NM_031925	GXL_383971	TMEM120A	83862	NC_000007	chr7	-	75616155	75623992	1471	12	9.45e-08	1.36e-06	-0.61	down	572	300	367	401	315	487	0.02508	0.02812	0.02449	0.03546	0.03636	0.04681	0.0259	0.00159	0.03954	0.00515	3.26892	3.58511	3.2086	4.49378	4.55163	5.76763	3.35421	0.16512	4.93768	0.58734	2.60314
NM_033114	GXT_2839812	NM_033114	GXL_139782	ZCRB1	85437	NC_000012	chr12	-	42705888	42719932	1844	8	2.59e-20	3.1e-18	-0.61	down	3500	1536	2046	2385	2000	2311	0.12478	0.11455	0.1111	0.16584	0.17491	0.1696	0.11681	0.00581	0.17012	0.00372	15.9562	14.6428	14.2695	21.321	23.0536	21.8333	14.9561	0.72336	22.0693	0.72673	3.34869
NM_138348	GXT_22227002	NM_138348	GXL_482934	FAM105B	90268	NC_000005	chr5	+	14664783	14699842	7896	7	3.01e-17	2.54e-15	-0.61	down	2572	1349	1954	2243	1549	1916	0.02879	0.03166	0.03343	0.04918	0.04315	0.04457	0.03129	0.00191	0.04563	0.00257	2.73833	3.0033	3.18258	4.68276	4.16978	4.22736	2.97474	0.18249	4.35997	0.22946	3.27936
NM_138430	GXT_2839859	NM_138430	GXL_40618	ADPRHL1	113622	NC_000013	chr13	-	114076584	114107839	1705	7	0.000747	0.00379	-0.61	down	156	73	93	110	99	102	0.00733	0.00738	0.00647	0.0105	0.01186	0.01036	0.00706	0.00042	0.01091	0.00068	0.76917	0.75265	0.70149	1.06353	1.23418	1.04221	0.7411	0.02881	1.11331	0.08591	2.01564
NM_153213	GXT_2833034	NM_153213	GXL_34888	ARHGEF19	128272	NC_000001	chr1	-	16524599	16539104	3029	16	0.0148	0.0462	-0.61	down	86	39	38	48	46	66	0.00193	0.00188	0.00138	0.00214	0.00276	0.0035	0.00173	0.00025	0.0028	0.00056	0.23868	0.22634	0.16134	0.26123	0.3228	0.3796	0.20879	0.03393	0.32121	0.04834	1.727
NM_172229	GXT_2814675	NM_172229	GXL_167456	KREMEN2	79412	NC_000016	chr16	+	3014217	3018381	2054	9	0.00439	0.0171	-0.61	down	104	52	66	71	73	72	0.0042	0.0043	0.00428	0.00594	0.00742	0.00612	0.00426	4e-05	0.00649	0.00066	0.42565	0.44504	0.41324	0.56982	0.75542	0.61068	0.42798	0.01309	0.64531	0.07963	1.85733
NM_173564	GXT_2804724	NM_173564	GXL_78214	C7orf51	222950	NC_000007	chr7	+	100081550	100092422	3581	7	0.000101	0.000673	-0.61	down	238	117	147	148	147	188	0.00575	0.00592	0.00522	0.00701	0.0086	0.00928	0.00563	0.0003	0.0083	0.00095	0.55872	0.57435	0.52793	0.6813	0.87253	0.91461	0.55367	0.01928	0.82281	0.10153	2.20683
NM_001099222	GXT_22531526	NM_001099222	GXL_12656	IFT74	80173	NC_000009	chr9	+	26947310	27062931	2171	20	8.5e-14	4.07e-12	-0.6	down	1222	600	779	911	660	911	0.0369	0.0375	0.03532	0.05196	0.04884	0.05422	0.03657	0.00092	0.05167	0.00221	4.73187	4.85832	4.61466	6.91733	6.46179	7.31038	4.73495	0.0995	6.8965	0.34675	2.91768
NM_001139517	GXT_23385955	NM_001139517	GXL_241121	PRKRA	8575	NC_000002	chr2	-	179296141	179315484	1906	7	3.93e-18	3.7e-16	-0.6	down	1952	949	1211	1469	1097	1342	0.08055	0.0795	0.0759	0.11769	0.11134	0.11476	0.07865	0.00199	0.1146	0.00259	8.60951	8.75261	8.17116	12.7051	12.2335	12.2662	8.51109	0.24737	12.4016	0.21501	3.11483
NM_001172303	GXT_23744740	NM_001172303	GXL_90486	MASTL	84930	NC_000010	chr10	+	27443753	27475848	3626	12	3.44e-22	5.13e-20	-0.6	down	3748	1875	2677	3004	2325	2604	0.08373	0.08545	0.08995	0.12842	0.12885	0.11983	0.08638	0.00262	0.1257	0.00415	8.68947	9.09009	9.49474	13.6569	13.629	12.5111	9.09143	0.32875	13.2657	0.53369	3.42232
NM_001172574	GXT_23745602	NM_001172574	GXL_483700	MCPH1	79648	NC_000008	chr8	+	6264113	6304940	3773	8	1.2e-09	2.59e-08	-0.6	down	712	326	486	573	419	460	0.01546	0.01507	0.01659	0.02474	0.02291	0.02068	0.01571	0.00064	0.02278	0.00166	1.58641	1.51889	1.65658	2.5035	2.36046	2.12399	1.58729	0.05622	2.32932	0.15649	2.68485
NM_003098	GXT_2837432	NM_003098	GXL_122604	SNTA1	6640	NC_000020	chr20	-	31995763	32031698	2340	8	1.5e-08	2.53e-07	-0.6	down	698	332	437	462	377	562	0.02364	0.02386	0.02248	0.03185	0.03244	0.03929	0.02333	0.00061	0.03453	0.00338	2.50762	2.49412	2.40175	3.25466	3.42448	4.1841	2.46783	0.04705	3.62108	0.40411	2.66932
NM_014071	GXT_2840638	NM_014071	GXL_122641	NCOA6	23054	NC_000020	chr20	-	33302578	33413433	7062	15	7.87e-09	1.41e-07	-0.6	down	578	304	360	440	340	411	0.00691	0.0074	0.00666	0.01008	0.01038	0.01008	0.00699	0.00031	0.01018	0.00014	0.68805	0.75673	0.6556	1.02708	1.02334	1.0139	0.70013	0.04216	1.02144	0.00555	2.59879
NM_016230	GXT_2804504	NM_016230	GXL_744844	CYB5R4	51167	NC_000006	chr6	+	84569370	84670146	2247	16	7.15e-12	2.46e-10	-0.6	down	1402	600	967	1124	813	878	0.0426	0.03921	0.04574	0.06686	0.06187	0.05623	0.04252	0.00267	0.06165	0.00434	5.24525	4.694	5.5346	8.246	7.69053	6.80727	5.15795	0.34868	7.58127	0.59242	2.97236
NM_016354	GXT_2815263	NM_016354	GXL_81789	SLCO4A1	28231	NC_000020	chr20	+	61273797	61303647	2776	12	6.04e-07	7.15e-06	-0.6	down	464	202	308	296	271	353	0.01334	0.01166	0.01343	0.0162	0.01876	0.02049	0.01281	0.00081	0.01848	0.00176	1.40514	1.27916	1.4269	1.75773	2.075	2.21532	1.3704	0.06513	2.01602	0.19141	2.48667
NM_021629	GXT_2838174	NM_021629	GXL_664315	GNB4	59345	NC_000003	chr3	-	179113876	179169371	6428	10	7.7e-22	1.09e-19	-0.6	down	3096	1457	1982	2387	1670	2171	0.04112	0.04049	0.04041	0.0623	0.05619	0.05929	0.04067	0.00032	0.05926	0.00249	4.04899	3.98454	3.96543	6.12148	5.52217	5.8839	3.99965	0.03575	5.84252	0.24641	3.31723
NM_144988	GXT_2832984	NM_144988	GXL_77679	ALG14	199857	NC_000001	chr1	-	95448279	95538507	1057	4	1.83e-07	2.48e-06	-0.6	down	496	221	287	362	252	339	0.03632	0.03576	0.03362	0.05483	0.04939	0.05576	0.03523	0.00116	0.05333	0.00281	3.94483	3.67546	3.49196	5.64564	5.06751	5.58735	3.70408	0.18599	5.4335	0.25989	2.50197
NM_153042	GXT_21914791	NM_153042	GXL_156217	KDM1B	221656	NC_000006	chr6	+	18155619	18224084	3875	18	9.61e-14	4.56e-12	-0.6	down	1032	534	738	820	630	764	0.02004	0.02158	0.02177	0.0312	0.03047	0.03096	0.02113	0.00077	0.03088	0.0003	2.23887	2.4225	2.44933	3.48837	3.45571	3.43481	2.37023	0.09353	3.45963	0.02204	2.86806
NM_175884	GXT_2829196	NM_175884	GXL_182450	FLJ36031	168455	NC_000007	chr7	-	106297211	106301634	4424	1	3.8e-07	4.76e-06	-0.6	down	404	191	262	314	215	295	0.00862	0.00848	0.00851	0.01312	0.0116	0.01309	0.00854	6e-05	0.0126	0.00071	0.76769	0.75895	0.76164	1.17002	1.03298	1.16168	0.76276	0.00365	1.12156	0.06273	2.43881
NM_194247	GXT_22223933	NM_194247	GXL_482280	HNRNPA3	220988	NC_000002	chr2	+	178077422	178088685	5808	11	1.43e-15	9.38e-14	-0.6	down	3128	1601	1809	2389	1728	2132	0.04545	0.0488	0.04091	0.06818	0.06383	0.06211	0.04505	0.00323	0.06471	0.00255	4.52753	4.84573	4.00566	6.78062	6.32391	6.39502	4.45964	0.3463	6.49985	0.20065	3.31869
NM_203462	GXT_2838396	NM_203462	GXL_125197	MRFAP1L1	114932	NC_000004	chr4	-	6709428	6711606	1592	2	1.34e-09	2.85e-08	-0.6	down	668	332	474	570	387	464	0.0379	0.0396	0.0419	0.06319	0.05687	0.05573	0.0398	0.00164	0.0586	0.00328	3.5274	3.66597	3.82911	5.90217	5.16698	5.07757	3.67416	0.12331	5.38224	0.36945	2.67547
NM_004186	GXT_2808289	NM_004186	GXL_169849	SEMA3F	6405	NC_000003	chr3	+	50192848	50226508	3515	19	9.61e-06	8.56e-05	-0.59	down	344	179	217	228	200	279	0.00731	0.00781	0.00717	0.00945	0.0101	0.01217	0.00743	0.00027	0.01057	0.00116	0.82272	0.8952	0.79396	1.06928	1.20941	1.3828	0.83729	0.0426	1.2205	0.12823	2.3723
NM_004890	GXT_2825511	NM_004890	GXL_252082	SPAG7	9552	NC_000017	chr17	-	4862521	4871132	1025	7	5.79e-13	2.42e-11	-0.59	down	1090	503	702	757	654	749	0.07611	0.0722	0.07337	0.10182	0.11456	0.10577	0.07389	0.00164	0.10738	0.00532	8.93972	8.62658	8.80797	12.1745	13.562	12.7303	8.79142	0.12837	12.8223	0.57014	2.85733
NM_007235	GXT_2799703	NM_007235	GXL_141584	XPOT	11260	NC_000012	chr12	+	64798153	64842464	3948	25	1.91e-31	7.24e-29	-0.59	down	10396	4811	6893	7906	5868	7031	0.1855	0.18142	0.19034	0.28055	0.26998	0.26434	0.18575	0.00365	0.27162	0.00672	22.1366	21.4216	22.454	33.0111	31.5923	31.0257	22.0041	0.43175	31.8764	0.83505	3.84105
NM_017816	GXT_2833984	NM_017816	GXL_125169	LYAR	55646	NC_000004	chr4	-	4269428	4291896	1569	10	2.53e-14	1.34e-12	-0.59	down	1334	598	843	992	717	899	0.05939	0.05637	0.05869	0.08754	0.08238	0.08506	0.05815	0.00129	0.08499	0.00211	7.1475	6.69997	6.90983	10.4224	9.71326	9.98201	6.9191	0.18282	10.0392	0.29233	2.93919
NM_018032	GXT_2840156	NM_018032	GXL_75907	LUC7L	55692	NC_000016	chr16	-	238970	279449	2082	9	1.77e-08	2.95e-07	-0.59	down	704	451	566	648	477	561	0.02414	0.03299	0.03015	0.04305	0.04183	0.03976	0.02909	0.00369	0.04155	0.00136	2.84258	3.80794	3.49622	5.13067	4.86975	4.69422	3.38225	0.40226	4.89821	0.17931	2.74974
NM_020943	GXT_22794324	NM_020943	GXL_241128	CWC22	57703	NC_000002	chr2	-	180809604	180871780	3279	20	7.17e-12	2.47e-10	-0.59	down	960	472	701	786	570	674	0.02064	0.02128	0.02327	0.03296	0.03152	0.0302	0.02173	0.00112	0.03156	0.00113	2.46122	2.53043	2.74941	3.95149	3.6949	3.58096	2.58035	0.12283	3.74245	0.15496	2.83037
NM_031430	GXT_2836738	NM_031430	GXL_252264	RILP	83547	NC_000017	chr17	-	1549444	1553392	1792	8	0.00344	0.0139	-0.59	down	122	57	74	96	74	73	0.00534	0.00537	0.00507	0.00867	0.00824	0.00689	0.00526	0.00013	0.00793	0.00076	0.57233	0.55915	0.53108	0.88311	0.87773	0.70969	0.55419	0.0172	0.82351	0.08051	1.90849
NM_148912	GXT_2838893	NM_148912	GXL_97643	ABHD11	83451	NC_000007	chr7	-	73150427	73153184	1467	6	3.71e-08	5.81e-07	-0.59	down	642	352	376	473	369	467	0.035	0.04021	0.0315	0.05068	0.05	0.05321	0.03557	0.00358	0.0513	0.00138	3.67897	4.218	3.29625	5.31509	5.34645	5.54585	3.73107	0.3781	5.40246	0.10219	2.63982
NM_173518	GXT_23387530	NM_173518	GXL_67273	C8orf45	157777	NC_000008	chr8	+	67782984	67834283	5096	15	4.67e-05	0.000344	-0.59	down	276	131	213	231	180	178	0.00503	0.00498	0.00595	0.00837	0.00838	0.00676	0.00532	0.00045	0.00784	0.00076	0.4553	0.45189	0.53754	0.74724	0.75078	0.60852	0.48158	0.0396	0.70218	0.06624	2.29299
NM_173611	GXT_22226411	NM_173611	GXL_5003	FAM98B	283742	NC_000015	chr15	+	38746328	38777063	1540	8	0.000943	0.00459	-0.59	down	240	146	116	201	137	150	0.01067	0.0138	0.00851	0.01923	0.01658	0.0149	0.01099	0.00217	0.0169	0.00178	1.31012	1.66658	0.96872	2.15157	1.8909	1.69688	1.31514	0.28492	1.91312	0.18629	2.2113
NM_199242	GXT_2836837	NM_199242	GXL_36007	UNC13D	201294	NC_000017	chr17	-	73823306	73840798	4393	32	0.00952	0.0322	-0.59	down	96	36	61	70	45	71	0.00159	0.00121	0.00157	0.00232	0.0018	0.00228	0.00146	0.00017	0.00213	0.00024	0.18371	0.14406	0.17858	0.26267	0.21773	0.28156	0.16878	0.01761	0.25399	0.02677	1.79239
NM_001015891	GXT_21915700	NM_001015891	GXL_159300	TAF9	6880	NC_000005	chr5	-	68647553	68665840	1183	5	6.92e-13	2.86e-11	-0.58	down	1516	705	1166	1234	888	1077	0.09106	0.08717	0.10694	0.14641	0.13679	0.13627	0.09506	0.00855	0.13982	0.00466	10.773	10.4761	12.6758	17.1953	15.955	15.8603	11.3083	0.97456	16.3369	0.60824	3.02789
NM_001172673	GXT_23745057	NM_001172673	GXL_73908	CELF5	60680	NC_000019	chr19	+	3224702	3297074	5008	12	0.0192	0.0574	-0.58	down	72	30	50	60	40	47	0.00128	0.00107	0.0014	0.00195	0.00172	0.00168	0.00125	0.00014	0.00178	0.00012	0.12086	0.10531	0.1284	0.1975	0.16977	0.1635	0.11819	0.00961	0.17692	0.01477	1.6902
NM_003011	GXT_2805024	NM_003011	GXL_185071	SET	6418	NC_000009	chr9	+	131451509	131458675	2919	8	4.32e-33	1.88e-30	-0.58	down	19802	9155	12710	14629	10622	13696	0.53856	0.51451	0.52425	0.76755	0.71902	0.76617	0.52577	0.00988	0.75091	0.02256	57.0291	55.1339	55.9982	82.6153	77.3466	81.7412	56.0537	0.7747	80.5677	2.30546	4.11335
NM_006665	GXT_22217931	NM_006665	GXL_925980	HPSE	10855	NC_000004	chr4	-	84213614	84256306	4652	13	1.1e-06	1.23e-05	-0.58	down	526	231	272	348	270	340	0.00864	0.00795	0.00694	0.01188	0.01144	0.01176	0.00784	0.0007	0.01169	0.00019	0.95053	0.8729	0.75195	1.23316	1.23365	1.27327	0.85846	0.08171	1.24669	0.01879	2.50424
NM_006759	GXT_2812731	NM_006759	GXL_42087	UGP2	7360	NC_000002	chr2	+	64069014	64118696	2168	10	3.19e-20	3.78e-18	-0.58	down	2452	1144	1672	1843	1369	1713	0.08615	0.08342	0.08952	0.12614	0.12249	0.12592	0.08636	0.00249	0.12485	0.00167	9.50786	9.27601	9.91835	14.0135	13.4219	13.7651	9.56741	0.26559	13.7335	0.24256	3.21528
NM_015421	GXT_2836611	NM_015421	GXL_75912	TMEM186	25880	NC_000016	chr16	-	8889037	8891505	1448	2	6.98e-05	0.000487	-0.58	down	294	122	168	215	140	192	0.01851	0.01628	0.01632	0.0256	0.0221	0.0248	0.01704	0.00104	0.02417	0.0015	1.70687	1.4811	1.49212	2.44765	2.05508	2.31001	1.56003	0.10393	2.27091	0.16263	2.26087
NM_015993	GXT_2824788	NM_015993	GXL_133449	PLLP	51090	NC_000016	chr16	-	57290009	57318584	1497	4	0.0619	0.144	-0.58	down	48	17	29	25	37	28	0.00278	0.0021	0.0026	0.00283	0.00543	0.00341	0.00249	0.00029	0.00389	0.00111	0.26955	0.19963	0.24914	0.27529	0.52535	0.32585	0.23944	0.02936	0.3755	0.10795	1.47712
NM_017906	GXT_2804333	NM_017906	GXL_156149	PAK1IP1	55003	NC_000006	chr6	+	10695188	10709972	1497	10	3.66e-08	5.73e-07	-0.58	down	712	293	519	554	386	481	0.03368	0.02818	0.03713	0.0522	0.04422	0.04694	0.033	0.00369	0.04779	0.00331	3.99834	3.44065	4.4587	6.10054	5.48068	5.59763	3.9659	0.41625	5.72628	0.26891	2.67547
NM_017970	GXT_2839963	NM_017970	GXL_101110	C14orf102	55051	NC_000014	chr14	-	90744398	90798279	3808	14	2.63e-15	1.66e-13	-0.58	down	1498	705	1005	1157	815	1048	0.03173	0.03141	0.03264	0.04692	0.04257	0.04593	0.03193	0.00052	0.04514	0.00186	3.30702	3.25452	3.39415	5.0086	4.54914	4.79453	3.31856	0.05759	4.78409	0.18772	3.00289
NM_018948	GXT_2833033	NM_018948	GXL_34817	ERRFI1	54206	NC_000001	chr1	-	8071779	8086393	3129	4	3.79e-09	7.32e-08	-0.58	down	632	302	444	456	367	472	0.01785	0.01824	0.01931	0.0255	0.0273	0.0278	0.01847	0.00062	0.02687	0.00099	1.69798	1.69666	1.8249	2.40237	2.49304	2.62795	1.73985	0.06014	2.50779	0.09268	2.63515
NM_020368	GXT_2808449	NM_020368	GXL_33922	UTP3	57050	NC_000004	chr4	+	71554196	71556268	2073	1	5.99e-07	7.11e-06	-0.58	down	528	247	309	371	256	396	0.02399	0.02344	0.02146	0.0331	0.02947	0.03745	0.02296	0.00109	0.03334	0.00326	2.14119	2.09456	1.917	2.95022	2.62488	3.32795	2.05092	0.09659	2.96768	0.28729	2.53275
NM_021955	GXT_2813479	NM_021955	GXL_33599	GNGT1	2792	NC_000007	chr7	+	93535820	93540485	628	3	0.0763	0.169	-0.58	down	22	35	42	43	36	30	0.00301	0.00785	0.00708	0.00865	0.01142	0.0066	0.00598	0.00212	0.00889	0.00198	0.2945	0.97972	0.86011	1.12873	1.21846	0.83223	0.71144	0.29884	1.05981	0.16504	1.56031
NM_025196	GXT_2828660	NM_025196	GXL_125112	GRPEL1	80273	NC_000004	chr4	-	7061780	7069800	1504	4	1.96e-13	8.86e-12	-0.58	down	1584	663	975	1140	793	1073	0.0851	0.07524	0.08051	0.12078	0.11149	0.11985	0.08028	0.00403	0.11737	0.00418	8.85378	7.74926	8.33718	12.495	11.2071	12.4289	8.31341	0.45123	12.0437	0.59215	3.00087
NM_032141	GXT_2806745	NM_032141	GXL_102550	CCDC55	84081	NC_000017	chr17	+	28443834	28513486	2499	7	0.000178	0.00111	-0.58	down	274	110	232	203	157	219	0.00908	0.00776	0.01159	0.01342	0.01349	0.0154	0.00948	0.00159	0.0141	0.00092	0.92173	0.77379	1.19394	1.33909	1.33537	1.52672	0.96315	0.17401	1.40039	0.08934	2.28556
NM_032286	GXT_2828736	NM_032286	GXL_159336	MED10	84246	NC_000005	chr5	-	6372039	6378639	1028	4	1.45e-09	3.05e-08	-0.58	down	962	424	526	609	529	637	0.07173	0.06802	0.06201	0.09535	0.101	0.10228	0.06725	0.00401	0.09954	0.00301	7.86689	7.25049	6.58044	9.76572	10.9378	10.7951	7.23261	0.52534	10.4996	0.52216	2.77208
NM_080654	GXT_2835782	NM_080654	GXL_141216	CCDC34	91057	NC_000011	chr11	-	27370419	27384795	2120	3	0.000866	0.00428	-0.58	down	162	114	123	147	104	141	0.00588	0.00887	0.00701	0.01065	0.00983	0.01118	0.00725	0.00123	0.01055	0.00056	0.64239	0.94529	0.74616	1.14304	1.04272	1.15868	0.77795	0.12568	1.11481	0.05138	2.11616
NM_138798	GXT_2833456	NM_138798	GXL_72463	MITD1	129531	NC_000002	chr2	-	99785726	99797492	910	7	2.28e-06	2.38e-05	-0.58	down	398	210	311	305	283	284	0.02894	0.03248	0.03657	0.04543	0.05394	0.04546	0.03266	0.00312	0.04828	0.004	3.67674	4.05669	4.39523	5.52508	6.61019	5.43699	4.04289	0.29348	5.85742	0.5335	2.4634
NM_152327	GXT_22531807	NM_152327	GXL_381220	AK7	122481	NC_000014	chr14	+	96858448	96955112	2648	18	0.0124	0.0401	-0.58	down	82	46	49	62	51	59	0.00211	0.00268	0.00191	0.00339	0.00342	0.0033	0.00223	0.00033	0.00337	5e-05	0.26033	0.30538	0.23798	0.38597	0.40937	0.38816	0.2679	0.02803	0.3945	0.01055	1.75841
NM_152617	GXT_2833745	NM_152617	GXL_925921	RNF168	165918	NC_000003	chr3	-	196195654	196230639	5347	6	5.69e-14	2.83e-12	-0.58	down	1722	770	1038	1289	878	1132	0.02874	0.02702	0.02654	0.04233	0.03699	0.03892	0.02743	0.00094	0.03941	0.00221	2.70735	2.53148	2.4966	3.97395	3.49022	3.68823	2.57848	0.09223	3.71747	0.19856	3.04126
NM_152742	GXT_2829237	NM_152742	GXL_97735	GPC2	221914	NC_000007	chr7	-	99767229	99774990	2532	10	1.24e-05	0.000107	-0.58	down	336	168	206	228	209	229	0.01006	0.01092	0.00968	0.01359	0.01613	0.01458	0.01022	0.00052	0.01477	0.00105	1.11557	1.16638	1.04632	1.4844	1.75449	1.57563	1.10942	0.04921	1.60484	0.11218	2.34635
NM_173354	GXT_2832785	NM_173354	GXL_163444	SIK1	150094	NC_000021	chr21	-	44834395	44847002	4707	14	3.7e-06	3.68e-05	-0.58	down	386	167	243	262	200	285	0.0069	0.00606	0.00669	0.00926	0.00902	0.01031	0.00655	0.00036	0.00953	0.00056	0.68939	0.62369	0.66393	0.91757	0.90314	1.05483	0.659	0.02705	0.95851	0.06836	2.3962
NM_181843	GXT_2831496	NM_181843	GXL_41455	NUDT8	254552	NC_000011	chr11	-	67395409	67397401	809	3	0.00105	0.00503	-0.58	down	172	70	103	116	88	121	0.01551	0.01312	0.01548	0.02072	0.02122	0.02256	0.0147	0.00112	0.0215	0.00078	1.78732	1.52105	1.63739	2.36368	2.31208	2.60566	1.64859	0.10899	2.42714	0.12798	2.03476
NM_199342	GXT_2832982	NM_199342	GXL_218327	CCDC23	374969	NC_000001	chr1	-	43272723	43283059	798	3	1.51e-10	3.93e-09	-0.58	down	946	406	547	658	510	599	0.09714	0.08582	0.08591	0.12697	0.12615	0.12512	0.08962	0.00532	0.12608	0.00076	9.96574	8.94371	8.8155	13.5926	13.5843	13.0769	9.24165	0.51468	13.4179	0.24116	2.77012
NM_001037540	GXT_21914586	NM_001037540	GXL_1239091	SCML1	6322	NC_000023	chrX	+	17755592	17773105	2908	8	8.09e-30	2.7e-27	-0.57	down	10182	4890	6808	7675	5885	6819	0.30097	0.29319	0.30207	0.43419	0.42932	0.41286	0.29874	0.00395	0.42546	0.00913	29.4347	29.5603	30.1084	43.5075	43.0151	40.8515	29.7011	0.29249	42.458	1.15365	3.83206
NM_001163213	GXT_23540805	NM_001163213	GXL_164857	FGFR3	2261	NC_000004	chr4	+	1795039	1810599	4293	18	5.36e-14	2.67e-12	-0.57	down	1528	770	1056	1068	902	1157	0.02785	0.02886	0.02902	0.03858	0.0411	0.04356	0.02858	0.00052	0.04108	0.00203	2.99215	3.153	3.16348	4.10101	4.46596	4.6952	3.10288	0.07841	4.42072	0.24468	3.01801
NM_001198807	GXT_24506639	NM_001198807	GXL_827313	C9orf30	91283	NC_000009	chr9	+	103189495	103214016	1879	4	4.15e-07	5.15e-06	-0.57	down	512	271	349	356	340	363	0.0241	0.02645	0.02521	0.03303	0.03929	0.03519	0.02525	0.00096	0.03584	0.0026	2.29068	2.53534	2.3887	3.12322	3.8461	3.36559	2.40491	0.10054	3.44497	0.30041	2.54777
NM_003045	GXT_2839887	NM_003045	GXL_159180	SLC7A1	6541	NC_000013	chr13	-	30083551	30169825	7343	13	2.56e-13	1.14e-11	-0.57	down	1428	733	896	1030	845	974	0.01696	0.01789	0.01621	0.02356	0.02541	0.02383	0.01702	0.00069	0.02427	0.00082	1.63484	1.75479	1.56927	2.3123	2.44598	2.31082	1.65297	0.07682	2.35637	0.06337	2.97757
NM_003954	GXT_22221412	NM_003954	GXL_36803	MAP3K14	9020	NC_000017	chr17	-	43340488	43394414	4467	16	4.37e-05	0.000325	-0.57	down	330	155	227	201	200	264	0.0062	0.00614	0.00631	0.00749	0.00928	0.01051	0.00622	7e-05	0.00909	0.00124	0.62104	0.60997	0.65354	0.74175	0.95166	1.0296	0.62818	0.01849	0.90767	0.12156	2.3457
NM_005475	GXT_2810506	NM_005475	GXL_103619	SH2B3	10019	NC_000012	chr12	+	111843752	111889427	5406	8	1.08e-10	2.9e-09	-0.57	down	926	410	555	645	498	608	0.01545	0.01425	0.01391	0.02114	0.02051	0.02105	0.01454	0.00066	0.0209	0.00028	1.43998	1.33322	1.32032	1.96682	1.95804	1.95934	1.36451	0.05363	1.9614	0.00387	2.76616
NM_006179	GXT_2837312	NM_006179	GXL_744411	NTF4	4909	NC_000019	chr19	-	49564397	49567124	999	2	0.164	0.3	-0.57	down	12	10	10	17	12	7	0.00113	0.0016	0.00144	0.00298	0.00247	0.00138	0.00139	0.0002	0.00228	0.00067	0.10098	0.17597	0.12874	0.28052	0.25532	0.12207	0.13523	0.03096	0.2193	0.06952	1.07918
NM_007021	GXT_2839401	NM_007021	GXL_227981	C10orf10	11067	NC_000010	chr10	-	45471709	45474330	2060	2	1.7e-05	0.000141	-0.57	down	350	169	196	238	195	233	0.01536	0.01584	0.01348	0.02082	0.02191	0.02149	0.01489	0.00102	0.02141	0.00045	1.42831	1.44216	1.22363	1.90454	2.01204	1.97047	1.3647	0.09991	1.96235	0.04426	2.34635
NM_014209	GXT_22808369	NM_014209	GXL_262191	ETV2	2116	NC_000019	chr19	+	36132647	36135773	1487	7	0.103	0.213	-0.57	down	36	10	25	21	30	17	0.00229	0.00132	0.00242	0.00249	0.00429	0.00185	0.00201	0.00049	0.00288	0.00103	0.20352	0.11822	0.21622	0.2328	0.42882	0.19917	0.17932	0.04351	0.28693	0.10127	1.35539
NM_015070	GXT_2836200	NM_015070	GXL_159111	ZC3H13	23091	NC_000013	chr13	-	46536314	46626894	6409	17	2.96e-10	7.27e-09	-0.57	down	890	454	639	739	510	616	0.01086	0.01197	0.01199	0.01775	0.01646	0.01627	0.01161	0.00053	0.01683	0.00066	1.1674	1.24526	1.28225	1.90079	1.69141	1.67445	1.23164	0.04787	1.75555	0.10293	2.79356
NM_015353	GXT_2801665	NM_015353	GXL_8813	KCTD2	23510	NC_000017	chr17	+	73043279	73061981	3698	6	2.1e-12	8.02e-11	-0.57	down	1042	521	717	768	596	767	0.02474	0.02524	0.02519	0.03451	0.03525	0.03703	0.02506	0.00022	0.0356	0.00106	2.36877	2.47665	2.49353	3.42353	3.42569	3.61335	2.44632	0.05527	3.48752	0.08898	2.85146
NM_015978	GXT_2803373	NM_015978	GXL_1226885	TNNI3K	51086	NC_000001	chr1	+	74701071	75010116	3023	25	0.0258	0.0726	-0.57	down	74	25	49	54	39	47	0.00174	0.00117	0.00158	0.00239	0.00224	0.00221	0.0015	0.00024	0.00228	8e-05	0.20579	0.14538	0.20846	0.29447	0.27422	0.27086	0.18654	0.02913	0.27985	0.01043	1.66901
NM_017669	GXT_2829726	NM_017669	GXL_219536	ERCC6L	54821	NC_000023	chrX	-	71424507	71458858	4207	2	1.25e-10	3.3e-09	-0.57	down	922	444	657	734	552	609	0.02055	0.02061	0.02249	0.03204	0.03114	0.02821	0.02122	0.0009	0.03046	0.00164	1.84238	1.85526	2.00842	2.8761	2.78892	2.52189	1.90202	0.07542	2.72897	0.15069	2.80049
NM_017688	GXT_22807774	NM_017688	GXL_15165	BSPRY	54836	NC_000009	chr9	+	116111812	116133513	2348	6	7.67e-06	7.01e-05	-0.57	down	468	215	258	278	282	309	0.01569	0.01558	0.01416	0.01937	0.0255	0.02207	0.01514	0.0007	0.02231	0.00251	1.6756	1.60966	1.41314	1.95176	2.55282	2.29267	1.56613	0.11148	2.26575	0.24612	2.4619
NM_020337	GXT_23742784	NM_020337	GXL_220851	ANKRD50	57182	NC_000004	chr4	-	125585203	125633887	8798	5	2.22e-10	5.57e-09	-0.57	down	1142	621	915	995	723	818	0.012	0.01351	0.01469	0.02034	0.01919	0.01787	0.0134	0.0011	0.01913	0.00101	1.0912	1.2408	1.33752	1.86431	1.74672	1.61976	1.22317	0.10133	1.7436	0.09986	2.92703
NM_032251	GXT_22032594	NM_032251	GXL_170776	CCDC88B	283234	NC_000011	chr11	+	64107690	64125006	4920	27	0.00954	0.0323	-0.57	down	96	39	77	74	61	66	0.00153	0.00141	0.00179	0.00241	0.00255	0.00219	0.00158	0.00016	0.00238	0.00015	0.16403	0.13935	0.20127	0.24794	0.26353	0.2337	0.16822	0.02545	0.24839	0.01218	1.82607
NM_080489	GXT_2840669	NM_080489	GXL_693359	SDCBP2	27111	NC_000020	chr20	-	1290553	1309879	1581	9	0.00129	0.00604	-0.57	down	196	80	96	132	100	114	0.00913	0.0076	0.00657	0.01239	0.01189	0.0113	0.00777	0.00105	0.01186	0.00045	1.04219	0.88951	0.78091	1.37633	1.34443	1.25619	0.9042	0.10717	1.32565	0.05081	2.06195
NM_175866	GXT_2807537	NM_175866	GXL_925496	UHMK1	127933	NC_000001	chr1	+	162467595	162499419	8535	8	5.99e-14	2.96e-12	-0.57	down	3024	1650	2451	2568	1968	2200	0.03149	0.03612	0.03902	0.053	0.05209	0.04769	0.03554	0.0031	0.05093	0.00232	2.97851	3.3984	3.6932	4.95988	4.90106	4.49056	3.3567	0.29326	4.78383	0.20876	3.35128
NM_000050	GXT_22223184	NM_000050	GXL_185059	ASS1	445	NC_000009	chr9	+	133320094	133376661	1848	16	3.11e-13	1.36e-11	-0.56	down	5288	2322	2814	3219	2790	3474	0.18151	0.16504	0.14963	0.2199	0.2396	0.24802	0.16539	0.01302	0.23584	0.01178	24.0553	22.0879	19.5832	28.7143	32.0901	32.7498	21.9088	1.8301	31.1848	1.76749	3.49982
NM_000641	GXT_2837261	NM_000641	GXL_73833	IL11	3589	NC_000019	chr19	-	55875757	55881814	2354	5	0.0741	0.165	-0.56	down	38	19	22	29	21	28	0.00152	0.00149	0.00123	0.0022	0.00203	0.002	0.00141	0.00013	0.00208	9e-05	0.13571	0.14189	0.12019	0.20308	0.18962	0.20722	0.1326	0.00913	0.19997	0.00751	1.41497
NM_000690	GXT_2814295	NM_000690	GXL_103690	ALDH2	217	NC_000012	chr12	+	112204346	112247784	2400	13	1.32e-14	7.32e-13	-0.56	down	2058	904	1283	1337	1103	1438	0.06032	0.05682	0.05752	0.07859	0.08277	0.09006	0.05822	0.00151	0.08381	0.00474	7.20868	6.62143	6.87508	9.18333	9.76862	10.4383	6.90173	0.24048	9.79674	0.51272	3.11149
NM_001001502	GXT_2828732	NM_001001502	GXL_45290	SNCB	6620	NC_000005	chr5	-	176047210	176057557	1450	7	0.0386	0.0997	-0.56	down	72	26	34	42	38	43	0.00377	0.00333	0.00288	0.00421	0.00493	0.00489	0.00333	0.00036	0.00468	0.00033	0.41743	0.31521	0.30156	0.47749	0.55704	0.51663	0.34473	0.05171	0.51705	0.03248	1.61278
NM_001031684	GXT_21915400	NM_001031684	GXL_75711	SRSF7	6432	NC_000002	chr2	-	38970741	38978636	2489	8	3.19e-23	5.45e-21	-0.56	down	5484	2582	3796	4151	2956	3900	0.15778	0.16175	0.17072	0.24763	0.22388	0.2432	0.16342	0.00541	0.23824	0.01031	18.5223	18.2358	19.6139	27.4921	25.2434	27.2974	18.7907	0.59374	26.6776	1.01725	3.56455
NM_001042550	GXT_22224485	NM_001042550	GXL_745015	SMC2	10592	NC_000009	chr9	+	106856831	106903700	6048	25	2.15e-23	3.87e-21	-0.56	down	4608	2259	3233	3541	2626	3189	0.05732	0.05912	0.06151	0.08703	0.08156	0.08263	0.05932	0.00172	0.08374	0.00237	6.40504	6.56597	6.87474	9.65148	9.22894	9.18595	6.61525	0.19489	9.35546	0.21005	3.49397
NM_001142418	GXT_23384958	NM_001142418	GXL_89588	MORF4L2	9643	NC_000023	chrX	-	102930426	102941746	2034	5	1.56e-23	2.91e-21	-0.56	down	11668	5023	7140	8117	6254	7313	0.49514	0.44625	0.46023	0.6755	0.66858	0.64958	0.46721	0.02056	0.66455	0.01096	48.2244	43.4117	45.145	65.7846	65.3546	62.6363	45.5937	1.99023	64.5918	1.39389	3.85902
NM_001144	GXT_2840108	NM_001144	GXL_133554	AMFR	267	NC_000016	chr16	-	56395364	56459444	3594	14	7.4e-16	5.12e-14	-0.56	down	1778	832	1120	1229	1020	1194	0.03689	0.03688	0.03704	0.05112	0.05421	0.05425	0.03694	7e-05	0.05319	0.00147	4.15887	4.06949	4.00777	5.63707	6.03241	5.78772	4.07871	0.06203	5.81907	0.16291	3.05982
NM_001427	GXT_2809228	NM_001427	GXL_49418	EN2	2020	NC_000007	chr7	+	155250824	155257526	3395	2	9.61e-05	0.000642	-0.56	down	410	166	202	258	173	287	0.01109	0.00937	0.00819	0.01345	0.01195	0.01593	0.00955	0.00119	0.01378	0.00164	1.01523	0.85953	0.7652	1.25274	1.08312	1.47273	0.87999	0.10309	1.26953	0.1595	2.379
NM_006910	GXT_2814723	NM_006910	GXL_98545	RBBP6	5930	NC_000016	chr16	+	24550908	24584184	6837	18	9.88e-11	2.67e-09	-0.56	down	1028	513	728	845	583	693	0.01271	0.01305	0.01386	0.0205	0.01833	0.01766	0.01321	0.00048	0.01883	0.00121	1.26401	1.319	1.36939	2.03738	1.81247	1.76583	1.31747	0.04303	1.87189	0.11856	2.84942
NM_014671	GXT_2804570	NM_014671	GXL_1237006	UBE3C	9690	NC_000007	chr7	+	156931655	157062066	5182	23	3.11e-23	5.34e-21	-0.56	down	5874	2901	4026	4587	3244	4065	0.08728	0.08831	0.08996	0.12888	0.11826	0.12288	0.08852	0.0011	0.12334	0.00435	9.52923	9.84113	9.99169	14.5919	13.3062	13.6661	9.78735	0.19259	13.8547	0.54158	3.59828
NM_018451	GXT_2836230	NM_018451	GXL_159040	CENPJ	55835	NC_000013	chr13	-	25456412	25497085	5173	17	7.4e-10	1.69e-08	-0.56	down	1402	789	1228	1240	904	1094	0.02252	0.02606	0.02976	0.038	0.03529	0.03575	0.02611	0.00296	0.03635	0.00118	2.27838	2.6812	3.05294	3.95147	3.71445	3.68431	2.67084	0.3163	3.78341	0.11947	3.03316
NM_020165	GXT_2833853	NM_020165	GXL_825896	RAD18	56852	NC_000003	chr3	-	8918880	9005159	5739	13	2.46e-15	1.55e-13	-0.56	down	2410	1179	1551	1823	1409	1521	0.03355	0.03445	0.03292	0.04984	0.04914	0.04361	0.03364	0.00063	0.04753	0.00279	3.53022	3.61137	3.47567	5.23637	5.21848	4.61715	3.53909	0.05575	5.024	0.28778	3.19985
NM_031297	GXT_22020788	NM_031297	GXL_384574	RNF208	727800	NC_000009	chr9	-	140114707	140115775	1069	1	0.0461	0.115	-0.56	down	42	40	38	43	39	40	0.0037	0.00737	0.00513	0.00745	0.00872	0.00735	0.0054	0.00151	0.00784	0.00062	0.33029	0.65777	0.45716	0.66309	0.77545	0.65187	0.48174	0.13482	0.6968	0.0558	1.60924
NM_032042	GXT_23218349	NM_032042	GXL_926095	FAM172A	83989	NC_000005	chr5	-	92953431	93447404	4720	11	9.09e-16	6.13e-14	-0.56	down	2038	969	1310	1544	1078	1369	0.03598	0.03544	0.03502	0.05368	0.04807	0.04971	0.03548	0.00039	0.05049	0.00236	3.62981	3.60891	3.56937	5.39244	4.85451	5.05292	3.6027	0.02506	5.09996	0.22211	3.12396
NM_032551	GXT_2815028	NM_032551	GXL_73856	KISS1R	84634	NC_000019	chr19	+	917342	921015	1625	5	0.0976	0.205	-0.56	down	28	14	28	20	17	34	0.00151	0.0017	0.00222	0.00215	0.00235	0.00387	0.00181	0.0003	0.00279	0.00077	0.14485	0.15145	0.2216	0.20289	0.22236	0.36451	0.17263	0.03473	0.26325	0.07204	1.37414
NM_033276	GXT_2805924	NM_033276	GXL_141681	XRCC6BP1	91419	NC_000012	chr12	+	58335445	58351052	1160	6	9.22e-07	1.05e-05	-0.56	down	552	225	326	399	272	341	0.03478	0.02858	0.0314	0.05095	0.04366	0.04509	0.03159	0.00253	0.04657	0.00315	4.00039	3.40972	3.61428	5.67015	4.98402	5.12127	3.6748	0.24491	5.25848	0.29644	2.52806
NM_170711	GXT_2815005	NM_170711	GXL_73870	DAZAP1	26528	NC_000019	chr19	+	1407584	1435683	2274	13	1.5e-15	9.78e-14	-0.56	down	3324	1850	2315	2616	1868	2562	0.10613	0.12237	0.11556	0.15757	0.1462	0.16393	0.11469	0.00666	0.1559	0.00733	12.2883	14.3013	13.0925	18.9639	17.4604	19.6277	13.2274	0.82732	18.684	0.90665	3.37082
NM_002702	GXT_23386082	NM_002702	GXL_193770	POU6F1	5463	NC_000012	chr12	-	51580719	51591950	4699	6	0.000333	0.00189	-0.55	down	220	118	156	154	140	165	0.00422	0.00456	0.00438	0.00575	0.00629	0.00628	0.00439	0.00014	0.00611	0.00025	0.39359	0.44144	0.42695	0.54025	0.63327	0.61173	0.42066	0.02003	0.59508	0.03976	2.18469
NM_003090	GXT_2840092	NM_003090	GXL_189948	SNRPA1	6627	NC_000015	chr15	-	101821715	101835460	1059	9	1.64e-17	1.45e-15	-0.55	down	6970	3175	4303	4891	3407	4938	0.4424	0.41106	0.40696	0.57491	0.53082	0.62314	0.42014	0.01583	0.57629	0.0377	55.3297	52.7038	52.2562	76.1345	68.3825	81.2337	53.4299	1.35572	75.2503	5.28362	3.64464
NM_003129	GXT_23540923	NM_003129	GXL_67237	SQLE	6713	NC_000008	chr8	+	126010720	126034525	2989	11	1.03e-22	1.66e-20	-0.55	down	4516	2158	2943	3271	2587	2956	0.12259	0.12078	0.11861	0.17076	0.17308	0.16493	0.12066	0.00163	0.16959	0.00343	12.7013	12.6917	12.6627	18.0399	18.3967	17.229	12.6852	0.01641	17.8885	0.48858	3.46805
NM_004290	GXT_2813080	NM_004290	GXL_27424	RNF14	9604	NC_000005	chr5	+	141348451	141369856	4388	9	1.64e-17	1.45e-15	-0.55	down	2476	1162	1641	1847	1306	1699	0.04549	0.0454	0.04766	0.06764	0.06219	0.0652	0.04618	0.00104	0.06501	0.00223	4.74357	4.65515	4.80955	6.93873	6.32624	6.7454	4.73609	0.06326	6.67012	0.25565	3.2088
NM_006790	GXT_2804197	NM_006790	GXL_27589	MYOT	9499	NC_000005	chr5	+	137203545	137223540	2272	10	0.0735	0.164	-0.55	down	36	25	27	32	27	28	0.0015	0.00208	0.00171	0.00252	0.00284	0.00207	0.00176	0.00024	0.00248	0.00032	0.1332	0.19343	0.15283	0.23218	0.25259	0.2147	0.15982	0.02508	0.23316	0.01548	1.4624
NM_016257	GXT_2837630	NM_016257	GXL_218340	HPCAL4	51440	NC_000001	chr1	-	40144645	40157089	4259	4	1.13e-06	1.26e-05	-0.55	down	446	204	297	322	247	303	0.00963	0.00922	0.00967	0.01357	0.0135	0.01351	0.00951	0.0002	0.01353	3e-05	0.88034	0.84201	0.89683	1.24632	1.2327	1.23941	0.87306	0.02296	1.23948	0.00556	2.4634
NM_024104	GXT_22220336	NM_024104	GXL_184447	C19orf42	79086	NC_000019	chr19	-	16756959	16770968	1373	5	3.25e-09	6.35e-08	-0.55	down	1096	613	704	805	594	852	0.05576	0.06307	0.05503	0.07842	0.07514	0.08954	0.05795	0.00363	0.08103	0.00616	6.7106	7.84846	6.59424	9.66508	9.1957	10.8106	7.0511	0.56582	9.89046	0.67827	2.87525
NM_030979	GXT_2814457	NM_030979	GXL_40670	PABPC3	5042	NC_000013	chr13	+	25670276	25672705	2430	1	0.0388	0.1	-0.55	down	74	33	32	46	42	42	0.00288	0.00262	0.0019	0.0035	0.0041	0.00338	0.00247	0.00041	0.00366	0.00031	0.256	0.23873	0.16936	0.31206	0.36738	0.30111	0.22136	0.03744	0.32685	0.02901	1.63682
NM_032352	GXT_2806205	NM_032352	GXL_247951	BRMS1L	84312	NC_000014	chr14	+	36295597	36341169	2584	10	3.87e-11	1.17e-09	-0.55	down	1066	570	750	828	647	737	0.02992	0.03308	0.03283	0.04705	0.04632	0.04353	0.03194	0.00143	0.04563	0.00152	3.46806	3.87772	3.73277	5.28224	5.32207	4.96885	3.69285	0.16961	5.19105	0.15796	2.86766
NM_032357	GXT_2833493	NM_032357	GXL_241139	CCDC115	84317	NC_000002	chr2	-	131095816	131099922	1644	5	1.45e-06	1.58e-05	-0.55	down	516	235	290	363	260	333	0.0256	0.02388	0.02101	0.0359	0.03335	0.03508	0.0235	0.00189	0.03478	0.00106	2.63857	2.51281	2.2686	3.63986	3.36156	3.52877	2.47333	0.1536	3.51006	0.11438	2.50334
NM_139215	GXT_2801698	NM_139215	GXL_102491	TAF15	8148	NC_000017	chr17	+	34136488	34174237	2153	16	1.29e-08	2.21e-07	-0.55	down	1094	540	624	745	536	810	0.03414	0.03355	0.02881	0.04554	0.0406	0.05176	0.03217	0.00239	0.04597	0.00457	4.27164	4.40904	3.72737	5.70417	5.29163	6.55424	4.13602	0.29435	5.85001	0.52567	2.84323
NM_152545	GXT_2818112	NM_152545	GXL_220848	RASGEF1B	153020	NC_000004	chr4	-	82348219	82393061	2269	14	5.87e-07	6.99e-06	-0.55	down	668	274	348	432	335	405	0.02086	0.01817	0.01669	0.02672	0.02768	0.02751	0.01857	0.00173	0.0273	0.00042	2.47493	2.12281	1.97246	3.13855	3.13819	3.10958	2.19007	0.21057	3.12877	0.01357	2.59181
NM_199290	GXT_2840295	NM_199290	GXL_35886	NACA2	342538	NC_000017	chr17	-	59667794	59668563	770	1	0.138	0.265	-0.55	down	18	20	24	29	8	32	0.00221	0.00501	0.00439	0.00688	0.00248	0.0081	0.00387	0.0012	0.00582	0.00241	0.19652	0.4566	0.40085	0.62085	0.22084	0.724	0.35132	0.1118	0.5219	0.217	1.36173
NM_000088	GXT_22024718	NM_000088	GXL_381861	COL1A1	1277	NC_000017	chr17	-	48261457	48273337	4799	36	7.6e-07	8.83e-06	-0.54	down	566	336	393	476	323	416	0.00787	0.00927	0.00831	0.01254	0.01162	0.01182	0.00848	0.00058	0.01199	0.0004	0.99149	1.23079	1.05318	1.63507	1.43061	1.51016	1.09182	0.10144	1.52528	0.08415	2.60746
NM_001134647	GXT_23218785	NM_001134647	GXL_125127	AFAP1	60312	NC_000004	chr4	-	7760440	7941653	7770	18	3.55e-06	3.55e-05	-0.54	down	486	240	346	320	321	339	0.00516	0.00551	0.00571	0.0066	0.00857	0.00767	0.00546	0.00023	0.00761	0.00081	0.52582	0.54298	0.57269	0.6789	0.87812	0.76008	0.54716	0.01936	0.77237	0.08179	2.5141
NM_002816	GXT_22218876	NM_002816	GXL_36008	PSMD12	5718	NC_000017	chr17	-	65336619	65362721	1797	11	1.07e-15	7.16e-14	-0.54	down	2710	1139	1670	1862	1395	1717	0.1099	0.09654	0.10445	0.14912	0.14235	0.14383	0.10363	0.00548	0.1451	0.00291	12.6778	11.1422	11.9517	17.0809	16.5004	16.6457	11.9239	0.62721	16.7424	0.24664	3.21958
NM_006627	GXT_2811696	NM_006627	GXL_262579	POP4	10775	NC_000019	chr19	+	30097170	30108162	2594	7	1.71e-16	1.27e-14	-0.54	down	2570	1218	1583	1766	1348	1768	0.07151	0.07222	0.06806	0.098	0.09586	0.10185	0.0706	0.00182	0.09857	0.00248	8.32884	8.25414	7.84826	11.2228	11.0456	11.8739	8.14375	0.21115	11.3808	0.35613	3.21148
NM_006636	GXT_2808121	NM_006636	GXL_131908	MTHFD2	10797	NC_000002	chr2	+	74425690	74442425	2188	8	1.38e-23	2.61e-21	-0.54	down	7120	3248	4364	4884	3863	4574	0.2608	0.24654	0.24364	0.35044	0.35675	0.35152	0.25033	0.0075	0.3529	0.00276	27.3561	26.0953	25.6507	36.7966	37.5272	36.4192	26.3674	0.72229	36.9143	0.45995	3.64742
NM_007101	GXT_2835037	NM_007101	GXL_12823	SARDH	1757	NC_000009	chr9	-	136528682	136605077	3379	21	0.0065	0.0235	-0.54	down	142	109	130	134	131	100	0.00335	0.00483	0.00424	0.00586	0.00753	0.00447	0.00414	0.00061	0.00595	0.00125	0.35328	0.56706	0.49479	0.65373	0.82405	0.51558	0.47171	0.08879	0.66445	0.12616	2.08517
NM_015686	GXT_2805135	NM_015686	GXL_16332	FAM155B	27112	NC_000023	chrX	+	68725078	68752351	4019	3	0.000433	0.00237	-0.54	down	226	122	169	153	140	187	0.0052	0.00583	0.00572	0.00683	0.00823	0.00891	0.00558	0.00027	0.00799	0.00087	0.47273	0.53363	0.54079	0.62756	0.74042	0.8106	0.51572	0.03054	0.72619	0.0754	2.20412
NM_017838	GXT_2838551	NM_017838	GXL_45248	NHP2	55651	NC_000005	chr5	-	177576464	177580961	855	4	1.46e-19	1.63e-17	-0.54	down	5544	2697	3454	3832	2905	3932	0.494	0.49491	0.46464	0.64632	0.63635	0.70941	0.48452	0.01406	0.66403	0.03235	54.5103	55.451	51.954	73.8821	72.2186	80.1177	53.9718	1.47757	75.4061	3.40011	3.551
NM_033414	GXT_2828854	NM_033414	GXL_159384	ZNF622	90441	NC_000005	chr5	-	16451628	16465894	1692	6	3.36e-10	8.17e-09	-0.54	down	1078	509	669	811	541	720	0.05218	0.05092	0.05062	0.07591	0.06734	0.07405	0.05124	0.00068	0.07243	0.00368	5.35599	5.28825	5.08497	7.90133	6.79619	7.41333	5.24307	0.11516	7.37028	0.4522	2.83927
NM_152280	GXT_2807558	NM_152280	GXL_57605	SYT11	23208	NC_000001	chr1	+	155829260	155854990	5280	4	2.89e-14	1.52e-12	-0.54	down	2174	1092	1381	1575	1266	1393	0.03744	0.03923	0.03634	0.05215	0.05459	0.04954	0.03767	0.00119	0.05209	0.00206	3.46136	3.63566	3.36374	4.9173	5.09646	4.59619	3.48692	0.11247	4.86998	0.20696	3.14963
NM_152332	GXT_2836326	NM_152332	GXL_101155	TC2N	123036	NC_000014	chr14	-	92246266	92302849	5030	12	3.27e-14	1.69e-12	-0.54	down	2054	1093	1511	1604	1271	1422	0.03257	0.03646	0.03673	0.05047	0.05021	0.04691	0.03525	0.0019	0.0492	0.00162	3.43284	3.81985	3.8633	5.25674	5.37089	4.92508	3.70533	0.19349	5.18424	0.18908	3.15604
NM_175876	GXT_2837974	NM_175876	GXL_106380	EXOC8	149371	NC_000001	chr1	-	231468482	231473578	5097	1	4.4e-16	3.14e-14	-0.54	down	2312	1034	1572	1672	1279	1509	0.04278	0.03984	0.04441	0.06064	0.05982	0.05799	0.04234	0.00189	0.05948	0.00111	3.81324	3.56616	3.96644	5.40756	5.33365	5.1577	3.78195	0.1649	5.29964	0.1048	3.17221
NM_199165	GXT_2814531	NM_199165	GXL_172802	ADSSL1	122622	NC_000014	chr14	+	105196228	105213647	1812	13	0.00274	0.0115	-0.54	down	140	88	126	114	106	115	0.0057	0.00672	0.00681	0.00905	0.01055	0.00878	0.00641	0.0005	0.00946	0.00078	0.64952	0.85373	0.89428	1.03711	1.24342	1.10566	0.79918	0.10711	1.12873	0.08579	2.04792
NM_203488	GXT_2831759	NM_203488	GXL_101201	ACYP1	97	NC_000014	chr14	-	75519924	75530736	690	4	8.05e-07	9.32e-06	-0.54	down	508	234	350	361	268	370	0.05481	0.05087	0.05884	0.07371	0.07352	0.0816	0.05484	0.00325	0.07628	0.00376	6.18922	5.96158	6.52351	8.62458	8.25571	9.34187	6.22477	0.23078	8.74072	0.45096	2.52244
NM_206825	GXT_2803790	NM_206825	GXL_925855	GNL3	26354	NC_000003	chr3	+	52719936	52728513	2142	15	3.35e-21	4.36e-19	-0.54	down	5990	2762	4095	4511	3197	4003	0.19199	0.18404	0.19986	0.28272	0.25737	0.26598	0.19196	0.00646	0.26869	0.01053	23.5087	22.6672	24.5865	34.7163	31.7243	32.5572	23.5875	0.78552	32.9993	1.26083	3.59147
NM_001013706	GXT_22216274	NM_001013706	GXL_3506	PLIN5	440503	NC_000019	chr19	-	4522543	4535208	2442	8	0.0627	0.145	-0.53	down	48	29	31	35	33	35	0.00162	0.00187	0.00173	0.00246	0.00296	0.00256	0.00174	0.0001	0.00266	0.00022	0.16524	0.20876	0.16326	0.23627	0.28723	0.24969	0.17909	0.021	0.25773	0.02157	1.53572
NM_001017963	GXT_21915610	NM_001017963	GXL_101121	HSP90AA1	3320	NC_000014	chr14	-	102547075	102606086	3884	12	4.72e-27	1.3e-24	-0.53	down	20718	9692	13267	14982	10856	13528	0.43031	0.42058	0.42159	0.61158	0.57334	0.58512	0.42416	0.00437	0.59001	0.01599	44.8425	43.8661	43.9295	63.5873	59.41	60.6786	44.2127	0.44611	61.2253	1.74865	4.118
NM_001137552	GXT_23386410	NM_001137552	GXL_925815	LRRFIP1	9208	NC_000002	chr2	+	238600807	238674558	4494	11	9.94e-14	4.7e-12	-0.53	down	2112	926	1316	1494	1115	1295	0.03917	0.03625	0.03751	0.05498	0.05234	0.05115	0.03764	0.0012	0.05282	0.0016	3.95077	3.6222	3.76604	5.48021	5.27364	5.02016	3.77967	0.13448	5.258	0.18814	3.11439
NM_001161429	GXT_23535570	NM_001161429	GXL_383385	RANBP3L	202151	NC_000005	chr5	-	36249104	36302011	2618	15	0.043	0.109	-0.53	down	90	29	46	72	39	40	0.00252	0.00162	0.00198	0.00399	0.00264	0.00218	0.00204	0.00037	0.00294	0.00077	0.289	0.19473	0.22597	0.45336	0.31664	0.26618	0.23657	0.03921	0.34539	0.07907	1.70186
NM_001166339	GXT_23744652	NM_001166339	GXL_926322	SPDYE2L	100310812	NC_000007	chr7	+	102290772	102301847	1983	9	0.000249	0.00148	-0.53	down	278	164	170	212	157	198	0.01319	0.01618	0.01226	0.01947	0.01833	0.01898	0.01388	0.00167	0.01893	0.00047	1.17854	1.45384	1.10253	1.76235	1.68285	1.7395	1.24497	0.15092	1.72823	0.03342	2.27646
NM_001168465	GXT_23742983	NM_001168465	GXL_219461	MAP7D2	256714	NC_000023	chrX	-	20024831	20135114	4151	17	1.21e-09	2.61e-08	-0.53	down	1094	504	758	836	545	768	0.01957	0.01915	0.02109	0.02981	0.02572	0.0288	0.01994	0.00083	0.02811	0.00174	2.21557	2.13438	2.34844	3.31997	2.7907	3.22322	2.2328	0.08823	3.1113	0.23011	2.85512
NM_001199814	GXT_24499768	NM_001199814	GXL_1225986	ZNF812	729648	NC_000019	chr19	-	9800814	9811493	2011	6	0.125	0.246	-0.53	down	30	14	19	25	20	16	0.00131	0.00137	0.00136	0.0023	0.00226	0.00145	0.00135	3e-05	0.002	0.00039	0.12541	0.12238	0.12151	0.20493	0.21139	0.13861	0.1231	0.00167	0.18498	0.03289	1.30821
NM_001433	GXT_2832222	NM_001433	GXL_35972	ERN1	2081	NC_000017	chr17	-	62120390	62207502	4005	22	0.00602	0.0221	-0.53	down	130	106	124	126	93	128	0.00269	0.00402	0.00351	0.00436	0.00459	0.00518	0.00341	0.00055	0.00471	0.00035	0.27287	0.46526	0.39818	0.51862	0.49357	0.55679	0.37877	0.07973	0.52299	0.02599	2.06321
NM_003043	GXT_2803694	NM_003043	GXL_193597	SLC6A6	6533	NC_000003	chr3	+	14444106	14530857	6508	15	6.01e-15	3.54e-13	-0.53	down	2320	1096	1409	1605	1192	1566	0.02997	0.02954	0.02817	0.04083	0.03915	0.04198	0.02923	0.00077	0.04065	0.00116	2.99683	2.96045	2.78436	4.06544	3.89312	4.19204	2.91388	0.09278	4.0502	0.12251	3.16266
NM_004210	GXT_2810120	NM_004210	GXL_134301	NEURL	9148	NC_000010	chr10	+	105253735	105352309	4315	6	0.0119	0.0386	-0.53	down	130	67	66	74	71	97	0.00267	0.00277	0.00207	0.00298	0.00353	0.00403	0.0025	0.00031	0.00351	0.00043	0.25327	0.27295	0.19671	0.2827	0.34974	0.39163	0.24098	0.03232	0.34136	0.04486	1.90669
NM_004960	GXT_2814785	NM_004960	GXL_98523	FUS	2521	NC_000016	chr16	+	31191431	31206192	5119	15	4.37e-07	5.37e-06	-0.53	down	1052	532	552	731	504	712	0.01444	0.01503	0.01145	0.01959	0.01663	0.02036	0.01364	0.00157	0.01886	0.00161	1.72763	1.82693	1.38681	2.35403	2.09274	2.42313	1.64712	0.18848	2.28997	0.14228	2.81224
NM_005455	GXT_2837839	NM_005455	GXL_77637	ZRANB2	9406	NC_000001	chr1	-	71528974	71546972	3145	11	8.55e-14	4.09e-12	-0.53	down	2392	1151	1752	1869	1356	1580	0.05917	0.05904	0.0666	0.0899	0.08304	0.08193	0.0616	0.00353	0.08496	0.00352	6.39384	6.43353	7.16434	9.79645	9.16448	8.75221	6.6639	0.35423	9.23771	0.42944	3.20457
NM_005619	GXT_2840513	NM_005619	GXL_189002	RTN2	6253	NC_000019	chr19	-	45988550	46000311	2282	11	0.00159	0.00717	-0.53	down	204	100	111	135	108	135	0.00667	0.00639	0.00546	0.00867	0.00804	0.00902	0.00617	0.00052	0.00858	0.00041	0.75151	0.77033	0.62556	0.97521	1.00595	1.03062	0.7158	0.06427	1.00393	0.02267	2.10037
NM_014331	GXT_2828680	NM_014331	GXL_220897	SLC7A11	23657	NC_000004	chr4	-	139085248	139163503	9648	12	1.3e-05	0.000111	-0.53	down	470	250	353	379	312	291	0.00411	0.00471	0.0049	0.00688	0.00708	0.0055	0.00457	0.00034	0.00649	0.0007	0.40953	0.45551	0.47054	0.64756	0.68736	0.52546	0.44519	0.02595	0.62013	0.06888	2.51499
NM_014475	GXT_2811693	NM_014475	GXL_262164	DHDH	27294	NC_000019	chr19	+	49436939	49448226	1081	7	0.0137	0.0434	-0.53	down	112	43	83	69	64	84	0.00855	0.006	0.00853	0.0101	0.0115	0.01196	0.00769	0.0012	0.01119	0.00079	0.87099	0.69926	0.98745	1.05221	1.25841	1.35374	0.85257	0.11837	1.22145	0.12584	1.85934
NM_032433	GXT_2815127	NM_032433	GXL_262459	ZNF333	84449	NC_000019	chr19	+	14800870	14831772	3767	12	3.9e-06	3.85e-05	-0.53	down	450	250	337	345	257	353	0.00999	0.01153	0.01097	0.01412	0.01376	0.01574	0.01083	0.00064	0.01454	0.00086	1.00424	1.16665	1.15053	1.50974	1.45013	1.63253	1.10714	0.07306	1.5308	0.07594	2.50288
NM_145169	GXT_2834402	NM_145169	GXL_190649	SFT2D1	113402	NC_000006	chr6	-	166733516	166755991	691	8	4.49e-08	6.92e-07	-0.53	down	1086	418	720	750	517	725	0.1022	0.08189	0.10462	0.14224	0.12472	0.13927	0.09624	0.01019	0.13541	0.00766	13.2121	10.6339	13.4004	17.8922	15.9031	18.2785	12.4155	1.2621	17.3579	1.04076	2.82217
NM_000578	GXT_2803609	NM_000578	GXL_1230894	SLC11A1	6556	NC_000002	chr2	+	219246752	219261617	3852	15	0.0584	0.138	-0.52	down	52	26	37	35	33	40	0.00119	0.00128	0.00138	0.00168	0.00198	0.00193	0.00128	8e-05	0.00186	0.00013	0.11348	0.11865	0.12353	0.14978	0.18209	0.18091	0.11855	0.0041	0.17093	0.01496	1.5563
NM_000788	GXT_2808540	NM_000788	GXL_1232678	DCK	1633	NC_000004	chr4	+	71859265	71896631	2607	7	2.02e-11	6.43e-10	-0.52	down	1854	827	1141	1343	983	1092	0.05757	0.05458	0.0539	0.08251	0.07668	0.07022	0.05535	0.00159	0.07647	0.00502	5.97847	5.57646	5.62869	8.4921	8.01459	7.29731	5.72787	0.17848	7.93467	0.49103	3.05665
NM_001001	GXT_2836410	NM_001001	GXL_155985	RPL36AL	6166	NC_000014	chr14	-	50085406	50087349	523	2	9.06e-15	5.18e-13	-0.52	down	4746	2055	2687	3168	2293	2981	0.74839	0.68309	0.66047	0.98781	0.93458	0.98613	0.69732	0.03728	0.96951	0.02471	76.2865	69.0724	66.0737	99.8535	93.1904	99.2982	70.4775	4.2861	97.4474	3.01867	3.44932
NM_001002913	GXT_2829447	NM_001002913	GXL_12817	PTRH1	138428	NC_000009	chr9	-	130476227	130477936	815	5	0.0305	0.0829	-0.52	down	82	46	52	52	44	72	0.00787	0.00916	0.00761	0.00901	0.01144	0.01332	0.00821	0.00068	0.01126	0.00176	0.84582	0.99219	0.82056	1.05178	1.14753	1.53906	0.88619	0.07566	1.24612	0.21079	1.74819
NM_001025204	GXT_21915176	NM_001025204	GXL_1228864	U2AF1	7307	NC_000021	chr21	-	44513066	44527688	1020	9	2.01e-10	5.08e-09	-0.52	down	2676	1102	1440	1683	1225	1729	0.16736	0.14383	0.13996	0.20594	0.19344	0.22056	0.15038	0.01211	0.20665	0.01108	22.055	18.9922	18.1562	27.1997	25.5273	29.5309	19.7345	1.67599	27.4193	1.64181	3.18912
NM_001031618	GXT_23745204	NM_001031618	GXL_826876	SPDYE2	441273	NC_000007	chr7	+	102191679	102202757	1983	9	0.000177	0.0011	-0.52	down	314	183	189	232	176	222	0.01451	0.01768	0.01327	0.02048	0.01932	0.02034	0.01515	0.00186	0.02005	0.00052	1.33115	1.62227	1.22575	1.92861	1.88651	1.95035	1.39306	0.16769	1.92182	0.0265	2.32222
NM_001166691	GXT_23745557	NM_001166691	GXL_261320	TTK	7272	NC_000006	chr6	+	80714322	80752244	3019	22	3.4e-17	2.86e-15	-0.52	down	6548	2862	4186	4737	3442	3968	0.1498	0.13872	0.14924	0.21531	0.2012	0.19154	0.14592	0.0051	0.20268	0.00976	18.2334	16.6648	17.8319	25.8655	24.2335	22.8976	17.5767	0.6653	24.3322	1.21363	3.60735
NM_001198595	GXT_24507217	NM_001198595	GXL_693729	STON1	11037	NC_000002	chr2	+	48757308	48825654	5633	5	1.71e-06	1.84e-05	-0.52	down	684	403	508	572	452	444	0.0111	0.01371	0.01257	0.01818	0.01855	0.01481	0.01246	0.00107	0.01718	0.00168	1.02079	1.25765	1.15981	1.67393	1.70556	1.37317	1.14608	0.09718	1.58422	0.14979	2.6896
NM_001199815	GXT_24501175	NM_001199815	GXL_12393	GGCT	79017	NC_000007	chr7	-	30536237	30544457	1190	4	2.07e-15	1.33e-13	-0.52	down	2606	1275	1767	1984	1428	1692	0.1875	0.18893	0.19759	0.2777	0.25191	0.25096	0.19134	0.00446	0.26019	0.01239	18.4098	18.8347	19.0964	27.4837	25.5065	24.7705	18.7803	0.28294	25.9202	1.14564	3.23079
NM_001254	GXT_2814903	NM_001254	GXL_102507	CDC6	990	NC_000017	chr17	+	38444146	38459413	3053	12	4.62e-21	5.87e-19	-0.52	down	4324	2103	2959	3178	2385	2890	0.10839	0.10823	0.11271	0.15451	0.14909	0.1494	0.10978	0.00208	0.151	0.00249	11.9064	12.109	12.4647	17.1596	16.6047	16.4912	12.16	0.23076	16.7518	0.29204	3.44989
NM_001634	GXT_2809014	NM_001634	GXL_261249	AMD1	262	NC_000006	chr6	+	111195987	111216913	3421	9	7.92e-27	2.13e-24	-0.52	down	9542	4389	6370	6705	5118	6344	0.23413	0.22124	0.23533	0.322	0.31392	0.3222	0.23023	0.00638	0.31937	0.00386	23.4481	22.5531	23.9469	32.3092	31.7992	32.3066	23.316	0.5766	32.1383	0.2398	3.78216
NM_003315	GXT_2832204	NM_003315	GXL_692599	DNAJC7	7266	NC_000017	chr17	-	40128439	40169715	2078	14	1.55e-20	1.9e-18	-0.52	down	4214	1951	2818	2913	2239	2899	0.13811	0.13568	0.14107	0.18968	0.18388	0.19676	0.13829	0.0022	0.19011	0.00527	17.0479	16.5047	17.4405	23.1087	22.9022	24.3043	16.9977	0.38369	23.4384	0.61808	3.42873
NM_003850	GXT_2831740	NM_003850	GXL_159025	SUCLA2	8803	NC_000013	chr13	-	48516791	48575462	2164	11	2.93e-12	1.09e-10	-0.52	down	2370	1004	1556	1724	1165	1514	0.08049	0.07115	0.08025	0.11394	0.10128	0.10724	0.0773	0.00435	0.10749	0.00517	9.20688	8.15588	9.2473	13.1329	11.4429	12.1885	8.87002	0.50524	12.2548	0.69151	3.16663
NM_005788	GXT_2805839	NM_005788	GXL_123128	PRMT3	10196	NC_000011	chr11	+	20409076	20530879	2733	16	1.31e-08	2.24e-07	-0.52	down	940	463	608	732	468	632	0.02491	0.0252	0.02533	0.0378	0.03132	0.03379	0.02515	0.00018	0.0343	0.00267	2.89141	2.97808	2.86106	4.41521	3.63978	4.02864	2.91018	0.04958	4.02788	0.31657	2.7858
NM_005791	GXT_2808113	NM_005791	GXL_131915	MPHOSPH10	10199	NC_000002	chr2	+	71357444	71377232	2485	11	1.47e-07	2.04e-06	-0.52	down	804	340	540	593	392	524	0.02514	0.02215	0.02517	0.03597	0.03017	0.03372	0.02415	0.00142	0.03329	0.00239	2.71989	2.40518	2.79467	3.93376	3.35296	3.67355	2.63991	0.16877	3.65342	0.23754	2.70157
NM_006324	GXT_2840172	NM_006324	GXL_133631	CFDP1	10428	NC_000016	chr16	-	75327608	75467387	1279	7	1.04e-11	3.49e-10	-0.52	down	2264	885	1380	1436	1133	1438	0.13704	0.11384	0.1244	0.16494	0.16887	0.1761	0.12509	0.00948	0.16997	0.00462	14.8808	12.1637	13.8762	18.5082	18.829	19.5871	13.6403	1.12172	18.9748	0.45234	3.1257
NM_006572	GXT_2836757	NM_006572	GXL_36047	GNA13	10672	NC_000017	chr17	-	63005407	63052920	6311	4	1.49e-20	1.83e-18	-0.52	down	5548	2639	3479	3987	2982	3536	0.08028	0.07859	0.07666	0.11264	0.10836	0.10569	0.07851	0.00148	0.1089	0.00286	7.39026	7.35082	7.08955	10.4142	10.0433	9.76102	7.27688	0.13343	10.0729	0.2675	3.54427
NM_006841	GXT_2803660	NM_006841	GXL_169851	SLC38A3	10991	NC_000003	chr3	+	50242692	50258406	2453	16	0.134	0.259	-0.52	down	30	14	20	15	24	22	0.00077	0.00082	0.00094	0.00098	0.00175	0.00128	0.00084	7e-05	0.00134	0.00032	0.10281	0.10033	0.10486	0.1008	0.20796	0.15625	0.10267	0.00185	0.155	0.04376	1.30821
NM_007214	GXT_2838693	NM_007214	GXL_40028	SEC63	11231	NC_000006	chr6	-	108188960	108279482	6500	21	4.35e-14	2.2e-12	-0.52	down	2062	1009	1316	1516	1105	1332	0.02352	0.02401	0.02292	0.0329	0.03147	0.03079	0.02348	0.00045	0.03172	0.00088	2.66684	2.7288	2.60378	3.84473	3.61341	3.57003	2.66647	0.05104	3.67606	0.12058	3.11981
NM_015065	GXT_23384996	NM_015065	GXL_161301	EXPH5	23086	NC_000011	chr11	-	108376158	108385609	9452	1	1.16e-07	1.64e-06	-0.52	down	906	482	644	717	577	557	0.00899	0.00997	0.00977	0.01398	0.01453	0.01156	0.00958	0.00042	0.01336	0.00129	0.8058	0.89643	0.87624	1.25048	1.29754	1.02663	0.85949	0.03885	1.19155	0.11819	2.79029
NM_016220	GXT_21914289	NM_016220	GXL_926291	ZNF107	51427	NC_000007	chr7	+	64126511	64171404	5508	7	9.03e-08	1.31e-06	-0.52	down	982	568	786	840	635	672	0.0163	0.01957	0.01983	0.02719	0.02665	0.02277	0.01857	0.00161	0.02554	0.00197	1.49878	1.8128	1.83523	2.514	2.45047	2.12548	1.7156	0.15359	2.36332	0.17016	2.85471
NM_016310	GXT_2836700	NM_016310	GXL_76005	POLR3K	51728	NC_000016	chr16	-	96979	103632	824	3	7.12e-09	1.29e-07	-0.52	down	980	439	600	684	471	660	0.09974	0.09069	0.08972	0.13588	0.12134	0.1359	0.09338	0.00451	0.13104	0.00686	9.99816	9.36552	9.36454	13.6839	12.1496	13.954	9.57607	0.29846	13.2625	0.79461	2.78176
NM_017758	GXT_22531693	NM_017758	GXL_45872	ALKBH5	54890	NC_000017	chr17	+	18086867	18113268	3434	4	5.12e-14	2.55e-12	-0.52	down	7388	3405	4280	4486	3897	5003	0.19174	0.18444	0.16833	0.22856	0.25605	0.26954	0.1815	0.00978	0.25138	0.01705	18.0862	17.4306	16.029	21.5347	24.1212	25.3812	17.1819	0.85807	23.679	1.60113	3.64953
NM_020422	GXT_2811205	NM_020422	GXL_98519	TMEM159	57146	NC_000016	chr16	+	21169912	21191937	1907	5	0.000322	0.00184	-0.52	down	278	117	192	178	165	183	0.01186	0.01088	0.01255	0.01597	0.01805	0.01686	0.01176	0.00069	0.01696	0.00085	1.22551	1.07852	1.29483	1.53868	1.83909	1.67179	1.19962	0.09019	1.68319	0.12291	2.24386
NM_020871	GXT_2829699	NM_020871	GXL_89537	LRCH2	57631	NC_000023	chrX	-	114345179	114468635	4929	21	4.04e-16	2.89e-14	-0.52	down	3638	1783	2576	2682	2182	2349	0.05354	0.05469	0.05778	0.07866	0.08037	0.0729	0.05534	0.00179	0.07731	0.0032	6.20476	6.35897	6.72124	8.96974	9.40946	8.30243	6.42832	0.21648	8.89388	0.45512	3.38099
NM_022496	GXT_2810509	NM_022496	GXL_141597	ACTR6	64431	NC_000012	chr12	+	100594574	100618201	1755	11	2.13e-15	1.36e-13	-0.52	down	2172	1029	1414	1560	1144	1438	0.08766	0.08526	0.08834	0.12482	0.11546	0.11775	0.08709	0.00132	0.11934	0.00398	10.4041	10.307	10.3618	14.653	13.8554	14.2746	10.3576	0.03974	14.261	0.32579	3.14009
NM_031412	GXT_2814406	NM_031412	GXL_59535	GABARAPL1	23710	NC_000012	chr12	+	10365489	10375727	1871	4	1.88e-12	7.19e-11	-0.52	down	2586	1180	1465	1639	1392	1617	0.1194	0.11215	0.10294	0.14904	0.16185	0.15508	0.1115	0.00674	0.15532	0.00523	11.6192	11.0867	10.0699	14.4406	15.8137	15.0563	10.9253	0.6427	15.1035	0.56157	3.19014
NM_032016	GXT_2809195	NM_032016	GXL_33540	STARD3NL	83930	NC_000007	chr7	+	38217933	38270270	1617	9	1.36e-14	7.53e-13	-0.52	down	2620	1166	1650	1890	1338	1638	0.11726	0.10663	0.11273	0.16773	0.15061	0.15525	0.11221	0.00436	0.15786	0.00723	13.6211	12.676	13.1231	19.2678	17.5879	17.6476	13.1401	0.38602	18.1678	0.77821	3.21005
NM_145017	GXT_2810255	NM_145017	GXL_170775	C11orf66	220004	NC_000011	chr11	+	61248585	61258400	1539	14	0.133	0.258	-0.52	down	28	21	14	25	18	20	0.0011	0.00195	0.00094	0.00179	0.00186	0.00174	0.00133	0.00044	0.0018	5e-05	0.15295	0.23987	0.11699	0.26778	0.2486	0.2264	0.16994	0.05158	0.24759	0.01691	1.32222
NM_152775	GXT_2833932	NM_152775	GXL_164869	CCDC110	256309	NC_000004	chr4	-	186366336	186392913	2898	7	0.00271	0.0114	-0.52	down	182	95	135	164	98	117	0.0054	0.00605	0.00629	0.00996	0.00761	0.00729	0.00591	0.00038	0.00829	0.00119	0.52795	0.57626	0.5991	0.93288	0.71878	0.70335	0.56777	0.02966	0.785	0.10475	2.10152
NM_181714	GXT_2834307	NM_181714	GXL_40244	LCA5	167691	NC_000006	chr6	-	80194708	80247147	4719	9	9.14e-09	1.62e-07	-0.52	down	856	411	558	605	502	536	0.01567	0.0156	0.01575	0.02186	0.02347	0.02052	0.01567	6e-05	0.02195	0.00121	1.52491	1.53104	1.52071	2.11342	2.26111	1.97877	1.52555	0.00424	2.11777	0.11531	2.73852
NM_181789	GXT_2811032	NM_181789	GXL_4856	GLDN	342035	NC_000015	chr15	+	51633713	51700210	5084	10	0.0106	0.0351	-0.52	down	124	52	86	98	58	84	0.00204	0.00174	0.00224	0.0032	0.00234	0.00288	0.00201	0.00021	0.00281	0.00035	0.20504	0.1798	0.21755	0.31776	0.24249	0.28784	0.2008	0.0157	0.2827	0.03094	1.90309
NM_182626	GXT_2808020	NM_182626	GXL_42116	C2orf48	348738	NC_000002	chr2	+	10281509	10351856	1902	4	0.0999	0.208	-0.52	down	30	21	31	26	27	27	0.00146	0.00198	0.00205	0.00237	0.00296	0.00256	0.00183	0.00026	0.00263	0.00025	0.1326	0.19409	0.20961	0.22534	0.30173	0.24731	0.17877	0.03325	0.25813	0.03211	1.42597
NM_182705	GXT_2825498	NM_182705	GXL_480752	FAM101B	359845	NC_000017	chr17	-	289769	295731	3622	2	1.53e-11	4.97e-10	-0.52	down	2480	1123	1349	1556	1282	1584	0.06315	0.05969	0.05255	0.07789	0.08204	0.08382	0.05846	0.00441	0.08125	0.00248	5.75605	5.45037	4.78989	7.08176	7.5233	7.61882	5.3321	0.4032	7.40796	0.23393	3.1685
NM_207012	GXT_2839429	NM_207012	GXL_197092	AP3M1	26985	NC_000010	chr10	-	75880015	75910826	5253	10	5.72e-15	3.39e-13	-0.52	down	2874	1438	1884	2174	1607	1824	0.04648	0.0469	0.04684	0.06802	0.06343	0.05941	0.04674	0.00019	0.06362	0.00352	4.5994	4.81223	4.6125	6.82232	6.50245	6.04921	4.67471	0.09739	6.45799	0.31718	3.27145
NM_000983	GXT_2837890	NM_000983	GXL_34850	RPL22	6146	NC_000001	chr1	-	6245080	6259679	2085	4	8.06e-28	2.31e-25	-0.51	down	23718	11232	15707	17134	12611	15452	0.83328	0.80779	0.82859	1.17119	1.11305	1.12905	0.82322	0.01108	1.13776	0.02452	95.6298	94.699	96.8835	135.467	128.562	129.11	95.7374	0.89503	131.046	3.13378	4.17799
NM_001005386	GXT_2803451	NM_001005386	GXL_42098	ACTR2	10097	NC_000002	chr2	+	65454829	65498387	3934	10	4.11e-19	4.46e-17	-0.51	down	6238	3012	4026	4610	3295	3985	0.13122	0.13154	0.12889	0.18926	0.17345	0.17307	0.13055	0.00118	0.17859	0.00754	13.3301	13.4591	13.1614	19.3173	17.8029	17.6472	13.3168	0.12189	18.2558	0.75329	3.59806
NM_001031725	GXT_21915070	NM_001031725	GXL_151320	DDX59	83479	NC_000001	chr1	-	200613165	200639126	2320	8	3.74e-10	9.03e-09	-0.51	down	1282	590	811	915	701	771	0.04646	0.04343	0.04432	0.06329	0.06376	0.05784	0.04474	0.00127	0.06163	0.00269	4.64538	4.47052	4.49568	6.50149	6.42242	5.78959	4.53719	0.07719	6.23783	0.3186	2.90073
NM_001098638	GXT_22531571	NM_001098638	GXL_664115	RNF169	254225	NC_000011	chr11	+	74459913	74553458	7823	6	9.74e-12	3.27e-10	-0.51	down	3042	1589	2179	2262	1917	1926	0.03474	0.0382	0.03859	0.05146	0.05642	0.04614	0.03718	0.00173	0.05134	0.0042	3.26894	3.57063	3.58217	4.7665	5.20856	4.28908	3.47391	0.14501	4.75471	0.37547	3.30856
NM_001146210	GXT_23535612	NM_001146210	GXL_78356	SPDYE6	729597	NC_000007	chr7	-	101986192	101996889	3145	8	0.00018	0.00111	-0.51	down	334	207	218	273	187	239	0.01001	0.01292	0.00992	0.01592	0.01383	0.0147	0.01095	0.00139	0.01482	0.00086	0.89279	1.15703	0.89145	1.43094	1.26383	1.32391	0.98042	0.12488	1.33956	0.06911	2.36736
NM_001171993	GXT_23742505	NM_001171993	GXL_66158	HPD	3242	NC_000012	chr12	-	122277433	122326517	1899	16	0.121	0.241	-0.51	down	36	19	19	20	23	27	0.00139	0.00161	0.00119	0.00169	0.00209	0.00195	0.0014	0.00017	0.00191	0.00017	0.15937	0.17588	0.12867	0.17361	0.25744	0.2477	0.15464	0.01956	0.22625	0.03743	1.36798
NM_001199251	GXT_24500629	NM_001199251	GXL_13786	SGOL1	151648	NC_000003	chr3	-	20209936	20227724	4136	8	8.54e-11	2.35e-09	-0.51	down	1378	643	852	913	767	865	0.02658	0.02629	0.02516	0.03415	0.03679	0.03451	0.02601	0.00061	0.03515	0.00117	2.80085	2.73291	2.64924	3.6389	3.9417	3.64348	2.72767	0.06201	3.74136	0.14167	2.92857
NM_001661	GXT_2814868	NM_001661	GXL_744351	ARL4D	379	NC_000017	chr17	+	41476353	41478504	1585	2	0.000278	0.00162	-0.51	down	318	133	191	189	181	199	0.01811	0.01614	0.01698	0.02135	0.02619	0.02403	0.01708	0.00081	0.02386	0.00198	1.68663	1.47508	1.54977	1.96568	2.42727	2.18728	1.57049	0.0876	2.19341	0.18849	2.27799
NM_002370	GXT_2833188	NM_002370	GXL_77823	MAGOH	4116	NC_000001	chr1	-	53692564	53704282	756	5	1.26e-07	1.76e-06	-0.51	down	830	413	541	609	402	596	0.07631	0.07518	0.07566	0.10881	0.0932	0.10734	0.07572	0.00046	0.10312	0.00704	9.22949	9.60335	9.20318	13.2793	11.3025	13.7343	9.34534	0.18276	12.772	1.0556	2.72889
NM_002703	GXT_2838329	NM_002703	GXL_125244	PPAT	5471	NC_000004	chr4	-	57259528	57301802	3703	11	1.71e-16	1.27e-14	-0.51	down	2768	1281	1826	1979	1481	1772	0.0612	0.0585	0.06161	0.08544	0.08274	0.08211	0.06044	0.00138	0.08343	0.00144	6.28396	6.08121	6.34176	8.80992	8.501	8.33664	6.23564	0.11172	8.54919	0.1962	3.24155
NM_003259	GXT_2811858	NM_003259	GXL_262569	ICAM5	7087	NC_000019	chr19	+	10400655	10407454	3002	11	2.71e-05	0.000214	-0.51	down	430	214	262	267	241	306	0.01194	0.01204	0.01103	0.01405	0.01665	0.01689	0.01167	0.00045	0.01586	0.00129	1.20415	1.25313	1.12241	1.46616	1.70638	1.77579	1.19323	0.05392	1.64944	0.13266	2.4335
NM_003904	GXT_2831463	NM_003904	GXL_161298	ZNF259	8882	NC_000011	chr11	-	116649276	116658739	1778	14	3.97e-13	1.7e-11	-0.51	down	1870	906	1151	1280	980	1249	0.06856	0.07046	0.06641	0.09341	0.09268	0.09665	0.06848	0.00165	0.09425	0.00173	8.84161	8.95758	8.32542	11.8675	11.7156	12.238	8.7082	0.27478	11.9404	0.21944	3.06806
NM_003948	GXT_2834018	NM_003948	GXL_125185	CDKL2	8999	NC_000004	chr4	-	76501704	76555721	4715	12	3.47e-07	4.38e-06	-0.51	down	706	387	494	567	414	459	0.01272	0.01399	0.01326	0.01881	0.0175	0.01619	0.01332	0.00052	0.0175	0.00107	1.25876	1.44286	1.34743	1.98235	1.86633	1.69595	1.34968	0.07518	1.84821	0.11762	2.68124
NM_004390	GXT_2840032	NM_004390	GXL_189819	CTSH	1512	NC_000015	chr15	-	79214092	79237420	1485	12	2.7e-05	0.000213	-0.51	down	612	241	319	342	294	389	0.0279	0.02268	0.02263	0.03033	0.03219	0.03475	0.0244	0.00247	0.03242	0.00181	3.46455	2.85289	2.76266	3.79647	4.20814	4.56357	3.0267	0.31179	4.18939	0.31345	2.5336
NM_004612	GXT_2805037	NM_004612	GXL_317029	TGFBR1	7046	NC_000009	chr9	+	101867412	101916474	6475	9	2.92e-12	1.09e-10	-0.51	down	2444	1119	1589	1838	1268	1485	0.03294	0.03117	0.03224	0.04853	0.04276	0.04214	0.03212	0.00073	0.04448	0.00288	3.17309	3.03798	3.15607	4.67935	4.16244	3.99547	3.12238	0.06008	4.27909	0.29112	3.18479
NM_006511	GXT_2803348	NM_006511	GXL_59090	RSC1A1	6248	NC_000001	chr1	+	15986364	15988217	1854	1	9.68e-07	1.1e-05	-0.51	down	620	336	465	439	408	438	0.03157	0.03563	0.03614	0.04383	0.05252	0.04635	0.03445	0.00204	0.04757	0.00365	2.81128	3.18584	3.22556	3.90333	4.67756	4.11572	3.07423	0.18664	4.2322	0.32663	2.63178
NM_006965	GXT_2832442	NM_006965	GXL_744369	ZNF24	7572	NC_000018	chr18	-	32912178	32924426	6311	4	8.32e-15	4.78e-13	-0.51	down	3508	1731	2582	2649	2062	2291	0.05078	0.05255	0.05752	0.07569	0.0759	0.06898	0.05362	0.00285	0.07352	0.00321	4.67286	4.82162	5.26163	6.91933	6.94479	6.32424	4.9187	0.24998	6.72945	0.28672	3.3681
NM_012337	GXT_2816396	NM_012337	GXL_152587	CCDC19	25790	NC_000001	chr1	-	159842154	159869906	1795	12	0.0447	0.112	-0.51	down	64	39	49	57	34	52	0.0027	0.00301	0.00321	0.00447	0.0036	0.00441	0.00297	0.00021	0.00416	0.0004	0.29973	0.38194	0.35107	0.52347	0.40261	0.50468	0.34425	0.03391	0.47692	0.0531	1.67821
NM_014377	GXT_22216763	NM_014377	GXL_182473	DNAJC2	27000	NC_000007	chr7	-	102952921	102985320	2212	17	5.55e-12	1.94e-10	-0.51	down	1698	840	1179	1252	872	1231	0.05339	0.05402	0.05699	0.07549	0.06886	0.07801	0.0548	0.00157	0.07412	0.00386	6.45318	6.67557	6.85474	9.33038	8.37916	9.69514	6.66116	0.16425	9.13489	0.55474	3.04857
NM_014415	GXT_2828536	NM_014415	GXL_171023	ZBTB11	27107	NC_000003	chr3	-	101368283	101395988	5119	11	1.06e-09	2.33e-08	-0.51	down	1696	872	1183	1345	990	1036	0.02804	0.02996	0.03011	0.04346	0.04174	0.03588	0.02937	0.00094	0.04036	0.00324	2.78524	2.99451	2.97209	4.33129	4.11073	3.52579	2.91728	0.09381	3.98927	0.33987	3.05064
NM_015603	GXT_2811663	NM_015603	GXL_262198	CCDC9	26093	NC_000019	chr19	+	47759731	47775210	2078	12	0.00026	0.00153	-0.51	down	320	170	180	220	172	212	0.01127	0.01225	0.00962	0.01412	0.01484	0.0151	0.01105	0.00109	0.01469	0.00041	1.29457	1.43813	1.11401	1.74525	1.75935	1.77734	1.28224	0.13261	1.76065	0.01313	2.30392
NM_016463	GXT_2790003	NM_016463	GXL_27403	CXXC5	51523	NC_000005	chr5	+	139028301	139062680	1447	3	0.0113	0.037	-0.51	down	204	59	100	95	101	117	0.01264	0.00788	0.00933	0.01125	0.01484	0.01502	0.00995	0.00199	0.0137	0.00174	1.18518	0.71677	0.88878	1.08227	1.48362	1.40864	0.93024	0.19346	1.32484	0.17424	2.01842
NM_018110	GXT_2836647	NM_018110	GXL_133657	DOK4	55715	NC_000016	chr16	-	57505870	57520385	2750	9	1.59e-06	1.72e-05	-0.51	down	638	355	392	485	337	441	0.01886	0.02175	0.01784	0.02851	0.0261	0.02751	0.01948	0.00166	0.02737	0.00099	1.95034	2.26929	1.83323	2.90729	2.60475	2.79375	2.01762	0.18427	2.7686	0.12479	2.62428
NM_019003	GXT_2829714	NM_019003	GXL_219607	SPIN2A	54466	NC_000023	chrX	-	57162083	57164058	1319	2	0.00714	0.0255	-0.51	down	160	59	125	107	80	123	0.01145	0.00869	0.01358	0.0148	0.01396	0.01827	0.01124	0.002	0.01568	0.00187	1.01976	0.78632	1.21879	1.33727	1.28918	1.62458	1.00829	0.17674	1.41701	0.14808	2.01424
NM_022361	GXT_2838580	NM_022361	GXL_40223	POPDC3	64208	NC_000006	chr6	-	105605775	105627858	1848	4	1.02e-06	1.15e-05	-0.51	down	564	268	368	385	305	380	0.02519	0.02485	0.02569	0.03407	0.03423	0.03484	0.02524	0.00034	0.03438	0.00033	2.56566	2.54934	2.56099	3.4343	3.50806	3.58231	2.55866	0.00686	3.50822	0.06042	2.55226
NM_022818	GXT_2811292	NM_022818	GXL_89798	MAP1LC3B	81631	NC_000016	chr16	+	87425801	87438380	2288	4	1.45e-09	3.05e-08	-0.51	down	1286	620	735	876	668	813	0.04659	0.04669	0.04169	0.0635	0.06288	0.06156	0.04499	0.00233	0.06265	0.00081	4.72505	4.76354	4.13137	6.31143	6.20568	6.19036	4.53999	0.28936	6.23582	0.05383	2.89524
NM_025147	GXT_2808015	NM_025147	GXL_57914	COQ10B	80219	NC_000002	chr2	+	198318231	198339851	1974	5	5.71e-10	1.34e-08	-0.51	down	1212	571	782	852	597	851	0.05255	0.05021	0.05063	0.07227	0.06542	0.07552	0.05113	0.00102	0.07107	0.00421	5.16151	5.08491	5.09474	7.11496	6.4283	7.51041	5.11372	0.03403	7.01789	0.44707	2.88461
NM_030920	GXT_2832953	NM_030920	GXL_152511	ANP32E	81611	NC_000001	chr1	-	150190717	150208504	3453	7	2.15e-13	9.65e-12	-0.51	down	3806	1732	2426	2861	1873	2381	0.09195	0.0892	0.09067	0.13366	0.11348	0.11932	0.09061	0.00112	0.12215	0.00848	9.26603	8.81751	9.03559	13.6584	11.5295	12.0128	9.03971	0.18313	12.4002	0.9113	3.37505
NM_053024	GXT_2833893	NM_053024	GXL_1231863	PFN2	5217	NC_000003	chr3	-	149682691	149688741	2106	3	3.35e-15	2.05e-13	-0.51	down	2226	1029	1460	1527	1215	1440	0.09505	0.09105	0.09615	0.12858	0.13107	0.12676	0.09408	0.00219	0.1288	0.00177	8.88563	8.58918	8.91573	11.9526	12.2627	11.912	8.79685	0.14736	12.0424	0.15664	3.14426
NM_057175	GXT_2803936	NM_057175	GXL_33774	NAA15	80155	NC_000004	chr4	+	140222676	140311935	5554	20	3.48e-17	2.9e-15	-0.51	down	5086	2238	3419	3663	2588	3313	0.07256	0.06556	0.07254	0.1009	0.09057	0.09572	0.07022	0.0033	0.09573	0.00422	7.69825	7.08351	7.91691	10.872	9.90438	10.3919	7.56622	0.35281	10.3895	0.39505	3.50352
NM_174869	GXT_2822102	NM_174869	GXL_89530	IDH3G	3421	NC_000023	chrX	-	153051221	153059967	1712	12	9.41e-10	2.09e-08	-0.51	down	1586	819	939	1044	841	1130	0.06348	0.06714	0.05751	0.07854	0.08348	0.09066	0.06271	0.00397	0.08423	0.00498	7.78791	8.40959	7.05382	10.0526	10.4415	11.4989	7.75044	0.55412	10.6643	0.61113	3.00217
NM_174889	GXT_2804162	NM_174889	GXL_6052	NDUFAF2	91942	NC_000005	chr5	+	60240956	60448864	719	4	8.81e-11	2.42e-09	-0.51	down	1450	696	896	1022	717	985	0.14696	0.15053	0.14131	0.20116	0.18712	0.21088	0.14627	0.0038	0.19972	0.00975	16.9535	17.0167	16.0266	23.4316	21.1962	23.8665	16.6656	0.45258	22.8315	1.16981	2.95809
NM_000108	GXT_2809220	NM_000108	GXL_78441	DLD	1738	NC_000007	chr7	+	107531586	107561643	3579	14	3.58e-14	1.84e-12	-0.5	down	6444	2798	3994	4579	3035	4045	0.12755	0.11711	0.12322	0.18018	0.15707	0.16941	0.12263	0.00428	0.16889	0.00944	15.1361	13.743	14.3519	21.0906	18.0246	19.6897	14.4103	0.57026	19.6016	1.25323	3.58954
NM_000311	GXT_2811920	NM_000311	GXL_128390	PRNP	5621	NC_000020	chr20	+	4666797	4682234	2740	2	3.18e-09	6.23e-08	-0.5	down	1218	533	731	839	593	752	0.04113	0.03729	0.03722	0.05568	0.05039	0.05237	0.03855	0.00183	0.05281	0.00218	3.73696	3.41957	3.43107	5.04767	4.60016	4.78133	3.5292	0.14698	4.80972	0.18379	2.86213
NM_001025248	GXT_21913932	NM_001025248	GXL_4914	DUT	1854	NC_000015	chr15	+	48623621	48635570	2146	7	3.88e-11	1.17e-09	-0.5	down	2746	1166	1584	1883	1325	1596	0.09077	0.07691	0.07938	0.11463	0.10559	0.10582	0.08235	0.00604	0.10868	0.00421	10.757	9.55132	9.49266	14.4644	13.1237	12.9564	9.93367	0.58269	13.5148	0.67492	3.20448
NM_001134422	GXT_23219554	NM_001134422	GXL_119152	CDV3	55573	NC_000003	chr3	+	133292434	133309118	4197	5	3.18e-15	1.97e-13	-0.5	down	2626	1175	1784	1812	1396	1718	0.05494	0.05107	0.05683	0.0729	0.07238	0.07287	0.05428	0.0024	0.07272	0.00024	5.2599	4.92145	5.46661	7.11704	7.06993	7.13125	5.21599	0.22472	7.10607	0.02621	3.21537
NM_001144878	GXT_23385748	NM_001144878	GXL_172699	IMPA1	3612	NC_000008	chr8	-	82569151	82598589	3597	10	5.83e-10	1.36e-08	-0.5	down	1150	527	754	807	582	766	0.02529	0.02384	0.02505	0.03551	0.03199	0.03477	0.02473	0.00063	0.03409	0.00152	2.68769	2.57552	2.69584	3.69839	3.43915	3.70996	2.65302	0.0549	3.61583	0.12502	2.85633
NM_001927	GXT_2803539	NM_001927	GXL_119660	DES	1674	NC_000002	chr2	+	220283099	220291461	2248	9	0.0745	0.166	-0.5	down	84	26	32	52	35	38	0.00302	0.00193	0.00154	0.00313	0.00297	0.00288	0.00216	0.00063	0.00299	0.0001	0.31413	0.20332	0.18307	0.38132	0.33093	0.29449	0.23351	0.05761	0.33558	0.0356	1.61979
NM_001945	GXT_2834131	NM_001945	GXL_103170	HBEGF	1839	NC_000005	chr5	-	139712428	139726188	2357	6	8.16e-06	7.39e-05	-0.5	down	564	289	323	409	291	354	0.02056	0.02184	0.01865	0.02961	0.02687	0.02669	0.02035	0.00131	0.02772	0.00134	2.0116	2.15542	1.7624	2.86051	2.62423	2.61653	1.97647	0.16236	2.70042	0.11324	2.54572
NM_002047	GXT_2792501	NM_002047	GXL_35136	GARS	2617	NC_000007	chr7	+	30634181	30673649	2750	17	1.15e-14	6.51e-13	-0.5	down	5064	2382	3088	3318	2848	3072	0.1301	0.12775	0.1211	0.16792	0.18881	0.16387	0.12632	0.00381	0.17353	0.01093	15.4804	15.2266	14.4413	19.8895	22.0128	19.4612	15.0495	0.44231	20.4545	1.11569	3.48846
NM_002507	GXT_2811459	NM_002507	GXL_8636	NGFR	4804	NC_000017	chr17	+	47572655	47592382	3420	6	0.00567	0.0211	-0.5	down	198	83	97	122	106	105	0.00502	0.00466	0.00392	0.00616	0.00726	0.00574	0.00453	0.00046	0.00639	0.00064	0.4867	0.42663	0.36476	0.58805	0.65879	0.53487	0.42603	0.04978	0.5939	0.05076	2.04532
NM_002648	GXT_2808936	NM_002648	GXL_156304	PIM1	5292	NC_000006	chr6	+	37137922	37143204	2709	6	2.5e-09	4.99e-08	-0.5	down	1086	546	681	718	604	736	0.03428	0.03649	0.03269	0.04522	0.04696	0.04822	0.03449	0.00156	0.0468	0.00123	3.3701	3.54306	3.23296	4.36913	4.73911	4.73315	3.38204	0.12688	4.6138	0.17302	2.83632
NM_002836	GXT_22225441	NM_002836	GXL_128383	PTPRA	5786	NC_000020	chr20	+	2844841	3019315	3620	28	1.16e-18	1.19e-16	-0.5	down	4946	2425	3142	3292	2682	3380	0.09419	0.09753	0.0917	0.12297	0.12884	0.13363	0.09447	0.00239	0.12848	0.00436	11.486	11.776	11.1625	14.991	15.7478	16.2663	11.4748	0.2506	15.6684	0.52366	3.49388
NM_002872	GXT_2837573	NM_002872	GXL_249846	RAC2	5880	NC_000022	chr22	-	37621310	37640305	1468	7	0.0131	0.0417	-0.5	down	160	74	69	89	84	97	0.00835	0.00835	0.00557	0.00996	0.01091	0.01115	0.00742	0.00131	0.01067	0.00051	0.91625	0.88614	0.60448	0.99941	1.21625	1.15114	0.80229	0.14041	1.12227	0.09085	1.95424
NM_003446	GXT_2809854	NM_003446	GXL_16358	ZNF157	7712	NC_000023	chrX	+	47229999	47273098	1695	4	0.0636	0.146	-0.5	down	58	29	46	48	40	34	0.00311	0.00321	0.00361	0.00517	0.00508	0.00369	0.00331	0.00022	0.00465	0.00068	0.28766	0.30076	0.34902	0.46682	0.5016	0.34945	0.31248	0.02639	0.43929	0.06509	1.60924
NM_004056	GXT_2838999	NM_004056	GXL_29863	CA8	767	NC_000008	chr8	-	61101423	61193954	2278	9	6.23e-08	9.35e-07	-0.5	down	1144	437	737	740	580	698	0.03859	0.0306	0.03744	0.0487	0.04896	0.04768	0.03554	0.00353	0.04845	0.00055	4.22176	3.37227	4.16079	5.35498	5.41182	5.33805	3.91827	0.38688	5.36828	0.03155	2.8278
NM_007244	GXT_2831572	NM_007244	GXL_691654	PRR4	11272	NC_000012	chr12	-	10998448	11002075	564	4	0.0847	0.183	-0.5	down	72	25	26	39	35	35	0.0094	0.00709	0.00615	0.00984	0.0117	0.0102	0.00755	0.00137	0.01058	0.00081	1.07319	0.77921	0.59287	1.1399	1.31904	1.08111	0.81509	0.19772	1.18002	0.10119	1.56031
NM_007283	GXT_2828349	NM_007283	GXL_925875	MGLL	11343	NC_000003	chr3	-	127407909	127541701	4614	8	0.0113	0.0371	-0.5	down	176	65	94	103	69	124	0.00351	0.00249	0.00273	0.00378	0.00336	0.00472	0.00291	0.00044	0.00395	0.00057	0.32067	0.24765	0.26201	0.36799	0.31786	0.46819	0.27678	0.03159	0.38468	0.0625	1.99417
NM_012100	GXT_2817082	NM_012100	GXL_89073	DNPEP	23549	NC_000002	chr2	-	220238180	220252662	2438	15	8.76e-10	1.96e-08	-0.5	down	1230	573	783	791	641	854	0.03472	0.03439	0.03352	0.04404	0.04505	0.04969	0.03421	0.00051	0.04626	0.00246	4.24124	4.13157	4.13038	5.34839	5.58847	6.10247	4.16773	0.05198	5.67978	0.31455	2.88195
NM_014673	GXT_2804861	NM_014673	GXL_67389	TTC35	9694	NC_000008	chr8	+	109455853	109499136	1238	11	5.33e-10	1.26e-08	-0.5	down	1200	537	817	850	633	771	0.06321	0.05941	0.06233	0.0864	0.07939	0.08163	0.06165	0.00162	0.08247	0.00292	8.14858	7.62514	8.48719	11.3182	10.8681	10.8496	8.08697	0.35462	11.012	0.21668	2.87583
NM_016113	GXT_2801697	NM_016113	GXL_45878	TRPV2	51393	NC_000017	chr17	+	16318856	16340317	2808	15	0.0468	0.116	-0.5	down	96	44	38	55	51	53	0.00239	0.0024	0.00149	0.00276	0.00331	0.00293	0.00209	0.00043	0.003	0.00023	0.28741	0.27545	0.17404	0.32288	0.38605	0.32882	0.24563	0.05086	0.34592	0.02848	1.72428
NM_017636	GXT_2802184	NM_017636	GXL_32101	TRPM4	54795	NC_000019	chr19	+	49661016	49715098	4096	25	0.00292	0.0121	-0.5	down	222	172	171	209	155	164	0.00405	0.00658	0.00462	0.00728	0.00679	0.00567	0.00508	0.00108	0.00658	0.00067	0.45563	0.73818	0.53691	0.84114	0.80434	0.69753	0.57691	0.11877	0.781	0.06091	2.24551
NM_018131	GXT_2810113	NM_018131	GXL_248852	CEP55	55165	NC_000010	chr10	+	95256389	95288849	2638	9	1.53e-15	9.94e-14	-0.5	down	3700	1946	2677	2803	2150	2488	0.11302	0.12382	0.12173	0.16755	0.16297	0.15534	0.11952	0.00468	0.16195	0.00504	11.7909	12.9677	13.0508	17.5157	17.3234	16.4307	12.6031	0.57531	17.09	0.4727	3.39451
NM_019625	GXT_2839773	NM_019625	GXL_66103	ABCB9	23457	NC_000012	chr12	-	123413539	123451056	3530	12	5.62e-06	5.33e-05	-0.5	down	572	266	343	363	283	403	0.01345	0.01291	0.01212	0.01654	0.01661	0.01879	0.01283	0.00055	0.01731	0.00104	1.36221	1.32465	1.24963	1.69516	1.70404	1.98889	1.31216	0.0468	1.79603	0.13642	2.54365
NM_020395	GXT_2833974	NM_020395	GXL_220981	INTS12	57117	NC_000004	chr4	-	106603784	106629881	1753	8	5.36e-07	6.43e-06	-0.5	down	676	304	427	441	339	470	0.03004	0.02904	0.02947	0.03695	0.0378	0.04395	0.02952	0.00041	0.03957	0.00312	3.2418	3.0485	3.13263	4.14703	4.11042	4.67086	3.14098	0.07913	4.30944	0.256	2.61979
NM_021012	GXT_22227665	NM_021012	GXL_744337	KCNJ12	3768	NC_000017	chr17	+	21279699	21323179	5230	3	0.000526	0.00279	-0.5	down	396	150	205	208	205	237	0.00685	0.00553	0.00551	0.00722	0.00921	0.00874	0.00596	0.00063	0.00839	0.00085	0.63652	0.50418	0.5041	0.6556	0.83315	0.78946	0.54827	0.0624	0.7594	0.07554	2.33579
NM_024015	GXT_2840301	NM_024015	GXL_1225703	HOXB4	3214	NC_000017	chr17	-	46652869	46655743	2033	2	0.000206	0.00126	-0.5	down	324	152	215	233	155	230	0.01458	0.01431	0.01498	0.0207	0.01767	0.02197	0.01462	0.00028	0.02011	0.0018	1.33977	1.31432	1.36008	1.88929	1.62055	1.97093	1.33806	0.01872	1.82692	0.14969	2.31387
NM_024946	GXT_22531164	NM_024946	GXL_133519	FAM192A	80011	NC_000016	chr16	-	57186378	57219976	2849	7	6.37e-10	1.48e-08	-0.5	down	1670	943	1241	1336	1009	1127	0.04561	0.05114	0.05087	0.0694	0.06803	0.06258	0.04921	0.00255	0.06667	0.00295	4.92771	5.81854	5.60198	7.73026	7.52779	6.89148	5.44941	0.37934	7.38318	0.35737	3.06346
NM_031313	GXT_2808167	NM_031313	GXL_1230970	ALPPL2	251	NC_000002	chr2	+	233271552	233275424	2494	11	0.0403	0.103	-0.5	down	74	35	60	50	41	64	0.00235	0.0026	0.003	0.00326	0.00316	0.00443	0.00265	0.00027	0.00362	0.00058	0.24943	0.2467	0.3094	0.33049	0.34943	0.44706	0.26851	0.02894	0.37566	0.05108	1.71321
NM_032630	GXT_2836405	NM_032630	GXL_101162	CINP	51550	NC_000014	chr14	-	102814619	102829253	979	5	3.19e-08	5.06e-07	-0.5	down	942	428	554	613	473	610	0.06966	0.06793	0.06353	0.08752	0.09027	0.09462	0.06704	0.00258	0.0908	0.00292	8.0889	7.68521	7.27762	10.3219	10.2695	10.855	7.68391	0.3312	10.4821	0.26453	2.7523
NM_032796	GXT_2809710	NM_032796	GXL_89682	SYAP1	94056	NC_000023	chrX	+	16737707	16780807	3525	9	1.45e-23	2.73e-21	-0.5	down	8220	3798	5230	5662	4305	5263	0.17443	0.16621	0.16831	0.23046	0.22378	0.22923	0.16965	0.00349	0.22782	0.0029	19.6035	18.9404	19.0812	26.4783	25.9587	26.0109	19.2084	0.28525	26.1493	0.23363	3.70558
NM_130398	GXT_2812324	NM_130398	GXL_779443	EXO1	9156	NC_000001	chr1	+	242011493	242053241	3462	16	1.25e-17	1.13e-15	-0.5	down	5094	2516	3612	3689	2978	3309	0.11414	0.11652	0.1211	0.15864	0.16559	0.15412	0.11725	0.00289	0.15945	0.00472	12.3695	12.7755	13.4179	17.5655	18.2838	16.6514	12.8543	0.43159	17.5003	0.66802	3.52184
NM_130469	GXT_2810854	NM_130469	GXL_172900	JDP2	122953	NC_000014	chr14	+	75895060	75939404	3991	4	0.0298	0.0813	-0.5	down	106	38	62	59	53	70	0.0022	0.00182	0.00206	0.00243	0.00309	0.00329	0.00203	0.00016	0.00294	0.00037	0.22328	0.16738	0.19979	0.2437	0.28227	0.30556	0.19682	0.02292	0.27718	0.02551	1.78295
NM_133491	GXT_2836763	NM_133491	GXL_252223	SAT2	112483	NC_000017	chr17	-	7529556	7531194	963	6	1.39e-11	4.57e-10	-0.5	down	1418	711	958	1001	808	936	0.10915	0.12098	0.11529	0.15407	0.15969	0.15263	0.11514	0.00483	0.15546	0.00305	12.3786	12.9789	12.7939	17.1351	17.8342	16.9329	12.7171	0.25101	17.3008	0.38615	2.96142
NM_182916	GXT_22807327	NM_182916	GXL_694034	TRNT1	51095	NC_000003	chr3	+	3168600	3190707	2276	8	1.7e-06	1.82e-05	-0.5	down	770	397	643	653	467	514	0.0282	0.03051	0.03555	0.04639	0.04276	0.03885	0.03142	0.00307	0.04267	0.00308	2.84407	3.06629	3.6333	4.72956	4.36128	3.93434	3.18122	0.33229	4.34173	0.32494	2.73613
NM_182969	GXT_22531148	NM_182969	GXL_161236	XRRA1	143570	NC_000011	chr11	-	74551955	74660232	5001	19	2.52e-06	2.61e-05	-0.5	down	740	424	511	559	477	467	0.01321	0.01567	0.01419	0.01995	0.02165	0.01779	0.01436	0.00101	0.0198	0.00158	1.24393	1.4904	1.31409	1.84262	2.02736	1.62683	1.34947	0.10368	1.83227	0.16368	2.69984
NM_199186	GXT_2813471	NM_199186	GXL_78371	BPGM	669	NC_000007	chr7	+	134331531	134364568	2106	4	2.19e-07	2.91e-06	-0.5	down	742	314	488	482	388	493	0.0318	0.02839	0.03211	0.04119	0.04184	0.04383	0.03077	0.00169	0.04229	0.00112	2.96188	2.62099	2.98005	3.77284	3.916	4.07821	2.85431	0.16515	3.92235	0.12475	2.65737
NM_000179	GXT_2807898	NM_000179	GXL_42143	MSH6	2956	NC_000002	chr2	+	48010221	48034092	4328	10	1.16e-21	1.61e-19	-0.49	down	8938	4115	5776	6190	4506	5859	0.1767	0.17035	0.17572	0.24072	0.22649	0.24142	0.17426	0.00279	0.23621	0.00688	17.361	16.7139	17.1634	23.5767	22.1296	23.584	17.0794	0.27077	23.0968	0.68392	3.74181
NM_001001436	GXT_2836567	NM_001001436	GXL_133513	C16orf87	388272	NC_000016	chr16	-	46835959	46865074	1383	4	3.82e-07	4.78e-06	-0.49	down	746	343	443	506	383	459	0.04321	0.04156	0.04014	0.05804	0.0548	0.05358	0.04164	0.00125	0.05547	0.00188	4.53459	4.3598	4.1195	6.03126	5.88634	5.78192	4.33796	0.17016	5.89984	0.10224	2.65257
NM_001010984	GXT_2803191	NM_001010984	GXL_19315	C1orf124	83932	NC_000001	chr1	+	231473682	231489989	3838	4	2.73e-09	5.42e-08	-0.49	down	1528	720	1091	1169	750	1044	0.03313	0.03323	0.03674	0.05091	0.04285	0.04795	0.03437	0.00168	0.04724	0.00333	3.34688	3.29778	3.6558	5.02099	4.1536	4.73889	3.43349	0.15847	4.63783	0.36125	2.99461
NM_001031701	GXT_21915336	NM_001031701	GXL_1224047	NT5DC3	51559	NC_000012	chr12	-	104166081	104234975	7214	14	4.52e-06	4.37e-05	-0.49	down	682	356	550	535	443	438	0.00763	0.00884	0.00979	0.0122	0.01299	0.01105	0.00875	0.00088	0.01208	0.0008	0.79475	0.8675	0.9805	1.22252	1.30526	1.05774	0.88092	0.07642	1.19517	0.10288	2.67394
NM_001164372	GXT_23535689	NM_001164372	GXL_66254	GPN3	51184	NC_000012	chr12	-	110890291	110906526	1605	8	9.56e-14	4.54e-12	-0.49	down	2636	1149	1620	1789	1329	1616	0.11841	0.1083	0.11061	0.15738	0.1519	0.14777	0.11244	0.00433	0.15235	0.00394	13.8068	12.5846	12.9808	18.3745	17.6002	17.5407	13.1241	0.50912	17.8385	0.37979	3.19811
NM_001201457	GXT_24500712	NM_001201457	GXL_35871	TEX14	56155	NC_000017	chr17	-	56634038	56769416	4947	33	0.00838	0.029	-0.49	down	142	85	134	113	107	107	0.00209	0.0027	0.00315	0.00342	0.0039	0.00308	0.00265	0.00043	0.00347	0.00034	0.24131	0.30204	0.34836	0.37654	0.45974	0.37681	0.29724	0.04383	0.40436	0.03916	2.03743
NM_001204056	GXT_24506825	NM_001204056	GXL_70881	ANKRD12	23253	NC_000018	chr18	+	9137561	9285983	11341	12	1.93e-10	4.91e-09	-0.49	down	1798	939	1196	1276	1066	1129	0.0136	0.01478	0.01412	0.01912	0.02026	0.01765	0.01417	0.00048	0.01901	0.00107	1.33278	1.45549	1.35626	1.85472	1.9979	1.7343	1.38151	0.05318	1.86231	0.10775	3.06333
NM_001357	GXT_22223293	NM_001357	GXL_693264	DHX9	1660	NC_000001	chr1	+	182808439	182857117	4536	28	8.52e-16	5.79e-14	-0.49	down	10458	5005	7267	7846	5205	7084	0.16591	0.16347	0.17561	0.24264	0.20759	0.23266	0.16833	0.00524	0.22763	0.01474	19.3819	19.3966	20.6037	28.5138	24.3903	27.2074	19.7941	0.57251	26.7038	1.72067	3.82683
NM_001827	GXT_2809623	NM_001827	GXL_15127	CKS2	1164	NC_000009	chr9	+	91926113	91931618	613	3	1.03e-15	6.94e-14	-0.49	down	3072	1476	2031	2143	1718	1932	0.41567	0.40277	0.40636	0.54511	0.56075	0.52448	0.40827	0.00544	0.54345	0.01485	42.1291	42.3273	42.61	57.6291	59.5705	54.907	42.3555	0.19735	57.3689	1.91275	3.28578
NM_002690	GXT_2804851	NM_002690	GXL_42304	POLB	5423	NC_000008	chr8	+	42196030	42229313	1259	14	1.09e-09	2.37e-08	-0.49	down	1222	616	811	842	634	877	0.06045	0.06299	0.06026	0.08089	0.07561	0.08775	0.06123	0.00124	0.08142	0.00497	8.15956	8.60101	8.28433	11.0247	10.7037	12.1354	8.3483	0.18581	11.2879	0.61344	2.8945
NM_003363	GXT_2838250	NM_003363	GXL_825953	USP4	7375	NC_000003	chr3	-	49314577	49377536	4120	22	9.4e-07	1.07e-05	-0.49	down	656	306	412	448	330	431	0.01148	0.01155	0.01146	0.01559	0.01475	0.01573	0.0115	4e-05	0.01536	0.00043	1.33853	1.30563	1.28606	1.79251	1.70249	1.82247	1.31007	0.02165	1.77249	0.05099	2.60531
NM_003447	GXT_23744899	NM_003447	GXL_744823	ZNF165	7718	NC_000006	chr6	+	28048482	28057341	2378	4	0.000105	0.000692	-0.49	down	342	174	258	245	199	245	0.01262	0.01364	0.0147	0.01781	0.01849	0.01911	0.01365	0.00085	0.01847	0.00053	1.20903	1.28627	1.39531	1.69838	1.77873	1.79488	1.29687	0.07642	1.75733	0.0422	2.3611
NM_004091	GXT_2833248	NM_004091	GXL_34791	E2F2	1870	NC_000001	chr1	-	23832920	23857712	5193	7	1.26e-10	3.32e-09	-0.49	down	2106	936	1231	1269	1072	1383	0.03593	0.03302	0.03191	0.04254	0.04625	0.04884	0.03362	0.0017	0.04588	0.00259	3.40927	3.16849	3.04861	4.02831	4.38778	4.63965	3.20879	0.14997	4.35191	0.25086	3.09389
NM_005687	GXT_2833418	NM_005687	GXL_89125	FARSB	10056	NC_000002	chr2	-	223436162	223520827	2233	17	2.96e-13	1.3e-11	-0.49	down	2790	1282	1649	1809	1458	1720	0.08269	0.07905	0.07286	0.10638	0.10683	0.10473	0.0782	0.00406	0.10598	0.0009	10.5036	10.0924	9.49717	13.3546	13.8783	13.419	10.031	0.41314	13.5506	0.2332	3.22072
NM_005727	GXT_23744505	NM_005727	GXL_47080	TSPAN1	10103	NC_000001	chr1	+	46640749	46651634	1629	9	0.152	0.283	-0.49	down	32	15	18	28	13	21	0.00162	0.00132	0.00133	0.00258	0.00132	0.00196	0.00142	0.00014	0.00195	0.00051	0.16514	0.16187	0.14211	0.28335	0.16963	0.22458	0.15637	0.01017	0.22585	0.04643	1.31527
NM_006530	GXT_2810650	NM_006530	GXL_141582	YEATS4	8089	NC_000012	chr12	+	69753532	69784576	1385	7	7.73e-15	4.48e-13	-0.49	down	2658	1216	1776	1853	1352	1767	0.14068	0.13547	0.13981	0.19184	0.17889	0.19228	0.13865	0.00228	0.18767	0.00621	16.1334	15.434	16.4913	22.0549	20.7489	22.2263	16.0196	0.4391	21.6767	0.65978	3.21941
NM_007341	GXT_2815365	NM_007341	GXL_925619	SH3BGR	6450	NC_000021	chr21	+	40823780	40887433	1227	7	0.00105	0.00503	-0.49	down	350	130	203	224	140	232	0.02202	0.0158	0.01874	0.02555	0.0212	0.02747	0.01885	0.00254	0.02474	0.00262	2.39798	1.86249	2.12772	3.00942	2.42523	3.29401	2.1294	0.21862	2.90955	0.36164	2.29813
NM_007344	GXT_2835156	NM_007344	GXL_12704	TTF1	7270	NC_000009	chr9	-	135250935	135282221	3137	11	3.74e-09	7.24e-08	-0.49	down	1272	550	812	858	605	849	0.03306	0.02986	0.03166	0.04315	0.03913	0.04453	0.03153	0.00131	0.04227	0.00229	3.40874	3.08207	3.32892	4.50871	4.0993	4.71492	3.27324	0.13905	4.44098	0.25585	2.88687
NM_012073	GXT_2813155	NM_012073	GXL_45390	CCT5	22948	NC_000005	chr5	+	10250282	10266501	3403	11	2.04e-21	2.74e-19	-0.49	down	34738	15444	21161	23142	17032	21980	0.76432	0.70388	0.70638	0.98915	0.9359	0.99895	0.72486	0.02792	0.97467	0.0277	85.8152	79.7797	79.9718	112.103	106.383	112.524	81.8555	2.80099	110.337	2.80112	4.31635
NM_014783	GXT_2814619	NM_014783	GXL_5080	ARHGAP11A	9824	NC_000015	chr15	+	32907691	32931868	5616	12	1.26e-14	7.03e-13	-0.49	down	3216	1514	2168	2370	1648	2067	0.04902	0.04783	0.04995	0.068	0.06135	0.06395	0.04893	0.00087	0.06443	0.00274	4.81405	4.73907	4.96472	6.95667	6.23733	6.41202	4.83928	0.09383	6.53534	0.30634	3.30714
NM_014820	GXT_2828361	NM_014820	GXL_171018	TOMM70A	9868	NC_000003	chr3	-	100082307	100120225	4360	12	8.3e-17	6.43e-15	-0.49	down	5084	2434	3206	3622	2624	3175	0.09342	0.09219	0.08899	0.13051	0.12183	0.12158	0.09153	0.00187	0.12464	0.00415	9.80258	9.8136	9.4567	13.6944	12.7922	12.6864	9.69096	0.16571	13.0577	0.45229	3.49698
NM_015138	GXT_2814652	NM_015138	GXL_4965	RTF1	23168	NC_000015	chr15	+	41709302	41775761	5021	18	9.46e-11	2.57e-09	-0.49	down	1596	709	960	1068	788	1000	0.02423	0.0224	0.02213	0.03223	0.03005	0.03141	0.02292	0.00093	0.03123	0.0009	2.67217	2.48228	2.45891	3.5064	3.33584	3.46969	2.53779	0.0955	3.43731	0.0733	2.97864
NM_015986	GXT_2825656	NM_015986	GXL_36945	CRLF3	51379	NC_000017	chr17	-	29109702	29151778	2941	8	4.03e-13	1.72e-11	-0.49	down	2024	920	1300	1387	1065	1264	0.05659	0.05486	0.05598	0.07797	0.07534	0.07349	0.05581	0.00072	0.0756	0.00184	5.78545	5.49904	5.68474	7.7743	7.69703	7.48744	5.65641	0.11863	7.65292	0.12119	3.09295
NM_016138	GXT_2814660	NM_016138	GXL_167521	COQ7	10229	NC_000016	chr16	+	19078917	19091417	2661	6	1.02e-06	1.15e-05	-0.49	down	750	441	514	584	429	518	0.02323	0.02751	0.02379	0.03397	0.03186	0.03183	0.02484	0.0019	0.03255	0.001	2.3694	2.91332	2.48417	3.61783	3.42674	3.3913	2.58896	0.23409	3.47862	0.09949	2.70785
NM_017518	GXT_21915040	NM_017518	GXL_695919	HAUS7	55559	NC_000023	chrX	-	152713123	152736603	1878	10	1.16e-07	1.64e-06	-0.49	down	904	399	533	562	453	594	0.03438	0.03054	0.03009	0.03973	0.04165	0.04627	0.03167	0.00193	0.04255	0.00274	4.04664	3.73484	3.65001	4.93311	5.1271	5.51026	3.8105	0.17053	5.19016	0.2398	2.72943
NM_017896	GXT_2815286	NM_017896	GXL_81820	C20orf11	54994	NC_000020	chr20	+	61569441	61579827	4427	5	1.1e-10	2.94e-09	-0.49	down	1454	768	999	1044	785	1030	0.02822	0.03109	0.02967	0.03977	0.03869	0.04143	0.02966	0.00117	0.03996	0.00113	2.76106	3.04962	2.90214	3.8875	3.76902	4.0533	2.90427	0.11781	3.90327	0.11659	2.97909
NM_020143	GXT_2808003	NM_020143	GXL_132071	PNO1	56902	NC_000002	chr2	+	68385005	68403091	1978	7	1.17e-07	1.65e-06	-0.49	down	1202	481	659	757	553	722	0.04658	0.03949	0.0406	0.0593	0.05712	0.05996	0.04222	0.00311	0.05879	0.00121	5.10857	4.27478	4.28471	6.30884	5.94248	6.35905	4.55602	0.39073	6.20346	0.18567	2.8308
NM_024578	GXT_2811759	NM_024578	GXL_262510	OCEL1	79629	NC_000019	chr19	+	17337055	17340028	1091	6	0.0086	0.0296	-0.49	down	138	77	96	97	81	102	0.00935	0.01135	0.01024	0.01341	0.01599	0.01483	0.01031	0.00082	0.01474	0.00106	1.06335	1.24068	1.13164	1.46564	1.57808	1.62876	1.14522	0.07303	1.55749	0.06817	1.97004
NM_032852	GXT_2812242	NM_032852	GXL_47087	ATG4C	84938	NC_000001	chr1	+	63249777	63330941	2724	11	6.79e-08	1.01e-06	-0.49	down	1090	492	666	789	551	631	0.03016	0.02857	0.02877	0.04249	0.03915	0.03736	0.02917	0.00071	0.03967	0.00213	3.36388	3.17506	3.14434	4.77474	4.29945	4.03556	3.22776	0.09706	4.36992	0.30586	2.81757
NM_033222	GXT_2835105	NM_033222	GXL_31789	PSIP1	11168	NC_000009	chr9	-	15464064	15511003	3377	16	2.19e-18	2.17e-16	-0.49	down	5288	2429	3417	3759	2682	3376	0.1185	0.11224	0.11501	0.16308	0.14956	0.15512	0.11525	0.00256	0.15592	0.00555	13.1638	12.6442	13.013	18.3494	16.8809	17.4162	12.9403	0.21826	17.5488	0.60678	3.51486
NM_033417	GXT_2832583	NM_033417	GXL_184312	HAUS8	93323	NC_000019	chr19	-	17160571	17186343	1456	11	3.33e-05	0.000256	-0.49	down	526	252	326	327	320	318	0.02412	0.0251	0.02263	0.03115	0.03715	0.03115	0.02395	0.00102	0.03315	0.00283	3.03701	3.04252	2.87951	3.70226	4.67151	3.80493	2.98635	0.07558	4.05957	0.43473	2.50741
NM_199189	GXT_21914535	NM_199189	GXL_27385	MATR3	9782	NC_000005	chr5	+	138609441	138667366	5604	18	4.91e-23	8.07e-21	-0.49	down	21550	10297	14917	15743	11439	14041	0.29953	0.29883	0.31599	0.42925	0.39727	0.40419	0.30478	0.00793	0.41024	0.01374	32.3274	32.3003	34.2331	46.3094	43.3869	43.6497	32.9536	0.90479	44.4487	1.32011	4.13802
NM_000275	GXT_22796651	NM_000275	GXL_692132	OCA2	4948	NC_000015	chr15	-	28000021	28344458	3140	24	0.071	0.159	-0.48	down	50	40	56	47	41	49	0.00126	0.002	0.00193	0.00206	0.00218	0.0023	0.00173	0.00033	0.00218	0.0001	0.13386	0.22394	0.22936	0.24674	0.27754	0.27186	0.19572	0.0438	0.26538	0.01338	1.6596
NM_001030007	GXT_21914941	NM_001030007	GXL_133565	AP1G1	164	NC_000016	chr16	-	71762903	71842976	6850	23	1.48e-11	4.82e-10	-0.48	down	2432	1079	1643	1769	1221	1508	0.0277	0.02591	0.02902	0.03988	0.03616	0.03652	0.02754	0.00127	0.03752	0.00168	2.98466	2.76902	3.08468	4.25713	3.78873	3.83524	2.94612	0.13172	3.96037	0.2107	3.1759
NM_001130143	GXT_23218723	NM_001130143	GXL_225471	PPP1R14D	54866	NC_000015	chr15	-	41107643	41120907	873	5	0.162	0.297	-0.48	down	38	21	13	25	15	28	0.00303	0.00389	0.00182	0.00431	0.00364	0.00478	0.00291	0.00085	0.00424	0.00047	0.36592	0.42286	0.19151	0.47207	0.36521	0.55876	0.32676	0.09842	0.46535	0.07916	1.35539
NM_001134793	GXT_23386513	NM_001134793	GXL_174007	HYLS1	219844	NC_000011	chr11	+	125756955	125770541	2059	3	0.000967	0.00469	-0.48	down	254	122	182	188	132	173	0.01156	0.01098	0.01225	0.01561	0.01415	0.01537	0.0116	0.00052	0.01504	0.00064	1.03705	1.04159	1.13678	1.50516	1.36266	1.46376	1.07181	0.04598	1.44386	0.05985	2.21573
NM_001134878	GXT_23385445	NM_001134878	GXL_13760	KIF9	64147	NC_000003	chr3	-	47269516	47324337	3603	22	0.0536	0.129	-0.48	down	94	56	55	85	31	76	0.00208	0.00243	0.00171	0.00334	0.00172	0.00325	0.00207	0.00029	0.00277	0.00074	0.21932	0.27322	0.19632	0.3889	0.18288	0.36748	0.22962	0.03223	0.31309	0.09248	1.80618
NM_001161725	GXT_23536831	NM_001161725	GXL_172823	PPP2R5C	5527	NC_000014	chr14	+	102228135	102394329	4484	16	3.45e-18	3.3e-16	-0.48	down	4772	2243	3027	3228	2427	3089	0.07515	0.07449	0.07351	0.09926	0.09562	0.10155	0.07438	0.00067	0.09881	0.00244	8.94656	8.79343	8.68179	11.8672	11.5046	12.0014	8.80726	0.10853	11.7911	0.20983	3.46459
NM_001163724	GXT_23540507	NM_001163724	GXL_925381	LOC388588	388588	NC_000001	chr1	+	3689352	3692546	546	4	0.0779	0.172	-0.48	down	60	37	37	34	44	44	0.0086	0.01038	0.00669	0.0091	0.01482	0.01299	0.00856	0.00151	0.0123	0.00239	0.9238	1.19125	0.87151	1.02652	1.71289	1.40392	0.99552	0.14004	1.38111	0.28067	1.60924
NM_001679	GXT_2812920	NM_001679	GXL_119101	ATP1B3	483	NC_000003	chr3	+	141595470	141645382	1853	7	7.44e-13	3.06e-11	-0.48	down	3024	1342	1903	2120	1486	1838	0.1304	0.1209	0.12649	0.17475	0.16117	0.16458	0.12593	0.0039	0.16683	0.00577	13.7192	12.7313	13.2077	18.86	17.0456	17.2803	13.2194	0.40339	17.7286	0.80569	3.2588
NM_002024	GXT_2809718	NM_002024	GXL_11922	FMR1	2332	NC_000023	chrX	+	146993469	147032647	4411	17	2.57e-18	2.51e-16	-0.48	down	7152	3542	4920	5267	3722	4748	0.12488	0.12784	0.13118	0.18041	0.16672	0.17191	0.12797	0.00257	0.17301	0.00564	13.6305	14.1158	14.3447	19.6837	17.9353	18.7523	14.0303	0.29776	18.7904	0.71429	3.66077
NM_002481	GXT_2807839	NM_002481	GXL_120880	PPP1R12B	4660	NC_000001	chr1	+	202317830	202557697	11108	24	1.2e-08	2.07e-07	-0.48	down	1306	640	962	955	781	812	0.00942	0.00997	0.01084	0.01395	0.01448	0.01252	0.01008	0.00058	0.01365	0.00083	0.98839	1.01283	1.11379	1.41725	1.49446	1.27351	1.03834	0.05428	1.39507	0.09156	2.92908
NM_002953	GXT_2812472	NM_002953	GXL_59011	RPS6KA1	6195	NC_000001	chr1	+	26856249	26901520	3199	22	5.93e-11	1.71e-09	-0.48	down	2532	1261	1575	1570	1390	1728	0.05709	0.05746	0.05164	0.06697	0.07518	0.07897	0.0554	0.00266	0.07371	0.00501	6.65382	6.9294	6.33182	8.09031	9.23569	9.41046	6.63835	0.24421	8.91215	0.58549	3.19387
NM_003831	GXT_2811601	NM_003831	GXL_47185	RIOK3	8780	NC_000018	chr18	+	21032787	21063101	4035	13	6.41e-11	1.83e-09	-0.48	down	1812	815	1201	1288	937	1103	0.03473	0.03356	0.03632	0.04935	0.04613	0.04561	0.03487	0.00113	0.04703	0.00165	3.77517	3.55066	3.82791	5.26202	4.93588	4.76226	3.71791	0.12021	4.98672	0.20717	3.04506
NM_004507	GXT_2820658	NM_004507	GXL_97774	HUS1	3364	NC_000007	chr7	-	48002885	48019222	3017	8	1.23e-05	0.000107	-0.48	down	602	314	492	503	347	403	0.015	0.01645	0.01835	0.02394	0.0213	0.02059	0.0166	0.00137	0.02194	0.00144	1.67742	1.82957	2.09726	2.74835	2.44469	2.32708	1.86808	0.17355	2.50671	0.17749	2.62083
NM_004553	GXT_22031879	NM_004553	GXL_45437	NDUFS6	4726	NC_000005	chr5	+	1801496	1816165	546	4	1.71e-07	2.33e-06	-0.48	down	3064	1430	1671	1818	1391	2168	0.38394	0.36859	0.32042	0.43265	0.42788	0.55626	0.35765	0.02706	0.47226	0.05943	47.1756	46.0403	39.3592	54.8885	54.1506	69.1748	44.1917	3.44838	59.4046	6.91512	3.25342
NM_004596	GXT_2811732	NM_004596	GXL_262261	SNRPA	6626	NC_000019	chr19	+	41256759	41271297	1629	6	1.08e-15	7.21e-14	-0.48	down	3594	1680	2312	2303	1907	2393	0.17689	0.17618	0.17506	0.22299	0.23925	0.24703	0.17604	0.00075	0.23642	0.01002	18.5472	18.1294	18.2528	23.3052	24.8828	25.5919	18.3098	0.17527	24.5933	0.95572	3.34262
NM_005415	GXT_2807993	NM_005415	GXL_132081	SLC20A1	6574	NC_000002	chr2	+	113403527	113421402	3286	11	5e-17	4.08e-15	-0.48	down	4074	2024	2605	2798	2184	2646	0.09966	0.1041	0.09871	0.13598	0.13611	0.13552	0.10082	0.00235	0.13587	0.00025	10.4226	10.8277	10.1954	14.0365	14.1271	14.0282	10.4819	0.26155	14.064	0.04479	3.40529
NM_005830	GXT_2836252	NM_005830	GXL_159125	MRPS31	10240	NC_000013	chr13	-	41303432	41345347	1339	7	9.13e-08	1.32e-06	-0.48	down	922	468	696	724	495	633	0.05297	0.05475	0.05795	0.07967	0.06935	0.07407	0.05522	0.00206	0.07436	0.00422	5.78858	6.14412	6.68484	8.91329	7.85766	8.23577	6.20585	0.36849	8.33557	0.4367	2.79052
NM_012139	GXT_2839545	NM_012139	GXL_1222899	SERGEF	26297	NC_000011	chr11	-	17809595	18034637	1494	11	1.48e-11	4.82e-10	-0.48	down	2754	1279	1740	1681	1553	1771	0.13107	0.1237	0.1261	0.15522	0.18441	0.1729	0.12696	0.00307	0.17084	0.01201	15.4965	15.0492	14.9782	18.548	22.0948	20.6514	15.1747	0.22943	20.4314	1.4563	3.22228
NM_014007	GXT_2805021	NM_014007	GXL_185068	ZBTB43	23099	NC_000009	chr9	+	129567285	129600489	5974	3	9.37e-06	8.36e-05	-0.48	down	588	326	452	480	346	388	0.00919	0.01066	0.01055	0.01454	0.01349	0.01247	0.01013	0.00067	0.0135	0.00085	0.82743	0.95928	0.97305	1.32451	1.23106	1.13148	0.91992	0.06564	1.22902	0.07882	2.6071
NM_015110	GXT_2805052	NM_015110	GXL_15141	SMC5	23137	NC_000009	chr9	+	72873878	72969789	5965	25	6.26e-08	9.39e-07	-0.48	down	2068	1082	1721	1754	1235	1355	0.02567	0.02851	0.03245	0.04279	0.03853	0.03497	0.02888	0.00278	0.03876	0.0032	2.91448	3.18868	3.7105	4.84729	4.40074	3.9574	3.27122	0.33017	4.40181	0.3633	3.16077
NM_016066	GXT_2837755	NM_016066	GXL_151211	GLRX2	51022	NC_000001	chr1	-	193065601	193075244	1128	4	1.11e-06	1.25e-05	-0.48	down	664	313	442	436	367	434	0.04336	0.04188	0.04486	0.05731	0.05961	0.05891	0.04337	0.00122	0.05861	0.00096	4.94858	4.87786	5.03936	6.37173	6.91554	6.70289	4.95527	0.0661	6.66339	0.22376	2.61525
NM_017832	GXT_2809523	NM_017832	GXL_15110	C9orf6	54942	NC_000009	chr9	+	111696673	111703238	1912	6	4.48e-05	0.000332	-0.48	down	424	212	326	320	251	279	0.01814	0.01923	0.02212	0.02674	0.02747	0.02401	0.01983	0.00168	0.02607	0.00149	1.86423	1.94914	2.19277	2.75894	2.79032	2.54213	2.00205	0.13925	2.69713	0.11035	2.4523
NM_018140	GXT_2789992	NM_018140	GXL_45382	CEP72	55722	NC_000005	chr5	+	612405	653668	2416	12	7.34e-09	1.32e-07	-0.48	down	1036	501	683	741	532	676	0.03336	0.03263	0.03352	0.04603	0.04227	0.04471	0.03317	0.00039	0.04434	0.00156	3.60483	3.64532	3.63568	5.05593	4.68041	4.87451	3.62861	0.01727	4.87028	0.15333	2.81269
NM_018164	GXT_2836031	NM_018164	GXL_139778	C12orf11	55726	NC_000012	chr12	-	27058112	27091254	2976	17	3.28e-13	1.42e-11	-0.48	down	3124	1343	2088	2061	1677	1922	0.07619	0.06805	0.07745	0.10092	0.10144	0.0992	0.0739	0.00417	0.10052	0.00096	8.82469	7.933	9.02319	11.4163	11.9776	11.2513	8.59363	0.47411	11.5484	0.31088	3.2757
NM_022831	GXT_2827310	NM_022831	GXL_106457	AIDA	64853	NC_000001	chr1	-	222841355	222885864	3006	10	2.91e-12	1.09e-10	-0.48	down	2478	1053	1492	1595	1213	1536	0.06739	0.06096	0.06185	0.08542	0.08263	0.08601	0.0634	0.00284	0.08469	0.00147	6.93001	6.15792	6.38326	8.74685	8.5771	8.90192	6.4904	0.32418	8.74196	0.13265	3.16077
NM_024116	GXT_22215907	NM_024116	GXL_161235	TAF1D	79101	NC_000011	chr11	-	93469095	93474703	1312	6	1.67e-06	1.79e-05	-0.48	down	962	545	804	837	583	654	0.05705	0.06633	0.07103	0.09596	0.08614	0.07907	0.0648	0.00581	0.08706	0.00693	6.164	7.30226	7.88106	10.5165	9.44504	8.68411	7.11577	0.71328	9.54855	0.75165	2.83969
NM_024595	GXT_2807605	NM_024595	GXL_46966	AKIRIN1	79647	NC_000001	chr1	+	39456916	39471737	2726	5	3.4e-15	2.08e-13	-0.48	down	2924	1381	1915	2052	1520	1855	0.09209	0.09106	0.09052	0.12521	0.12022	0.1213	0.09122	0.00065	0.12224	0.00214	9.01722	8.90558	9.03453	12.4088	11.8519	11.8549	8.98578	0.05715	12.0386	0.26184	3.25744
NM_025189	GXT_2802285	NM_025189	GXL_824780	ZNF430	80264	NC_000019	chr19	+	21203426	21242852	3919	5	1.97e-07	2.64e-06	-0.48	down	826	450	616	627	487	560	0.01888	0.0213	0.02134	0.02797	0.02756	0.02642	0.02051	0.00115	0.02732	0.00066	1.77185	2.01851	2.02147	2.63738	2.64133	2.4894	1.93728	0.11698	2.58937	0.07071	2.74663
NM_138813	GXT_2832504	NM_138813	GXL_3374	ATP8B3	148229	NC_000019	chr19	-	1782074	1812270	5090	29	0.0159	0.049	-0.48	down	122	55	85	81	71	80	0.00181	0.00166	0.00205	0.00228	0.00281	0.00254	0.00184	0.00016	0.00254	0.00022	0.20149	0.18995	0.21477	0.26233	0.29649	0.27381	0.20207	0.01014	0.27754	0.01419	1.88837
NM_148893	GXT_22796452	NM_148893	GXL_1222931	SVIP	258010	NC_000011	chr11	-	22843598	22851382	1389	4	2.62e-09	5.21e-08	-0.48	down	1184	550	722	804	593	754	0.06476	0.06331	0.06158	0.08786	0.0814	0.08604	0.06322	0.0013	0.0851	0.00272	7.1659	6.96073	6.68494	9.54188	9.07447	9.45693	6.93719	0.19706	9.35776	0.2033	2.85552
NM_152320	GXT_23742507	NM_152320	GXL_691687	ZNF641	121274	NC_000012	chr12	-	48733791	48744674	4544	7	5.04e-07	6.1e-06	-0.48	down	730	371	494	538	398	466	0.01443	0.01553	0.01489	0.02086	0.01963	0.01944	0.01495	0.00045	0.01998	0.00063	1.35054	1.43526	1.39814	1.95175	1.86172	1.78661	1.39465	0.03467	1.86669	0.06751	2.66963
NM_152391	GXT_2812663	NM_152391	GXL_42266	PQLC3	130814	NC_000002	chr2	+	11295540	11319000	1788	7	3.13e-05	0.000242	-0.48	down	426	214	302	305	237	288	0.01902	0.01894	0.02007	0.02642	0.02691	0.02647	0.01934	0.00051	0.0266	0.00022	2.00292	2.10398	2.17221	2.81198	2.81741	2.80612	2.09304	0.06954	2.81184	0.00461	2.44196
NM_152515	GXT_2828292	NM_152515	GXL_241202	CKAP2L	150468	NC_000002	chr2	-	113495444	113522254	3273	9	4.53e-09	8.6e-08	-0.48	down	1094	518	711	742	611	679	0.02767	0.02704	0.02733	0.03717	0.0387	0.03539	0.02735	0.00026	0.03709	0.00135	2.80991	2.78214	2.79374	3.73713	3.96793	3.61414	2.79526	0.01139	3.77307	0.14665	2.8308
NM_153221	GXT_2807099	NM_153221	GXL_262573	CILP2	148113	NC_000019	chr19	+	19649074	19657468	4199	8	0.000422	0.00231	-0.48	down	416	180	246	237	193	302	0.00885	0.0078	0.00764	0.00972	0.01017	0.01336	0.0081	0.00054	0.01108	0.00162	0.83285	0.75357	0.75345	0.93043	0.97697	1.25297	0.77996	0.0374	1.05346	0.14235	2.38739
NM_172003	GXT_2807972	NM_172003	GXL_131889	CBWD2	150472	NC_000002	chr2	+	114195268	114253781	1827	15	1.62e-15	1.05e-13	-0.48	down	3360	1591	2288	2389	1712	2238	0.11893	0.11491	0.12191	0.16074	0.14808	0.15988	0.11858	0.00287	0.15623	0.00578	15.4604	15.3083	16.1057	21.5555	19.9175	21.3404	15.6248	0.34568	20.9378	0.72679	3.3249
NM_172311	GXT_2812592	NM_172311	GXL_693729	STON1-GTF2A1L	286749	NC_000002	chr2	+	48796159	48906748	3830	11	0.000175	0.00109	-0.48	down	380	211	273	303	236	231	0.00896	0.01048	0.00971	0.01389	0.01407	0.01099	0.00972	0.00062	0.01298	0.00141	0.83408	0.96845	0.9167	1.30414	1.30973	1.05074	0.90641	0.05534	1.22154	0.12079	2.40937
NM_182505	GXT_2813670	NM_182505	GXL_15178	C9orf85	138241	NC_000009	chr9	+	74526423	74588373	1317	4	0.000472	0.00254	-0.48	down	316	137	197	213	162	191	0.01957	0.01812	0.01852	0.02667	0.02488	0.02562	0.01874	0.00061	0.02572	0.00073	2.01708	1.82864	1.92372	2.66608	2.61456	2.52656	1.92315	0.07693	2.6024	0.0576	2.2757
NM_198494	GXT_2803085	NM_198494	GXL_46945	ZNF642	339559	NC_000001	chr1	+	40943302	40962015	2159	6	0.000645	0.00333	-0.48	down	304	148	186	191	153	217	0.01196	0.01182	0.01137	0.01474	0.01517	0.01706	0.01172	0.00025	0.01566	0.00101	1.1837	1.20505	1.10796	1.45835	1.50629	1.75101	1.16557	0.04166	1.57188	0.12816	2.27184
NM_199330	GXT_2831870	NM_199330	GXL_189743	HOMER2	9455	NC_000015	chr15	-	83517735	83621473	1983	9	1.88e-12	7.21e-11	-0.48	down	2866	1548	1865	1985	1575	1997	0.10801	0.12135	0.10714	0.14806	0.14907	0.15712	0.11217	0.0065	0.15142	0.00405	12.15	13.7228	12.0953	16.5013	16.8821	17.5443	12.656	0.75464	16.9759	0.43095	3.26772
NM_205853	GXT_2817592	NM_205853	GXL_925856	MUSTN1	389125	NC_000003	chr3	-	52867131	52869235	729	3	0.139	0.266	-0.48	down	30	19	29	30	19	25	0.00372	0.00491	0.00509	0.00706	0.00622	0.00512	0.00457	0.00061	0.00613	0.00079	0.34595	0.45816	0.5116	0.67838	0.55398	0.59744	0.43857	0.06903	0.60993	0.05155	1.39211
NM_000773	GXT_2810134	NM_000773	GXL_134281	CYP2E1	1571	NC_000010	chr10	+	135340867	135352620	1667	9	0.184	0.326	-0.47	down	34	11	30	22	11	37	0.00136	0.00105	0.0019	0.00189	0.00129	0.00364	0.00144	0.00035	0.00227	0.001	0.17146	0.116	0.23145	0.21755	0.14026	0.38668	0.17297	0.04714	0.24816	0.1029	1.36798
NM_001008392	GXT_2803739	NM_001008392	GXL_193564	CTDSPL	10217	NC_000003	chr3	+	37903669	38025960	4455	8	6.04e-05	0.000429	-0.47	down	434	192	284	288	219	284	0.0085	0.00763	0.00843	0.011	0.01088	0.01126	0.00819	0.00039	0.01105	0.00016	0.81896	0.75761	0.81985	1.06567	1.04488	1.11059	0.79881	0.02913	1.07371	0.02742	2.42106
NM_001011724	GXT_2806128	NM_001011724	GXL_40547	HNRNPA1L2	144983	NC_000013	chr13	+	53191605	53217919	2365	7	1.71e-12	6.6e-11	-0.47	down	2294	1107	1607	1620	1171	1582	0.09057	0.09089	0.09653	0.12522	0.11692	0.13056	0.09266	0.00274	0.12423	0.00561	8.15424	8.22832	8.73871	11.2918	10.5243	11.6535	8.37376	0.25983	11.1565	0.4708	3.16366
NM_001099435	GXT_23218363	NM_001099435	GXL_483585	SPDYE5	442590	NC_000007	chr7	-	76679720	76688891	2673	8	0.0369	0.0963	-0.47	down	108	51	54	69	54	64	0.00374	0.0036	0.0029	0.00477	0.00464	0.00469	0.00341	0.00037	0.0047	5e-05	0.33966	0.3354	0.25981	0.42553	0.4294	0.41712	0.31162	0.03668	0.42402	0.00513	1.79472
NM_001126111	GXT_23219464	NM_001126111	GXL_67253	OSGIN2	734	NC_000008	chr8	+	90914762	90940096	4246	6	6.99e-09	1.27e-07	-0.47	down	1150	549	786	844	594	733	0.02297	0.02301	0.02415	0.0331	0.02962	0.03066	0.02338	0.00055	0.03113	0.00146	2.27688	2.27293	2.3807	3.27674	2.97355	3.0075	2.31017	0.0499	3.08593	0.13563	2.85954
NM_001130969	GXT_23218381	NM_001130969	GXL_12690	NELF	26012	NC_000009	chr9	-	140342022	140353786	3649	15	2.18e-10	5.49e-09	-0.47	down	2758	1323	1577	1729	1367	1802	0.05256	0.05308	0.04543	0.06218	0.06678	0.07131	0.05036	0.00349	0.06676	0.00373	6.35392	6.37354	5.55802	7.8109	7.96276	8.60324	6.09516	0.3799	8.12563	0.34336	3.2129
NM_001144857	GXT_23387056	NM_001144857	GXL_59526	PLEKHG6	55200	NC_000012	chr12	+	6421817	6437672	3132	15	0.00441	0.0171	-0.47	down	212	100	139	124	114	155	0.00507	0.00524	0.00485	0.00556	0.00661	0.00744	0.00505	0.00016	0.00654	0.00077	0.56903	0.56127	0.57076	0.65265	0.77366	0.86217	0.56702	0.00413	0.76283	0.08588	2.11727
NM_001163280	GXT_23540669	NM_001163280	GXL_11889	HTATSF1	27336	NC_000023	chrX	+	135579238	135594505	3023	10	2.03e-13	9.16e-12	-0.47	down	3486	1610	2225	2460	1674	2249	0.09299	0.09119	0.09169	0.12906	0.11496	0.12778	0.09196	0.00076	0.12393	0.00637	9.69417	9.36229	9.46573	13.4146	11.7703	12.9608	9.5074	0.13866	12.7152	0.69339	3.3279
NM_002337	GXT_2833923	NM_002337	GXL_925934	LRPAP1	4043	NC_000004	chr4	-	3514290	3534224	1570	8	2.14e-13	9.62e-12	-0.47	down	3426	1553	2150	2152	1713	2301	0.15962	0.15594	0.15142	0.19827	0.19771	0.22513	0.15566	0.00335	0.20704	0.0128	18.3446	17.3887	17.6117	22.5955	23.1914	25.5328	17.7817	0.40836	23.7732	1.26775	3.31288
NM_002693	GXT_2836428	NM_002693	GXL_189801	POLG	5428	NC_000015	chr15	-	89859536	89878026	4448	23	5.01e-19	5.37e-17	-0.47	down	7878	3777	5080	5074	4187	5190	0.13676	0.13666	0.13362	0.17016	0.17969	0.18474	0.13568	0.00146	0.1782	0.00605	14.8892	14.9271	14.688	18.8047	20.0082	20.3275	14.8348	0.10496	19.7134	0.65569	3.68278
NM_003613	GXT_2840097	NM_003613	GXL_189937	CILP	8483	NC_000015	chr15	-	65488337	65503840	4468	9	0.0594	0.139	-0.47	down	94	30	48	50	47	51	0.00182	0.00127	0.00139	0.00199	0.00219	0.00207	0.00149	0.00024	0.00208	8e-05	0.17686	0.11803	0.13816	0.18447	0.22359	0.19886	0.14435	0.02441	0.20231	0.01616	1.69314
NM_003641	GXT_2805622	NM_003641	GXL_691397	IFITM1	8519	NC_000011	chr11	+	313991	315272	717	2	0.000381	0.00212	-0.47	down	392	163	235	227	191	261	0.04755	0.04241	0.04307	0.0553	0.05946	0.06452	0.04434	0.00228	0.05976	0.00377	4.59609	3.99634	4.21513	5.21899	5.66217	6.34165	4.26919	0.24781	5.74094	0.4617	2.35475
NM_003915	GXT_2837424	NM_003915	GXL_825316	CPNE1	8904	NC_000020	chr20	-	34213953	34241831	2206	16	1.11e-10	2.97e-09	-0.47	down	1746	792	1233	1180	952	1121	0.05964	0.05392	0.06125	0.07594	0.07927	0.07711	0.05827	0.00315	0.07744	0.00138	6.65365	6.31123	7.1882	8.81772	9.17277	8.85281	6.71769	0.36087	8.94777	0.15975	3.03516
NM_004280	GXT_2834316	NM_004280	GXL_926155	EEF1E1	9521	NC_000006	chr6	-	8079628	8102828	1094	4	4.97e-11	1.46e-09	-0.47	down	2476	1009	1575	1626	1227	1486	0.17629	0.14867	0.16712	0.22668	0.21411	0.21961	0.16403	0.01149	0.22013	0.00515	19.0263	16.2132	18.5151	24.501	23.8394	23.6637	17.9182	1.22356	24.0014	0.36048	3.16027
NM_004336	GXT_2827506	NM_004336	GXL_72391	BUB1	699	NC_000002	chr2	-	111395409	111435684	3503	25	4.78e-18	4.49e-16	-0.47	down	8024	4121	5352	5685	4448	5152	0.15992	0.17038	0.16062	0.22095	0.22433	0.21161	0.16364	0.00477	0.21896	0.00538	19.2563	20.6803	19.6489	26.7529	26.9894	25.6222	19.8618	0.60054	26.4548	0.59661	3.70714
NM_005915	GXT_2838008	NM_005915	GXL_241180	MCM6	4175	NC_000002	chr2	-	136597196	136634011	3751	17	2.09e-17	1.82e-15	-0.47	down	6810	3154	4352	4519	3346	4507	0.13886	0.13183	0.1356	0.17746	0.16889	0.18766	0.13543	0.00287	0.178	0.00767	15.2623	14.7812	14.9212	19.8598	18.9604	20.9325	14.9883	0.20207	19.9176	0.80615	3.61532
NM_006818	GXT_2812481	NM_006818	GXL_925469	MLLT11	10962	NC_000001	chr1	+	151032151	151040973	2158	2	1.04e-08	1.82e-07	-0.47	down	1502	592	921	944	730	910	0.06477	0.0531	0.05966	0.07849	0.07847	0.07973	0.05918	0.00478	0.0789	0.00059	5.85113	4.82242	5.48871	7.21108	7.19019	7.34634	5.38742	0.42603	7.2492	0.06921	2.93517
NM_012097	GXT_2833603	NM_012097	GXL_1230467	ARL5A	26225	NC_000002	chr2	-	152657480	152685009	3169	6	7.44e-10	1.69e-08	-0.47	down	2230	1073	1645	1747	1150	1452	0.05922	0.05857	0.0667	0.09258	0.07723	0.08051	0.0615	0.00369	0.08344	0.0066	5.91567	5.95212	6.67584	9.08763	7.71338	7.98226	6.18121	0.35007	8.26109	0.59467	3.16127
NM_015143	GXT_22807357	NM_015143	GXL_826220	METAP1	23173	NC_000004	chr4	+	99916788	99983960	2770	11	6.86e-13	2.84e-11	-0.47	down	2160	1049	1437	1527	1141	1374	0.06215	0.06024	0.06106	0.08394	0.08171	0.07983	0.06115	0.00078	0.08183	0.00168	6.55534	6.65718	6.67175	9.08739	8.75537	8.64148	6.62809	0.05178	8.82808	0.18916	3.12948
NM_015904	GXT_2788341	NM_015904	GXL_131835	EIF5B	9669	NC_000002	chr2	+	99953834	100016728	4698	24	2.64e-07	3.43e-06	-0.47	down	1002	439	570	668	479	594	0.01631	0.01484	0.01432	0.02095	0.0187	0.01974	0.01516	0.00084	0.0198	0.00092	1.79298	1.64265	1.56036	2.34392	2.16716	2.2027	1.66533	0.09631	2.23793	0.07634	2.76368
NM_016542	GXT_2809727	NM_016542	GXL_11908	MST4	51765	NC_000023	chrX	+	131157245	131209971	3336	12	1.38e-17	1.24e-15	-0.47	down	7018	3157	4527	4842	3529	4311	0.16174	0.15541	0.1634	0.22772	0.21068	0.21198	0.16018	0.00344	0.21679	0.00774	17.6852	16.6358	17.4521	23.9265	22.4851	22.513	17.2577	0.44992	22.9748	0.673	3.62607
NM_018492	GXT_2834992	NM_018492	GXL_29934	PBK	55872	NC_000008	chr8	-	27667138	27695349	1854	8	8.2e-15	4.72e-13	-0.47	down	3334	1590	2133	2349	1695	2101	0.13446	0.13219	0.13263	0.1857	0.17696	0.17483	0.13309	0.00098	0.17916	0.0047	15.1174	15.0759	14.796	20.8859	19.4325	19.7423	14.9964	0.14274	20.0202	0.62505	3.3114
NM_019613	GXT_2840346	NM_019613	GXL_45990	WDR45L	56270	NC_000017	chr17	-	80572438	80606411	2587	10	2.24e-15	1.42e-13	-0.47	down	7716	3485	4561	4748	3898	4947	0.2302	0.22009	0.20942	0.27631	0.29315	0.3083	0.2199	0.00848	0.29259	0.01307	25.0736	23.681	22.6739	30.2548	32.0269	33.314	23.8095	0.98389	31.8652	1.25413	3.65619
NM_021632	GXT_2840554	NM_021632	GXL_824877	ZNF350	59348	NC_000019	chr19	-	52467593	52490079	2341	5	0.0185	0.0556	-0.47	down	136	83	106	136	74	85	0.00526	0.00621	0.0057	0.00959	0.00693	0.00628	0.00572	0.00039	0.0076	0.00143	0.48838	0.62326	0.58233	0.95767	0.67189	0.63256	0.56466	0.05646	0.75404	0.14488	1.9927
NM_024953	GXT_2839734	NM_024953	GXL_66088	NAA25	80018	NC_000012	chr12	-	112464493	112546635	5819	24	2.38e-12	9.02e-11	-0.47	down	3956	1998	2878	3061	2100	2576	0.05286	0.05531	0.05736	0.07897	0.06831	0.06953	0.05518	0.00184	0.07227	0.00476	5.71517	6.03589	6.3607	8.67151	7.67078	7.71221	6.03725	0.26354	8.01817	0.46229	3.41145
NM_031157	GXT_2799719	NM_031157	GXL_141512	HNRNPA1	3178	NC_000012	chr12	+	54674488	54679030	1925	11	1.89e-21	2.57e-19	-0.47	down	19112	8709	12449	13086	9469	12260	0.7195	0.68644	0.71895	0.97041	0.90228	0.96505	0.7083	0.01546	0.94591	0.03093	83.4635	79.5302	83.1699	112.061	104.554	110.953	82.0545	1.78901	109.19	3.30877	4.06465
NM_031280	GXT_2833345	NM_031280	GXL_218353	MRPS15	64960	NC_000001	chr1	-	36921362	36930040	965	8	1.77e-14	9.63e-13	-0.47	down	3198	1448	2014	2096	1706	1951	0.21371	0.19867	0.2008	0.26554	0.27587	0.26613	0.20439	0.00665	0.26918	0.00474	27.8594	26.3776	26.8407	35.805	37.5769	35.2218	27.0259	0.61896	36.2012	1.00145	3.28277
NM_173685	GXT_2809363	NM_173685	GXL_67362	NSMCE2	286053	NC_000008	chr8	+	126104083	126379367	1212	8	2.98e-07	3.84e-06	-0.47	down	812	369	537	554	409	525	0.04746	0.04505	0.04678	0.06193	0.05799	0.06359	0.04643	0.00101	0.06117	0.00235	5.63216	5.35203	5.69815	7.53507	7.17281	7.54637	5.56078	0.15005	7.41808	0.1735	2.69548
NM_183376	GXT_2810970	NM_183376	GXL_230340	ARRDC4	91947	NC_000015	chr15	+	98503933	98517068	4067	8	3.33e-20	3.93e-18	-0.47	down	8374	4157	5485	5829	4500	5344	0.17658	0.18072	0.17679	0.23996	0.2387	0.23281	0.17803	0.0019	0.23716	0.00312	17.3093	17.968	17.3446	23.6265	23.5184	22.8915	17.5407	0.30254	23.3454	0.32404	3.71803
NM_201453	GXT_2793508	NM_201453	GXL_926455	CBWD3	445571	NC_000009	chr9	+	70856839	70914932	1726	15	3.91e-13	1.67e-11	-0.47	down	2778	1326	1952	1957	1552	1740	0.10619	0.10361	0.11339	0.14414	0.14624	0.13603	0.10773	0.00414	0.14214	0.0044	13.5305	13.5051	14.5446	18.6909	19.1126	17.5626	13.86	0.48416	18.4554	0.65432	3.24296
NM_001008938	GXT_2831381	NM_001008938	GXL_41479	CKAP5	9793	NC_000011	chr11	-	46765084	46867843	6698	44	1.03e-16	7.88e-15	-0.46	down	11812	6168	8123	8687	6568	7551	0.12541	0.13619	0.13137	0.17933	0.17538	0.16723	0.13099	0.00441	0.17398	0.00504	14.8252	16.188	15.5967	21.3799	20.8428	19.64	15.5366	0.558	20.6209	0.72744	3.88093
NM_001015882	GXT_22224524	NM_001015882	GXL_15118	DNAJC25	548645	NC_000009	chr9	+	114393632	114416631	2268	4	0.000927	0.00452	-0.46	down	306	149	199	187	166	212	0.01074	0.01149	0.01089	0.01328	0.01466	0.01528	0.01104	0.00032	0.01441	0.00084	1.13423	1.15488	1.12842	1.35918	1.55573	1.62845	1.13918	0.01135	1.51445	0.11374	2.27493
NM_001018113	GXT_21915047	NM_001018113	GXL_219532	FANCB	2187	NC_000023	chrX	-	14861529	14891184	3008	10	2.26e-06	2.36e-05	-0.46	down	828	404	672	618	479	557	0.02197	0.02299	0.02792	0.03209	0.03252	0.03124	0.02429	0.0026	0.03195	0.00053	2.31406	2.36101	2.87312	3.38681	3.38475	3.22596	2.51606	0.2532	3.33251	0.07534	2.74141
NM_001085457	GXT_22531113	NM_001085457	GXL_779754	CBWD6	644019	NC_000009	chr9	-	69204538	69262593	1720	15	8.44e-12	2.87e-10	-0.46	down	2152	1062	1517	1530	1196	1364	0.08621	0.08583	0.09142	0.11712	0.11785	0.11162	0.08782	0.00255	0.11553	0.00278	10.5181	10.854	11.3428	14.6637	14.7799	13.8155	10.9049	0.33862	14.4197	0.42985	3.1346
NM_001099271	GXT_22531004	NM_001099271	GXL_159509	POC5	134359	NC_000005	chr5	-	74970023	75013313	2162	12	1.1e-06	1.23e-05	-0.46	down	1220	506	665	793	558	680	0.03989	0.03545	0.03568	0.05312	0.04547	0.04718	0.03701	0.00204	0.04859	0.00328	4.74379	4.11424	3.95575	6.04641	5.48589	5.47942	4.27126	0.34034	5.67057	0.26577	2.83059
NM_001099670	GXT_22800581	NM_001099670	GXL_172644	C8orf59	401466	NC_000008	chr8	-	86126288	86132643	1044	5	6.1e-09	1.12e-07	-0.46	down	2306	1026	1340	1510	1220	1260	0.14367	0.13554	0.13205	0.18903	0.19468	0.16231	0.13709	0.00487	0.18201	0.01412	18.5686	17.2759	16.5069	23.8427	24.8387	21.0257	17.4505	0.85069	23.2357	1.61472	3.12385
NM_001135752	GXT_23385265	NM_001135752	GXL_197180	ECD	11319	NC_000010	chr10	-	74894282	74927853	2336	15	2.98e-10	7.29e-09	-0.46	down	1732	804	1082	1156	922	1030	0.05349	0.05258	0.05187	0.07048	0.07158	0.0654	0.05265	0.00066	0.06915	0.00269	6.23299	6.05031	5.95685	8.15765	8.38932	7.68149	6.08005	0.11468	8.07615	0.29466	3.01536
NM_001204240	GXT_24501091	NM_001204240	GXL_825530	TBC1D10A	83874	NC_000022	chr22	-	30687979	30722955	2018	9	0.000173	0.00108	-0.46	down	478	196	282	273	231	313	0.01869	0.01526	0.01603	0.02079	0.02318	0.02408	0.01666	0.00147	0.02268	0.00139	1.99126	1.70738	1.79718	2.23009	2.4331	2.70212	1.83194	0.11847	2.4551	0.19333	2.4351
NM_001491	GXT_2808972	NM_001491	GXL_744814	GCNT2	2651	NC_000006	chr6	+	10555949	10629601	4672	3	0.00178	0.00787	-0.46	down	330	114	197	211	156	178	0.00647	0.0048	0.00589	0.00825	0.0076	0.00726	0.00572	0.00069	0.0077	0.00041	0.59379	0.42894	0.54228	0.74449	0.70973	0.66374	0.52167	0.06886	0.70599	0.03307	2.25928
NM_002208	GXT_2825576	NM_002208	GXL_252096	ITGAE	3682	NC_000017	chr17	-	3617919	3704537	3861	31	3.62e-05	0.000276	-0.46	down	938	408	638	746	410	564	0.01636	0.0152	0.01781	0.0253	0.01842	0.0215	0.01646	0.00107	0.02174	0.00281	2.04232	1.85761	2.12512	3.18507	2.25711	2.54484	2.00835	0.11182	2.66234	0.38784	2.75841
NM_003368	GXT_2807575	NM_003368	GXL_47104	USP1	7398	NC_000001	chr1	+	62902383	62917475	3939	9	2.83e-13	1.24e-11	-0.46	down	6332	2864	4350	4588	3112	3970	0.13546	0.12817	0.14234	0.19484	0.17022	0.17702	0.13532	0.00579	0.18069	0.01038	13.5138	12.7815	14.2025	19.2007	16.7928	17.5584	13.4993	0.58023	17.8506	1.00452	3.58995
NM_003860	GXT_2810386	NM_003860	GXL_39098	BANF1	8815	NC_000011	chr11	+	65769550	65771617	1152	3	9.62e-08	1.38e-06	-0.46	down	1756	849	1015	1063	848	1218	0.11812	0.12173	0.10551	0.14079	0.14299	0.17369	0.11512	0.00695	0.15249	0.01502	12.8143	12.9554	11.3312	15.2111	15.6463	18.4194	12.3669	0.73464	16.4256	1.42099	3.01828
NM_004052	GXT_2835632	NM_004052	GXL_90468	BNIP3	664	NC_000010	chr10	-	133781204	133795435	1534	6	4.28e-12	1.53e-10	-0.46	down	3202	1422	2043	2039	1733	1896	0.1642	0.15161	0.16	0.20408	0.21874	0.20005	0.1586	0.00523	0.20762	0.00803	17.5476	16.2955	17.1279	21.9115	24.0128	21.5325	16.9904	0.52032	22.4856	1.09091	3.27631
NM_004095	GXT_2809405	NM_004095	GXL_42507	EIF4EBP1	1978	NC_000008	chr8	+	37888020	37917883	859	3	2.22e-08	3.65e-07	-0.46	down	1996	924	1175	1146	1029	1342	0.19638	0.19028	0.17917	0.22636	0.26002	0.27527	0.18861	0.00712	0.25388	0.02043	19.5339	18.9092	17.5917	21.9923	25.4619	27.217	18.6783	0.80955	24.8904	2.17091	3.06905
NM_005445	GXT_2805445	NM_005445	GXL_134314	SMC3	9126	NC_000010	chr10	+	112327449	112364392	4112	29	1.9e-17	1.67e-15	-0.46	down	8960	4307	6016	6461	4655	5569	0.15307	0.15199	0.15468	0.2139	0.19841	0.19522	0.15325	0.00111	0.20251	0.00816	18.3179	18.4126	18.8156	25.9016	24.0622	23.5942	18.5154	0.21576	24.5193	0.9959	3.7452
NM_005875	GXT_2812922	NM_005875	GXL_169771	EIF1B	10289	NC_000003	chr3	+	40351173	40353915	1012	4	0.000148	0.000936	-0.46	down	396	194	255	260	215	256	0.03059	0.03222	0.03028	0.03868	0.04062	0.03977	0.03103	0.00085	0.03969	0.00079	3.28955	3.36989	3.24058	4.23519	4.51572	4.40698	3.30001	0.05331	4.38596	0.11549	2.3868
NM_006003	GXT_2832671	NM_006003	GXL_184339	UQCRFS1	7386	NC_000019	chr19	-	29698167	29704136	1224	2	7.01e-17	5.5e-15	-0.46	down	8016	3504	4905	5257	3882	4944	0.59285	0.53878	0.55397	0.7581	0.72484	0.76005	0.56187	0.02277	0.74766	0.01616	55.0551	50.3242	51.5371	70.8005	67.4129	70.3685	52.3055	2.00634	69.5273	1.50548	3.67157
NM_014584	GXT_2836289	NM_014584	GXL_924997	ERO1L	30001	NC_000014	chr14	-	53108605	53162423	3314	16	2e-16	1.48e-14	-0.46	down	5666	2688	3825	3943	3096	3470	0.12023	0.11951	0.12172	0.16221	0.16639	0.1536	0.12049	0.00092	0.16073	0.00532	14.3729	14.2584	14.8437	19.6135	19.8572	18.2414	14.4917	0.25325	19.2373	0.71123	3.54444
NM_014886	GXT_2808645	NM_014886	GXL_5975	NSA2	10412	NC_000005	chr5	+	74063103	74072734	1104	6	1.96e-13	8.86e-12	-0.46	down	4068	1795	2484	2702	2028	2387	0.2773	0.25519	0.25861	0.35576	0.34474	0.33621	0.2637	0.00972	0.34557	0.008	30.9766	28.5818	28.9364	40.3456	39.0452	37.6673	29.4983	1.05529	39.0194	1.09356	3.37518
NM_015014	GXT_2816397	NM_015014	GXL_925546	RBM34	23029	NC_000001	chr1	-	235294498	235324571	1853	11	1.58e-15	1.03e-13	-0.46	down	4584	2061	2931	3141	2293	2801	0.16747	0.15995	0.16711	0.227	0.21984	0.21855	0.16484	0.00346	0.2218	0.00372	20.7965	19.5523	20.3424	27.943	26.3025	26.3341	20.2304	0.5141	26.8599	0.76597	3.43854
NM_018111	GXT_2826176	NM_018111	GXL_189101	C19orf73	55150	NC_000019	chr19	-	49621654	49622397	744	1	0.0479	0.118	-0.46	down	84	57	58	56	56	67	0.01066	0.01507	0.01124	0.01391	0.01797	0.01767	0.01232	0.00196	0.01652	0.00185	0.94913	1.34678	1.00258	1.24078	1.59987	1.56886	1.0995	0.17621	1.46984	0.16246	1.77573
NM_018405	GXT_2832339	NM_018405	GXL_36894	C17orf79	55352	NC_000017	chr17	-	30178884	30186326	937	4	1.96e-08	3.24e-07	-0.46	down	2656	1102	1395	1634	1187	1557	0.21643	0.19338	0.18036	0.27105	0.2543	0.27281	0.19672	0.01491	0.26605	0.00834	23.8292	20.6746	19.1468	28.747	26.9265	28.9488	21.2169	1.94966	28.2074	0.90948	3.16415
NM_020741	GXT_22531204	NM_020741	GXL_181779	KIAA1257	57501	NC_000003	chr3	-	128689779	128712986	1715	8	0.172	0.31	-0.46	down	38	17	20	18	18	32	0.00187	0.00172	0.00143	0.00181	0.00228	0.0032	0.00167	0.00018	0.00243	0.00058	0.18627	0.17425	0.14998	0.17302	0.22309	0.32506	0.17017	0.01509	0.24039	0.06326	1.35539
NM_024045	GXT_2810182	NM_024045	GXL_248912	DDX50	79009	NC_000010	chr10	+	70661034	70706603	2538	15	4.85e-15	2.91e-13	-0.46	down	4466	2248	3250	3260	2422	2962	0.1318	0.13869	0.1433	0.18591	0.17715	0.17781	0.13793	0.00473	0.18029	0.00398	14.7927	15.5704	16.4685	21.1742	20.2839	20.3317	15.6105	0.68472	20.5966	0.40886	3.45959
NM_025165	GXT_2831986	NM_025165	GXL_225490	ELL3	80237	NC_000015	chr15	-	44064798	44069502	2113	11	3.88e-06	3.83e-05	-0.46	down	980	431	699	737	525	554	0.03518	0.03201	0.03937	0.04863	0.04782	0.0415	0.03552	0.00301	0.04598	0.00319	3.89895	3.58569	4.25442	5.74974	5.28115	4.56764	3.91302	0.27319	5.19951	0.48603	2.78199
NM_031905	GXT_2809188	NM_031905	GXL_78367	ARMC10	83787	NC_000007	chr7	+	102715328	102740205	2628	7	4.14e-10	9.92e-09	-0.46	down	1494	696	940	977	769	944	0.04477	0.04348	0.04335	0.05725	0.05716	0.05959	0.04387	0.00064	0.058	0.00112	4.77911	4.65563	4.60008	6.12843	6.21971	6.25789	4.67827	0.07482	6.20201	0.05431	2.95263
NM_032373	GXT_2805565	NM_032373	GXL_316583	PCGF5	84333	NC_000010	chr10	+	92980369	93044021	7127	10	7.18e-14	3.5e-12	-0.46	down	3352	1604	2283	2401	1726	2113	0.03981	0.03965	0.04161	0.05621	0.05118	0.05196	0.04036	0.00089	0.05312	0.00221	3.95384	3.95633	4.11966	5.55348	5.14758	5.16504	4.00994	0.07759	5.2887	0.18736	3.31806
NM_032472	GXT_2833659	NM_032472	GXL_744703	PPIL3	53938	NC_000002	chr2	-	201735679	201753849	1178	7	1.16e-07	1.64e-06	-0.46	down	1094	538	732	817	576	658	0.06389	0.0669	0.06512	0.09586	0.08703	0.07978	0.0653	0.00124	0.08756	0.00658	7.80717	8.02845	7.9915	11.4329	10.3931	9.7311	7.94237	0.09679	10.519	0.70044	2.83484
NM_032494	GXT_2817142	NM_032494	GXL_241259	ZC3H8	84524	NC_000002	chr2	-	112973439	113012664	1606	9	2.5e-06	2.59e-05	-0.46	down	798	380	580	595	454	475	0.03701	0.0367	0.03898	0.05308	0.05245	0.0463	0.03756	0.00101	0.05061	0.00306	4.17714	4.15942	4.64456	6.10733	6.00868	5.15263	4.32704	0.22464	5.75621	0.42869	2.70586
NM_032611	GXT_2809475	NM_032611	GXL_67300	PTP4A3	11156	NC_000008	chr8	+	142432007	142441620	1332	5	0.0462	0.115	-0.46	down	126	41	58	65	61	64	0.00737	0.00532	0.00509	0.00734	0.00931	0.00767	0.00593	0.00102	0.00811	0.00086	0.79522	0.5411	0.56	0.80443	0.97341	0.83706	0.63211	0.1156	0.87163	0.07319	1.80163
NM_032725	GXT_2831443	NM_032725	GXL_161337	BUD13	84811	NC_000011	chr11	-	116618886	116643714	2206	10	5.5e-06	5.22e-05	-0.46	down	792	313	494	480	410	466	0.02721	0.02307	0.02645	0.03372	0.03683	0.03453	0.02558	0.0018	0.03503	0.00132	3.01815	2.49421	2.87994	3.58687	3.95046	3.68012	2.79743	0.22171	3.73915	0.15419	2.65514
NM_133263	GXT_2804193	NM_133263	GXL_926127	PPARGC1B	133522	NC_000005	chr5	+	149109815	149234585	10627	12	1.22e-05	0.000106	-0.46	down	536	268	366	373	277	370	0.00453	0.00466	0.00478	0.00613	0.00592	0.00644	0.00466	0.0001	0.00616	0.00021	0.42401	0.44332	0.44293	0.5786	0.55404	0.60656	0.43675	0.00901	0.57973	0.02146	2.53148
NM_134260	GXT_2840019	NM_134260	GXL_779252	RORA	6095	NC_000015	chr15	-	60780483	60919729	10998	12	2.47e-07	3.23e-06	-0.46	down	1034	547	787	784	621	662	0.008	0.00895	0.00923	0.01229	0.01238	0.01084	0.00873	0.00053	0.01184	0.00071	0.79037	0.87432	0.92029	1.17512	1.20018	1.04864	0.86166	0.05379	1.14131	0.06632	2.83822
NM_138473	GXT_2814338	NM_138473	GXL_141700	SP1	6667	NC_000012	chr12	+	53773979	53810230	7661	6	1.1e-11	3.67e-10	-0.46	down	5542	2784	3716	3799	3243	3307	0.06527	0.0689	0.06713	0.08851	0.0975	0.08114	0.0671	0.00148	0.08905	0.00669	6.08138	6.3882	6.23811	8.17455	8.99768	7.52021	6.2359	0.12527	8.23081	0.60449	3.53778
NM_145052	GXT_2809706	NM_145052	GXL_16170	UPRT	139596	NC_000023	chrX	+	74493894	74524732	2512	7	7.86e-10	1.78e-08	-0.46	down	1480	651	928	974	735	920	0.04787	0.04333	0.04561	0.06138	0.05945	0.06173	0.0456	0.00185	0.06085	0.001	4.95294	4.55571	4.75106	6.39174	6.21923	6.38042	4.75324	0.16218	6.33046	0.07879	2.94267
NM_152318	GXT_2799674	NM_152318	GXL_103655	C12orf45	121053	NC_000012	chr12	+	105380098	105388505	622	4	2.24e-06	2.34e-05	-0.46	down	810	376	470	537	405	479	0.09623	0.09561	0.09072	0.12822	0.1246	0.12287	0.09419	0.00246	0.12523	0.00223	10.9475	10.6265	9.71784	14.2319	13.8399	13.4161	10.4306	0.52078	13.8293	0.33315	2.67547
NM_152524	GXT_2788413	NM_152524	GXL_119549	SGOL2	151246	NC_000002	chr2	+	201390865	201448818	4542	9	1.39e-08	2.36e-07	-0.46	down	1436	661	941	1010	784	824	0.02757	0.02684	0.02807	0.03851	0.03896	0.03282	0.02749	0.00051	0.03676	0.00279	2.65784	2.55828	2.66443	3.66568	3.66892	3.16054	2.62685	0.04856	3.49838	0.23889	2.94085
NM_173519	GXT_2809374	NM_173519	GXL_67221	CLVS1	157807	NC_000008	chr8	+	62200525	62414204	3492	6	0.00122	0.00575	-0.46	down	314	136	214	229	171	172	0.00847	0.00766	0.00882	0.01213	0.01168	0.00966	0.00832	0.00049	0.01116	0.00107	0.75592	0.68464	0.78814	1.08104	1.04086	0.8581	0.7429	0.04325	0.99333	0.09702	2.28027
NM_178549	GXT_23745759	NM_178549	GXL_19415	ZNF678	339500	NC_000001	chr1	+	227751220	227850164	8554	4	8.56e-07	9.87e-06	-0.46	down	1444	796	1214	1190	914	940	0.01538	0.0177	0.01975	0.0249	0.02473	0.02077	0.01761	0.00179	0.02347	0.00191	1.41912	1.63583	1.82521	2.29328	2.27115	1.91443	1.62672	0.16591	2.15962	0.17361	3.00632
NM_178558	GXT_2820456	NM_178558	GXL_97738	ZNF680	340252	NC_000007	chr7	-	63980255	64023505	3050	4	3.04e-07	3.91e-06	-0.46	down	902	454	636	645	527	557	0.02634	0.02765	0.02841	0.03754	0.03967	0.03357	0.02747	0.00085	0.03693	0.00253	2.48615	2.61668	2.68176	3.4861	3.67265	3.18153	2.59486	0.08133	3.44676	0.20242	2.76067
NM_194291	GXT_2838939	NM_194291	GXL_172694	TMEM65	157378	NC_000008	chr8	-	125323159	125384940	4307	7	9.59e-11	2.6e-09	-0.46	down	1900	981	1285	1381	1013	1218	0.03735	0.03854	0.03792	0.05335	0.05028	0.0491	0.03794	0.00049	0.05091	0.00179	3.70852	4.00395	3.83699	5.28565	4.99923	4.92667	3.84982	0.12095	5.07052	0.15498	3.08063
NM_198535	GXT_22220300	NM_198535	GXL_3553	ZNF699	374879	NC_000019	chr19	-	9405986	9415795	2095	5	0.0237	0.0681	-0.46	down	154	52	88	96	79	75	0.00638	0.00488	0.00563	0.00769	0.00797	0.00673	0.00563	0.00061	0.00746	0.00053	0.61796	0.43633	0.54021	0.75538	0.80152	0.62368	0.5315	0.07441	0.72686	0.07535	1.92082
NM_000272	GXT_2838108	NM_000272	GXL_72425	NPHP1	4867	NC_000002	chr2	-	110880913	110962639	2751	20	0.00245	0.0105	-0.45	down	234	122	168	178	122	158	0.00584	0.00628	0.00621	0.00877	0.00737	0.00777	0.00611	0.00019	0.00797	0.00059	0.71507	0.77959	0.78538	1.06662	0.94262	1.00057	0.76001	0.03187	1.00327	0.05066	2.18374
NM_000496	GXT_22226815	NM_000496	GXL_1229157	CRYBB2	1415	NC_000022	chr22	+	25615612	25627836	763	6	0.132	0.257	-0.45	down	42	24	32	37	23	29	0.0047	0.00516	0.00507	0.00742	0.00627	0.00643	0.00498	0.0002	0.00671	0.00051	0.46275	0.55294	0.53937	0.79939	0.64073	0.66215	0.51835	0.03971	0.70076	0.07029	1.47227
NM_001039697	GXT_22032232	NM_001039697	GXL_384353	SNAPC3	6619	NC_000009	chr9	+	15422782	15461627	3095	9	4.96e-12	1.75e-10	-0.45	down	2162	1043	1463	1496	1134	1367	0.05455	0.05367	0.05733	0.07419	0.07262	0.07152	0.05518	0.00156	0.07278	0.0011	5.87241	5.92404	6.0792	7.96803	7.78792	7.69465	5.95855	0.08788	7.81687	0.11347	3.12461
NM_001080485	GXT_23745633	NM_001080485	GXL_11851	ZNF275	10838	NC_000023	chrX	+	152599613	152618384	6336	5	0.000259	0.00153	-0.45	down	502	243	283	338	266	273	0.00732	0.00726	0.00639	0.00972	0.00976	0.00833	0.00699	0.00042	0.00927	0.00066	0.66605	0.6742	0.57443	0.87939	0.89235	0.75063	0.63823	0.04523	0.84079	0.06397	2.46588
NM_001098783	GXT_22531497	NM_001098783	GXL_664307	RPP14	11102	NC_000003	chr3	+	58291972	58305920	3500	6	2.39e-07	3.14e-06	-0.45	down	1288	543	829	882	582	803	0.03072	0.02764	0.03152	0.0418	0.03668	0.0404	0.02996	0.00167	0.03963	0.00216	3.09364	2.72726	3.04613	4.15413	3.53447	3.99695	2.95568	0.16268	3.89518	0.26301	2.87833
NM_001129765	GXT_23219156	NM_001129765	GXL_11958	NSDHL	50814	NC_000023	chrX	+	151999511	152037907	1630	9	5.31e-08	8.1e-07	-0.45	down	1274	546	809	776	627	837	0.05627	0.0508	0.05636	0.06844	0.07142	0.07656	0.05448	0.0026	0.07214	0.00335	6.57057	5.88843	6.38298	7.84791	8.17615	8.9458	6.28066	0.28773	8.32329	0.46013	2.87313
NM_001193552	GXT_24496833	NM_001193552	GXL_692854	ZNF850	342892	NC_000019	chr19	-	37234380	37263716	7721	5	4.31e-11	1.3e-09	-0.45	down	2790	1437	2070	2008	1642	1791	0.03247	0.03463	0.03692	0.04608	0.04828	0.04353	0.03467	0.00182	0.04596	0.00194	3.03775	3.27173	3.44794	4.28716	4.52031	4.04113	3.25247	0.16801	4.28287	0.19565	3.25856
NM_001197026	GXT_24507062	NM_001197026	GXL_35191	PLEKHA8	84725	NC_000007	chr7	+	30067977	30124279	7838	14	1.64e-10	4.23e-09	-0.45	down	2610	1324	1897	1891	1513	1618	0.02831	0.02971	0.03127	0.03956	0.04115	0.03621	0.02976	0.00121	0.03897	0.00206	2.79935	2.96946	3.11261	3.9771	4.10301	3.59629	2.96047	0.12805	3.89213	0.21542	3.22376
NM_001395	GXT_2809811	NM_001395	GXL_12026	DUSP9	1852	NC_000023	chrX	+	152907897	152916781	2380	4	0.0326	0.0875	-0.45	down	148	48	78	82	73	75	0.00524	0.00389	0.00442	0.00599	0.00658	0.00608	0.00452	0.00056	0.00622	0.00026	0.52276	0.35453	0.42148	0.56796	0.65195	0.54899	0.43292	0.06915	0.58963	0.04474	1.88461
NM_002078	GXT_2812869	NM_002078	GXL_694066	GOLGA4	2803	NC_000003	chr3	+	37284682	37408370	7886	24	2.24e-11	7.09e-10	-0.45	down	4146	2032	3026	3128	2248	2562	0.04274	0.04321	0.0472	0.06271	0.05799	0.05536	0.04438	0.002	0.05869	0.00304	4.41971	4.52962	4.93486	6.53868	6.0591	5.65983	4.62806	0.22153	6.08587	0.35929	3.42259
NM_003680	GXT_2837767	NM_003680	GXL_218376	YARS	8565	NC_000001	chr1	-	33240840	33283633	3117	13	1.47e-16	1.1e-14	-0.45	down	6168	2930	3901	3924	3254	3890	0.14637	0.14422	0.14159	0.18352	0.19414	0.19005	0.14406	0.00195	0.18924	0.00437	16.6352	16.5244	16.0954	20.7526	22.1896	21.7417	16.4183	0.2328	21.5613	0.60038	3.56695
NM_003859	GXT_2837422	NM_003859	GXL_128421	DPM1	8813	NC_000020	chr20	-	49551405	49575060	1047	9	3.82e-10	9.21e-09	-0.45	down	1770	915	1143	1223	951	1126	0.11007	0.11685	0.1048	0.14638	0.14655	0.1406	0.11057	0.00493	0.14451	0.00277	14.2118	15.3628	14.0398	19.2557	19.3065	18.7358	14.5381	0.58732	19.0993	0.25787	3.04139
NM_004756	GXT_2832694	NM_004756	GXL_184290	NUMBL	9253	NC_000019	chr19	-	41171810	41196556	3561	10	2.43e-05	0.000194	-0.45	down	630	313	380	386	345	400	0.01423	0.01461	0.01338	0.01689	0.01971	0.01941	0.01407	0.00051	0.01867	0.00126	1.48727	1.54514	1.37238	1.78688	2.05928	1.9569	1.46826	0.0718	1.93435	0.11234	2.57634
NM_006029	GXT_2840006	NM_006029	GXL_101271	PNMA1	9240	NC_000014	chr14	-	74178486	74181128	2643	1	2.56e-07	3.33e-06	-0.45	down	1158	625	793	784	705	738	0.04121	0.04637	0.04312	0.05462	0.06347	0.05465	0.04357	0.00213	0.05758	0.00416	3.68326	4.15697	3.85868	4.88989	5.66971	4.86452	3.89964	0.19555	5.14137	0.37373	2.8706
NM_006305	GXT_2824769	NM_006305	GXL_692196	ANP32A	8125	NC_000015	chr15	-	69070874	69113261	2467	7	3.59e-12	1.31e-10	-0.45	down	5210	2235	3126	3385	2373	3225	0.16446	0.14911	0.15565	0.21318	0.19335	0.21505	0.15641	0.00629	0.20719	0.00982	17.7537	15.9259	16.2961	22.6188	20.4455	22.7741	16.6586	0.78903	21.9461	1.06301	3.4763
NM_006332	GXT_2802352	NM_006332	GXL_744382	IFI30	10437	NC_000019	chr19	+	18284579	18288927	1032	7	9.72e-07	1.1e-05	-0.45	down	926	413	539	593	447	558	0.06327	0.05835	0.05551	0.07969	0.07692	0.07924	0.05904	0.00321	0.07862	0.00121	7.54315	7.03501	6.71694	9.47229	9.20655	9.41967	7.09837	0.34026	9.36617	0.11489	2.72646
NM_017831	GXT_2814948	NM_017831	GXL_481039	RNF125	54941	NC_000018	chr18	+	29598445	29653154	5888	6	4.11e-06	4.04e-05	-0.45	down	752	363	449	495	377	465	0.01102	0.0112	0.01032	0.01429	0.01412	0.01406	0.01085	0.00038	0.01416	0.0001	1.07367	1.08376	0.98071	1.38585	1.36095	1.37584	1.04605	0.04638	1.37421	0.01023	2.64901
NM_018133	GXT_2828476	NM_018133	GXL_181937	MSL2	55167	NC_000003	chr3	-	135867760	135914688	4696	2	1.74e-07	2.36e-06	-0.45	down	1008	474	666	629	560	647	0.01983	0.01962	0.02015	0.02453	0.02822	0.02654	0.01987	0.00022	0.02643	0.00151	1.80449	1.77437	1.82393	2.20802	2.53471	2.40026	1.80093	0.02039	2.381	0.13406	2.78675
NM_020315	GXT_2807371	NM_020315	GXL_47696	PDXP	57026	NC_000022	chr22	+	38054737	38062939	2005	2	8.33e-09	1.49e-07	-0.45	down	2932	1382	1672	1693	1524	1860	0.13446	0.13132	0.11652	0.15162	0.17653	0.17756	0.12743	0.00782	0.16857	0.01199	12.2934	12.1168	10.7247	13.9195	16.1562	16.1614	11.7116	0.70158	15.4124	1.05564	3.22849
NM_020839	GXT_2803783	NM_020839	GXL_169620	WDR48	57599	NC_000003	chr3	+	39093507	39137882	3692	19	1.25e-12	4.97e-11	-0.45	down	2374	1136	1664	1660	1244	1547	0.0465	0.04561	0.04978	0.06331	0.06201	0.06375	0.0473	0.00179	0.06302	0.00074	5.40556	5.40893	5.79634	7.41185	7.16189	7.29978	5.53694	0.18343	7.29117	0.10223	3.17134
NM_021822	GXT_2812144	NM_021822	GXL_1229301	APOBEC3G	60489	NC_000022	chr22	+	39473010	39483748	1834	8	0.0882	0.189	-0.45	down	90	30	41	42	35	61	0.00372	0.00233	0.00257	0.0031	0.00337	0.00488	0.00287	0.00061	0.00378	0.00078	0.41254	0.28755	0.28751	0.37751	0.40564	0.57944	0.3292	0.05893	0.4542	0.0893	1.66276
NM_024065	GXT_2803420	NM_024065	GXL_131914	PDCL3	79031	NC_000002	chr2	+	101179418	101193201	1075	6	6.39e-06	5.96e-05	-0.45	down	762	353	467	495	348	520	0.049	0.05079	0.04795	0.06678	0.06018	0.07116	0.04925	0.00117	0.06604	0.00451	5.95892	5.77246	5.5869	7.59061	6.88081	8.42706	5.77276	0.15188	7.63283	0.63196	2.65737
NM_024859	GXT_22807835	NM_024859	GXL_16136	MAGIX	79917	NC_000023	chrX	+	49019181	49023836	2150	6	0.0864	0.186	-0.45	down	70	27	44	40	42	40	0.00266	0.00219	0.00248	0.00318	0.00378	0.00327	0.00244	0.00019	0.00341	0.00026	0.2737	0.22076	0.26319	0.30669	0.41522	0.32412	0.25255	0.02288	0.34868	0.04759	1.60924
NM_025203	GXT_22023407	NM_025203	GXL_382268	C2orf44	80304	NC_000002	chr2	-	24252206	24270296	3894	4	1.1e-06	1.23e-05	-0.45	down	1274	488	731	732	630	728	0.02972	0.02398	0.026	0.0328	0.03665	0.03555	0.02657	0.00238	0.035	0.00162	2.75039	2.20302	2.41426	3.09881	3.43885	3.25699	2.45589	0.22539	3.26488	0.13893	2.84303
NM_031372	GXT_22221652	NM_031372	GXL_220886	HNRPDL	9987	NC_000004	chr4	-	83344347	83351378	3510	8	7.04e-13	2.9e-11	-0.45	down	4848	2377	3504	3612	2487	3162	0.10761	0.11012	0.11953	0.15637	0.14026	0.14366	0.11242	0.00513	0.14676	0.00693	11.6112	11.9047	12.8386	16.9637	15.0604	15.6941	12.1182	0.52336	15.9061	0.79133	3.48954
NM_032378	GXT_2834967	NM_032378	GXL_172564	EEF1D	1936	NC_000008	chr8	-	144661867	144679845	2498	10	6.69e-15	3.91e-13	-0.45	down	7906	3772	5069	4938	4017	5339	0.22234	0.22181	0.2173	0.26985	0.28	0.30378	0.22048	0.00226	0.28454	0.01422	26.6064	26.5445	26.0971	32.5866	34.1805	37.2348	26.416	0.22689	34.6673	1.92859	3.67803
NM_032848	GXT_2806079	NM_032848	GXL_103665	C12orf52	84934	NC_000012	chr12	+	113623555	113630119	1775	4	7.36e-07	8.59e-06	-0.45	down	1184	524	677	676	597	748	0.05752	0.05319	0.05017	0.06351	0.07402	0.076	0.05363	0.00302	0.07118	0.00548	5.60757	5.18952	4.90516	6.2781	7.14899	7.34149	5.23408	0.28848	6.92286	0.46264	2.82845
NM_033429	GXT_22220077	NM_033429	GXL_316683	CALML4	91860	NC_000015	chr15	-	68483043	68498448	4635	5	4.06e-06	4e-05	-0.45	down	742	421	581	567	450	506	0.01401	0.01686	0.01731	0.02053	0.02062	0.01941	0.01606	0.00146	0.02019	0.00055	1.34578	1.59671	1.61209	2.01657	2.06363	1.90188	1.51819	0.12208	1.99403	0.06793	2.70558
NM_052868	GXT_2827246	NM_052868	GXL_151174	IGSF8	93185	NC_000001	chr1	-	160061130	160068408	2272	7	1.62e-06	1.75e-05	-0.45	down	1108	507	676	623	586	742	0.04126	0.0394	0.03789	0.04558	0.0546	0.05773	0.03952	0.00138	0.05264	0.00515	4.09971	3.92278	3.82649	4.52022	5.48224	5.68954	3.94966	0.11315	5.23067	0.50944	2.81314
NM_130463	GXT_2834602	NM_130463	GXL_694643	ATP6V1G2	534	NC_000006	chr6	-	31512228	31514625	1603	3	0.114	0.229	-0.45	down	52	39	32	38	42	32	0.00276	0.00442	0.00278	0.00404	0.00625	0.00343	0.00332	0.00078	0.00457	0.00121	0.2727	0.42769	0.25673	0.39078	0.55691	0.34777	0.31904	0.0771	0.43182	0.09018	1.5721
NM_138391	GXT_2807592	NM_138391	GXL_120990	TMEM183A	92703	NC_000001	chr1	+	202976534	202993197	2220	8	1.83e-13	8.43e-12	-0.45	down	4996	2298	3017	3303	2358	3163	0.17861	0.16845	0.16135	0.22746	0.21101	0.22902	0.16947	0.00708	0.2225	0.00815	18.9187	18.1967	17.4777	24.5265	22.5767	24.8215	18.1977	0.58827	23.9749	0.996	3.46854
NM_144600	GXT_2836574	NM_144600	GXL_75879	FOPNL	123811	NC_000016	chr16	-	15959577	15982447	2250	5	2.65e-10	6.55e-09	-0.45	down	2066	966	1344	1463	1014	1265	0.07572	0.07524	0.07714	0.10763	0.096	0.09863	0.07603	0.00081	0.10075	0.00498	7.71914	7.54726	7.68209	10.7187	9.57909	9.79466	7.6495	0.07386	10.0308	0.4943	3.09598
NM_144982	GXT_22017884	NM_144982	GXL_193771	ZFC3H1	196441	NC_000012	chr12	-	72003379	72057749	7158	35	1.34e-06	1.47e-05	-0.45	down	1058	579	839	850	630	681	0.01178	0.01338	0.01406	0.01806	0.01701	0.01534	0.01307	0.00096	0.0168	0.00112	1.24255	1.42194	1.50741	1.95752	1.87076	1.65744	1.39063	0.11037	1.82857	0.12609	2.85753
NM_152284	GXT_2813584	NM_152284	GXL_67408	CHMP4C	92421	NC_000008	chr8	+	82644688	82671750	1847	5	0.000291	0.00168	-0.45	down	420	213	266	251	240	281	0.01887	0.02013	0.018	0.02145	0.0269	0.02538	0.019	0.00087	0.02458	0.0023	1.91163	2.02725	1.85215	2.2402	2.76193	2.65046	1.93034	0.0727	2.55086	0.22434	2.4105
NM_152574	GXT_2835044	NM_152574	GXL_31871	TTC39B	158219	NC_000009	chr9	-	15170842	15307358	3261	20	9.49e-05	0.000636	-0.45	down	528	224	311	348	249	306	0.01091	0.01036	0.01035	0.0149	0.01324	0.01359	0.01054	0.00026	0.01391	0.00071	1.36115	1.20751	1.22651	1.75917	1.623	1.63475	1.26506	0.06839	1.67231	0.06161	2.47857
NM_178537	GXT_22030982	NM_178537	GXL_123220	B4GALNT4	338707	NC_000011	chr11	+	369795	382117	3454	20	2.14e-07	2.85e-06	-0.45	down	1038	533	744	680	613	698	0.02156	0.02324	0.02328	0.02712	0.03139	0.03033	0.02269	0.0008	0.02961	0.00182	2.52637	2.71268	2.77021	3.24539	3.77231	3.52058	2.66975	0.10407	3.51276	0.21519	2.82195
NM_181573	GXT_23218850	NM_181573	GXL_193470	RFC4	5984	NC_000003	chr3	-	186507681	186524484	1451	11	2.06e-13	9.27e-12	-0.45	down	2904	1342	1958	1971	1507	1807	0.13572	0.13009	0.13901	0.17933	0.1789	0.17227	0.13494	0.00368	0.17683	0.00323	16.8248	16.2585	17.3543	22.3923	22.0757	21.6956	16.8125	0.44746	22.0545	0.28482	3.24592
NM_198540	GXT_2837115	NM_198540	GXL_189016	B3GNT8	374907	NC_000019	chr19	-	41931264	41934635	1874	3	0.204	0.352	-0.45	down	32	17	17	14	15	32	0.00161	0.00178	0.00131	0.00137	0.00178	0.00292	0.00157	0.00019	0.00202	0.00066	0.14355	0.15947	0.11667	0.12315	0.17013	0.29748	0.1399	0.01766	0.19692	0.07365	1.30821
NM_207338	GXT_2836470	NM_207338	GXL_189761	LCTL	197021	NC_000015	chr15	-	66840536	66857835	2128	13	0.00161	0.00725	-0.45	down	428	144	220	261	184	219	0.01702	0.01248	0.01321	0.02061	0.01834	0.01809	0.01424	0.00199	0.01901	0.00113	1.6908	1.18956	1.32958	2.02185	1.83787	1.79289	1.40331	0.21117	1.8842	0.09905	2.34505
NM_000046	GXT_2838493	NM_000046	GXL_159468	ARSB	411	NC_000005	chr5	-	78073032	78282357	6076	8	3.91e-06	3.86e-05	-0.44	down	750	395	520	546	412	471	0.01084	0.01181	0.01138	0.01537	0.01461	0.01417	0.01134	0.0004	0.01472	0.0005	1.03768	1.14281	1.10065	1.48134	1.44128	1.35047	1.09371	0.0432	1.42436	0.05475	2.67791
NM_000625	GXT_2840191	NM_000625	GXL_692558	NOS2	4843	NC_000017	chr17	-	26083792	26127555	4206	27	0.0856	0.185	-0.44	down	64	47	51	47	54	44	0.00103	0.00159	0.00127	0.00158	0.00233	0.00159	0.0013	0.00023	0.00183	0.00035	0.12792	0.19644	0.15594	0.18421	0.27289	0.18225	0.1601	0.02813	0.21312	0.04227	1.68425
NM_001006681	GXT_2829683	NM_001006681	GXL_745074	SPIN2B	474343	NC_000023	chrX	-	57146115	57147979	1261	2	0.0336	0.0895	-0.44	down	158	48	108	87	73	103	0.01103	0.00729	0.01193	0.01228	0.01317	0.01506	0.01008	0.00201	0.0135	0.00116	1.05333	0.66915	1.10147	1.13732	1.23049	1.42299	0.94132	0.19345	1.2636	0.11895	1.94283
NM_001017395	GXT_23743791	NM_001017395	GXL_181841	TMCC1	23023	NC_000003	chr3	-	129366635	129599402	6085	6	2.48e-05	0.000198	-0.44	down	632	288	387	416	293	403	0.0092	0.0086	0.00861	0.01194	0.0111	0.01235	0.0088	0.00028	0.0118	0.00052	0.87313	0.83201	0.81792	1.12697	1.02347	1.15379	0.84102	0.02342	1.10141	0.05619	2.56898
NM_001079809	GXT_22216495	NM_001079809	GXL_482586	TMEM183B	653659	NC_000003	chr3	-	149699448	149701153	1706	1	1.35e-09	2.87e-08	-0.44	down	2490	1091	1446	1606	1142	1491	0.13767	0.12575	0.12191	0.17401	0.15962	0.17137	0.12844	0.00671	0.16833	0.00625	12.2699	11.2419	10.9006	15.5184	14.2284	15.2258	11.4708	0.58197	14.9909	0.55221	3.15014
NM_001111322	GXT_22795035	NM_001111322	GXL_66301	DDX54	79039	NC_000012	chr12	-	113594978	113623284	4381	20	1.06e-09	2.32e-08	-0.44	down	4100	1853	2388	2433	1918	2716	0.06686	0.06273	0.05793	0.07587	0.07803	0.09033	0.06251	0.00365	0.08141	0.00637	7.86741	7.43527	7.01009	9.1548	9.3056	10.8003	7.43759	0.35	9.75358	0.74273	3.37211
NM_001144872	GXT_23387062	NM_001144872	GXL_380960	CCDC42B	387885	NC_000012	chr12	+	113587663	113597081	1514	8	0.00079	0.00397	-0.44	down	368	178	226	222	185	250	0.02088	0.0214	0.01963	0.02404	0.02676	0.02914	0.02064	0.00074	0.02665	0.00208	2.04335	2.06675	1.91975	2.41717	2.59726	2.87671	2.00995	0.06449	2.63038	0.18906	2.34044
NM_001145373	GXT_23387014	NM_001145373	GXL_90598	OTUD1	220213	NC_000010	chr10	+	23728198	23731310	3113	1	9.34e-06	8.34e-05	-0.44	down	768	368	506	561	362	479	0.02323	0.02323	0.0234	0.0333	0.02778	0.03011	0.02329	8e-05	0.0304	0.00226	2.07397	2.07808	2.09042	2.97073	2.47171	2.68063	2.08082	0.00699	2.70769	0.20462	2.66963
NM_001145432	GXT_23386434	NM_001145432	GXL_482712	C4orf52	389203	NC_000004	chr4	+	25915814	25931501	1014	3	7.12e-05	0.000495	-0.44	down	570	252	328	367	282	324	0.05002	0.04452	0.04167	0.05926	0.05953	0.05508	0.0454	0.00347	0.05796	0.00204	4.72561	4.36875	4.16005	5.96634	5.91126	5.56658	4.41814	0.23351	5.81473	0.1769	2.51099
NM_001647	GXT_22021898	NM_001647	GXL_383073	APOD	347	NC_000003	chr3	-	195295573	195311076	1130	5	0.129	0.251	-0.44	down	62	23	30	39	28	32	0.00383	0.00295	0.00294	0.00456	0.00441	0.00463	0.00324	0.00042	0.00453	9e-05	0.46125	0.3578	0.34143	0.56894	0.52668	0.49335	0.38683	0.05305	0.52966	0.03093	1.51851
NM_001946	GXT_2839768	NM_001946	GXL_193716	DUSP6	1848	NC_000012	chr12	-	89741837	89746296	2820	3	0.00203	0.00888	-0.44	down	322	151	185	214	137	214	0.01051	0.01039	0.00935	0.01375	0.01143	0.01438	0.01008	0.00052	0.01319	0.00127	0.9599	0.94129	0.84369	1.25096	1.03262	1.32204	0.91496	0.05096	1.20187	0.12315	2.27493
NM_002128	GXT_2831747	NM_002128	GXL_159187	HMGB1	3146	NC_000013	chr13	-	31032877	31040081	3428	5	1.01e-13	4.75e-12	-0.44	down	10132	4436	6267	6594	4643	6394	0.24132	0.22065	0.23389	0.31153	0.28008	0.31506	0.23195	0.00855	0.30222	0.01572	24.8471	22.7481	23.5115	31.7094	28.789	32.4947	23.7022	0.86746	30.9977	1.59436	3.76916
NM_003280	GXT_2828557	NM_003280	GXL_171160	TNNC1	7134	NC_000003	chr3	-	52485107	52488057	696	6	0.203	0.351	-0.44	down	28	17	22	28	14	20	0.00326	0.00339	0.00297	0.00558	0.00343	0.00451	0.00321	0.00018	0.00451	0.00088	0.3382	0.42937	0.40651	0.66318	0.42755	0.50061	0.39136	0.03873	0.53045	0.09848	1.31527
NM_003579	GXT_2807729	NM_003579	GXL_1226668	RAD54L	8438	NC_000001	chr1	+	46713367	46744145	3146	18	9.79e-09	1.73e-07	-0.44	down	1390	694	1017	929	781	941	0.03377	0.03395	0.0374	0.04288	0.047	0.04548	0.03504	0.00167	0.04512	0.0017	3.7143	3.87789	4.15743	4.86785	5.27669	5.21089	3.91654	0.18296	5.11848	0.17924	2.94629
NM_003725	GXT_2810708	NM_003725	GXL_141727	HSD17B6	8630	NC_000012	chr12	+	57157108	57181574	1512	5	0.00268	0.0113	-0.44	down	340	155	172	216	167	181	0.0182	0.01638	0.01453	0.02311	0.02244	0.02146	0.01637	0.0015	0.02234	0.00068	1.89038	1.80208	1.46298	2.35495	2.34765	2.08549	1.71848	0.18423	2.2627	0.12534	2.27416
NM_003941	GXT_2820722	NM_003941	GXL_182410	WASL	8976	NC_000007	chr7	-	123321997	123389116	4422	11	4.85e-07	5.9e-06	-0.44	down	1170	581	748	844	613	676	0.02245	0.02339	0.02219	0.03081	0.0292	0.02734	0.02268	0.00052	0.02912	0.00142	2.22428	2.30968	2.17543	3.14633	2.94653	2.66323	2.23646	0.05548	2.9187	0.1982	2.85187
NM_005331	GXT_2811267	NM_005331	GXL_167477	HBQ1	3049	NC_000016	chr16	+	230333	231178	653	3	0.193	0.338	-0.44	down	40	21	18	19	18	34	0.0055	0.00572	0.00352	0.00479	0.00503	0.00902	0.00491	0.00099	0.00628	0.00194	0.51495	0.56533	0.3545	0.47965	0.58591	0.90708	0.47826	0.0899	0.65755	0.1817	1.37414
NM_005388	GXT_22022482	NM_005388	GXL_190206	PDCL	5082	NC_000009	chr9	-	125580376	125590935	3085	4	7.39e-06	6.79e-05	-0.44	down	640	316	445	459	339	405	0.0175	0.01825	0.01852	0.02522	0.02438	0.02308	0.01809	0.00043	0.02423	0.00088	1.744	1.80064	1.8551	2.45266	2.33568	2.28708	1.79991	0.04536	2.35847	0.06949	2.60314
NM_005400	GXT_2812721	NM_005400	GXL_42034	PRKCE	5581	NC_000002	chr2	+	45879043	46415129	5520	15	1.05e-05	9.29e-05	-0.44	down	690	296	475	452	358	426	0.01009	0.00936	0.01037	0.0131	0.01367	0.01289	0.00994	0.00043	0.01322	0.00033	1.05083	0.94264	1.10667	1.34983	1.37852	1.34447	1.03338	0.06809	1.35761	0.01495	2.6149
NM_005573	GXT_2808756	NM_005573	GXL_6127	LMNB1	4001	NC_000005	chr5	+	126112315	126172712	3403	11	7.71e-11	2.15e-09	-0.44	down	1964	938	1286	1301	1034	1212	0.04572	0.04441	0.04504	0.05707	0.05882	0.05639	0.04506	0.00053	0.05743	0.00102	4.85178	4.84546	4.86006	6.30225	6.45844	6.20472	4.85243	0.00598	6.3218	0.1045	3.07274
NM_006347	GXT_2812383	NM_006347	GXL_47036	PPIH	10465	NC_000001	chr1	+	43124048	43142429	800	10	1.23e-10	3.26e-09	-0.44	down	2034	974	1288	1286	1038	1333	0.14883	0.15017	0.14268	0.18389	0.18896	0.19901	0.14723	0.00326	0.19062	0.00628	21.3738	21.4025	20.7056	26.4991	27.5789	29.0283	21.1606	0.32196	27.7021	1.03621	3.086
NM_012334	GXT_2818495	NM_012334	GXL_159364	MYO10	4651	NC_000005	chr5	-	16662016	16936385	11431	41	1.19e-14	6.7e-13	-0.44	down	3764	1833	2482	2497	1911	2486	0.02483	0.02507	0.02494	0.032	0.03239	0.0337	0.02495	0.0001	0.0327	0.00073	2.76813	2.81885	2.79242	3.60093	3.55341	3.78877	2.79313	0.02071	3.6477	0.10162	3.36135
NM_015259	GXT_2832800	NM_015259	GXL_163641	ICOSLG	23308	NC_000021	chr21	-	45646721	45660834	3239	7	0.139	0.265	-0.44	down	48	20	33	35	23	31	0.00128	0.00115	0.00138	0.00188	0.00156	0.0017	0.00127	9e-05	0.00171	0.00013	0.12458	0.10855	0.13103	0.17813	0.15093	0.16674	0.12139	0.00945	0.16527	0.01115	1.47227
NM_015894	GXT_2837473	NM_015894	GXL_128257	STMN3	50861	NC_000020	chr20	-	62271061	62284780	2255	5	2.91e-05	0.000228	-0.44	down	848	387	448	489	404	527	0.03139	0.03054	0.02606	0.03679	0.03926	0.04161	0.02933	0.00234	0.03922	0.00197	3.16134	3.01689	2.55502	3.57472	3.80806	4.07141	2.91108	0.25859	3.81806	0.2029	2.67517
NM_018216	GXT_2833298	NM_018216	GXL_34897	PANK4	55229	NC_000001	chr1	-	2439975	2458035	2642	19	4.13e-10	9.9e-09	-0.44	down	2348	1162	1491	1454	1224	1582	0.06368	0.06585	0.06218	0.07593	0.08462	0.09026	0.0639	0.00151	0.0836	0.00589	7.47114	7.73157	7.25784	9.07218	9.84731	10.4317	7.48685	0.19372	9.78373	0.55684	3.15229
NM_018947	GXT_2838746	NM_018947	GXL_12398	CYCS	54205	NC_000007	chr7	-	25158270	25164980	5538	3	1.25e-14	7e-13	-0.44	down	9626	4385	6279	6682	4625	5870	0.14529	0.13821	0.14595	0.19844	0.1784	0.18334	0.14315	0.0035	0.18673	0.00852	14.6121	13.9191	14.5814	19.8899	17.7512	18.4657	14.3709	0.31971	18.7023	0.88902	3.75783
NM_024548	GXT_2803822	NM_024548	GXL_119156	CEP97	79598	NC_000003	chr3	+	101443494	101486181	4411	11	8.7e-06	7.82e-05	-0.44	down	1072	637	904	842	704	726	0.02047	0.02513	0.02664	0.03121	0.03428	0.02885	0.02408	0.00263	0.03145	0.00222	2.04305	2.53861	2.63569	3.1467	3.39238	2.86735	2.40578	0.25954	3.13548	0.21449	2.87929
NM_024646	GXT_2802986	NM_024646	GXL_46938	ZYG11B	79699	NC_000001	chr1	+	53192131	53293014	8143	14	2.62e-12	9.85e-11	-0.44	down	4818	2522	3360	3588	2483	3144	0.05081	0.0555	0.05438	0.07477	0.06668	0.06897	0.05356	0.002	0.07014	0.0034	4.97398	5.44446	5.30661	7.26353	6.48129	6.72635	5.24168	0.19748	6.82372	0.32669	3.48737
NM_024884	GXT_2836342	NM_024884	GXL_155816	L2HGDH	79944	NC_000014	chr14	-	50709152	50778947	6095	10	1.03e-08	1.79e-07	-0.44	down	1346	614	845	856	676	843	0.0173	0.0169	0.01717	0.02181	0.02309	0.02261	0.01712	0.00017	0.0225	0.00053	1.85649	1.77088	1.78298	2.31515	2.35745	2.40955	1.80345	0.03783	2.36072	0.03861	2.89854
NM_031966	GXT_2808735	NM_031966	GXL_5966	CCNB1	891	NC_000005	chr5	+	68462913	68474072	2093	9	5.93e-14	2.93e-12	-0.44	down	7210	3085	4630	4700	3411	4454	0.24928	0.22287	0.24544	0.32207	0.30168	0.32487	0.2392	0.01165	0.31621	0.01034	28.9593	25.9108	28.4495	37.0176	34.6403	37.0734	27.7732	1.33325	36.2438	1.13406	3.62204
NM_032017	GXT_2832930	NM_032017	GXL_218370	STK40	83931	NC_000001	chr1	-	36805225	36851485	3846	12	1.26e-05	0.000109	-0.44	down	878	355	502	499	428	519	0.01916	0.01608	0.01627	0.02106	0.02269	0.02298	0.01717	0.00141	0.02224	0.00085	1.91914	1.62261	1.67864	2.13881	2.36539	2.35093	1.74013	0.12863	2.28504	0.10357	2.68305
NM_032280	GXT_23219564	NM_032280	GXL_6198	ZCCHC9	84240	NC_000005	chr5	+	80597402	80608966	1791	6	1.86e-07	2.5e-06	-0.44	down	982	478	651	672	494	636	0.04202	0.04421	0.044	0.05776	0.05686	0.05947	0.04341	0.00099	0.05803	0.00108	4.60932	4.69166	4.67464	6.1852	5.86273	6.18647	4.65854	0.03549	6.07813	0.15231	2.77863
NM_032341	GXT_21913845	NM_032341	GXL_59090	DDI2	84301	NC_000001	chr1	+	15943953	15987552	2680	10	3.86e-07	4.83e-06	-0.44	down	1090	549	739	682	627	714	0.0332	0.03522	0.03338	0.04002	0.04935	0.04507	0.03393	0.00091	0.04481	0.00381	3.41911	3.60107	3.54627	4.19498	4.97281	4.64135	3.52215	0.07622	4.60305	0.3187	2.82887
NM_144607	GXT_2811351	NM_144607	GXL_45923	CYB5D1	124637	NC_000017	chr17	+	7761064	7765600	3746	4	1.76e-06	1.88e-05	-0.44	down	772	377	505	526	408	478	0.01867	0.01929	0.01878	0.02517	0.02576	0.02432	0.01891	0.00027	0.02508	0.00059	1.73249	1.76916	1.73375	2.31472	2.31505	2.22301	1.74513	0.017	2.28426	0.04331	2.67271
NM_144709	GXT_2833382	NM_144709	GXL_72386	PUS10	150962	NC_000002	chr2	-	61167548	61245365	3810	18	0.0107	0.0355	-0.44	down	170	89	128	126	106	103	0.00349	0.00387	0.00415	0.00499	0.00527	0.00431	0.00384	0.00027	0.00486	0.0004	0.3751	0.41064	0.43206	0.54516	0.59136	0.47097	0.40593	0.02349	0.53583	0.04959	2.04792
NM_145032	GXT_2834628	NM_145032	GXL_182471	FBXL13	222235	NC_000007	chr7	-	102453308	102715015	3116	20	0.151	0.281	-0.44	down	52	22	41	26	23	53	0.00134	0.00095	0.00147	0.00113	0.00137	0.00229	0.00125	0.00022	0.0016	0.0005	0.14029	0.12411	0.16922	0.13755	0.15689	0.29632	0.14454	0.01866	0.19692	0.07073	1.53148
NM_173531	GXT_2826309	NM_173531	GXL_184360	ZNF100	163227	NC_000019	chr19	-	21906843	21950430	4470	5	5.8e-05	0.000414	-0.44	down	818	374	685	651	433	528	0.01605	0.0152	0.02073	0.02493	0.0215	0.0218	0.01733	0.00243	0.02274	0.00155	1.53839	1.47082	1.97081	2.40079	2.05897	2.05782	1.66001	0.2215	2.17253	0.16141	2.73024
NM_175921	GXT_2804076	NM_175921	GXL_45283	C5orf51	285636	NC_000005	chr5	+	41904470	41921738	5222	6	1.03e-08	1.8e-07	-0.44	down	1888	894	1245	1375	927	1125	0.03232	0.03172	0.03235	0.04584	0.04035	0.04014	0.03213	0.00029	0.04211	0.00264	3.03939	3.00951	3.06616	4.34056	3.77322	3.75316	3.03835	0.02314	3.95565	0.2723	3.05779
NM_177543	GXT_2840419	NM_177543	GXL_3376	PPAP2C	8612	NC_000019	chr19	-	281043	291169	1378	6	0.000966	0.00468	-0.44	down	380	167	247	212	198	262	0.02159	0.01949	0.02127	0.02396	0.02874	0.03149	0.02078	0.00092	0.02806	0.00311	2.31823	2.1304	2.30521	2.5361	3.05411	3.31233	2.25128	0.08564	2.96751	0.32276	2.35025
NM_198545	GXT_22030811	NM_198545	GXL_58973	C1orf187	374946	NC_000001	chr1	+	11751781	11780336	1773	7	0.183	0.324	-0.44	down	36	14	26	28	16	24	0.00164	0.00142	0.00179	0.0023	0.00189	0.00244	0.00162	0.00015	0.00221	0.00023	0.17069	0.13881	0.18859	0.26033	0.19181	0.23582	0.16603	0.02059	0.22932	0.02835	1.35539
NM_001025247	GXT_21915056	NM_001025247	GXL_106510	TAF5L	27097	NC_000001	chr1	-	229734941	229761794	4139	4	7.46e-09	1.34e-07	-0.43	down	1562	689	998	1029	773	929	0.03271	0.03039	0.03215	0.04326	0.04113	0.04069	0.03175	0.00099	0.04169	0.00112	3.17254	2.9263	3.10097	4.09826	3.96966	3.91022	3.0666	0.10342	3.99271	0.07848	2.9592
NM_001042631	GXT_22222564	NM_001042631	GXL_481171	SDHAF1	644096	NC_000019	chr19	+	36486090	36487220	1131	1	9.47e-08	1.36e-06	-0.43	down	1516	731	902	981	709	975	0.12651	0.12707	0.11484	0.16032	0.14972	0.16897	0.12281	0.00564	0.15967	0.00787	11.2683	11.3619	10.2567	14.2984	13.3246	15.0184	10.9623	0.5004	14.2138	0.69409	2.94858
NM_001104554	GXT_22809574	NM_001104554	GXL_230374	PAQR5	54852	NC_000015	chr15	+	69606742	69699976	5476	9	2.01e-09	4.11e-08	-0.43	down	1684	857	1100	1168	862	1070	0.02704	0.0288	0.02697	0.03651	0.03478	0.03533	0.0276	0.00085	0.03554	0.00072	2.58523	2.75113	2.5834	3.51609	3.3459	3.40409	2.63992	0.07864	3.42203	0.07063	3.01424
NM_001127211	GXT_23218155	NM_001127211	GXL_90436	KIAA1598	57698	NC_000010	chr10	-	118644306	118765088	3943	17	1.87e-09	3.84e-08	-0.43	down	2234	1130	1642	1655	1195	1408	0.04297	0.0452	0.04764	0.06137	0.05872	0.05432	0.04527	0.00191	0.05814	0.00291	4.76297	5.03786	5.35561	6.91913	6.44184	6.22096	5.05215	0.24216	6.52731	0.29136	3.15208
NM_001130040	GXT_23218609	NM_001130040	GXL_1227392	SHC1	6464	NC_000001	chr1	-	154934774	154943223	3481	12	1.88e-07	2.53e-06	-0.43	down	1498	637	943	885	715	967	0.03401	0.02967	0.03237	0.03919	0.03966	0.04391	0.03202	0.00179	0.04092	0.00212	3.61767	3.21684	3.48394	4.19102	4.36587	4.83954	3.43948	0.16663	4.46548	0.27397	2.9323
NM_001145358	GXT_23385853	NM_001145358	GXL_189773	SIN3A	25942	NC_000015	chr15	-	75661720	75744087	6779	21	1.47e-12	5.74e-11	-0.43	down	3110	1519	1970	2029	1586	1953	0.03669	0.03671	0.03565	0.04664	0.04658	0.04763	0.03635	0.0005	0.04695	0.00048	3.8567	3.93901	3.73734	4.93397	4.97286	5.01901	3.84435	0.08279	4.97528	0.03476	3.26858
NM_001146175	GXT_23531018	NM_001146175	GXL_3446	ZNF414	84330	NC_000019	chr19	-	8575462	8579048	1404	8	0.115	0.231	-0.43	down	62	42	38	40	31	56	0.00309	0.00532	0.00318	0.00369	0.00426	0.00615	0.00386	0.00103	0.0047	0.00105	0.37123	0.52587	0.34808	0.46965	0.46931	0.69487	0.41506	0.07892	0.54461	0.10625	1.62668
NM_001161357	GXT_23540467	NM_001161357	GXL_262523	FCHO1	23149	NC_000019	chr19	+	17858527	17899377	3225	29	0.011	0.0363	-0.43	down	238	93	155	121	127	157	0.00492	0.00381	0.00505	0.0053	0.00688	0.00675	0.00459	0.00056	0.00631	0.00072	0.6204	0.50693	0.61811	0.61849	0.83703	0.84811	0.58181	0.05296	0.76788	0.10573	2.13033
NM_001198784	GXT_24505511	NM_001198784	GXL_4934	FLJ27352	145788	NC_000015	chr15	+	55700723	55710910	752	2	0.0421	0.107	-0.43	down	104	61	78	81	52	80	0.01148	0.01354	0.01341	0.01776	0.01494	0.02006	0.01281	0.00094	0.01759	0.00209	1.16262	1.42596	1.33395	1.77561	1.46979	1.85333	1.30751	0.10912	1.69958	0.16555	1.85126
NM_001378	GXT_2803495	NM_001378	GXL_57924	DYNC1I2	1781	NC_000002	chr2	+	172543982	172604919	2602	18	7.3e-12	2.5e-10	-0.43	down	4028	1808	2610	2756	1920	2423	0.10919	0.10281	0.10839	0.14743	0.13269	0.13947	0.1068	0.00284	0.13986	0.00602	13.0138	12.2148	12.9002	17.4603	15.6842	16.2229	12.7096	0.35294	16.4558	0.74356	3.37408
NM_002417	GXT_2835496	NM_002417	GXL_90644	MKI67	4288	NC_000010	chr10	-	129894923	129924468	12497	15	3.92e-10	9.44e-09	-0.43	down	11706	6296	8450	8382	7029	7134	0.08456	0.09422	0.0927	0.11722	0.12765	0.106	0.09049	0.00424	0.11696	0.00884	7.87452	8.85632	8.69588	11.0566	11.9552	9.94509	8.47557	0.43003	10.9856	0.82215	3.87593
NM_002806	GXT_2810888	NM_002806	GXL_247895	PSMC6	5706	NC_000014	chr14	+	53173896	53194716	1593	14	6.35e-13	2.64e-11	-0.43	down	4554	2073	3112	3161	2300	2756	0.18167	0.17093	0.18814	0.24013	0.22997	0.22785	0.18025	0.0071	0.23265	0.00536	24.0325	22.8759	25.1239	32.7106	30.6889	30.1401	24.0107	0.91785	31.1799	1.10535	3.43759
NM_002893	GXT_2835333	NM_002893	GXL_219468	RBBP7	5931	NC_000023	chrX	-	16862773	16888534	2021	12	1.64e-18	1.66e-16	-0.43	down	21148	9536	13297	13771	10166	12958	0.78145	0.73149	0.7482	0.99334	0.94386	0.99126	0.75371	0.02077	0.97615	0.02285	87.9679	82.9458	84.6155	112.326	106.918	111.7	85.1764	2.08829	110.315	2.41505	4.08985
NM_003389	GXT_2835119	NM_003389	GXL_190146	CORO2A	7464	NC_000009	chr9	-	100883257	100935174	5643	12	1.24e-05	0.000107	-0.43	down	674	367	484	451	389	466	0.01012	0.01141	0.01084	0.01303	0.01449	0.01426	0.01079	0.00053	0.01393	0.00064	1.00409	1.14327	1.10306	1.31749	1.46524	1.43866	1.08347	0.05848	1.40713	0.06431	2.63882
NM_003757	GXT_2807637	NM_003757	GXL_59063	EIF3I	8668	NC_000001	chr1	+	32687971	32697205	1458	11	1.26e-15	8.31e-14	-0.43	down	13636	5925	8323	8320	6586	8441	0.63474	0.57331	0.59324	0.75863	0.77587	0.82633	0.60043	0.02559	0.78694	0.02873	78.6232	71.4373	73.415	94.0688	96.0137	100.86	74.4919	3.03083	96.9807	2.85544	3.89111
NM_004734	GXT_2839868	NM_004734	GXL_1224273	DCLK1	9201	NC_000013	chr13	-	36342789	36705514	8463	18	4.06e-06	3.99e-05	-0.43	down	846	451	628	613	502	531	0.00832	0.00924	0.00922	0.01175	0.01239	0.01078	0.00893	0.00043	0.01164	0.00066	0.84036	0.9368	0.95433	1.19403	1.26081	1.09308	0.9105	0.05011	1.18264	0.06895	2.73931
NM_004896	GXT_2810207	NM_004896	GXL_248806	VPS26A	9559	NC_000010	chr10	+	70883908	70932617	2702	9	1e-08	1.76e-07	-0.43	down	2154	922	1231	1354	1039	1209	0.06071	0.05541	0.05486	0.07822	0.07493	0.07277	0.05699	0.00264	0.07531	0.00224	6.70165	5.99846	5.85916	8.26063	8.17333	7.79511	6.18642	0.36873	8.07636	0.20204	3.07942
NM_005013	GXT_2799177	NM_005013	GXL_123219	NUCB2	4925	NC_000011	chr11	+	17298286	17353070	1612	14	4.43e-11	1.33e-09	-0.43	down	2842	1288	1830	1895	1456	1648	0.11825	0.11232	0.11639	0.15575	0.15194	0.14309	0.11565	0.00248	0.15026	0.0053	14.8211	14.0458	14.5998	19.3787	19.1984	17.8104	14.4889	0.32611	18.7958	0.70068	3.22176
NM_005165	GXT_2832366	NM_005165	GXL_252297	ALDOC	230	NC_000017	chr17	-	26900133	26903951	1651	9	6.05e-06	5.66e-05	-0.43	down	1552	655	847	828	803	891	0.07166	0.06335	0.05942	0.07314	0.09388	0.08501	0.06481	0.0051	0.08401	0.0085	7.90253	6.97411	6.59779	8.26729	10.338	9.40182	7.15814	0.54832	9.33571	0.84666	2.92462
NM_005167	GXT_21915289	NM_005167	GXL_925449	PPM1J	333926	NC_000001	chr1	-	113252616	113257950	1713	10	0.0197	0.0586	-0.43	down	148	91	101	110	77	110	0.0065	0.00801	0.00697	0.00871	0.0081	0.0096	0.00716	0.00063	0.0088	0.00062	0.72632	0.93385	0.75827	1.05856	0.95544	1.11871	0.80615	0.09124	1.04424	0.06742	1.99564
NM_005628	GXT_2832670	NM_005628	GXL_189113	SLC1A5	6510	NC_000019	chr19	-	47278140	47291842	2873	8	7.49e-11	2.1e-09	-0.43	down	6892	2966	3973	4089	3147	4273	0.20284	0.17897	0.177	0.22955	0.23022	0.25697	0.18627	0.01174	0.23891	0.01277	20.1665	18.1481	17.7846	23.4618	23.2825	25.9107	18.6997	1.04773	24.2183	1.19889	3.58392
NM_006024	GXT_2809163	NM_006024	GXL_35161	TAX1BP1	8887	NC_000007	chr7	+	27779738	27869386	3466	17	1.08e-14	6.13e-13	-0.43	down	5200	2349	3444	3427	2655	3128	0.10952	0.10346	0.10983	0.14182	0.14007	0.13566	0.1076	0.00293	0.13918	0.00259	12.6123	11.9138	12.779	16.2992	16.2819	15.7224	12.435	0.37483	16.1012	0.2679	3.48714
NM_006047	GXT_2840569	NM_006047	GXL_825316	RBM12	10137	NC_000020	chr20	-	34236847	34252878	6702	3	8.76e-12	2.97e-10	-0.43	down	3748	1833	2617	2716	1879	2369	0.05095	0.05221	0.05463	0.07301	0.06562	0.06738	0.0526	0.00153	0.06867	0.00315	4.70128	4.80787	5.02183	6.68044	5.95924	6.15803	4.84366	0.13329	6.2659	0.30415	3.36574
NM_014971	GXT_23219415	NM_014971	GXL_744643	EFR3B	22979	NC_000002	chr2	+	25264973	25382004	7458	23	3.17e-07	4.04e-06	-0.43	down	1116	542	692	710	548	730	0.01201	0.01225	0.01134	0.01459	0.01497	0.01618	0.01187	0.00039	0.01525	0.00068	1.25795	1.27753	1.19329	1.56934	1.56181	1.70523	1.24292	0.03599	1.61213	0.06591	2.8213
NM_016038	GXT_2838788	NM_016038	GXL_97853	SBDS	51119	NC_000007	chr7	-	66452690	66460588	1605	5	3.13e-12	1.15e-10	-0.43	down	3226	1492	1988	2124	1559	1974	0.16735	0.16155	0.15592	0.21411	0.20202	0.21094	0.16161	0.00467	0.20902	0.00512	16.897	16.3414	15.9296	21.8152	20.6462	21.4266	16.3893	0.39643	21.296	0.4861	3.27546
NM_017704	GXT_2814197	NM_017704	GXL_38892	ANKRD49	54851	NC_000011	chr11	+	94227153	94232744	1905	3	0.000112	0.000736	-0.43	down	486	258	329	344	260	312	0.02268	0.02547	0.02414	0.0321	0.03105	0.03046	0.0241	0.00114	0.0312	0.00068	2.14468	2.38078	2.22108	2.97676	2.901	2.85326	2.24885	0.09837	2.91034	0.05085	2.48477
NM_018010	GXT_2828571	NM_018010	GXL_171191	IFT57	55081	NC_000003	chr3	-	107879659	107941417	3203	11	1.42e-09	3e-08	-0.43	down	1920	904	1396	1280	1036	1239	0.04326	0.04124	0.04669	0.05452	0.05672	0.05568	0.04373	0.00225	0.05564	0.0009	5.03925	4.96142	5.6052	6.58769	6.87498	6.739	5.20196	0.2869	6.73389	0.11734	3.07372
NM_020248	GXT_2837976	NM_020248	GXL_34927	CTNNBIP1	56998	NC_000001	chr1	-	9908334	9970316	2995	6	9.29e-08	1.34e-06	-0.43	down	1798	837	1033	1056	877	1151	0.05075	0.05009	0.04414	0.05938	0.06253	0.06903	0.04833	0.00297	0.06365	0.00402	5.04678	4.91273	4.43574	5.81229	6.22403	6.69514	4.79842	0.26223	6.24382	0.36069	3.01199
NM_020654	GXT_22216474	NM_020654	GXL_482514	SENP7	57337	NC_000003	chr3	-	101043117	101232085	4934	24	6.34e-08	9.5e-07	-0.43	down	1252	637	915	858	714	810	0.01868	0.01954	0.0208	0.02523	0.02692	0.02483	0.01967	0.00087	0.02566	0.00091	2.13318	2.26952	2.38498	2.86661	3.07587	2.86001	2.26256	0.10291	2.93416	0.10024	2.89982
NM_022449	GXT_22023359	NM_022449	GXL_382567	RAB17	64284	NC_000002	chr2	-	238482965	238499769	1999	6	0.195	0.34	-0.43	down	28	20	26	26	18	24	0.00104	0.00177	0.00164	0.00213	0.00203	0.00206	0.00148	0.00032	0.00207	4e-05	0.11775	0.17588	0.16727	0.21441	0.19139	0.20916	0.15363	0.02562	0.20499	0.00985	1.35539
NM_024908	GXT_2810966	NM_024908	GXL_5006	WDR76	79968	NC_000015	chr15	+	44119112	44160617	4027	13	3.8e-15	2.31e-13	-0.43	down	4202	2065	2864	2825	2191	2705	0.07957	0.08126	0.08222	0.10533	0.10441	0.1063	0.08102	0.0011	0.10535	0.00077	8.77194	9.01432	9.14648	11.5642	11.5646	11.7022	8.97758	0.1551	11.6103	0.06495	3.41055
NM_025054	GXT_2838946	NM_025054	GXL_29790	VCPIP1	80124	NC_000008	chr8	-	67542488	67579452	8176	3	1.31e-07	1.83e-06	-0.43	down	1504	719	994	1106	755	874	0.01727	0.01715	0.01733	0.02473	0.02176	0.02086	0.01725	7e-05	0.02245	0.00165	1.54642	1.5459	1.56354	2.22995	1.9628	1.86231	1.55195	0.0082	2.01835	0.15514	2.95984
NM_138792	GXT_2836433	NM_138792	GXL_225413	LEO1	123169	NC_000015	chr15	-	52230222	52263958	2148	12	1.3e-07	1.81e-06	-0.43	down	1128	559	797	807	568	743	0.03952	0.04049	0.04165	0.05429	0.04766	0.05229	0.04055	0.00087	0.05141	0.00278	4.41465	4.5748	4.77185	6.19326	5.6206	6.02609	4.5871	0.14609	5.94665	0.24044	2.8488
NM_138801	GXT_2803588	NM_138801	GXL_42026	GALM	130589	NC_000002	chr2	+	38893052	38961909	2483	7	1.62e-06	1.75e-05	-0.43	down	930	422	566	596	440	580	0.03027	0.02833	0.02814	0.03808	0.03586	0.03975	0.02891	0.00096	0.0379	0.00159	3.14867	2.98765	2.93158	3.95685	3.76656	4.06942	3.02263	0.09201	3.93094	0.12499	2.73132
NM_152434	GXT_22797886	NM_152434	GXL_161192	CWF19L2	143884	NC_000011	chr11	-	107197071	107328572	3280	18	5.17e-06	4.92e-05	-0.43	down	896	454	676	692	484	556	0.02029	0.02137	0.02265	0.02993	0.02773	0.02515	0.02144	0.00096	0.0276	0.00195	2.29644	2.43319	2.65055	3.47786	3.13646	2.95313	2.46006	0.14581	3.18915	0.21744	2.76143
NM_152667	GXT_2832733	NM_152667	GXL_122645	NANP	140838	NC_000020	chr20	-	25593571	25604648	3801	2	5.42e-05	0.000391	-0.43	down	596	289	390	431	297	354	0.01446	0.01457	0.01452	0.02048	0.01815	0.01791	0.01452	4e-05	0.01885	0.00116	1.31816	1.33658	1.31956	1.86922	1.66084	1.62251	1.32477	0.00837	1.71752	0.1084	2.55711
NM_182687	GXT_2832087	NM_182687	GXL_75882	PKMYT1	9088	NC_000016	chr16	-	3022792	3030540	2209	9	6.49e-07	7.65e-06	-0.43	down	1100	518	733	656	597	732	0.04035	0.03908	0.0419	0.04725	0.05549	0.05647	0.04044	0.00115	0.05307	0.00413	4.18618	4.12219	4.26747	4.8954	5.74444	5.77293	4.19195	0.05945	5.47092	0.40712	2.82064
NM_194283	GXT_21914536	NM_194283	GXL_45273	DNAJC21	134218	NC_000005	chr5	+	34929698	34959069	6208	13	6.98e-09	1.27e-07	-0.43	down	2484	1444	1867	1833	1409	1748	0.0298	0.03573	0.03449	0.04257	0.04171	0.04258	0.03334	0.00255	0.04229	0.00041	3.36373	4.08893	3.86772	4.86733	4.82423	4.90536	3.77346	0.30347	4.86564	0.03314	3.22098
NM_207499	GXT_24500939	NM_207499	GXL_40114	C6orf138	442213	NC_000006	chr6	-	47867345	48036425	3268	3	0.00378	0.015	-0.43	down	310	145	164	204	146	172	0.00838	0.00831	0.00703	0.01111	0.00993	0.00992	0.00791	0.00062	0.01032	0.00056	0.79745	0.77997	0.64539	1.02903	0.9496	0.91691	0.74094	0.06794	0.96518	0.04708	2.24055
NM_000317	GXT_2805852	NM_000317	GXL_174078	PTS	5805	NC_000011	chr11	+	112097088	112104696	935	6	2.05e-09	4.18e-08	-0.42	down	1744	820	1118	1172	867	1056	0.13058	0.12138	0.12222	0.16753	0.16103	0.16127	0.12473	0.00415	0.16328	0.00301	15.6804	15.4169	15.3777	20.6631	19.7095	19.6759	15.4917	0.13439	20.0162	0.45767	3.01354
NM_000875	GXT_2811046	NM_000875	GXL_230380	IGF1R	3480	NC_000015	chr15	+	99192761	99507759	11242	21	3.28e-11	1.01e-09	-0.42	down	3006	1572	1972	2045	1608	1897	0.02262	0.0247	0.02335	0.03078	0.03118	0.0302	0.02356	0.00086	0.03072	0.0004	2.24785	2.45812	2.25593	2.99868	3.04026	2.93971	2.32063	0.09727	2.99288	0.04125	3.26717
NM_001080400	GXT_22216280	NM_001080400	GXL_481098	PLIN4	729359	NC_000019	chr19	-	4502192	4517716	6353	6	0.01	0.0336	-0.42	down	218	123	156	157	100	172	0.00311	0.00368	0.00348	0.00443	0.00364	0.00515	0.00342	0.00024	0.00441	0.00062	0.28847	0.34035	0.3158	0.40738	0.33457	0.47166	0.31487	0.02119	0.40454	0.056	2.15534
NM_001098272	GXT_22531403	NM_001098272	GXL_159333	HMGCS1	3157	NC_000005	chr5	-	43289493	43313595	3510	11	3.01e-11	9.3e-10	-0.42	down	2826	1408	1982	1990	1449	1794	0.06654	0.0679	0.07161	0.09026	0.08566	0.08594	0.06868	0.00214	0.08729	0.00211	6.76841	7.05164	7.26205	9.346	8.77466	8.90423	7.02737	0.20226	9.0083	0.24458	3.24163
NM_001098801	GXT_22530971	NM_001098801	GXL_70884	C18orf19	125228	NC_000018	chr18	-	13663346	13726591	4384	5	1.61e-08	2.71e-07	-0.42	down	1782	851	1092	1210	871	1049	0.03581	0.03565	0.03361	0.04855	0.04413	0.04451	0.03502	0.001	0.04573	0.002	3.41711	3.41235	3.20342	4.54983	4.22296	4.16856	3.34429	0.09963	4.31378	0.16838	3.01842
NM_001123168	GXT_23219081	NM_001123168	GXL_825219	FAM72A	729533	NC_000001	chr1	+	206138911	206155074	1867	4	7.98e-08	1.17e-06	-0.42	down	1356	612	844	843	690	807	0.06369	0.05959	0.06081	0.07577	0.08008	0.07705	0.06136	0.00172	0.07763	0.00181	6.10572	5.76238	5.81381	7.44326	7.8555	7.53027	5.89397	0.15119	7.60968	0.17742	2.89209
NM_001144825	GXT_23386846	NM_001144825	GXL_102535	RUNDC3A	10900	NC_000017	chr17	+	42385927	42396038	2047	11	0.0909	0.194	-0.42	down	86	38	48	45	46	54	0.00308	0.00278	0.0027	0.00326	0.0045	0.00451	0.00285	0.00016	0.00409	0.00059	0.35318	0.32633	0.30157	0.36239	0.47765	0.45958	0.32703	0.02108	0.43321	0.05062	1.68425
NM_001172435	GXT_23744849	NM_001172435	GXL_57993	RAB3GAP1	22930	NC_000002	chr2	+	135809835	135928280	4939	25	1.9e-10	4.85e-09	-0.42	down	2518	1187	1729	1700	1338	1504	0.03695	0.03695	0.0387	0.048	0.04782	0.04612	0.03753	0.00082	0.04731	0.00085	4.28586	4.2248	4.50213	5.67401	5.75819	5.30506	4.3376	0.11898	5.57909	0.19679	3.18013
NM_001185039	GXT_23743633	NM_001185039	GXL_316751	ACOX1	51	NC_000017	chr17	-	73937588	73975515	7759	14	5.64e-11	1.63e-09	-0.42	down	2974	1577	2058	2108	1575	1915	0.03245	0.03493	0.03373	0.0438	0.04305	0.04248	0.0337	0.00101	0.04311	0.00054	3.22223	3.5729	3.41116	4.47863	4.31463	4.29976	3.4021	0.1433	4.36434	0.08104	3.27091
NM_001237	GXT_2834009	NM_001237	GXL_221027	CCNA2	890	NC_000004	chr4	-	122737599	122745088	2798	8	6.87e-14	3.35e-12	-0.42	down	5148	2283	3336	3395	2524	3080	0.14767	0.13362	0.14744	0.19282	0.18442	0.18466	0.14291	0.00657	0.1873	0.0039	15.4672	14.3434	15.3335	20.0019	19.1739	19.1772	15.048	0.50122	19.451	0.38958	3.47707
NM_001969	GXT_2814520	NM_001969	GXL_172822	EIF5	1983	NC_000014	chr14	+	103800493	103811362	5791	12	4.28e-13	1.82e-11	-0.42	down	9038	4077	5990	6214	4249	5567	0.12614	0.11964	0.12829	0.17016	0.15132	0.16202	0.12469	0.00368	0.16117	0.00772	13.1202	12.376	13.3026	17.6888	15.5956	16.7475	12.9329	0.40076	16.6773	0.85597	3.72781
NM_002261	GXT_2823638	NM_002261	GXL_139745	KLRC3	3823	NC_000012	chr12	-	10564914	10573194	1025	7	0.179	0.319	-0.42	down	48	16	31	32	29	20	0.00343	0.00212	0.00389	0.00503	0.00497	0.00289	0.00315	0.00075	0.0043	0.00099	0.39368	0.2744	0.38896	0.51464	0.60137	0.33993	0.35235	0.05515	0.48531	0.10873	1.43136
NM_002592	GXT_2840650	NM_002592	GXL_122631	PCNA	5111	NC_000020	chr20	-	5095599	5107268	1355	7	2.43e-18	2.39e-16	-0.42	down	16150	8044	10651	10944	8256	10085	0.91027	0.93731	0.91093	1.16792	1.15319	1.16088	0.9195	0.01259	1.16066	0.00602	100.197	104.358	101.091	133.143	129.509	129.664	101.882	1.78857	130.772	1.67767	3.98952
NM_002710	GXT_2831672	NM_002710	GXL_66269	PPP1CC	5501	NC_000012	chr12	-	111157615	111180757	2483	7	1.03e-14	5.86e-13	-0.42	down	12936	5861	8340	8722	6151	7744	0.42937	0.40367	0.41983	0.56714	0.5141	0.53088	0.41762	0.01061	0.53737	0.02213	43.797	41.4944	43.1968	57.9054	52.6548	54.3338	42.8294	0.97528	54.9647	2.1895	3.87731
NM_002801	GXT_2836665	NM_002801	GXL_133670	PSMB10	5699	NC_000016	chr16	-	67968407	67970753	979	8	0.0173	0.0525	-0.42	down	212	92	141	141	81	156	0.01538	0.01459	0.01583	0.02032	0.01406	0.02356	0.01527	0.00051	0.01931	0.00394	1.82043	1.65196	1.85225	2.3742	1.75862	2.77602	1.77488	0.08788	2.30295	0.4184	2.10037
NM_003350	GXT_2793032	NM_003350	GXL_1237428	UBE2V2	7336	NC_000008	chr8	+	48920995	48974454	1524	4	1.12e-09	2.44e-08	-0.42	down	1992	945	1257	1331	986	1197	0.10534	0.10515	0.10254	0.14133	0.13414	0.13658	0.10434	0.00128	0.13735	0.00299	10.9882	10.9004	10.6075	14.397	13.7518	13.6833	10.832	0.16276	13.9441	0.32152	3.06868
NM_003709	GXT_2828313	NM_003709	GXL_89127	KLF7	8609	NC_000002	chr2	-	207945529	208030614	1639	4	0.0337	0.0896	-0.42	down	134	56	89	85	63	88	0.00659	0.00632	0.0073	0.00842	0.00877	0.0094	0.00674	0.00041	0.00886	0.00041	0.6873	0.60063	0.69835	0.85491	0.81702	0.93537	0.66209	0.04369	0.8691	0.04935	1.89579
NM_003908	GXT_2837423	NM_003908	GXL_122650	EIF2S2	8894	NC_000020	chr20	-	32676115	32700085	2592	9	2.92e-15	1.82e-13	-0.42	down	7280	3338	4848	4831	3731	4335	0.21235	0.19794	0.21017	0.26899	0.2636	0.2598	0.20682	0.00634	0.26413	0.00377	23.6112	22.6384	24.0541	30.7243	30.5956	29.1364	23.4346	0.59131	30.1521	0.72015	3.63337
NM_005038	GXT_2838395	NM_005038	GXL_220890	PPID	5481	NC_000004	chr4	-	159630279	159644552	1834	10	3.57e-08	5.59e-07	-0.42	down	1718	746	1082	1155	793	1021	0.06982	0.06239	0.06567	0.08849	0.0766	0.08475	0.06596	0.00304	0.08328	0.00496	7.8749	7.15046	7.58735	10.3816	9.19058	9.69857	7.53757	0.29784	9.7569	0.48796	2.99549
NM_005089	GXT_22029009	NM_005089	GXL_89591	ZRSR2	8233	NC_000023	chrX	+	15808574	15841383	1512	11	0.0134	0.0425	-0.42	down	202	139	162	137	123	180	0.00885	0.01271	0.01149	0.01198	0.0136	0.01677	0.01102	0.00161	0.01412	0.00199	1.12311	1.61606	1.37793	1.49365	1.72911	2.07397	1.37237	0.20128	1.76558	0.23831	2.16633
NM_005310	GXT_2811431	NM_005310	GXL_102569	GRB7	2886	NC_000017	chr17	+	37894187	37903538	2237	15	0.000372	0.00208	-0.42	down	446	209	300	308	243	253	0.01433	0.01389	0.01466	0.01795	0.01938	0.01703	0.01429	0.00032	0.01812	0.00097	1.67606	1.64238	1.72472	2.26968	2.30892	1.97032	1.68105	0.0338	2.18297	0.15122	2.42813
NM_005642	GXT_2834251	NM_005642	GXL_103153	TAF7	6879	NC_000005	chr5	-	140698057	140700351	2295	1	1.5e-11	4.89e-10	-0.42	down	3592	1667	2562	2495	1803	2276	0.14767	0.14285	0.16086	0.20097	0.18743	0.19447	0.15046	0.00761	0.19429	0.00553	13.1576	12.7687	14.3568	17.9212	16.6987	17.2771	13.4277	0.6759	17.299	0.49935	3.34071
NM_006407	GXT_2812931	NM_006407	GXL_169841	ARL6IP5	10550	NC_000003	chr3	+	69134090	69155239	2128	3	1.02e-09	2.24e-08	-0.42	down	2972	1273	1744	1854	1374	1729	0.12526	0.11185	0.11099	0.15252	0.14482	0.15111	0.11603	0.00653	0.14948	0.00335	11.7408	10.516	10.5399	14.3621	13.7241	14.1548	10.9322	0.57183	14.0803	0.26573	3.2181
NM_006634	GXT_2812621	NM_006634	GXL_925714	VAMP5	10791	NC_000002	chr2	+	85811531	85820511	665	3	0.239	0.393	-0.42	down	32	11	19	19	15	20	0.00454	0.00326	0.00388	0.00516	0.00467	0.00502	0.00389	0.00052	0.00495	0.00021	0.40453	0.29078	0.36745	0.47099	0.47944	0.52395	0.35425	0.04737	0.49146	0.02323	1.25527
NM_007013	GXT_2813561	NM_007013	GXL_67388	WWP1	11059	NC_000008	chr8	+	87354994	87480181	4108	25	3.39e-08	5.36e-07	-0.42	down	2030	888	1185	1309	969	1130	0.03525	0.03207	0.03179	0.04463	0.04167	0.04087	0.03304	0.00157	0.04239	0.00162	4.1542	3.79994	3.7098	5.25278	5.01374	4.79214	3.88798	0.19181	5.01955	0.1881	3.05538
NM_007099	GXT_2812616	NM_007099	GXL_88963	ACP1	52	NC_000002	chr2	+	264869	278283	1552	6	3.71e-14	1.9e-12	-0.42	down	5930	2636	3634	3778	2836	3574	0.30005	0.27735	0.2829	0.37587	0.36138	0.37258	0.28677	0.00966	0.36994	0.0062	32.1206	29.8571	30.1131	40.1283	38.8404	40.1184	30.697	1.01211	39.6957	0.60481	3.53097
NM_014109	GXT_2838918	NM_014109	GXL_172692	ATAD2	29028	NC_000008	chr8	-	124332090	124408705	5565	28	7.63e-16	5.27e-14	-0.42	down	8328	3916	5352	5550	4225	4941	0.10811	0.10702	0.10755	0.14339	0.14051	0.13465	0.10756	0.00045	0.13952	0.00364	12.5805	12.3701	12.3684	16.4402	16.1373	15.4679	12.4396	0.09958	16.0151	0.40624	3.69067
NM_014180	GXT_2813055	NM_014180	GXL_27420	MRPL22	29093	NC_000005	chr5	+	154320633	154348971	3173	7	1.75e-08	2.93e-07	-0.42	down	1450	684	914	966	721	875	0.02955	0.02877	0.02817	0.03738	0.03632	0.03677	0.02883	0.00056	0.03682	0.00043	3.84166	3.78949	3.70458	5.01865	4.82985	4.80418	3.77858	0.05649	4.88423	0.09563	2.93146
NM_014264	GXT_2804017	NM_014264	GXL_33829	PLK4	10733	NC_000004	chr4	+	128802016	128820379	3870	16	1.61e-08	2.72e-07	-0.42	down	1744	919	1285	1246	977	1113	0.03488	0.03852	0.0391	0.04907	0.04916	0.04627	0.0375	0.00187	0.04817	0.00134	3.78841	4.17445	4.27026	5.30746	5.36602	5.01032	4.07771	0.20827	5.22793	0.15572	3.0461
NM_014280	GXT_2827050	NM_014280	GXL_218373	DNAJC8	22826	NC_000001	chr1	-	28526789	28559542	1765	9	1.2e-12	4.8e-11	-0.42	down	6212	2728	3859	4086	2942	3612	0.25522	0.23352	0.24158	0.31935	0.29831	0.30849	0.24344	0.00896	0.30872	0.00859	29.5875	27.1703	28.1185	38.1622	35.4297	35.652	28.2921	0.99443	36.4146	1.23906	3.54982
NM_014487	GXT_2804009	NM_014487	GXL_33833	ZNF330	27309	NC_000004	chr4	+	142142049	142155851	1891	10	2.32e-06	2.43e-05	-0.42	down	942	427	634	649	473	556	0.03862	0.03739	0.03942	0.05255	0.04898	0.04709	0.03848	0.00083	0.04954	0.00226	4.18775	3.96945	4.31182	5.65761	5.31666	5.12229	4.15634	0.14153	5.36552	0.22126	2.74767
NM_014685	GXT_2814780	NM_014685	GXL_98678	HERPUD1	9709	NC_000016	chr16	+	56965748	56977793	2176	8	2.78e-06	2.84e-05	-0.42	down	872	417	570	546	440	576	0.02988	0.03169	0.03031	0.03734	0.03928	0.04314	0.03063	0.00077	0.03992	0.00241	3.36883	3.36877	3.36882	4.13632	4.29796	4.61153	3.36881	3e-05	4.3486	0.19728	2.71656
NM_015032	GXT_2806106	NM_015032	GXL_40687	PDS5B	23047	NC_000013	chr13	+	33160564	33352158	7498	35	5.33e-07	6.4e-06	-0.42	down	1168	582	817	843	619	701	0.0113	0.01165	0.01185	0.01586	0.01511	0.01402	0.0116	0.00023	0.015	0.00076	1.30954	1.3645	1.40133	1.85337	1.75475	1.62875	1.35846	0.03772	1.74562	0.09193	2.85794
NM_015960	GXT_2810056	NM_015960	GXL_1222510	CUTC	51076	NC_000010	chr10	+	101491958	101515894	1368	9	8.38e-06	7.56e-05	-0.42	down	1018	437	619	663	440	625	0.05231	0.04858	0.04991	0.06891	0.05962	0.06632	0.05027	0.00154	0.06495	0.00391	6.2558	5.61552	5.81925	7.98928	6.83653	7.95931	5.89686	0.26709	7.59504	0.53649	2.76042
NM_016286	GXT_2840285	NM_016286	GXL_45929	DCXR	51181	NC_000017	chr17	-	79993757	79995573	829	8	6.98e-10	1.6e-08	-0.42	down	3266	1589	1959	1998	1605	2121	0.27538	0.27278	0.24211	0.30894	0.32431	0.34887	0.26342	0.01511	0.32737	0.01644	33.1194	33.6949	30.3908	39.7302	41.1519	44.5725	32.4017	1.44119	41.8182	2.03225	3.28058
NM_017588	GXT_2804914	NM_017588	GXL_184999	WDR5	11091	NC_000009	chr9	+	137001210	137025094	3155	14	4e-12	1.44e-10	-0.42	down	3518	1705	2241	2284	1713	2275	0.0805	0.08176	0.07808	0.10087	0.09774	0.10686	0.08011	0.00153	0.10182	0.00378	9.37385	9.49991	9.13492	11.9337	11.5406	12.5621	9.33623	0.15136	12.0121	0.42072	3.32028
NM_019072	GXT_22018670	NM_019072	GXL_482980	SGTB	54557	NC_000005	chr5	-	64961755	65017941	5453	11	5.36e-11	1.56e-09	-0.42	down	2764	1347	1915	1906	1482	1674	0.04226	0.04175	0.04469	0.05649	0.05623	0.05206	0.0429	0.00128	0.05493	0.00203	4.26112	4.34237	4.51643	5.76192	5.77672	5.34812	4.37331	0.1065	5.62892	0.19865	3.2272
NM_020242	GXT_2803713	NM_020242	GXL_169747	KIF15	56992	NC_000003	chr3	+	44803209	44894748	4837	35	5.33e-08	8.12e-07	-0.42	down	1402	670	941	976	722	833	0.0201	0.01989	0.02101	0.02807	0.02618	0.02482	0.02033	0.00049	0.02636	0.00133	2.43665	2.43497	2.50193	3.32624	3.17271	3.0002	2.45785	0.03118	3.16638	0.13318	2.92617
NM_024949	GXT_22807386	NM_024949	GXL_175057	WWC2	80014	NC_000004	chr4	+	184020463	184241930	8809	23	4.99e-11	1.47e-09	-0.42	down	2518	1253	1657	1745	1256	1592	0.02222	0.02301	0.02236	0.02997	0.02713	0.02878	0.02253	0.00034	0.02863	0.00116	2.40298	2.50045	2.41913	3.26549	3.03062	3.14846	2.44085	0.04265	3.14819	0.09589	3.18498
NM_025009	GXT_22030160	NM_025009	GXL_33824	CEP135	9662	NC_000004	chr4	+	56815037	56899527	5670	26	6.94e-06	6.41e-05	-0.42	down	880	471	695	672	477	595	0.01157	0.0127	0.01361	0.01712	0.01562	0.01591	0.01263	0.00083	0.01622	0.00065	1.30473	1.46027	1.57639	1.95374	1.78815	1.82816	1.44713	0.11129	1.85668	0.07055	2.76443
NM_032026	GXT_2834818	NM_032026	GXL_172696	TATDN1	83940	NC_000008	chr8	-	125500735	125551329	1036	12	7.94e-06	7.22e-05	-0.42	down	964	438	598	624	425	626	0.05429	0.05133	0.05046	0.06867	0.06147	0.07472	0.05203	0.00164	0.06829	0.00542	7.82238	7.43205	7.42342	9.92898	8.71963	10.5268	7.55928	0.18607	9.72513	0.75172	2.74689
NM_032120	GXT_22223001	NM_032120	GXL_33554	C7orf64	84060	NC_000007	chr7	+	92158087	92166823	1717	5	0.000642	0.00332	-0.42	down	400	192	264	273	184	269	0.01977	0.0196	0.01993	0.02658	0.02405	0.02845	0.01977	0.00013	0.02636	0.0018	1.95844	1.96574	1.97741	2.62103	2.2778	2.72938	1.9672	0.00781	2.54274	0.19249	2.38382
NM_032711	GXT_2832181	NM_032711	GXL_45782	MAFG	4097	NC_000017	chr17	-	79876146	79881408	5033	3	1.3e-06	1.43e-05	-0.42	down	900	466	624	606	475	604	0.0166	0.01795	0.01757	0.02189	0.02222	0.02311	0.01737	0.00057	0.02241	0.00052	1.50327	1.62762	1.59448	1.98484	2.00602	2.0907	1.57512	0.05258	2.02719	0.04574	2.74948
NM_032765	GXT_2834103	NM_032765	GXL_45243	TRIM52	84851	NC_000005	chr5	-	180683373	180688119	2241	2	0.0187	0.0562	-0.42	down	204	130	245	192	152	162	0.00852	0.0113	0.01563	0.01563	0.01605	0.01408	0.01182	0.00293	0.01525	0.00085	0.76526	1.01976	1.406	1.41234	1.44169	1.25937	1.06367	0.26342	1.37113	0.07993	2.22703
NM_033117	GXT_2835017	NM_033117	GXL_779766	RBM18	92400	NC_000009	chr9	-	125001834	125027143	3068	6	2.81e-06	2.88e-05	-0.42	down	898	455	679	659	474	591	0.02453	0.02507	0.02785	0.03529	0.0318	0.0331	0.02582	0.00145	0.0334	0.00144	2.46061	2.60706	2.84628	3.54087	3.28391	3.35593	2.63798	0.15896	3.39357	0.10823	2.75942
NM_057168	GXT_2809327	NM_057168	GXL_78325	WNT16	51384	NC_000007	chr7	+	120969090	120981158	3114	4	0.0157	0.0487	-0.42	down	232	79	159	135	100	156	0.00642	0.00457	0.007	0.00767	0.00718	0.00887	0.006	0.00104	0.00791	0.00071	0.62631	0.44597	0.65666	0.71465	0.68257	0.87274	0.57631	0.093	0.75665	0.08312	2.11506
NM_144716	GXT_2828566	NM_144716	GXL_13784	CCDC12	151903	NC_000003	chr3	-	46963220	47018270	876	7	0.00186	0.00822	-0.42	down	516	256	279	330	204	360	0.03979	0.03888	0.03169	0.04919	0.03808	0.05675	0.03679	0.00362	0.04801	0.00767	4.95184	5.13725	4.09602	6.20997	4.94988	7.15945	4.72837	0.4535	6.10643	0.90502	2.47422
NM_145702	GXT_2838001	NM_145702	GXL_89159	TIGD1	200765	NC_000002	chr2	-	233412779	233415226	2448	1	1.93e-05	0.000158	-0.42	down	732	393	548	542	416	461	0.02823	0.03158	0.03224	0.04097	0.04059	0.03697	0.03068	0.00176	0.03951	0.0018	2.51374	2.82212	2.87893	3.64979	3.61203	3.28073	2.73826	0.16045	3.51418	0.16579	2.67486
NM_152834	GXT_2816570	NM_152834	GXL_75637	TMEM18	129787	NC_000002	chr2	-	667973	677439	2124	5	1.76e-06	1.88e-05	-0.42	down	976	495	624	625	541	599	0.03707	0.03801	0.03569	0.04342	0.04896	0.04628	0.03692	0.00095	0.04622	0.00226	3.86293	4.0968	3.77827	4.85071	5.41392	4.91308	3.91267	0.13471	5.05924	0.25209	2.76962
NM_178177	GXT_2833738	NM_178177	GXL_181831	NMNAT3	349565	NC_000003	chr3	-	139279022	139396885	1919	5	0.0732	0.163	-0.42	down	108	34	62	57	53	59	0.00454	0.00295	0.00441	0.00516	0.00588	0.00552	0.00397	0.00072	0.00552	0.00029	0.47312	0.31146	0.41551	0.48964	0.58704	0.53562	0.40003	0.0669	0.53743	0.03978	1.75077
NM_207368	GXT_23535856	NM_207368	GXL_824614	FAM195B	348262	NC_000017	chr17	-	79780293	79791167	1226	5	1.3e-08	2.22e-07	-0.42	down	2168	1022	1324	1276	1089	1410	0.13709	0.13142	0.12488	0.1543	0.16654	0.17971	0.13113	0.00499	0.16685	0.01038	14.8659	14.654	13.8887	17.1569	18.8802	20.0359	14.4695	0.41973	18.691	1.18293	3.0998
NM_000381	GXT_2835318	NM_000381	GXL_219438	MID1	4281	NC_000023	chrX	-	10413350	10588674	6463	10	2.94e-08	4.71e-07	-0.41	down	1630	848	1216	1154	901	1054	0.02182	0.02369	0.02441	0.02975	0.02995	0.0289	0.02331	0.00109	0.02953	0.00046	2.12019	2.30651	2.4197	2.94342	2.96319	2.84111	2.28213	0.12348	2.91591	0.0535	3.0155
NM_000858	GXT_2812497	NM_000858	GXL_19245	GUK1	2987	NC_000001	chr1	+	228327929	228336656	1155	9	4.34e-08	6.7e-07	-0.41	down	6454	2863	3698	3588	2960	4196	0.37671	0.34721	0.33224	0.41101	0.43224	0.50556	0.35205	0.01848	0.4496	0.04051	46.9752	43.5746	41.1763	51.2095	54.4727	63.2899	43.9087	2.37913	56.324	5.10262	3.55404
NM_001034194	GXT_21914011	NM_001034194	GXL_316904	EXOSC9	5393	NC_000004	chr4	+	122722472	122738176	1644	13	1.05e-08	1.83e-07	-0.41	down	2752	1380	2008	2048	1413	1695	0.11544	0.12035	0.12989	0.16687	0.15408	0.14738	0.12189	0.006	0.15611	0.00809	14.0724	14.7561	15.7081	20.5356	18.2688	17.9618	14.8455	0.67078	18.9221	1.14783	3.23519
NM_001040057	GXT_22022266	NM_001040057	GXL_97646	FAM133B	257415	NC_000007	chr7	-	92190072	92219706	2469	12	1.99e-06	2.1e-05	-0.41	down	1562	849	1117	1222	805	964	0.04771	0.05286	0.05153	0.072	0.06114	0.06073	0.0507	0.00218	0.06462	0.00522	5.3184	6.04479	5.81828	8.15887	6.93017	6.80201	5.72716	0.30347	7.29702	0.61166	2.9987
NM_001040284	GXT_23540733	NM_001040284	GXL_480670	PAPD5	64282	NC_000016	chr16	+	50186829	50269221	8114	13	2.77e-06	2.83e-05	-0.41	down	1114	551	780	813	575	657	0.01132	0.01178	0.01195	0.01578	0.01458	0.0135	0.01168	0.00027	0.01462	0.00093	1.15417	1.19374	1.23629	1.65172	1.50627	1.41063	1.19473	0.03353	1.52287	0.09912	2.83357
NM_001080529	GXT_22227179	NM_001080529	GXL_35081	WIPF3	644150	NC_000007	chr7	+	29874341	29945791	3241	7	0.0839	0.182	-0.41	down	76	60	57	69	46	57	0.00157	0.00285	0.00193	0.00288	0.0025	0.00276	0.00212	0.00054	0.00271	0.00016	0.19713	0.32544	0.22618	0.35095	0.30168	0.30639	0.24958	0.05493	0.31967	0.0222	1.75841
NM_001097620	GXT_22531108	NM_001097620	GXL_12400	TMEM184A	202915	NC_000007	chr7	-	1581871	1596066	6276	9	0.00263	0.0111	-0.41	down	350	183	198	219	170	226	0.00509	0.00558	0.00445	0.00642	0.00625	0.00675	0.00504	0.00046	0.00647	0.00021	0.46882	0.51258	0.40574	0.57523	0.57575	0.62735	0.46238	0.04385	0.59278	0.02445	2.31175
NM_001099692	GXT_22801958	NM_001099692	GXL_691327	EIF5AL1	143244	NC_000010	chr10	+	81272357	81276196	3840	1	5.69e-08	8.62e-07	-0.41	down	1774	752	1073	1075	817	1085	0.04325	0.03831	0.04003	0.05157	0.05054	0.05509	0.04053	0.00205	0.0524	0.00195	3.88368	3.44256	3.59361	4.61485	4.5223	4.92243	3.63995	0.18304	4.68653	0.17103	2.99666
NM_001111307	GXT_22809771	NM_001111307	GXL_262531	PDE4A	5141	NC_000019	chr19	+	10531333	10580307	4779	15	0.0374	0.0974	-0.41	down	128	69	85	75	73	92	0.00212	0.00251	0.00215	0.00251	0.00316	0.00316	0.00226	0.00018	0.00294	0.00031	0.22516	0.25381	0.22874	0.2587	0.32468	0.33538	0.2359	0.01275	0.30625	0.03391	1.90309
NM_001114122	GXT_22807967	NM_001114122	GXL_1223774	CHEK1	1111	NC_000011	chr11	+	125495036	125525640	2748	13	3.99e-08	6.21e-07	-0.41	down	2146	908	1478	1413	1033	1291	0.05512	0.04839	0.05749	0.07014	0.06533	0.06731	0.05367	0.00385	0.06759	0.00197	6.56499	5.80849	6.91704	8.47628	7.9901	8.18447	6.43017	0.46249	8.21695	0.19981	3.0954
NM_001145355	GXT_23385509	NM_001145355	GXL_31773	CBWD1	55871	NC_000009	chr9	-	121038	179075	1821	16	1.51e-11	4.9e-10	-0.41	down	3896	1773	2427	2514	1819	2372	0.14315	0.13269	0.13452	0.17284	0.16131	0.17503	0.13679	0.00456	0.16973	0.00602	17.9858	17.1156	17.1405	22.7581	21.232	22.6927	17.414	0.40449	22.2276	0.70448	3.34928
NM_001199198	GXT_24506749	NM_001199198	GXL_169744	TBC1D23	55773	NC_000003	chr3	+	99979686	100044095	3860	19	6.62e-11	1.88e-09	-0.41	down	3002	1481	2056	2101	1553	1820	0.05771	0.06045	0.05949	0.07909	0.07527	0.07292	0.05922	0.00114	0.07576	0.00254	6.538	6.74469	6.85012	8.97261	8.55171	8.2142	6.71094	0.12964	8.57951	0.31024	3.26118
NM_001202485	GXT_24506873	NM_001202485	GXL_1230723	HSPE1-MOBKL3	100529241	NC_000002	chr2	+	198364721	198418423	4279	9	2.38e-09	4.78e-08	-0.41	down	4280	1870	2639	2872	1890	2540	0.07511	0.07077	0.07257	0.10171	0.08552	0.09372	0.07282	0.00178	0.09365	0.00661	8.40858	7.68234	7.93158	11.0642	9.38833	10.3412	8.0075	0.30131	10.2646	0.68633	3.38632
NM_001361	GXT_2806413	NM_001361	GXL_89820	DHODH	1723	NC_000016	chr16	+	72042643	72058955	2067	9	0.000517	0.00275	-0.41	down	448	259	330	318	235	330	0.01642	0.01999	0.01846	0.02332	0.0218	0.02475	0.01829	0.00146	0.02329	0.0012	1.82204	2.20269	2.05322	2.5361	2.41655	2.78134	2.02598	0.15659	2.578	0.15184	2.46884
NM_001444	GXT_2809423	NM_001444	GXL_67297	FABP5	2171	NC_000008	chr8	+	82192718	82197012	731	4	7.86e-09	1.41e-07	-0.41	down	2366	1091	1471	1506	1077	1507	0.24022	0.22583	0.22657	0.2976	0.27894	0.32059	0.23087	0.00662	0.29904	0.01703	27.2094	26.2363	25.8796	33.9616	31.3161	35.9151	26.4417	0.56199	33.7309	1.88462	3.1346
NM_001812	GXT_2818085	NM_001812	GXL_125226	CENPC1	1060	NC_000004	chr4	-	68337989	68411256	3349	19	3.37e-07	4.27e-06	-0.41	down	1338	576	876	822	686	792	0.02882	0.02575	0.02911	0.03563	0.03728	0.03564	0.02789	0.00152	0.03618	0.00078	3.35863	3.02344	3.36396	4.0461	4.35389	4.11994	3.24868	0.15928	4.17331	0.1312	2.88461
NM_002687	GXT_2814511	NM_002687	GXL_247959	PNN	5411	NC_000014	chr14	+	39644387	39652422	3606	9	1.03e-09	2.26e-08	-0.41	down	3472	1808	2615	2562	1827	2255	0.07748	0.08411	0.09026	0.1124	0.10294	0.10498	0.08395	0.00522	0.10677	0.00406	8.09423	8.81388	9.32628	11.7121	10.7692	10.8944	8.7448	0.50535	11.1252	0.41811	3.34531
NM_003101	GXT_2807644	NM_003101	GXL_120944	SOAT1	6646	NC_000001	chr1	+	179263017	179324453	3393	16	4.59e-06	4.43e-05	-0.41	down	2116	967	1320	1527	882	1278	0.04599	0.04419	0.04381	0.0658	0.04823	0.05753	0.04466	0.00095	0.05719	0.00718	5.24268	5.00999	5.00325	7.41883	5.52527	6.56188	5.08531	0.11131	6.50199	0.7742	3.08955
NM_003758	GXT_21914679	NM_003758	GXL_4944	EIF3J	8669	NC_000015	chr15	+	44829266	44855001	2558	8	4.83e-09	9.11e-08	-0.41	down	2398	1019	1564	1563	1120	1438	0.07448	0.06541	0.07355	0.0926	0.08629	0.09074	0.07115	0.00407	0.08988	0.00265	7.88079	7.00274	7.86319	10.0725	9.3065	9.79354	7.58224	0.40983	9.72419	0.31655	3.13788
NM_003979	GXT_2810616	NM_003979	GXL_59510	GPRC5A	9052	NC_000012	chr12	+	13043956	13066600	2851	4	0.046	0.114	-0.41	down	128	51	104	90	68	79	0.00383	0.00345	0.0048	0.00539	0.00525	0.00505	0.00403	0.00057	0.00523	0.00014	0.37743	0.31446	0.46914	0.52039	0.50697	0.48274	0.38701	0.06351	0.50337	0.01558	1.89763
NM_004559	GXT_2807476	NM_004559	GXL_47074	YBX1	4904	NC_000001	chr1	+	43148066	43168020	1546	8	1.42e-14	7.81e-13	-0.41	down	35512	15734	21311	21020	17359	21144	1.70337	1.54394	1.53138	1.91589	2.04698	2.06225	1.5929	0.07828	2.00837	0.06569	193.102	178.906	177.279	224.132	238.662	238.264	183.096	7.10682	233.686	6.75799	4.29756
NM_004774	GXT_2836926	NM_004774	GXL_36911	MED1	5469	NC_000017	chr17	-	37560538	37607527	8148	17	1.28e-12	5.07e-11	-0.41	down	3942	1950	2714	2752	2021	2448	0.04049	0.04232	0.04228	0.05463	0.05235	0.05216	0.0417	0.00085	0.05305	0.00112	4.06712	4.20705	4.28372	5.56772	5.27211	5.2341	4.18596	0.08967	5.35798	0.14912	3.38148
NM_004792	GXT_2812683	NM_004792	GXL_925770	PPIG	9360	NC_000002	chr2	+	170440850	170494254	2706	14	6.46e-09	1.18e-07	-0.41	down	2174	991	1406	1490	1060	1255	0.06007	0.05599	0.05792	0.08046	0.07556	0.07222	0.05799	0.00167	0.07608	0.00338	6.75388	6.43784	6.68221	9.07692	8.3262	8.07974	6.62464	0.13529	8.49429	0.42409	3.10323
NM_005441	GXT_2815348	NM_005441	GXL_163517	CHAF1B	8208	NC_000021	chr21	+	37757689	37789125	2279	14	6.68e-10	1.54e-08	-0.41	down	3096	1521	1938	2026	1455	2011	0.0969	0.0997	0.09286	0.12415	0.11768	0.1316	0.09649	0.00281	0.12448	0.00569	11.4203	11.7322	10.9363	14.6546	13.5702	15.3727	11.3629	0.32743	14.5325	0.74088	3.26261
NM_006842	GXT_2805746	NM_006842	GXL_38923	SF3B2	10992	NC_000011	chr11	+	65819816	65836382	2894	22	4.93e-14	2.47e-12	-0.41	down	10518	4704	6478	6299	5102	6554	0.25395	0.23772	0.23972	0.29618	0.3117	0.33108	0.2438	0.00723	0.31299	0.01428	30.5531	28.5735	28.7876	35.88	37.4723	39.4538	29.3047	0.88708	37.6021	1.46187	3.77706
NM_012115	GXT_22027133	NM_012115	GXL_261176	CASP8AP2	9994	NC_000006	chr6	+	90539619	90581109	6129	9	2.39e-09	4.79e-08	-0.41	down	3958	2091	2923	2977	2102	2483	0.05656	0.06282	0.06479	0.08321	0.0755	0.073	0.06139	0.00351	0.07724	0.00435	5.42885	5.99734	6.13341	8.00699	7.28974	7.05778	5.8532	0.30516	7.4515	0.40404	3.40152
NM_012317	GXT_2835379	NM_012317	GXL_89710	LDOC1	23641	NC_000023	chrX	-	140269930	140271310	1381	1	0.111	0.225	-0.41	down	86	39	38	54	35	49	0.00574	0.00556	0.00374	0.00724	0.00606	0.00697	0.00501	0.0009	0.00676	0.0005	0.52351	0.49644	0.35388	0.64458	0.5387	0.61814	0.45794	0.07441	0.60047	0.04499	1.66276
NM_014470	GXT_2835990	NM_014470	GXL_193749	RND1	27289	NC_000012	chr12	-	49250916	49259653	1665	5	0.04	0.103	-0.41	down	160	67	78	95	65	94	0.00792	0.00733	0.00596	0.00879	0.008	0.00996	0.00707	0.00082	0.00892	0.00081	0.80784	0.70738	0.60248	0.94057	0.82979	0.98355	0.7059	0.08384	0.91797	0.06477	1.92771
NM_014850	GXT_2828569	NM_014850	GXL_1231082	SRGAP3	9901	NC_000003	chr3	-	9022278	9291311	8901	22	0.00127	0.00597	-0.41	down	364	174	241	249	183	219	0.00316	0.00314	0.0033	0.00426	0.00403	0.00412	0.0032	7e-05	0.00414	9e-05	0.34378	0.34364	0.34821	0.46115	0.437	0.42863	0.34521	0.00212	0.44226	0.01379	2.33646
NM_015871	GXT_2803309	NM_015871	GXL_925399	ZNF593	51042	NC_000001	chr1	+	26496388	26497364	649	3	0.000103	0.000681	-0.41	down	754	358	421	434	384	449	0.09235	0.09244	0.07956	0.10463	0.12156	0.11482	0.08812	0.00605	0.11367	0.00696	9.7667	9.6969	8.34257	11.0236	12.5764	12.0527	9.26872	0.65551	11.8842	0.64499	2.62566
NM_016630	GXT_2840072	NM_016630	GXL_189766	SPG21	51324	NC_000015	chr15	-	65255363	65282251	1798	9	1.94e-09	3.97e-08	-0.41	down	2076	941	1383	1296	1080	1263	0.08857	0.08323	0.08892	0.10702	0.11498	0.11086	0.08691	0.0026	0.11095	0.00325	9.70642	9.20014	9.89225	11.8822	12.7674	12.2376	9.5996	0.29247	12.2957	0.36373	3.08386
NM_017850	GXT_2833063	NM_017850	GXL_218311	C1orf109	54955	NC_000001	chr1	-	38147242	38156192	2355	5	1.55e-07	2.13e-06	-0.41	down	1260	596	836	838	636	763	0.04556	0.04491	0.0463	0.05865	0.05891	0.05817	0.04559	0.00057	0.05858	0.00031	4.49781	4.44887	4.56539	5.86588	5.74031	5.64436	4.50402	0.04777	5.75018	0.0907	2.87254
NM_017915	GXT_24507329	NM_017915	GXL_103747	C12orf48	55010	NC_000012	chr12	+	102513956	102591298	3081	11	5.27e-06	5.01e-05	-0.41	down	2194	937	1460	1591	943	1278	0.05707	0.05167	0.05951	0.0819	0.06389	0.06948	0.05608	0.00328	0.07176	0.00753	5.98641	5.34617	6.0943	8.51253	6.50562	7.22637	5.80896	0.33019	7.41484	0.83009	3.10403
NM_018447	GXT_22021912	NM_018447	GXL_1231090	TMEM111	55831	NC_000003	chr3	-	10005636	10028522	1064	8	8.58e-09	1.53e-07	-0.41	down	2258	1085	1407	1479	1043	1438	0.15212	0.15323	0.14275	0.19341	0.17116	0.20288	0.14937	0.0047	0.18915	0.0133	17.8404	17.926	17.0065	22.9143	20.8359	23.545	17.5909	0.41474	22.4317	1.15744	3.12057
NM_018944	GXT_2840797	NM_018944	GXL_163503	MIS18A	54069	NC_000021	chr21	-	33640530	33651376	1571	5	8.26e-07	9.54e-06	-0.41	down	1220	604	849	857	581	802	0.06533	0.06714	0.06733	0.08792	0.07956	0.08747	0.0666	0.0009	0.08498	0.00384	6.52837	6.75858	6.95015	8.99259	7.86084	8.89364	6.7457	0.17243	8.58236	0.51179	2.87313
NM_020647	GXT_21915514	NM_020647	GXL_317006	JPH1	56704	NC_000008	chr8	-	75146939	75233562	4373	6	8.05e-06	7.3e-05	-0.41	down	842	384	536	540	437	486	0.01736	0.01642	0.01695	0.02191	0.0222	0.02102	0.01691	0.00038	0.02171	0.0005	1.61865	1.54364	1.57633	2.03561	2.12408	1.93615	1.57954	0.03071	2.03195	0.07677	2.68812
NM_022133	GXT_23218534	NM_022133	GXL_172557	SNX16	64089	NC_000008	chr8	-	82711818	82754521	3456	9	0.00599	0.022	-0.41	down	298	108	198	181	139	178	0.00737	0.00558	0.00717	0.00841	0.00835	0.0085	0.00671	0.0008	0.00842	6e-05	0.72488	0.54934	0.73681	0.86335	0.85489	0.89728	0.67034	0.0857	0.87184	0.01832	2.22011
NM_022459	GXT_22531371	NM_022459	GXL_159141	XPO4	64328	NC_000013	chr13	-	21351468	21476913	9886	23	1.57e-09	3.29e-08	-0.41	down	2796	1269	1962	1929	1417	1660	0.02308	0.02133	0.02462	0.03099	0.02935	0.02809	0.02301	0.00134	0.02948	0.00119	2.3776	2.2565	2.55235	3.21656	3.04662	2.92529	2.39548	0.12144	3.06282	0.11946	3.22237
NM_022840	GXT_2840351	NM_022840	GXL_70918	METTL4	64863	NC_000018	chr18	-	2537524	2571489	3674	9	3.61e-06	3.6e-05	-0.41	down	928	419	645	590	477	585	0.0207	0.0199	0.02199	0.02552	0.02761	0.02745	0.02086	0.00086	0.02686	0.00095	2.12339	2.00479	2.25779	2.64724	2.75961	2.77395	2.12866	0.10335	2.72693	0.05665	2.74089
NM_023011	GXT_2810788	NM_023011	GXL_179538	UPF3A	65110	NC_000013	chr13	+	115047059	115071292	2387	10	0.000402	0.00222	-0.41	down	560	265	436	355	286	415	0.01928	0.01801	0.02201	0.02298	0.02317	0.02729	0.01977	0.00167	0.02448	0.00199	1.97223	1.95159	2.34907	2.45164	2.54673	3.02884	2.09096	0.1827	2.67574	0.25268	2.54654
NM_024515	GXT_2800166	NM_024515	GXL_172960	WDR25	79446	NC_000014	chr14	+	100842833	100996640	2121	7	0.01	0.0337	-0.41	down	246	135	149	170	108	173	0.00935	0.01108	0.00883	0.01205	0.01005	0.01389	0.00975	0.00096	0.012	0.00157	0.97503	1.11889	0.90346	1.32126	1.08231	1.42098	0.99913	0.08958	1.27485	0.1421	2.17706
NM_025205	GXT_2803938	NM_025205	GXL_164873	MED28	80306	NC_000004	chr4	+	17616273	17626160	1281	4	4.25e-05	0.000317	-0.41	down	776	432	596	595	445	486	0.05092	0.05612	0.05621	0.07387	0.07026	0.06419	0.05442	0.00247	0.06944	0.00399	5.09253	5.92829	5.98356	7.65681	7.3838	6.6095	5.66813	0.40763	7.2167	0.44359	2.70643
NM_030650	GXT_2827364	NM_030650	GXL_241077	KIAA1715	80856	NC_000002	chr2	-	176790410	176867018	5765	13	2.47e-10	6.16e-09	-0.41	down	3558	1769	2398	2462	1912	2080	0.04872	0.05113	0.05032	0.06606	0.06697	0.05881	0.05006	0.001	0.06395	0.00365	5.18833	5.39415	5.34949	7.03994	7.04949	6.28558	5.31066	0.0884	6.79167	0.35788	3.33271
NM_031480	GXT_2809095	NM_031480	GXL_190643	RIOK1	83732	NC_000006	chr6	+	7390062	7418270	2477	17	1.81e-08	3.02e-07	-0.41	down	1922	877	1330	1321	917	1201	0.05203	0.05082	0.05527	0.07133	0.06227	0.06683	0.05271	0.00188	0.06681	0.0037	6.52302	6.22398	6.90539	8.79137	7.86887	8.44692	6.5508	0.27888	8.36905	0.38061	3.05931
NM_033124	GXT_2810573	NM_033124	GXL_59566	CCDC65	85478	NC_000012	chr12	+	49297893	49315359	1815	8	0.191	0.335	-0.41	down	40	21	29	35	21	23	0.00177	0.00207	0.0021	0.00335	0.00263	0.00249	0.00198	0.00015	0.00282	0.00038	0.18527	0.20339	0.20549	0.31789	0.24593	0.22077	0.19805	0.00908	0.26153	0.04115	1.42051
NM_033211	GXT_2808627	NM_033211	GXL_6068	C5orf30	90355	NC_000005	chr5	+	102594442	102614361	3010	3	5.63e-07	6.72e-06	-0.41	down	1232	544	835	821	611	730	0.03698	0.03415	0.03816	0.04857	0.04675	0.04585	0.03643	0.00168	0.04706	0.00113	3.44085	3.17707	3.56765	4.49631	4.31463	4.22511	3.39519	0.16269	4.34535	0.11283	2.85773
NM_078469	GXT_2810206	NM_078469	GXL_134253	BCCIP	56647	NC_000010	chr10	+	127512104	127531376	2350	7	8.61e-10	1.93e-08	-0.41	down	2758	1203	1684	1765	1276	1628	0.08792	0.07874	0.08245	0.11166	0.10087	0.10802	0.08304	0.00377	0.10685	0.00448	9.86615	8.99896	9.21588	12.381	11.5412	12.0689	9.36033	0.36847	11.997	0.34659	3.1921
NM_133443	GXT_2806539	NM_133443	GXL_98607	GPT2	84706	NC_000016	chr16	+	46918308	46965201	3958	12	5.07e-07	6.13e-06	-0.41	down	1534	673	945	872	763	958	0.03053	0.02835	0.02908	0.03466	0.03871	0.04053	0.02932	0.00091	0.03797	0.00245	3.25815	2.98905	3.07057	3.63179	4.09749	4.21668	3.10592	0.11267	3.98199	0.25236	2.93668
NM_153340	GXT_2803207	NM_153340	GXL_1227106	ATXN7L2	127002	NC_000001	chr1	+	110026561	110035426	2388	11	0.00322	0.0132	-0.41	down	302	166	250	224	158	229	0.01035	0.01145	0.01262	0.01379	0.01354	0.01551	0.01147	0.00093	0.01428	0.00088	1.06315	1.22199	1.34638	1.5463	1.40634	1.67064	1.21051	0.11591	1.54109	0.10796	2.30892
NM_177417	GXT_22026514	NM_177417	GXL_262141	KLC3	147700	NC_000019	chr19	+	45843998	45854778	1793	13	0.000183	0.00113	-0.41	down	644	295	392	363	310	433	0.02675	0.02522	0.02408	0.02946	0.03228	0.03636	0.02535	0.00109	0.0327	0.00283	3.01944	2.89225	2.8117	3.33738	3.67494	4.20716	2.9078	0.08552	3.73983	0.35804	2.56663
NM_181527	GXT_2807152	NM_181527	GXL_132609	NAA20	51126	NC_000020	chr20	+	19998543	20014269	1065	6	1e-07	1.43e-06	-0.41	down	1518	683	948	1010	736	870	0.10143	0.0932	0.09649	0.13367	0.12536	0.12095	0.09704	0.00338	0.12666	0.00527	11.9824	11.2737	11.4478	15.6333	14.6892	14.2315	11.5679	0.30155	14.8513	0.58367	2.94052
NM_181837	GXT_2813235	NM_181837	GXL_261324	ORC3	23595	NC_000006	chr6	+	88299785	88377172	2572	20	2.34e-11	7.37e-10	-0.41	down	3662	1684	2530	2439	1902	2182	0.0961	0.09388	0.10267	0.12684	0.12812	0.11939	0.09755	0.00373	0.12478	0.00385	11.9693	11.5097	12.6506	15.6322	15.7184	14.7797	12.0432	0.46869	15.3768	0.42367	3.33733
NM_199482	GXT_2812670	NM_199482	GXL_1230723	MOBKL3	25843	NC_000002	chr2	+	198380295	198418423	3785	8	3.84e-07	4.8e-06	-0.41	down	2226	972	1426	1564	1013	1253	0.04588	0.04278	0.04578	0.06518	0.05355	0.05408	0.04481	0.00144	0.0576	0.00536	4.94403	4.51435	4.84525	6.81163	5.68869	5.76722	4.76788	0.18375	6.08918	0.51185	3.10608
NM_000367	GXT_2818617	NM_000367	GXL_43586	TPMT	7172	NC_000006	chr6	-	18128542	18155374	3250	9	1.34e-08	2.28e-07	-0.4	down	2150	1034	1369	1438	1002	1328	0.04845	0.04815	0.04656	0.06241	0.05678	0.06101	0.04772	0.00083	0.06007	0.00239	5.5613	5.59283	5.4173	7.29383	6.5532	7.11862	5.52381	0.07641	6.98855	0.31604	3.09899
NM_001001481	GXT_2829290	NM_001001481	GXL_1237600	UBE2W	55284	NC_000008	chr8	-	74702840	74791110	4039	7	2.36e-07	3.11e-06	-0.4	down	1744	818	1089	1169	869	969	0.03614	0.03538	0.03464	0.04759	0.04553	0.04241	0.03539	0.00061	0.04518	0.00213	3.62989	3.5602	3.4675	4.77112	4.57314	4.17957	3.55253	0.06652	4.50794	0.24586	3.00101
NM_001010851	GXT_2806999	NM_001010851	GXL_32026	ZNF766	90321	NC_000019	chr19	+	52772824	52795976	2975	4	0.00034	0.00192	-0.4	down	562	291	445	365	334	380	0.01717	0.01831	0.01992	0.02181	0.02544	0.02342	0.01847	0.00113	0.02356	0.00149	1.58807	1.71949	1.92369	2.02249	2.38632	2.22525	1.74375	0.13809	2.21135	0.14886	2.5559
NM_001010935	GXT_2803192	NM_001010935	GXL_925446	RAP1A	5906	NC_000001	chr1	+	112162405	112256101	1906	9	3.74e-06	3.72e-05	-0.4	down	1264	572	713	767	580	747	0.04673	0.04553	0.04219	0.05766	0.05527	0.05791	0.04482	0.00192	0.05695	0.00119	5.57501	5.27555	4.81093	6.63365	6.46806	6.82777	5.2205	0.31435	6.64316	0.147	2.84386
NM_001011667	GXT_2804814	NM_001011667	GXL_67161	CHCHD7	79145	NC_000008	chr8	+	57124315	57131178	1732	5	1.62e-06	1.75e-05	-0.4	down	1148	549	721	761	554	681	0.05024	0.04895	0.04827	0.06201	0.05973	0.06027	0.04915	0.00082	0.06067	0.00097	5.57205	5.5721	5.35365	7.24297	6.79878	6.84984	5.49927	0.10297	6.96386	0.19846	2.82304
NM_001031712	GXT_21914276	NM_001031712	GXL_232898	TRMT11	60487	NC_000006	chr6	+	126307576	126360422	1953	13	1.75e-08	2.92e-07	-0.4	down	2178	1095	1540	1564	1145	1305	0.07352	0.07726	0.08055	0.10801	0.09799	0.09304	0.07711	0.00287	0.09968	0.00623	9.37512	9.85613	10.141	13.2012	12.4616	11.641	9.79075	0.31607	12.4346	0.63725	3.12646
NM_001142522	GXT_23385726	NM_001142522	GXL_190661	FBXO5	26271	NC_000006	chr6	-	153291658	153304740	2253	5	9.43e-10	2.09e-08	-0.4	down	2278	1123	1489	1522	1175	1365	0.0848	0.08795	0.08619	0.11064	0.11123	0.10554	0.08631	0.00129	0.10914	0.00255	8.4999	8.7622	8.49955	11.1361	11.0853	10.5549	8.58722	0.12373	10.9254	0.26283	3.13162
NM_001153585	GXT_23535999	NM_001153585	GXL_33745	SCOC	60592	NC_000004	chr4	+	141264615	141303710	1999	4	1.2e-07	1.7e-06	-0.4	down	2726	1300	1926	1989	1257	1719	0.11816	0.11842	0.12767	0.17157	0.13869	0.15542	0.12142	0.00442	0.15523	0.01342	11.464	11.4321	12.391	16.4022	13.3657	14.9811	11.7623	0.44472	14.9163	1.24049	3.2188
NM_002095	GXT_2829396	NM_002095	GXL_29970	GTF2E2	2961	NC_000008	chr8	-	30436031	30515738	1536	8	1.62e-07	2.22e-06	-0.4	down	1956	889	1118	1164	931	1149	0.09387	0.08889	0.08238	0.1109	0.11324	0.11517	0.08838	0.0047	0.1131	0.00175	10.7053	10.1743	9.3608	12.4923	12.8833	13.032	10.0801	0.55291	12.8025	0.22761	3.03396
NM_002184	GXT_2834190	NM_002184	GXL_159508	IL6ST	3572	NC_000005	chr5	-	55230923	55290821	9057	17	2.17e-12	8.24e-11	-0.4	down	5804	2839	4003	4089	2913	3541	0.05343	0.05481	0.05654	0.07424	0.0679	0.06837	0.05493	0.00127	0.07017	0.00288	5.38722	5.5103	5.68413	7.4424	6.83636	6.81119	5.52722	0.1218	7.02998	0.2918	3.54584
NM_002615	GXT_22028063	NM_002615	GXL_381695	SERPINF1	5176	NC_000017	chr17	+	1665259	1680859	1533	8	0.000514	0.00273	-0.4	down	666	276	371	371	283	420	0.03265	0.03057	0.02883	0.03662	0.03538	0.04266	0.03068	0.00156	0.03822	0.00318	3.65219	3.16491	3.11239	3.98944	3.92386	4.77297	3.30983	0.24303	4.22876	0.38575	2.55388
NM_003454	GXT_2840138	NM_003454	GXL_75904	ZNF200	7752	NC_000016	chr16	-	3272325	3285186	3387	5	4.85e-05	0.000355	-0.4	down	674	351	472	469	346	433	0.01751	0.01885	0.01891	0.0239	0.02259	0.02319	0.01842	0.00065	0.02323	0.00054	1.67288	1.82174	1.79221	2.28264	2.17135	2.22717	1.76228	0.06435	2.22705	0.04543	2.61909
NM_003549	GXT_2833883	NM_003549	GXL_694088	HYAL3	8372	NC_000003	chr3	-	50330259	50336899	1945	4	0.0665	0.152	-0.4	down	110	50	87	81	47	81	0.00482	0.00488	0.00596	0.00691	0.00549	0.00763	0.00522	0.00052	0.00668	0.00089	0.47544	0.4519	0.57526	0.68651	0.51363	0.72552	0.50087	0.05347	0.64189	0.09208	1.84303
NM_004522	GXT_23535993	NM_004522	GXL_58109	KIF5C	3800	NC_000002	chr2	+	149632819	149883273	6931	26	1.67e-09	3.46e-08	-0.4	down	4376	2299	2845	3090	2206	2648	0.04915	0.05276	0.04863	0.0674	0.06179	0.06095	0.05018	0.00184	0.06338	0.00286	5.30766	5.83093	5.27897	7.34924	6.76517	6.65585	5.47252	0.2537	6.92342	0.30439	3.42292
NM_005007	GXT_2809042	NM_005007	GXL_156143	NFKBIL1	4795	NC_000006	chr6	+	31515353	31526606	1483	4	1.03e-05	9.1e-05	-0.4	down	874	396	544	537	417	543	0.04935	0.04739	0.04681	0.06064	0.05882	0.06511	0.04785	0.00109	0.06152	0.00264	4.95441	4.69406	4.71759	5.96916	5.97673	6.37881	4.78869	0.11758	6.10823	0.19135	2.6981
NM_005530	GXT_2811071	NM_005530	GXL_230442	IDH3A	3419	NC_000015	chr15	+	78441719	78462884	2665	11	7.97e-13	3.26e-11	-0.4	down	5334	2620	3431	3536	2578	3346	0.15214	0.15368	0.14749	0.19705	0.18633	0.19691	0.1511	0.00263	0.19343	0.00502	16.8259	17.2822	16.5572	21.8723	20.5615	21.8731	16.8884	0.29927	21.4356	0.61811	3.49877
NM_006626	GXT_2829601	NM_006626	GXL_190160	ZBTB6	10773	NC_000009	chr9	-	125670335	125675609	4106	2	8.28e-05	0.000564	-0.4	down	806	405	512	591	391	456	0.01791	0.01869	0.01758	0.02593	0.02251	0.02131	0.01806	0.00047	0.02325	0.00196	1.6502	1.73393	1.60366	2.37273	2.02408	1.93476	1.6626	0.0539	2.11052	0.18896	2.68064
NM_012450	GXT_2838795	NM_012450	GXL_182518	SLC13A4	26266	NC_000007	chr7	-	135365985	135412933	2896	16	0.00222	0.00963	-0.4	down	370	189	227	224	206	222	0.00947	0.01017	0.00901	0.01126	0.01288	0.01207	0.00955	0.00048	0.01207	0.00066	1.07405	1.14725	1.00807	1.27506	1.51195	1.33547	1.07646	0.05685	1.37416	0.10051	2.33713
NM_014233	GXT_2832383	NM_014233	GXL_36955	UBTF	7343	NC_000017	chr17	-	42282401	42295664	4571	20	4.76e-09	8.99e-08	-0.4	down	4138	1852	2516	2474	1862	2652	0.06546	0.0603	0.06044	0.07587	0.07227	0.08649	0.06207	0.0024	0.07821	0.00604	7.61028	7.12236	7.07884	8.92213	8.65839	10.1075	7.27049	0.24092	9.22934	0.63022	3.36723
NM_014394	GXT_2805446	NM_014394	GXL_248837	GHITM	27069	NC_000010	chr10	+	85899185	85913311	2449	9	3.18e-15	1.97e-13	-0.4	down	12126	5604	7859	7874	5715	7524	0.37738	0.35993	0.37142	0.47743	0.44623	0.47811	0.36958	0.00724	0.46726	0.01487	41.6246	40.2257	41.2706	53.0013	49.6017	53.5231	41.0403	0.59386	52.042	1.73869	3.84743
NM_014650	GXT_2832624	NM_014650	GXL_824877	ZNF432	9668	NC_000019	chr19	-	52536677	52552073	2573	5	0.0102	0.0341	-0.4	down	224	111	174	156	109	164	0.00778	0.00779	0.00912	0.01058	0.00966	0.01125	0.00823	0.00063	0.0105	0.00065	0.73186	0.75836	0.8697	0.99946	0.90044	1.11041	0.78664	0.05972	1.00344	0.08577	2.15534
NM_014781	GXT_2829356	NM_014781	GXL_29919	RB1CC1	9821	NC_000008	chr8	-	53535018	53627026	6667	24	5.7e-11	1.65e-09	-0.4	down	5994	2846	3986	4213	2945	3490	0.07116	0.07047	0.07304	0.10003	0.09026	0.08781	0.07156	0.00109	0.0927	0.00528	7.55801	7.50411	7.68899	10.417	9.38909	9.11961	7.5837	0.07763	9.64189	0.55899	3.55015
NM_014937	GXT_2814010	NM_014937	GXL_134304	INPP5F	22876	NC_000010	chr10	+	121485609	121588659	4932	20	7.14e-10	1.63e-08	-0.4	down	2956	1288	1979	1945	1454	1729	0.0472	0.0425	0.04881	0.06123	0.05844	0.0571	0.04617	0.00268	0.05892	0.00172	5.03852	4.59079	5.16042	6.50095	6.26629	6.10736	4.92991	0.2449	6.29153	0.16167	3.23283
NM_017847	GXT_2803194	NM_017847	GXL_120906	C1orf27	54953	NC_000001	chr1	+	186344890	186390503	3896	14	6.12e-08	9.2e-07	-0.4	down	1910	906	1376	1343	995	1137	0.03854	0.03753	0.04151	0.05229	0.04981	0.04568	0.03919	0.00169	0.04926	0.00273	4.12131	4.08793	4.54215	5.68247	5.42841	5.0842	4.25046	0.2067	5.39836	0.24517	3.06383
NM_018141	GXT_2834531	NM_018141	GXL_40112	MRPS10	55173	NC_000006	chr6	-	42174539	42185633	2140	7	8.89e-10	1.99e-08	-0.4	down	2818	1289	1835	1901	1321	1695	0.10356	0.09909	0.1017	0.13391	0.12013	0.12756	0.10145	0.00183	0.1272	0.00563	11.07	10.5885	11.0277	14.6436	13.1207	13.7987	10.8954	0.21771	13.8543	0.62296	3.21458
NM_020357	GXT_2803826	NM_020357	GXL_119145	PCNP	57092	NC_000003	chr3	+	101293042	101313281	2239	5	1.51e-10	3.92e-09	-0.4	down	4650	2047	2871	3028	2177	2638	0.16936	0.15544	0.16138	0.22195	0.20452	0.20329	0.16206	0.0057	0.20992	0.00852	17.459	16.0716	16.4908	22.2937	20.6668	20.5259	16.6738	0.58102	21.1621	0.8022	3.41736
NM_022475	GXT_2808589	NM_022475	GXL_926016	HHIP	64399	NC_000004	chr4	+	145567148	145659881	3555	13	0.0128	0.0409	-0.4	down	218	98	135	141	107	126	0.00456	0.00443	0.00462	0.00592	0.00605	0.00588	0.00454	8e-05	0.00595	7e-05	0.51551	0.4846	0.48838	0.65382	0.63975	0.61746	0.49616	0.01377	0.63701	0.01497	2.09575
NM_022739	GXT_2832241	NM_022739	GXL_36094	SMURF2	64750	NC_000017	chr17	-	62540735	62658386	3866	19	3.78e-09	7.31e-08	-0.4	down	2812	1314	1991	1963	1422	1672	0.05396	0.05202	0.05733	0.07244	0.06666	0.06651	0.05444	0.00219	0.06854	0.00276	6.1147	5.97486	6.62326	8.37025	7.8182	7.53452	6.23761	0.27861	7.90766	0.347	3.22677
NM_023012	GXT_2823722	NM_023012	GXL_66130	RSRC2	65117	NC_000012	chr12	-	122989190	123011560	2349	10	8.01e-10	1.81e-08	-0.4	down	3714	1801	2728	2424	2079	2316	0.12177	0.12397	0.13713	0.15671	0.17075	0.15908	0.12762	0.00678	0.16218	0.00614	13.2917	13.478	14.9356	17.011	18.8122	17.1766	13.9018	0.735	17.6666	0.8129	3.3566
NM_023080	GXT_2792966	NM_023080	GXL_115003	C8orf33	65265	NC_000008	chr8	+	146277824	146281416	2619	5	1.28e-06	1.41e-05	-0.4	down	1578	670	938	989	683	940	0.05148	0.04579	0.0476	0.06306	0.05775	0.06399	0.04829	0.00237	0.0616	0.00275	5.06516	4.49711	4.60606	6.22502	5.54312	6.25279	4.72278	0.24615	6.00698	0.32819	2.93985
NM_024046	GXT_2838326	NM_024046	GXL_171202	CAMKV	79012	NC_000003	chr3	-	49895422	49907369	3028	11	0.0147	0.046	-0.4	down	194	112	131	140	112	118	0.00529	0.00585	0.005	0.00719	0.00765	0.00625	0.00538	0.00035	0.00703	0.00058	0.5386	0.65021	0.55639	0.76217	0.7862	0.6789	0.58173	0.04896	0.74242	0.04598	2.09108
NM_024546	GXT_2823949	NM_024546	GXL_159149	RNF219	79596	NC_000013	chr13	-	79188421	79233314	3534	6	6.85e-05	0.000478	-0.4	down	820	357	594	495	454	503	0.02003	0.01771	0.02199	0.02343	0.02818	0.02526	0.01991	0.00175	0.02562	0.00196	1.9506	1.77581	2.16163	2.30897	2.7306	2.47961	1.96268	0.15774	2.50639	0.17317	2.68485
NM_024753	GXT_22018453	NM_024753	GXL_241161	TTC21B	79809	NC_000002	chr2	-	166730453	166810348	4896	29	3.47e-08	5.48e-07	-0.4	down	2140	1064	1616	1546	1143	1333	0.0317	0.03287	0.03604	0.04502	0.04303	0.04028	0.03354	0.00183	0.04278	0.00194	3.67446	3.82028	4.24485	5.20533	4.96219	4.74318	3.9132	0.24195	4.97023	0.18876	3.12732
NM_025238	GXT_2840107	NM_025238	GXL_189836	BTBD1	53339	NC_000015	chr15	-	83685175	83736106	3296	8	1.73e-12	6.66e-11	-0.4	down	6712	3102	4549	4553	3299	3974	0.16435	0.16027	0.1703	0.22155	0.20474	0.20406	0.16497	0.00412	0.21012	0.00809	17.1193	16.5443	17.7497	22.7714	21.2747	21.005	17.1378	0.49227	21.6837	0.77699	3.59572
NM_032810	GXT_2831162	NM_032810	GXL_197080	ATAD1	84896	NC_000010	chr10	-	89512875	89577917	3034	10	1.61e-12	6.23e-11	-0.4	down	4310	2030	2816	2893	2076	2635	0.113	0.10953	0.11353	0.14836	0.13876	0.14324	0.11202	0.00177	0.14345	0.00392	11.9422	11.7618	11.9366	15.7186	14.5439	15.1303	11.8802	0.08372	15.1309	0.47956	3.40392
NM_033113	GXT_2807018	NM_033113	GXL_32122	ZNF628	89887	NC_000019	chr19	+	55987699	55995854	3847	3	0.0521	0.126	-0.4	down	124	72	81	75	79	79	0.00299	0.00362	0.00303	0.00355	0.00489	0.00403	0.00321	0.00029	0.00416	0.00055	0.27097	0.32901	0.27079	0.32138	0.43649	0.35776	0.29026	0.0274	0.37188	0.04804	1.89023
NM_033296	GXT_2808498	NM_033296	GXL_826121	MRFAP1	93621	NC_000004	chr4	+	6642445	6644449	1534	2	6.66e-11	1.89e-09	-0.4	down	3328	1515	2171	2140	1565	2078	0.19415	0.18721	0.19593	0.24963	0.23502	0.25591	0.19243	0.00376	0.24685	0.00875	18.2381	17.3613	18.2011	22.9968	21.6849	23.5994	17.9335	0.40489	22.7604	0.79928	3.28503
NM_138381	GXT_2808274	NM_138381	GXL_193581	OXNAD1	92106	NC_000003	chr3	+	16306667	16347594	3968	9	8.57e-07	9.88e-06	-0.4	down	1086	509	751	730	549	668	0.02132	0.0208	0.02235	0.02715	0.02638	0.02651	0.02149	0.00064	0.02668	0.00034	2.3008	2.25497	2.43406	3.03271	2.94083	2.93282	2.32994	0.07596	2.96879	0.04532	2.81224
NM_138576	GXT_2839904	NM_138576	GXL_101195	BCL11B	64919	NC_000014	chr14	-	99635624	99737822	7816	4	0.00322	0.0132	-0.4	down	324	169	202	216	164	199	0.0038	0.00415	0.00363	0.00503	0.005	0.00494	0.00386	0.00022	0.00499	4e-05	0.34848	0.3801	0.33238	0.45556	0.44599	0.44356	0.35365	0.01982	0.44837	0.00518	2.28556
NM_145018	GXT_2810220	NM_145018	GXL_38944	C11orf82	220042	NC_000011	chr11	+	82612737	82645701	3565	6	0.000293	0.00169	-0.4	down	698	301	447	443	382	358	0.0172	0.015	0.01686	0.02133	0.02379	0.01844	0.01635	0.00097	0.02119	0.00219	1.64595	1.48423	1.61254	2.04844	2.27758	1.74946	1.58091	0.06971	2.02516	0.21623	2.59586
NM_145172	GXT_2807603	NM_145172	GXL_228256	WDR63	126820	NC_000001	chr1	+	85527993	85598821	3007	23	0.00966	0.0326	-0.4	down	286	147	226	238	166	151	0.00626	0.00711	0.00762	0.01053	0.00982	0.00762	0.007	0.00056	0.00932	0.00124	0.79957	0.85937	0.96658	1.30474	1.17339	0.87483	0.87517	0.06909	1.11765	0.17988	2.26717
NM_153358	GXT_2807027	NM_153358	GXL_262463	ZNF791	163049	NC_000019	chr19	+	12721732	12740676	2495	4	0.000263	0.00155	-0.4	down	552	254	429	390	289	350	0.01959	0.01906	0.02397	0.02659	0.0264	0.0252	0.02087	0.0022	0.02606	0.00062	1.8599	1.78961	2.21131	2.57676	2.46205	2.44387	1.95361	0.18447	2.49423	0.05883	2.53529
NM_173480	GXT_2811685	NM_173480	GXL_73932	ZNF57	126295	NC_000019	chr19	+	2900896	2918474	2003	4	0.000513	0.00273	-0.4	down	464	206	300	290	239	272	0.02005	0.01862	0.02019	0.02491	0.02636	0.0252	0.01962	0.00071	0.02549	0.00063	1.94741	1.80793	1.92621	2.3867	2.53621	2.36575	1.89385	0.06137	2.42955	0.0759	2.42651
NM_175623	GXT_2810592	NM_175623	GXL_380919	RAB3IP	117177	NC_000012	chr12	+	70133180	70216984	9636	11	1.96e-09	4.02e-08	-0.4	down	2386	1136	1606	1601	1252	1391	0.01902	0.01964	0.01986	0.02583	0.02591	0.02368	0.01951	0.00036	0.02514	0.00103	2.08159	2.07241	2.14344	2.73889	2.7617	2.51485	2.09915	0.03154	2.67181	0.11138	3.15065
NM_182852	GXT_23535699	NM_182852	GXL_155878	CCNB1IP1	57820	NC_000014	chr14	-	20779529	20797533	1626	7	2.71e-14	1.44e-12	-0.4	down	6800	3338	4320	4349	3426	4206	0.34589	0.35059	0.33631	0.4274	0.43419	0.44091	0.34426	0.00594	0.43417	0.00552	35.1568	36.0878	34.1685	44.0909	44.7853	45.064	35.1377	0.78367	44.6467	0.40919	3.60137
NM_198850	GXT_22801165	NM_198850	GXL_692877	PHLDB3	653583	NC_000019	chr19	-	43979255	44008985	2489	16	0.000252	0.00149	-0.4	down	936	456	516	559	396	631	0.02721	0.02776	0.02334	0.0321	0.02942	0.0384	0.0261	0.00197	0.03331	0.00376	3.16135	3.22058	2.66617	3.70226	3.38173	4.41658	3.01603	0.24857	3.83352	0.43255	2.72318
NM_201263	GXT_2827013	NM_201263	GXL_152510	WARS2	10352	NC_000001	chr1	-	119573839	119683295	2836	6	8.47e-05	0.000574	-0.4	down	776	321	507	500	386	424	0.02326	0.01943	0.02316	0.02893	0.02923	0.02594	0.02195	0.00178	0.02803	0.00149	2.30026	1.98973	2.29913	2.90632	2.89301	2.6046	2.19637	0.14612	2.80131	0.1392	2.64015
NM_207340	GXT_2835685	NM_207340	GXL_41641	ZDHHC24	254359	NC_000011	chr11	-	66306735	66313671	1317	3	0.0161	0.0496	-0.4	down	230	98	135	122	112	146	0.0156	0.01377	0.01365	0.01611	0.01858	0.02049	0.01434	0.00089	0.01839	0.00179	1.46813	1.30808	1.31829	1.52705	1.8076	1.93129	1.36483	0.07316	1.75531	0.16912	2.10266
NM_000123	GXT_2806088	NM_000123	GXL_1224594	ERCC5	2073	NC_000013	chr13	+	103498191	103528351	4088	15	1.89e-07	2.54e-06	-0.39	down	1448	668	1033	952	741	901	0.02879	0.02808	0.03097	0.036	0.03643	0.0365	0.02928	0.00123	0.03631	0.00022	2.97769	2.8725	3.24976	3.83889	3.8528	3.83968	3.03332	0.15896	3.84379	0.00638	2.93685
NM_000636	GXT_2829073	NM_000636	GXL_190635	SOD2	6648	NC_000006	chr6	-	160102755	160114353	1593	5	8.49e-12	2.88e-10	-0.39	down	3752	1751	2396	2330	1895	2252	0.1895	0.18735	0.18681	0.23533	0.2449	0.24139	0.18789	0.00116	0.24054	0.00395	19.8001	19.3226	19.3434	24.1113	25.285	24.6283	19.4887	0.22038	24.6748	0.48029	3.33425
NM_001008237	GXT_2827488	NM_001008237	GXL_75783	TTC32	130502	NC_000002	chr2	-	20096514	20101744	819	3	0.0188	0.0564	-0.39	down	200	94	141	128	96	136	0.01985	0.01802	0.01982	0.0238	0.02317	0.02618	0.01923	0.00086	0.02438	0.0013	2.0529	2.01762	2.2141	2.57636	2.49147	2.89292	2.09487	0.08553	2.65358	0.17275	2.07918
NM_001010872	GXT_21914035	NM_001010872	GXL_261322	FAM83B	222584	NC_000006	chr6	+	54711569	54806820	3167	5	0.000395	0.00218	-0.39	down	526	263	388	377	290	310	0.01518	0.01596	0.01689	0.02111	0.02106	0.01816	0.01601	0.0007	0.02011	0.00138	1.39624	1.45983	1.5756	1.96234	1.94634	1.70528	1.47722	0.07425	1.87132	0.11759	2.51277
NM_001023561	GXT_22531599	NM_001023561	GXL_32003	ZNF749	388567	NC_000019	chr19	+	57946693	57957191	2929	3	0.00336	0.0136	-0.39	down	370	151	229	224	171	215	0.01142	0.0101	0.01115	0.0141	0.01386	0.01412	0.01089	0.00057	0.01403	0.00012	1.06195	0.90626	1.00549	1.26069	1.24093	1.27879	0.99123	0.06435	1.26014	0.01546	2.30821
NM_001040214	GXT_22027049	NM_001040214	GXL_383732	NKAIN2	154215	NC_000006	chr6	+	124125069	125146786	3315	7	0.0625	0.145	-0.39	down	120	74	107	114	57	88	0.00303	0.00382	0.00417	0.00595	0.00387	0.00491	0.00367	0.00048	0.00491	0.00085	0.30431	0.39241	0.41511	0.56689	0.36548	0.46247	0.37061	0.04779	0.46495	0.08224	1.93618
NM_001042749	GXT_22227313	NM_001042749	GXL_11950	STAG2	10735	NC_000023	chrX	+	123094475	123236506	6270	35	3.08e-14	1.61e-12	-0.39	down	18738	9039	12718	12767	9383	11082	0.21646	0.21801	0.22461	0.28777	0.27348	0.26428	0.21969	0.00353	0.27518	0.00966	25.1233	25.3424	26.0864	33.5661	31.8085	30.7916	25.5174	0.41218	32.0554	1.14609	4.04444
NM_001076678	GXT_22225288	NM_001076678	GXL_262487	ZNF493	284443	NC_000019	chr19	+	21579921	21610297	4955	4	0.00316	0.013	-0.39	down	354	168	282	257	188	220	0.00665	0.00642	0.00805	0.00929	0.00867	0.00842	0.00704	0.00072	0.00879	0.00037	0.60059	0.59602	0.73193	0.85501	0.80646	0.7735	0.64285	0.06302	0.81166	0.03348	2.3457
NM_001079559	GXT_22217235	NM_001079559	GXL_41517	HNRNPUL2	221092	NC_000011	chr11	-	62482220	62494821	2988	14	2.1e-06	2.21e-05	-0.39	down	1804	849	990	1113	826	1049	0.04422	0.04219	0.03639	0.05314	0.05059	0.05236	0.04093	0.00332	0.05203	0.00107	5.07548	4.99484	4.26105	6.14037	5.87582	6.11612	4.77712	0.3664	6.0441	0.11941	2.99826
NM_001099645	GXT_22801466	NM_001099645	GXL_694179	RPL22L1	200916	NC_000003	chr3	-	170582664	170588045	1963	4	0.0028	0.0117	-0.39	down	344	156	253	231	170	221	0.01349	0.01213	0.0144	0.01698	0.01662	0.01654	0.01334	0.00093	0.01671	0.00019	1.47319	1.39701	1.65753	1.93987	1.84076	1.96134	1.50924	0.10937	1.91399	0.05252	2.31667
NM_001100910	GXT_22806977	NM_001100910	GXL_693147	FAM72B	653820	NC_000001	chr1	+	120839005	120855681	2374	4	1.55e-07	2.14e-06	-0.39	down	1460	662	938	911	716	877	0.0543	0.05122	0.05374	0.06585	0.06691	0.06644	0.05309	0.00134	0.0664	0.00043	5.17004	4.90198	5.08141	6.32583	6.41064	6.43576	5.05114	0.11151	6.39074	0.04703	2.92151
NM_001102566	GXT_22809840	NM_001102566	GXL_380224	PCP4L1	654790	NC_000001	chr1	+	161228517	161255240	1424	3	0.0017	0.00757	-0.39	down	430	175	274	259	203	253	0.02661	0.02266	0.02674	0.0312	0.03245	0.03157	0.02534	0.00189	0.03174	0.00052	2.53852	2.16034	2.47459	2.99826	3.03009	3.09522	2.39115	0.16528	3.04119	0.04035	2.37718
NM_001136156	GXT_23386865	NM_001136156	GXL_262384	ZNF507	22847	NC_000019	chr19	+	32836514	32878573	7718	7	1.23e-09	2.64e-08	-0.39	down	3206	1647	2207	2235	1674	1929	0.03728	0.04052	0.03905	0.05115	0.04981	0.0469	0.03895	0.00132	0.04929	0.00177	3.49205	3.75131	3.67756	4.77367	4.6102	4.3542	3.64031	0.10907	4.57936	0.17263	3.28914
NM_001178014	GXT_23745137	NM_001178014	GXL_119170	PCCB	5096	NC_000003	chr3	+	135969167	136049013	1876	16	1.68e-11	5.41e-10	-0.39	down	4082	1820	2576	2487	1973	2452	0.14352	0.13728	0.13991	0.17355	0.17412	0.17956	0.14024	0.00256	0.17574	0.00271	18.292	17.0543	17.6594	21.8536	22.3544	22.7703	17.6686	0.50535	22.3261	0.37478	3.36248
NM_002358	GXT_2834045	NM_002358	GXL_221009	MAD2L1	4085	NC_000004	chr4	-	120980577	120988013	1438	5	2.51e-10	6.26e-09	-0.39	down	4164	1955	2757	2823	1944	2522	0.22427	0.21801	0.22695	0.30264	0.26473	0.28445	0.22308	0.00375	0.28394	0.01548	24.3429	23.8991	24.657	32.3618	28.7347	30.554	24.2997	0.31091	30.5501	1.48075	3.38555
NM_002539	GXT_2833562	NM_002539	GXL_75806	ODC1	4953	NC_000002	chr2	-	10580508	10588453	2062	12	4.64e-12	1.65e-10	-0.39	down	8448	4044	5436	5554	3898	5380	0.30544	0.30345	0.29515	0.38476	0.34689	0.40085	0.30135	0.00446	0.3775	0.02262	34.4419	34.476	33.9042	44.4014	40.1811	45.4543	34.274	0.26189	43.3456	2.27855	3.69408
NM_002674	GXT_2831552	NM_002674	GXL_66265	PMCH	5367	NC_000012	chr12	-	102590237	102591614	757	3	0.0102	0.0341	-0.39	down	282	121	210	210	138	157	0.03513	0.03144	0.03996	0.05133	0.04349	0.04064	0.03551	0.00349	0.04515	0.00452	3.13166	2.80986	3.56768	4.57302	3.87483	3.61314	3.16973	0.31055	4.02033	0.40515	2.22617
NM_002718	GXT_2812780	NM_002718	GXL_119169	PPP2R3A	5523	NC_000003	chr3	+	135684515	135866752	6814	14	0.000382	0.00213	-0.39	down	740	322	477	497	390	369	0.00932	0.00848	0.00916	0.01241	0.01184	0.00956	0.00899	0.00036	0.01127	0.00123	0.91296	0.83071	0.90028	1.20236	1.21655	0.94342	0.88132	0.03616	1.12078	0.12554	2.62187
NM_002736	GXT_2813496	NM_002736	GXL_78393	PRKAR2B	5577	NC_000007	chr7	+	106685178	106802256	3661	11	5.78e-09	1.07e-07	-0.39	down	2236	1055	1384	1444	1063	1338	0.0478	0.04646	0.04561	0.06166	0.05556	0.05975	0.04662	0.0009	0.05899	0.00255	5.13444	5.06579	4.86182	6.50201	6.17167	6.36704	5.02068	0.11578	6.34691	0.13561	3.10778
NM_002834	GXT_2810629	NM_002834	GXL_103735	PTPN11	5781	NC_000012	chr12	+	112856536	112947717	6283	16	5.47e-15	3.26e-13	-0.39	down	11290	5375	7366	7542	5519	6729	0.1496	0.14797	0.14859	0.19531	0.18321	0.18296	0.14872	0.00067	0.18716	0.00576	15.106	15.0386	15.0774	19.7879	18.6708	18.658	15.074	0.02763	19.0389	0.52966	3.81932
NM_002860	GXT_2835540	NM_002860	GXL_197183	ALDH18A1	5832	NC_000010	chr10	-	97365686	97416567	3463	18	1.08e-12	4.33e-11	-0.39	down	9836	4463	6230	6071	4555	6228	0.21384	0.2011	0.20599	0.25838	0.2503	0.27968	0.20698	0.00525	0.26279	0.01239	23.8774	22.6552	23.1365	28.8993	27.9579	31.3312	23.2231	0.50269	29.3961	1.42125	3.74958
NM_005871	GXT_2835524	NM_005871	GXL_197130	SMNDC1	10285	NC_000010	chr10	-	112052798	112064707	2029	6	0.000126	0.000813	-0.39	down	832	378	468	521	404	442	0.03372	0.03147	0.02855	0.04171	0.04066	0.03741	0.03125	0.00212	0.03993	0.00183	3.44717	3.27495	2.96638	4.23288	4.23222	3.79508	3.2295	0.1989	4.08673	0.20623	2.65865
NM_006335	GXT_2803344	NM_006335	GXL_120877	TIMM17A	10440	NC_000001	chr1	+	201924619	201939789	1659	6	9.01e-10	2.01e-08	-0.39	down	3164	1451	2054	2073	1449	1967	0.14955	0.13795	0.14677	0.19116	0.1711	0.19071	0.14476	0.00495	0.18432	0.00935	16.0329	15.375	15.9227	20.5984	18.5648	20.6557	15.7769	0.28769	19.9396	0.97241	3.26237
NM_012102	GXT_2832968	NM_012102	GXL_34906	RERE	473	NC_000001	chr1	-	8412464	8877699	8194	24	0.000628	0.00326	-0.39	down	928	535	528	653	488	519	0.00913	0.01088	0.00818	0.01263	0.01197	0.01006	0.0094	0.00112	0.01155	0.00109	0.95208	1.14776	0.82871	1.3137	1.26588	1.10345	0.97618	0.13136	1.22768	0.08998	2.74299
NM_012345	GXT_2831749	NM_012345	GXL_159146	NUFIP1	26747	NC_000013	chr13	-	45513384	45563613	3487	10	0.00179	0.00794	-0.39	down	410	214	270	271	230	236	0.00914	0.01025	0.00928	0.01155	0.01265	0.01078	0.00956	0.00049	0.01166	0.00077	0.98845	1.07884	0.9958	1.28114	1.40199	1.17907	1.02103	0.04099	1.2874	0.09111	2.39035
NM_014106	GXT_2840085	NM_014106	GXL_225528	ZNF770	54989	NC_000015	chr15	-	35270542	35280497	5448	3	3.5e-08	5.51e-07	-0.39	down	2234	1066	1578	1545	1178	1298	0.03774	0.03764	0.04076	0.05138	0.0501	0.04588	0.03871	0.00145	0.04912	0.00235	3.44721	3.43965	3.72505	4.67489	4.59597	4.15068	3.5373	0.13279	4.47385	0.23077	3.12721
NM_015054	GXT_2831568	NM_015054	GXL_66187	UHRF1BP1L	23074	NC_000012	chr12	-	100430863	100536642	5175	21	2.64e-10	6.53e-09	-0.39	down	3534	1766	2213	2327	1747	2131	0.053	0.05556	0.051	0.06955	0.0678	0.06629	0.05319	0.00187	0.06788	0.00133	5.74087	5.99894	5.49963	7.41252	7.17549	7.17388	5.74648	0.20388	7.25396	0.11212	3.31562
NM_015325	GXT_22531505	NM_015325	GXL_45269	KIAA0947	23379	NC_000005	chr5	+	5422807	5490338	7919	19	1.39e-10	3.62e-09	-0.39	down	4546	2265	3182	3203	2344	2720	0.04873	0.05178	0.0529	0.06771	0.06333	0.0609	0.05114	0.00176	0.06398	0.00282	4.82592	5.02797	5.16764	6.66755	6.29153	5.98384	5.00718	0.14028	6.31431	0.27959	3.44023
NM_015448	GXT_2810082	NM_015448	GXL_744096	DPCD	25911	NC_000010	chr10	+	103348089	103369410	799	6	0.000144	0.000915	-0.39	down	1104	431	679	569	559	647	0.09524	0.07639	0.08885	0.09824	0.12203	0.11637	0.08683	0.00783	0.11221	0.01015	11.6157	9.48255	10.9291	11.7394	14.8708	14.1071	10.6758	0.88907	13.5724	1.33313	2.77208
NM_015462	GXT_2811342	NM_015462	GXL_8695	NOL11	25926	NC_000017	chr17	+	65714061	65740266	2454	18	4.85e-12	1.72e-10	-0.39	down	6432	3013	4234	4350	3101	3779	0.18236	0.17791	0.18169	0.23717	0.22378	0.22237	0.18065	0.00196	0.22777	0.00667	22.034	21.5834	22.1891	29.221	26.8594	26.8277	21.9355	0.2569	27.636	1.1208	3.57326
NM_015878	GXT_2838907	NM_015878	GXL_1237826	AZIN1	51582	NC_000008	chr8	-	103838536	103876397	4348	13	1.59e-11	5.14e-10	-0.39	down	6450	3223	4285	4451	3090	4015	0.1203	0.1233	0.12212	0.16097	0.1444	0.15467	0.12191	0.00123	0.15335	0.00683	12.4707	13.0306	12.6743	16.8752	15.1056	16.0871	12.7252	0.2314	16.0226	0.72386	3.58569
NM_015957	GXT_2831473	NM_015957	GXL_141046	APIP	51074	NC_000011	chr11	-	34903842	34937939	1259	7	5.14e-06	4.9e-05	-0.39	down	1172	492	732	723	547	674	0.06502	0.05635	0.06186	0.07915	0.08029	0.08057	0.06108	0.00358	0.08	0.00061	7.8257	6.86964	7.47735	9.46657	9.23486	9.32643	7.3909	0.39507	9.34262	0.09529	2.81158
NM_015984	GXT_2827362	NM_015984	GXL_1227709	UCHL5	51377	NC_000001	chr1	-	192981496	193028523	5108	11	2.72e-08	4.4e-07	-0.39	down	2914	1364	1835	1926	1486	1591	0.04342	0.04324	0.0424	0.05663	0.05524	0.04854	0.04302	0.00044	0.05347	0.00353	4.79579	4.69416	4.62006	6.21563	6.18353	5.42626	4.70334	0.07203	5.94181	0.36478	3.22211
NM_016154	GXT_21914725	NM_016154	GXL_744396	RAB4B	53916	NC_000019	chr19	+	41284124	41302849	1189	8	0.000271	0.00159	-0.39	down	870	438	496	498	402	587	0.05442	0.05484	0.04663	0.05967	0.06218	0.07449	0.05196	0.00378	0.06545	0.00648	6.15118	6.4757	5.36491	6.90442	7.18643	8.60077	5.99726	0.46636	7.56387	0.74218	2.69519
NM_016155	GXT_2805943	NM_016155	GXL_103682	MMP17	4326	NC_000012	chr12	+	132312941	132336316	2408	10	0.094	0.199	-0.39	down	84	46	60	57	48	55	0.00298	0.00315	0.00281	0.00384	0.00424	0.00424	0.00298	0.00014	0.00411	0.00019	0.29325	0.33581	0.32045	0.39021	0.4237	0.39791	0.3165	0.0176	0.40394	0.01432	1.727
NM_016396	GXT_2811031	NM_016396	GXL_4918	CTDSPL2	51496	NC_000015	chr15	+	44719579	44819430	4875	13	8.23e-10	1.85e-08	-0.39	down	2784	1267	1835	1826	1371	1619	0.04449	0.04298	0.04529	0.05707	0.05557	0.05383	0.04425	0.00096	0.05549	0.00132	4.80083	4.56874	4.84088	6.17456	5.97767	5.78567	4.73682	0.11997	5.9793	0.15877	3.20557
NM_016652	GXT_2826469	NM_016652	GXL_122569	CRNKL1	51340	NC_000020	chr20	-	20015012	20036690	4406	15	7.05e-06	6.5e-05	-0.39	down	1370	739	1039	1040	754	830	0.02365	0.02708	0.02676	0.03523	0.03186	0.03039	0.02583	0.00155	0.03249	0.00203	2.61395	2.94845	3.03273	3.89107	3.63744	3.28182	2.86504	0.18085	3.60344	0.24988	2.94184
NM_016724	GXT_2810432	NM_016724	GXL_38920	FOLR1	2348	NC_000011	chr11	+	71900602	71907367	1196	6	0.307	0.468	-0.39	down	28	10	14	14	17	13	0.00189	0.00165	0.00133	0.00167	0.0026	0.00181	0.00162	0.00023	0.00203	0.00041	0.19681	0.14698	0.15054	0.19296	0.30212	0.18936	0.16478	0.0227	0.22815	0.05233	1.16633
NM_017853	GXT_2836554	NM_017853	GXL_133507	TXNL4B	54957	NC_000016	chr16	-	72118756	72127539	2541	4	0.000909	0.00445	-0.39	down	520	223	306	324	247	281	0.01765	0.01595	0.0157	0.02114	0.02097	0.02021	0.01643	0.00087	0.02077	0.0004	1.72036	1.54275	1.54874	2.10194	2.06615	1.92656	1.60395	0.08235	2.03155	0.07566	2.45332
NM_017867	GXT_2828710	NM_017867	GXL_220874	C4orf27	54969	NC_000004	chr4	-	170650619	170679093	1216	8	0.000116	0.000756	-0.39	down	876	374	599	523	488	489	0.05211	0.04571	0.05409	0.06242	0.07252	0.06066	0.05064	0.00358	0.0652	0.00523	6.05608	5.4067	6.33513	7.09003	8.53012	7.00578	5.93264	0.38895	7.54198	0.69957	2.69897
NM_018060	GXT_2812417	NM_018060	GXL_19341	IARS2	55699	NC_000001	chr1	+	220267455	220321383	3550	23	4.22e-16	3.02e-14	-0.39	down	9836	4662	6434	6306	4930	5896	0.20022	0.19622	0.19971	0.24939	0.25189	0.24603	0.19872	0.00178	0.2491	0.0024	23.2923	23.0855	23.3085	29.2823	29.518	28.9341	23.2288	0.10155	29.2448	0.23985	3.75669
NM_018197	GXT_2840717	NM_018197	GXL_128330	ZFP64	55734	NC_000020	chr20	-	50767817	50808524	3263	6	0.00265	0.0112	-0.39	down	396	179	223	227	194	231	0.01025	0.00944	0.00923	0.01155	0.0129	0.01251	0.00964	0.00044	0.01232	0.00057	1.02023	0.96434	0.87892	1.1468	1.26373	1.23332	0.9545	0.05811	1.21462	0.04953	2.33713
NM_018410	GXT_2817156	NM_018410	GXL_89114	HJURP	55355	NC_000002	chr2	-	234745486	234763212	3050	9	9.24e-08	1.33e-06	-0.39	down	1722	896	1185	1109	938	1090	0.04723	0.05068	0.04993	0.05957	0.06509	0.06251	0.04928	0.00148	0.06239	0.00226	4.74629	5.1642	4.99667	5.99393	6.5369	6.22598	4.96905	0.17172	6.25227	0.22244	3.01939
NM_018433	GXT_2812710	NM_018433	GXL_131942	KDM3A	55818	NC_000002	chr2	+	86668271	86719839	4891	26	4.87e-08	7.46e-07	-0.39	down	2422	1227	1583	1571	1313	1406	0.03724	0.03903	0.0374	0.04674	0.04988	0.0436	0.03789	0.00081	0.04674	0.00256	4.16292	4.41003	4.16242	5.29491	5.70605	5.00805	4.24512	0.11661	5.33634	0.28646	3.15534
NM_018590	GXT_2805558	NM_018590	GXL_248803	CSGALNACT2	55454	NC_000010	chr10	+	43633934	43680750	3724	8	0.000199	0.00122	-0.39	down	702	289	475	435	362	393	0.0163	0.0138	0.01753	0.01986	0.02161	0.01897	0.01588	0.00155	0.02015	0.0011	1.58471	1.36421	1.64039	1.92557	2.06618	1.8385	1.52977	0.11926	1.94342	0.0938	2.59843
NM_021158	GXT_2815295	NM_021158	GXL_128391	TRIB3	57761	NC_000020	chr20	+	361308	378203	2452	4	5.49e-06	5.21e-05	-0.39	down	1628	714	927	889	765	998	0.05925	0.05411	0.05188	0.06351	0.0707	0.07573	0.05508	0.00309	0.06998	0.00501	5.58156	5.11885	4.86208	5.9767	6.63147	7.09074	5.1875	0.29771	6.5663	0.45713	2.94645
NM_021826	GXT_2840714	NM_021826	GXL_122538	FASTKD5	60493	NC_000020	chr20	-	3127165	3140532	2863	2	1.96e-06	2.07e-05	-0.39	down	1316	556	825	807	616	765	0.04213	0.03726	0.0405	0.05148	0.0507	0.05165	0.03996	0.00202	0.05128	0.00041	3.86417	3.41388	3.70591	4.64657	4.57328	4.65502	3.66132	0.18651	4.62496	0.0367	2.86293
NM_031271	GXT_2834964	NM_031271	GXL_29960	TEX15	56154	NC_000008	chr8	-	30699517	30706533	7017	1	3.28e-05	0.000253	-0.39	down	944	511	653	687	504	558	0.01264	0.01422	0.01328	0.01802	0.0171	0.01556	0.01338	0.00065	0.01689	0.00101	1.13095	1.28016	1.19681	1.61393	1.52668	1.38536	1.20264	0.06105	1.50866	0.09418	2.76567
NM_032436	GXT_2806149	NM_032436	GXL_179542	ZNF828	283489	NC_000013	chr13	+	115079965	115092803	3818	3	0.0146	0.0456	-0.39	down	232	133	171	172	143	132	0.00558	0.00665	0.00636	0.00819	0.00875	0.00643	0.0062	0.00045	0.00779	0.00099	0.51083	0.61236	0.576	0.74263	0.7961	0.60231	0.5664	0.042	0.71368	0.08172	2.17319
NM_032833	GXT_2827326	NM_032833	GXL_151185	PPP1R15B	84919	NC_000001	chr1	-	204372492	204380944	5275	2	2.12e-12	8.07e-11	-0.39	down	5384	2613	3621	3533	2797	3187	0.09478	0.09587	0.09767	0.12229	0.12412	0.11687	0.09611	0.00119	0.12109	0.00308	8.58033	8.70786	8.82813	11.0408	11.2704	10.5254	8.70544	0.10118	10.9456	0.31149	3.50138
NM_032868	GXT_2802262	NM_032868	GXL_73716	MPND	84954	NC_000019	chr19	+	4343524	4360083	1567	12	0.000802	0.00402	-0.39	down	444	221	308	275	250	279	0.01919	0.02	0.02086	0.02422	0.02806	0.0268	0.02002	0.00068	0.02636	0.0016	2.38196	2.47924	2.52781	2.89297	3.39109	3.10182	2.463	0.06064	3.12863	0.20424	2.42813
NM_033082	GXT_2836065	NM_033082	GXL_193721	SARNP	84324	NC_000012	chr12	-	56151054	56211540	930	11	1.17e-10	3.11e-09	-0.39	down	3938	1738	2471	2495	1929	2227	0.24561	0.22622	0.2386	0.30299	0.29717	0.28811	0.23681	0.00802	0.29609	0.00612	35.5971	32.852	34.1706	44.225	44.0878	41.7175	34.2065	1.12097	43.3434	1.15105	3.34577
NM_078483	GXT_2813112	NM_078483	GXL_27427	SLC36A1	206358	NC_000005	chr5	+	150827163	150871940	5773	11	0.00183	0.00808	-0.39	down	372	189	241	235	190	239	0.00517	0.00566	0.00537	0.00662	0.00714	0.007	0.0054	0.0002	0.00692	0.00022	0.5417	0.57551	0.53688	0.67104	0.69955	0.72124	0.55136	0.01719	0.69728	0.02056	2.34505
NM_080916	GXT_2808205	NM_080916	GXL_131856	DGUOK	1716	NC_000002	chr2	+	74153953	74186088	1144	7	4.86e-07	5.91e-06	-0.39	down	1932	821	1117	1095	900	1145	0.12322	0.11248	0.11154	0.14147	0.14742	0.15315	0.11575	0.0053	0.14735	0.00477	14.1972	12.6157	12.5571	15.7786	16.7219	17.4366	13.1233	0.75971	16.6457	0.67901	3.01981
NM_138555	GXT_2800782	NM_138555	GXL_230418	KIF23	9493	NC_000015	chr15	+	69706688	69740764	3618	23	9.71e-13	3.92e-11	-0.39	down	8860	4155	6151	5987	4463	5248	0.17582	0.17236	0.18768	0.23508	0.22253	0.21699	0.17862	0.00656	0.22487	0.00757	20.5867	20.1882	21.8645	27.2785	26.2197	25.2701	20.8798	0.71505	26.2561	0.82035	3.71872
NM_145266	GXT_2834118	NM_145266	GXL_45220	NUDCD2	134492	NC_000005	chr5	-	162880586	162887143	948	4	3.33e-06	3.35e-05	-0.39	down	2212	954	1400	1322	942	1461	0.18401	0.16568	0.1751	0.21831	0.1978	0.24713	0.17493	0.00748	0.22108	0.02023	19.6154	17.6903	18.9925	22.9881	21.1209	26.8487	18.7661	0.80209	23.6526	2.38511	3.09401
NM_145806	GXT_2805585	NM_145806	GXL_134263	ZNF511	118472	NC_000010	chr10	+	135122423	135126666	1080	6	1.4e-05	0.000119	-0.39	down	1114	482	632	651	511	648	0.07658	0.07115	0.0665	0.0883	0.09008	0.09431	0.07141	0.00412	0.0909	0.00252	8.67127	7.84545	7.52585	9.93659	10.0569	10.4528	8.01419	0.4826	10.1488	0.22052	2.78056
NM_147156	GXT_2839414	NM_147156	GXL_227963	SGMS1	259230	NC_000010	chr10	-	52065345	52383737	3753	11	5.56e-06	5.27e-05	-0.39	down	1038	546	728	725	512	684	0.02218	0.02461	0.02489	0.031	0.0278	0.03114	0.02389	0.00122	0.02998	0.00154	2.32509	2.55746	2.49468	3.18449	2.89975	3.17511	2.45908	0.09815	3.08645	0.13207	2.80641
NM_152551	GXT_2808860	NM_152551	GXL_156108	SNRNP48	154007	NC_000006	chr6	+	7590432	7612200	4173	9	1.08e-07	1.53e-06	-0.39	down	1676	824	1073	1104	844	985	0.03297	0.03365	0.03269	0.04306	0.04234	0.04023	0.0331	0.0004	0.04188	0.0012	3.37635	3.47115	3.30684	4.36115	4.29896	4.11215	3.38478	0.06734	4.25742	0.10581	2.99019
NM_153334	GXT_2840843	NM_153334	GXL_825486	SCARF2	91179	NC_000022	chr22	-	20778874	20792146	3509	11	0.0724	0.162	-0.39	down	124	92	92	79	99	84	0.00291	0.00459	0.00329	0.00377	0.00583	0.00396	0.0036	0.00072	0.00452	0.00093	0.29707	0.46089	0.33718	0.37113	0.59968	0.41704	0.36505	0.06972	0.46262	0.09871	1.94118
NM_174931	GXT_22809996	NM_174931	GXL_42076	CCDC75	253635	NC_000002	chr2	+	37311594	37323738	1257	9	0.000483	0.00259	-0.39	down	562	325	463	447	319	371	0.03087	0.03852	0.03972	0.04739	0.04445	0.04377	0.03637	0.00392	0.0452	0.00157	3.75857	4.54509	4.73705	5.86209	5.39417	5.14186	4.3469	0.42333	5.46604	0.29839	2.57864
NM_175748	GXT_2810843	NM_175748	GXL_172880	UBR7	55148	NC_000014	chr14	+	93673401	93695561	3694	11	2.84e-09	5.62e-08	-0.39	down	2930	1450	1802	1873	1420	1781	0.06586	0.06673	0.06059	0.0814	0.07865	0.08023	0.06439	0.00271	0.08009	0.00113	6.66795	6.90026	6.27365	8.35836	8.17072	8.3994	6.61395	0.25865	8.30949	0.09955	3.22823
NM_182491	GXT_2829240	NM_182491	GXL_12387	ZFAND2A	90637	NC_000007	chr7	-	1192543	1199855	901	5	0.000579	0.00303	-0.39	down	526	264	361	386	253	315	0.04362	0.04603	0.04723	0.06105	0.05219	0.05447	0.04563	0.0015	0.0559	0.00376	4.90775	5.15079	5.15282	7.06224	5.96849	6.0907	5.07045	0.11505	6.37381	0.48934	2.50243
NM_198976	GXT_2815269	NM_198976	GXL_81804	TH1L	51497	NC_000020	chr20	+	57556311	57570188	2257	15	1.01e-08	1.77e-07	-0.39	down	2128	1065	1512	1376	1093	1405	0.06845	0.07054	0.0727	0.0848	0.08893	0.09013	0.07056	0.00174	0.08795	0.00228	7.92613	8.29493	8.61554	10.05	10.2934	10.8449	8.27887	0.28168	10.3961	0.33254	3.11104
NM_000274	GXT_2835589	NM_000274	GXL_90557	OAT	4942	NC_000010	chr10	-	126085872	126107545	2092	10	1.55e-11	5.02e-10	-0.38	down	10754	4609	6688	6794	4897	6160	0.39106	0.34764	0.36726	0.48307	0.44284	0.46158	0.36865	0.01775	0.4625	0.01644	43.2145	38.7293	41.1147	53.5357	49.7551	51.298	41.0195	1.83232	51.5296	1.55212	3.77454
NM_000282	GXT_2810757	NM_000282	GXL_823878	PCCA	5095	NC_000013	chr13	+	100741269	101182691	2564	24	6.85e-05	0.000478	-0.38	down	882	384	567	569	437	476	0.02177	0.01988	0.02208	0.02771	0.02733	0.02498	0.02124	0.00097	0.02667	0.00121	2.89182	2.63274	2.84399	3.65826	3.6227	3.23422	2.78952	0.11256	3.50506	0.19206	2.69373
NM_000745	GXT_2806388	NM_000745	GXL_230363	CHRNA5	1138	NC_000015	chr15	+	78857862	78887611	3623	6	1.64e-06	1.76e-05	-0.38	down	1546	682	975	1013	699	886	0.03462	0.03216	0.03413	0.04534	0.03948	0.0417	0.03364	0.00106	0.04217	0.00242	3.58726	3.3091	3.46098	4.60915	4.10089	4.26036	3.45245	0.11372	4.32347	0.21224	2.93752
NM_001008727	GXT_2832540	NM_001008727	GXL_744378	ZNF121	7675	NC_000019	chr19	-	9676292	9695209	1729	4	1.03e-05	9.08e-05	-0.38	down	2908	1564	2387	2136	1757	1754	0.138	0.15735	0.17862	0.2022	0.21395	0.17524	0.15799	0.01659	0.19713	0.0162	14.1391	15.9014	17.755	20.3651	21.5996	17.6732	15.9318	1.47634	19.8793	1.63933	3.2747
NM_001013703	GXT_21914164	NM_001013703	GXL_4855	EIF2AK4	440275	NC_000015	chr15	+	40226347	40327797	5512	39	1.94e-10	4.93e-09	-0.38	down	4834	2428	3165	3206	2287	3062	0.06044	0.06422	0.06002	0.07894	0.0727	0.0805	0.06156	0.00189	0.07738	0.00337	7.37257	7.74344	7.3846	9.58814	8.81913	9.67781	7.5002	0.17206	9.36169	0.38539	3.4551
NM_001142733	GXT_23742767	NM_001142733	GXL_825969	ASB14	142686	NC_000003	chr3	-	57302379	57326710	3176	11	0.00679	0.0244	-0.38	down	286	135	217	198	158	169	0.00656	0.00636	0.00748	0.00845	0.0093	0.00737	0.0068	0.00049	0.00837	0.00079	0.75702	0.74722	0.8787	1.0277	1.05742	0.92702	0.79431	0.0598	1.00405	0.0558	2.24304
NM_001145161	GXT_23386707	NM_001145161	GXL_45396	UBE2QL1	134111	NC_000005	chr5	+	6448736	6496834	6129	2	0.0399	0.102	-0.38	down	178	66	134	109	85	113	0.00263	0.00209	0.00312	0.00317	0.00327	0.00358	0.00261	0.00042	0.00334	0.00017	0.24415	0.1893	0.28118	0.29317	0.29478	0.3212	0.23821	0.03774	0.30305	0.01285	2.01002
NM_001145369	GXT_23384955	NM_001145369	GXL_695628	PTPN3	5774	NC_000009	chr9	-	112137974	112213664	8765	21	2.6e-07	3.38e-06	-0.38	down	1786	934	1205	1252	861	1141	0.01559	0.01691	0.01611	0.02128	0.01898	0.02047	0.0162	0.00054	0.02024	0.00095	1.71297	1.87322	1.76806	2.35468	2.08795	2.26785	1.78475	0.06648	2.23683	0.11108	3.0353
NM_001145454	GXT_23385650	NM_001145454	GXL_779391	STMN1	3925	NC_000001	chr1	-	26210677	26232993	2238	5	2.04e-12	7.79e-11	-0.38	down	7004	3460	4871	4763	3637	4190	0.21485	0.22773	0.23202	0.29646	0.29126	0.2783	0.22487	0.0073	0.28867	0.00764	26.3092	27.1776	27.9911	35.0833	34.5424	32.6163	27.1593	0.68677	34.0807	1.05873	3.6229
NM_001145923	GXT_23535358	NM_001145923	GXL_189760	SCAPER	49855	NC_000015	chr15	-	76640526	77154285	4853	32	1.13e-09	2.45e-08	-0.38	down	2788	1395	1976	1831	1472	1735	0.03997	0.04263	0.04452	0.053	0.05436	0.05305	0.04237	0.00187	0.05347	0.00063	4.82952	5.05311	5.23648	6.21954	6.44713	6.22831	5.0397	0.16641	6.29833	0.10528	3.22514
NM_001159677	GXT_23535585	NM_001159677	GXL_926215	SYNCRIP	10492	NC_000006	chr6	-	86317502	86353043	7328	12	1.82e-10	4.65e-09	-0.38	down	6612	2987	4173	4385	3086	3737	0.07192	0.06861	0.06985	0.09716	0.08791	0.08785	0.07013	0.00137	0.09097	0.00437	7.58523	7.16546	7.32361	9.86425	8.95116	8.88421	7.3581	0.1731	9.23321	0.44705	3.57241
NM_001164811	GXT_23744514	NM_001164811	GXL_132714	PET117	100303755	NC_000020	chr20	+	18118499	18123813	1159	2	0.000349	0.00196	-0.38	down	618	343	450	409	314	449	0.04692	0.05264	0.05276	0.06247	0.06173	0.07158	0.05077	0.00273	0.06526	0.00448	4.48256	5.20242	4.99334	5.81728	5.75858	6.74907	4.89277	0.30236	6.10831	0.45372	2.59181
NM_001167856	GXT_23743962	NM_001167856	GXL_924944	SBNO1	55206	NC_000012	chr12	-	123773656	123834988	10981	31	1.33e-09	2.83e-08	-0.38	down	4856	2453	3503	3486	2439	2984	0.03423	0.03612	0.03799	0.04697	0.04323	0.04288	0.03611	0.00154	0.04436	0.00185	3.71756	3.9269	4.10261	5.23318	4.72105	4.73411	3.91569	0.1574	4.89611	0.2384	3.47271
NM_001172630	GXT_23745055	NM_001172630	GXL_262177	ARHGAP33	115703	NC_000019	chr19	+	36266417	36279724	4219	21	0.000527	0.0028	-0.38	down	562	330	375	383	300	373	0.01003	0.01191	0.01019	0.01371	0.01343	0.01371	0.01071	0.00085	0.01362	0.00013	1.11982	1.37499	1.1431	1.49647	1.5114	1.54021	1.21264	0.11519	1.51603	0.01815	2.54654
NM_001198533	GXT_24506930	NM_001198533	GXL_67271	OXR1	55074	NC_000008	chr8	+	107282406	107764922	4703	17	8.72e-09	1.55e-07	-0.38	down	3034	1542	2067	2136	1539	1795	0.052	0.05379	0.05325	0.07201	0.06587	0.06318	0.05301	0.00075	0.06702	0.0037	5.42328	5.76373	5.65234	7.48697	6.95557	6.64922	5.61312	0.14173	7.03059	0.3461	3.26087
NM_002191	GXT_2808095	NM_002191	GXL_119649	INHA	3623	NC_000002	chr2	+	220436954	220440435	1431	2	0.173	0.311	-0.38	down	76	32	30	42	37	34	0.005	0.00412	0.00292	0.0053	0.00601	0.00453	0.00401	0.00085	0.00528	0.0006	0.44647	0.3931	0.26962	0.48383	0.54958	0.41392	0.36973	0.07407	0.48244	0.05539	1.57596
NM_002484	GXT_2811165	NM_002484	GXL_167637	NUBP1	4682	NC_000016	chr16	+	10837698	10863208	1232	11	1.51e-05	0.000127	-0.38	down	1148	508	716	641	568	709	0.06256	0.05741	0.05878	0.07005	0.07578	0.07909	0.05958	0.00218	0.07497	0.00373	7.83344	7.24849	7.4742	8.57684	9.79956	10.0258	7.51871	0.24087	9.46738	0.63644	2.80573
NM_002659	GXT_2840546	NM_002659	GXL_189070	PLAUR	5329	NC_000019	chr19	-	44152723	44174498	1553	7	0.000315	0.0018	-0.38	down	784	366	452	469	333	508	0.03767	0.03626	0.03295	0.04419	0.03908	0.05021	0.03563	0.00198	0.04449	0.00455	4.24391	4.1429	3.74308	4.9783	4.55766	5.69867	4.0433	0.21625	5.07821	0.47114	2.64015
NM_003167	GXT_2840420	NM_003167	GXL_189129	SULT2A1	6822	NC_000019	chr19	-	48373723	48389654	1987	6	0.025	0.0709	-0.38	down	216	102	152	151	125	108	0.00903	0.00842	0.00883	0.01156	0.01198	0.00965	0.00876	0.00025	0.01106	0.00101	0.91385	0.9024	0.9838	1.25273	1.33715	0.94691	0.93335	0.03598	1.17893	0.16764	2.10721
NM_003615	GXT_2817644	NM_003615	GXL_13920	SLC4A7	9497	NC_000003	chr3	-	27414214	27498245	7758	25	3.05e-07	3.92e-06	-0.38	down	3734	1968	2733	2800	1997	2185	0.03715	0.04148	0.04236	0.05519	0.05034	0.04545	0.04033	0.00228	0.05033	0.00398	4.04619	4.45933	4.53056	5.94961	5.47138	4.90663	4.34536	0.21353	5.44254	0.42628	3.36686
NM_003666	GXT_2812291	NM_003666	GXL_57599	BLZF1	8548	NC_000001	chr1	+	169337194	169365782	2318	8	0.000281	0.00163	-0.38	down	638	265	398	393	291	372	0.02097	0.01935	0.02085	0.02696	0.02644	0.02639	0.02039	0.00074	0.0266	0.00026	2.31381	2.00968	2.20817	2.79485	2.66838	2.79583	2.17722	0.12607	2.75302	0.05985	2.54654
NM_003910	GXT_2809145	NM_003910	GXL_78384	BUD31	8896	NC_000007	chr7	+	99006601	99017239	1043	6	3.38e-10	8.21e-09	-0.38	down	2876	1338	1878	1780	1430	1741	0.20038	0.18946	0.19666	0.23719	0.24254	0.24582	0.1955	0.00453	0.24185	0.00356	23.1807	22.551	23.1565	28.133	29.1421	29.0801	22.9627	0.29129	28.785	0.46178	3.21757
NM_004153	GXT_2833251	NM_004153	GXL_77694	ORC1	4998	NC_000001	chr1	-	52838501	52870143	3169	17	2.65e-08	4.3e-07	-0.38	down	2130	1048	1515	1329	1133	1386	0.04994	0.05192	0.05525	0.06227	0.06923	0.06849	0.05237	0.00219	0.06666	0.00312	5.65039	5.81344	6.14827	6.91326	7.59935	7.61943	5.8707	0.20725	7.37735	0.32826	3.10811
NM_004398	GXT_2810399	NM_004398	GXL_744146	DDX10	1662	NC_000011	chr11	+	108535816	108811650	3193	18	1.25e-06	1.38e-05	-0.38	down	1562	770	1104	1108	784	922	0.03749	0.03804	0.03985	0.05094	0.04637	0.0451	0.03846	0.00101	0.04747	0.00251	4.11248	4.23922	4.44665	5.72033	5.21898	5.03052	4.26612	0.13774	5.32328	0.29111	2.9722
NM_004446	GXT_21915076	NM_004446	GXL_316564	EPRS	2058	NC_000001	chr1	-	220141942	220220000	5015	32	3e-13	1.31e-11	-0.38	down	12654	6227	8807	8564	6564	7524	0.17903	0.18224	0.18966	0.2387	0.23479	0.22058	0.18364	0.00445	0.23136	0.00779	21.2118	21.8274	22.585	28.1505	27.8206	26.1372	21.8747	0.56158	27.3694	0.88166	3.87799
NM_004494	GXT_2827240	NM_004494	GXL_152608	HDGF	3068	NC_000001	chr1	-	156711899	156721543	2387	6	1.71e-11	5.52e-10	-0.38	down	10976	4865	6396	6609	5050	6354	0.3754	0.34654	0.33584	0.44044	0.43871	0.45454	0.35259	0.01671	0.44456	0.00709	38.6557	35.8282	34.4603	45.6419	44.9684	46.3742	36.3147	1.74697	45.6615	0.57405	3.77846
NM_004761	GXT_2829060	NM_004761	GXL_43366	RGL2	5863	NC_000006	chr6	-	33259431	33267176	3353	18	1.67e-06	1.79e-05	-0.38	down	1526	792	955	940	796	943	0.0337	0.03571	0.03264	0.04102	0.04469	0.04318	0.03402	0.00127	0.04296	0.00151	3.82598	4.15228	3.66296	4.62141	5.04601	4.89959	3.88041	0.20344	4.85567	0.1761	2.95085
NM_005667	GXT_2817174	NM_005667	GXL_744663	RNF103	7844	NC_000002	chr2	-	86830516	86851000	3499	4	6.59e-05	0.000462	-0.38	down	722	351	500	490	361	439	0.01798	0.0183	0.01906	0.02451	0.02292	0.02336	0.01845	0.00045	0.0236	0.00067	1.73466	1.76343	1.83776	2.30851	2.19297	2.18576	1.77862	0.04344	2.22908	0.05624	2.63347
NM_006247	GXT_2807102	NM_006247	GXL_262310	PPP5C	5536	NC_000019	chr19	+	46850251	46894232	2232	13	1.69e-08	2.83e-07	-0.38	down	5290	2346	3187	2917	2565	3216	0.16688	0.152	0.15254	0.17729	0.19744	0.20807	0.15714	0.00689	0.19427	0.01276	19.9243	18.4769	18.3633	21.5438	24.4265	25.1017	18.9215	0.71061	23.6907	1.5429	3.4623
NM_006404	GXT_2815156	NM_006404	GXL_132843	PROCR	10544	NC_000020	chr20	+	33759774	33765165	1450	4	1.14e-06	1.27e-05	-0.38	down	1544	701	956	908	721	969	0.09487	0.08749	0.08714	0.10788	0.11041	0.12083	0.08983	0.00356	0.11304	0.0056	8.9516	8.49854	8.47915	10.3228	10.5691	11.6423	8.6431	0.21829	10.8447	0.57284	2.93752
NM_006617	GXT_2837768	NM_006617	GXL_152521	NES	10763	NC_000001	chr1	-	156638555	156647189	5558	4	0.000577	0.00302	-0.38	down	534	255	352	365	244	328	0.00884	0.00875	0.00887	0.01195	0.01031	0.01132	0.00882	5e-05	0.01119	0.00068	0.80769	0.80652	0.81449	1.08257	0.93313	1.0281	0.80957	0.00351	1.0146	0.06175	2.49462
NM_007067	GXT_2811407	NM_007067	GXL_8617	MYST2	11143	NC_000017	chr17	+	47865981	47906458	3646	15	3.06e-09	6.02e-08	-0.38	down	3086	1444	2003	1941	1594	1756	0.06618	0.06463	0.06411	0.07905	0.08559	0.07718	0.06497	0.00088	0.08061	0.00361	7.11542	6.96218	7.06524	8.77584	9.29267	8.39052	7.04761	0.06379	8.81968	0.3696	3.24642
NM_012168	GXT_2837908	NM_012168	GXL_34772	FBXO2	26232	NC_000001	chr1	-	11708418	11714888	1715	6	0.0134	0.0426	-0.38	down	268	116	157	156	115	170	0.01232	0.01228	0.01126	0.01486	0.0142	0.01761	0.01195	0.00049	0.01556	0.00148	1.31369	1.18902	1.17733	1.49948	1.42529	1.7269	1.22668	0.06171	1.55056	0.12832	2.16732
NM_014641	GXT_22531009	NM_014641	GXL_664362	MDC1	9656	NC_000006	chr6	-	30667584	30685458	7368	15	7.09e-07	8.31e-06	-0.38	down	1492	788	1062	1063	786	915	0.01676	0.01924	0.01885	0.02391	0.02313	0.02182	0.01828	0.00109	0.02295	0.00086	1.70232	1.88006	1.85369	2.37828	2.26747	2.16348	1.81202	0.07832	2.26974	0.08771	2.96442
NM_014905	GXT_2803590	NM_014905	GXL_57857	GLS	2744	NC_000002	chr2	+	191745547	191829776	4338	18	7.08e-07	8.3e-06	-0.38	down	2182	919	1507	1422	1063	1233	0.03415	0.03165	0.03748	0.04447	0.04346	0.04189	0.03443	0.00239	0.04327	0.00106	4.2285	3.72409	4.46772	5.40369	5.2085	4.9517	4.1401	0.30995	5.18796	0.18509	3.09319
NM_014913	GXT_2801901	NM_014913	GXL_47212	ADNP2	22850	NC_000018	chr18	+	77866915	77898229	5388	4	7.41e-11	2.08e-09	-0.38	down	3076	1456	2054	1983	1516	1880	0.05228	0.05095	0.05311	0.06573	0.06521	0.06666	0.05211	0.00089	0.06587	0.0006	4.79932	4.75038	4.9027	6.06702	5.98054	6.07871	4.81747	0.06349	6.04209	0.04378	3.25358
NM_016048	GXT_22227980	NM_016048	GXL_6004	ISOC1	51015	NC_000005	chr5	+	128430442	128449721	1942	5	3.77e-09	7.28e-08	-0.38	down	2726	1250	1676	1695	1283	1603	0.11439	0.11162	0.10894	0.14209	0.13816	0.14176	0.11165	0.00223	0.14067	0.00178	11.8004	11.315	11.0991	14.388	14.0426	14.3802	11.4048	0.29328	14.2703	0.16104	3.18384
NM_016122	GXT_22217264	NM_016122	GXL_193898	CCDC41	51134	NC_000012	chr12	-	94702056	94853764	3225	17	0.000307	0.00176	-0.38	down	854	478	644	622	524	489	0.02009	0.02267	0.02289	0.02777	0.03066	0.02329	0.02188	0.00127	0.02724	0.00303	2.22612	2.60551	2.56814	3.17937	3.45359	2.64156	2.46659	0.17072	3.09151	0.33728	2.7364
NM_016359	GXT_2806350	NM_016359	GXL_4936	NUSAP1	51203	NC_000015	chr15	+	41624926	41673248	2420	11	1.16e-12	4.65e-11	-0.38	down	8958	4402	6117	5892	4702	5283	0.27473	0.27932	0.28836	0.35535	0.3665	0.33832	0.2808	0.00566	0.35339	0.01159	31.1184	31.9764	32.5076	40.1354	41.2987	38.0318	31.8675	0.57237	39.8219	1.352	3.72365
NM_018120	GXT_2834846	NM_018120	GXL_29806	ARMC1	55156	NC_000008	chr8	-	66514691	66546452	3042	7	3.89e-07	4.87e-06	-0.38	down	2118	1035	1332	1463	1033	1186	0.05923	0.05869	0.05648	0.07954	0.07321	0.06782	0.05813	0.00119	0.07352	0.00479	5.85313	5.98102	5.63128	7.92803	7.21789	6.79214	5.82181	0.14449	7.31269	0.46854	3.08896
NM_018316	GXT_2811623	NM_018316	GXL_262434	KLHL26	55295	NC_000019	chr19	+	18747838	18781302	3122	3	0.0289	0.0793	-0.38	down	228	90	114	113	101	135	0.00684	0.0056	0.00507	0.0064	0.00749	0.00811	0.00584	0.00074	0.00733	0.00071	0.61394	0.50676	0.46961	0.59666	0.68763	0.75332	0.5301	0.06119	0.6792	0.06423	2.0657
NM_018321	GXT_2804095	NM_018321	GXL_45258	BRIX1	55299	NC_000005	chr5	+	34915820	34925787	1273	10	2.43e-09	4.86e-08	-0.38	down	4304	2071	2816	2956	2052	2492	0.22391	0.22804	0.22893	0.30062	0.27252	0.27047	0.22696	0.00219	0.2812	0.01376	28.4227	28.5987	28.449	38.2786	34.2624	34.1037	28.4901	0.07752	35.5482	1.93175	3.39794
NM_020362	GXT_2803261	NM_020362	GXL_59178	PITHD1	57095	NC_000001	chr1	+	24104876	24114722	1622	6	6.1e-09	1.12e-07	-0.38	down	2508	1250	1717	1600	1347	1523	0.12292	0.12566	0.12844	0.14883	0.1643	0.15681	0.12567	0.00225	0.15665	0.00632	12.9986	13.5473	13.6139	16.2611	17.6517	16.358	13.3866	0.27568	16.7569	0.63392	3.17319
NM_020466	GXT_2834320	NM_020466	GXL_39996	LYRM2	57226	NC_000006	chr6	-	90341943	90348474	5355	3	3.12e-07	3.99e-06	-0.38	down	2290	1073	1544	1608	1116	1287	0.03868	0.0379	0.04022	0.05311	0.04779	0.0452	0.03893	0.00096	0.0487	0.00329	3.59499	3.52237	3.70809	4.95002	4.42969	4.18697	3.60848	0.07642	4.52223	0.31831	3.12613
NM_021930	GXT_2792540	NM_021930	GXL_78320	RINT1	60561	NC_000007	chr7	+	105172532	105208124	2976	15	2.32e-07	3.06e-06	-0.38	down	1428	676	959	916	730	857	0.03674	0.03657	0.03766	0.04681	0.04625	0.04523	0.03699	0.00048	0.0461	0.00065	4.03382	3.99308	4.14427	5.07391	5.21385	5.01683	4.05706	0.06387	5.10153	0.08277	2.92134
NM_022110	GXT_2838627	NM_022110	GXL_43566	FKBPL	63943	NC_000006	chr6	-	32096484	32098067	1344	2	0.00727	0.0258	-0.38	down	384	159	200	213	155	234	0.02639	0.02275	0.02067	0.02836	0.02733	0.03294	0.02327	0.00236	0.02954	0.00244	2.40189	2.07966	1.91379	2.61252	2.45133	3.03318	2.13178	0.20265	2.69901	0.24529	2.30248
NM_024090	GXT_2833906	NM_024090	GXL_925995	ELOVL6	79071	NC_000004	chr4	-	110970229	111119820	3392	4	4.4e-05	0.000327	-0.38	down	1058	480	718	742	522	574	0.02789	0.02675	0.02894	0.0384	0.03453	0.03101	0.02786	0.00089	0.03465	0.00302	2.62211	2.4876	2.72227	3.60602	3.27102	2.94807	2.61066	0.09615	3.27504	0.26862	2.78722
NM_024091	GXT_2838499	NM_024091	GXL_159417	FASTKD3	79072	NC_000005	chr5	-	7859272	7869150	2437	7	7.42e-05	0.000513	-0.38	down	764	393	541	535	398	460	0.026	0.02814	0.02854	0.03551	0.03358	0.03244	0.02756	0.00112	0.03384	0.00127	2.63548	2.83486	2.85499	3.61891	3.47133	3.28839	2.77511	0.09907	3.45954	0.13519	2.66683
NM_024528	GXT_22020902	NM_024528	GXL_89689	NKAP	79576	NC_000023	chrX	-	119059013	119077735	1585	9	2.9e-08	4.65e-07	-0.38	down	2028	943	1381	1331	1005	1200	0.09274	0.09051	0.0955	0.11723	0.11542	0.11406	0.09292	0.00204	0.11557	0.0013	10.7562	10.4587	11.2054	13.843	13.4774	13.1897	10.8068	0.30693	13.5033	0.26734	3.07139
NM_030772	GXT_21915282	NM_030772	GXL_218342	GJA9	81025	NC_000001	chr1	-	39339739	39347298	2322	2	0.273	0.43	-0.38	down	28	14	26	25	17	17	0.00109	0.00118	0.00161	0.00199	0.00175	0.00144	0.00129	0.00023	0.00173	0.00023	0.10137	0.10599	0.144	0.17748	0.15562	0.12755	0.11712	0.0191	0.15355	0.02044	1.29373
NM_031243	GXT_2820673	NM_031243	GXL_694844	HNRNPA2B1	3181	NC_000007	chr7	-	26229556	26240413	3702	12	9.64e-07	1.09e-05	-0.38	down	7758	3946	5172	5613	3348	5062	0.15725	0.16867	0.16554	0.21906	0.17314	0.20962	0.16382	0.00482	0.20061	0.0198	17.6171	18.7376	17.9674	24.9942	19.2229	23.8214	18.1074	0.46805	22.6795	2.49064	3.66972
NM_032273	GXT_2810222	NM_032273	GXL_38982	TMEM126A	84233	NC_000011	chr11	+	85358963	85367597	818	5	0.00144	0.0066	-0.38	down	470	206	304	266	224	309	0.04454	0.04206	0.04475	0.0501	0.05313	0.05928	0.04378	0.00122	0.05417	0.00382	4.83021	4.42699	4.7795	5.36054	5.82054	6.58092	4.6789	0.17933	5.92067	0.50322	2.42543
NM_032338	GXT_2831661	NM_032338	GXL_744173	LLPH	84298	NC_000012	chr12	-	66516849	66524533	1217	3	3.25e-05	0.000251	-0.38	down	974	412	599	579	436	593	0.06476	0.05781	0.0599	0.07587	0.0721	0.08069	0.06082	0.00291	0.07622	0.00352	6.72806	5.95115	6.32993	7.84274	7.61491	8.48878	6.33638	0.3172	7.98214	0.37012	2.72916
NM_032479	GXT_2834248	NM_032479	GXL_159363	MRPL36	64979	NC_000005	chr5	-	1798499	1799956	614	2	4.43e-06	4.29e-05	-0.38	down	1646	767	982	954	747	1058	0.22798	0.22598	0.21091	0.26312	0.27209	0.30464	0.22162	0.00762	0.27995	0.01784	22.5363	21.9595	20.5686	25.613	25.8596	30.0192	21.6881	0.82589	27.1639	2.02148	2.96363
NM_138386	GXT_2828699	NM_138386	GXL_926028	NAF1	92345	NC_000004	chr4	-	164049821	164088073	1907	8	0.00361	0.0145	-0.38	down	378	241	308	281	238	257	0.01483	0.02115	0.0186	0.02241	0.02326	0.02074	0.01819	0.0026	0.02214	0.00105	1.66634	2.22157	2.07712	2.42905	2.65274	2.34781	1.98834	0.2352	2.47653	0.12894	2.41274
NM_139355	GXT_2840391	NM_139355	GXL_3420	MATK	4145	NC_000019	chr19	-	3777967	3786415	2138	14	0.000418	0.0023	-0.38	down	632	279	393	362	288	413	0.02113	0.02042	0.02007	0.0233	0.02366	0.02851	0.02054	0.00044	0.02516	0.00238	2.48502	2.29399	2.364	2.79114	2.86321	3.3653	2.381	0.07891	3.00655	0.25538	2.54941
NM_153034	GXT_2805584	NM_153034	GXL_248763	ZNF488	118738	NC_000010	chr10	+	48355089	48373866	3496	2	0.195	0.341	-0.38	down	68	39	29	35	46	32	0.00184	0.00214	0.00116	0.00185	0.00286	0.00174	0.00171	0.00041	0.00215	0.0005	0.16352	0.1961	0.10668	0.16504	0.27968	0.15946	0.15543	0.03695	0.20139	0.0554	1.57596
NM_173549	GXT_2792971	NM_173549	GXL_67171	C8orf47	203111	NC_000008	chr8	+	99076750	99105838	1550	3	0.0194	0.058	-0.38	down	306	109	159	180	137	140	0.01718	0.01345	0.01343	0.01932	0.01973	0.01662	0.01469	0.00176	0.01856	0.00138	1.65963	1.2362	1.31925	1.91435	1.8787	1.57354	1.40503	0.1832	1.78886	0.15295	2.18279
NM_178042	GXT_2789012	NM_178042	GXL_232699	ACTL6A	86	NC_000003	chr3	+	179280708	179306193	1906	14	4.89e-09	9.2e-08	-0.38	down	2310	1156	1542	1503	1131	1477	0.0828	0.08369	0.08158	0.10344	0.09944	0.10807	0.08269	0.00086	0.10365	0.00353	10.1885	10.6618	10.4046	12.9992	12.6127	13.5002	10.4183	0.19345	13.0373	0.3633	3.13683
NM_181713	GXT_2812630	NM_181713	GXL_925689	UBXN2A	165324	NC_000002	chr2	+	24163376	24223696	1896	7	2.65e-06	2.72e-05	-0.38	down	1230	582	871	810	648	728	0.05062	0.0521	0.05578	0.0662	0.06885	0.06412	0.05283	0.00217	0.06639	0.00194	5.45366	5.39609	5.90802	7.0425	7.2645	6.6892	5.58592	0.22897	6.99873	0.2369	2.86253
NM_206839	GXT_2814627	NM_206839	GXL_230277	MORF4L1	10933	NC_000015	chr15	+	79165172	79190075	1943	13	4.04e-13	1.72e-11	-0.38	down	9256	4164	5801	5918	4323	5402	0.33509	0.30946	0.31716	0.40675	0.38408	0.39526	0.32057	0.01074	0.39536	0.00926	40.0472	37.6732	38.3966	50.2091	47.2913	48.4354	38.7056	0.99351	48.6453	1.20037	3.7172
NM_001003703	GXT_2832775	NM_001003703	GXL_163436	ATP5J	522	NC_000021	chr21	-	27096791	27107965	1296	4	1.67e-09	3.46e-08	-0.37	down	2778	1351	1786	1762	1334	1720	0.15528	0.15744	0.14882	0.18682	0.1829	0.19276	0.15385	0.00366	0.18749	0.00405	18.0197	18.325	17.7231	22.412	21.8786	23.1209	18.0226	0.24576	22.4705	0.50885	3.20557
NM_001031737	GXT_21915625	NM_001031737	GXL_75902	CCDC78	124093	NC_000016	chr16	-	772582	776473	1611	14	0.0859	0.185	-0.37	down	114	107	125	95	101	104	0.00573	0.00943	0.0095	0.00831	0.01053	0.00964	0.00822	0.00176	0.00949	0.00091	0.59488	1.16757	0.99788	0.97209	1.33258	1.12465	0.92011	0.24018	1.14311	0.14775	2
NM_001039960	GXT_22027800	NM_001039960	GXL_380880	SLC4A8	9498	NC_000012	chr12	+	51818594	51902980	5218	25	8.81e-06	7.91e-05	-0.37	down	1208	652	820	779	672	744	0.01726	0.0191	0.01828	0.02166	0.02335	0.02208	0.01821	0.00075	0.02236	0.00072	1.94619	2.19653	2.02103	2.46101	2.73737	2.48399	2.05458	0.10492	2.56079	0.12521	2.86431
NM_001067	GXT_2825634	NM_001067	GXL_36745	TOP2A	7153	NC_000017	chr17	-	38544773	38574202	5752	35	1.34e-12	5.25e-11	-0.37	down	35784	17740	25661	24395	18727	21349	0.45492	0.46723	0.49567	0.6073	0.59828	0.5607	0.47261	0.01707	0.58876	0.02018	52.2988	54.2162	57.3743	69.9136	69.2019	64.6606	54.6298	2.0926	67.9254	2.32675	4.33224
NM_001105576	GXT_22810506	NM_001105576	GXL_695864	ANKRD58	347454	NC_000023	chrX	+	118892576	118894165	1590	1	0.174	0.313	-0.37	down	78	33	33	42	30	46	0.00463	0.00405	0.00299	0.00489	0.00451	0.00566	0.00389	0.00068	0.00502	0.00048	0.4124	0.36485	0.26692	0.43544	0.40104	0.50401	0.34806	0.06057	0.44683	0.0428	1.59476
NM_001131065	GXT_23219134	NM_001131065	GXL_6130	RFESD	317671	NC_000005	chr5	+	94982583	94992849	2800	6	0.00516	0.0195	-0.37	down	344	162	221	220	176	193	0.01049	0.01065	0.01031	0.01304	0.01302	0.01228	0.01048	0.00014	0.01278	0.00035	1.03281	1.01707	1.01507	1.29522	1.33605	1.20083	1.02165	0.00793	1.27737	0.05663	2.29299
NM_001134398	GXT_23218376	NM_001134398	GXL_12744	VAV2	7410	NC_000009	chr9	-	136627016	136857446	4851	30	5.04e-05	0.000367	-0.37	down	1034	510	595	640	474	629	0.01509	0.01522	0.01328	0.01772	0.01792	0.01848	0.01453	0.00089	0.01804	0.00032	1.79189	1.84813	1.57742	2.17485	2.0769	2.25892	1.73915	0.11664	2.17022	0.07438	2.76418
NM_001160183	GXT_23540608	NM_001160183	GXL_1236358	ZNF138	7697	NC_000007	chr7	+	64254771	64294026	2719	5	0.000121	0.000785	-0.37	down	1112	517	888	770	626	648	0.03673	0.03485	0.04404	0.0489	0.05179	0.04415	0.03854	0.00396	0.04828	0.00315	3.43809	3.34253	4.20016	4.66833	4.89366	4.1519	3.66026	0.38376	4.5713	0.3105	2.83336
NM_001253	GXT_2808968	NM_001253	GXL_261250	CDC5L	988	NC_000006	chr6	+	44355302	44414780	3000	16	5.49e-11	1.6e-09	-0.37	down	6352	3168	4407	4356	3121	3856	0.15862	0.16739	0.17003	0.21488	0.19639	0.20236	0.16535	0.00488	0.20454	0.0077	17.7996	18.5634	18.8923	23.9357	22.1127	22.3922	18.4184	0.45771	22.8135	0.80167	3.57722
NM_001769	GXT_2814274	NM_001769	GXL_59643	CD9	928	NC_000012	chr12	+	6309482	6347437	1314	8	1.24e-05	0.000107	-0.37	down	1592	765	999	1081	679	978	0.08379	0.08502	0.07993	0.11145	0.08994	0.10768	0.08291	0.00217	0.10302	0.00938	10.1852	10.2344	9.77761	13.5616	10.9836	12.9666	10.0657	0.20471	12.5039	1.10215	2.96031
NM_001931	GXT_2810261	NM_001931	GXL_173972	DLAT	1737	NC_000011	chr11	+	111895538	111935002	4346	14	2.43e-10	6.07e-09	-0.37	down	4426	2017	2799	2815	2022	2638	0.07894	0.07476	0.07599	0.09795	0.09054	0.09569	0.07656	0.00175	0.09473	0.0031	8.56137	8.15851	8.28277	10.6775	9.88918	10.5747	8.33422	0.16844	10.3804	0.3499	3.39649
NM_002082	GXT_2804073	NM_002082	GXL_234979	GRK6	2870	NC_000005	chr5	+	176853687	176869850	2952	16	1.26e-08	2.17e-07	-0.37	down	4844	2367	3114	2841	2349	3176	0.11707	0.11999	0.11466	0.13619	0.14395	0.16045	0.11724	0.00218	0.14686	0.01012	13.7946	14.0954	13.5664	15.8648	16.9136	18.7433	13.8188	0.21663	17.1739	1.18945	3.4454
NM_002520	GXT_22028593	NM_002520	GXL_234964	NPM1	4869	NC_000005	chr5	+	170814708	170837888	1449	11	3.26e-14	1.69e-12	-0.37	down	59770	27639	39275	38572	29678	33892	2.80917	2.69136	2.80117	3.51915	3.48051	3.28051	2.76723	0.05375	3.42672	0.10458	346.766	335.311	348.586	438.817	435.347	407.484	343.555	5.8759	427.216	14.0246	4.53208
NM_002563	GXT_2812817	NM_002563	GXL_232655	P2RY1	5028	NC_000003	chr3	+	152552736	152555845	3110	1	0.000821	0.00411	-0.37	down	594	343	446	404	356	374	0.01799	0.02168	0.02068	0.02402	0.02731	0.0236	0.02012	0.00156	0.02498	0.00166	1.60564	1.93878	1.84432	2.14142	2.43309	2.09504	1.79625	0.14019	2.22318	0.14963	2.57749
NM_002726	GXT_2838659	NM_002726	GXL_40210	PREP	5550	NC_000006	chr6	-	105725442	105850999	2943	15	7.21e-08	1.07e-06	-0.37	down	2022	974	1278	1285	1012	1166	0.05127	0.05152	0.0485	0.06275	0.06497	0.06071	0.05043	0.00137	0.06281	0.00174	5.7758	5.81786	5.58474	7.19769	7.30902	6.90223	5.72613	0.10144	7.13631	0.17165	3.06233
NM_003720	GXT_2840794	NM_003720	GXL_925617	PSMG1	8624	NC_000021	chr21	-	40547388	40555440	1124	7	4.26e-08	6.59e-07	-0.37	down	2886	1448	1964	2005	1360	1775	0.19191	0.20004	0.19327	0.25871	0.22386	0.24592	0.19507	0.00356	0.24283	0.01439	21.585	22.6463	22.4718	29.4055	25.7183	27.5114	22.2343	0.46467	27.545	1.50548	3.23384
NM_004077	GXT_2839728	NM_004077	GXL_193808	CS	1431	NC_000012	chr12	-	56665483	56694175	2975	11	6.34e-13	2.63e-11	-0.37	down	8030	3759	5014	4908	3953	4713	0.21683	0.21229	0.20793	0.2588	0.27016	0.26442	0.21235	0.00363	0.26446	0.00464	22.6908	22.2116	21.675	27.1955	28.2429	27.5989	22.1925	0.41491	27.6791	0.43131	3.65559
NM_004757	GXT_2813017	NM_004757	GXL_33757	AIMP1	9255	NC_000004	chr4	+	107236853	107270382	3146	7	4.54e-07	5.55e-06	-0.37	down	1664	817	1149	1133	801	1019	0.04253	0.04253	0.04409	0.05541	0.05116	0.05279	0.04305	0.00074	0.05312	0.00175	4.44648	4.56518	4.69703	5.93678	5.41181	5.64283	4.56956	0.10233	5.66381	0.21483	2.99314
NM_004965	GXT_2832766	NM_004965	GXL_163620	HMGN1	3150	NC_000021	chr21	-	40714241	40721047	1304	6	1.3e-14	7.22e-13	-0.37	down	13002	6048	8259	8186	6221	7609	0.7594	0.73416	0.73875	0.9402	0.90836	0.91823	0.7441	0.01098	0.92226	0.01331	83.8212	81.5321	81.454	103.484	101.403	101.656	82.2691	1.09797	102.181	0.92726	3.86562
NM_005763	GXT_23384930	NM_005763	GXL_182414	AASS	10157	NC_000007	chr7	-	121713598	121784344	5871	24	6.37e-08	9.52e-07	-0.37	down	3104	1576	2407	2208	1641	1962	0.04049	0.04288	0.04769	0.05691	0.05432	0.05436	0.04369	0.00299	0.0552	0.00121	4.44458	4.71888	5.27262	6.19965	5.94108	5.82195	4.81203	0.3444	5.98756	0.15766	3.28713
NM_005767	GXT_23535693	NM_005767	GXL_159039	LPAR6	10161	NC_000013	chr13	-	48985181	49018840	3004	7	0.177	0.317	-0.37	down	54	30	43	47	28	33	0.00169	0.00188	0.00206	0.0029	0.00223	0.00216	0.00188	0.00015	0.00243	0.00033	0.15112	0.17556	0.18409	0.25792	0.19812	0.19138	0.17026	0.01397	0.21581	0.02991	1.5563
NM_005967	GXT_2810485	NM_005967	GXL_141649	NAB2	4665	NC_000012	chr12	+	57482677	57489259	2711	7	0.000511	0.00272	-0.37	down	670	296	401	372	309	421	0.02028	0.01849	0.01936	0.02305	0.02363	0.02702	0.01938	0.00073	0.02457	0.00175	2.07762	1.91936	1.90229	2.262	2.42269	2.70541	1.96642	0.07894	2.46337	0.18329	2.56506
NM_006095	GXT_2834036	NM_006095	GXL_694256	ATP8A1	10396	NC_000004	chr4	-	42410390	42659122	8270	37	7.23e-06	6.65e-05	-0.37	down	1640	819	1276	1203	879	980	0.01467	0.01511	0.01738	0.0216	0.02004	0.01827	0.01572	0.00119	0.01997	0.00136	1.66709	1.7409	1.9843	2.39795	2.25919	2.06444	1.79743	0.13553	2.24053	0.13679	3.00888
NM_006191	GXT_2806042	NM_006191	GXL_141714	PA2G4	5036	NC_000012	chr12	+	56498103	56507694	2626	13	4.04e-12	1.45e-10	-0.37	down	14678	6376	8840	8823	6712	8440	0.38195	0.35025	0.3544	0.44568	0.4363	0.45512	0.3622	0.01407	0.4457	0.00768	46.9887	42.6823	43.2932	55.3862	54.3283	55.9924	44.3214	1.90248	55.2356	0.68765	3.90264
NM_006527	GXT_2834041	NM_006527	GXL_125066	SLBP	7884	NC_000004	chr4	-	1694527	1714030	1725	8	8.49e-10	1.91e-08	-0.37	down	4464	1997	2788	2620	2204	2570	0.19411	0.18341	0.18684	0.22864	0.24107	0.23582	0.18812	0.00446	0.23518	0.00509	21.7549	20.3509	20.7858	25.0376	27.1576	25.9552	20.9638	0.58684	26.0501	0.8681	3.39176
NM_006706	GXT_2808764	NM_006706	GXL_27519	TCERG1	10915	NC_000005	chr5	+	145826873	145891069	4201	22	1.01e-08	1.78e-07	-0.37	down	4594	2386	3346	3168	2528	2740	0.08336	0.09074	0.09268	0.11203	0.11493	0.10266	0.08893	0.00402	0.10987	0.00524	9.19305	9.98418	10.2432	12.4312	12.7907	11.3626	9.80681	0.44669	12.1948	0.60647	3.44902
NM_006886	GXT_2826323	NM_006886	GXL_128404	ATP5E	514	NC_000020	chr20	-	57603733	57607400	417	3	2.77e-08	4.46e-07	-0.37	down	4452	2045	2862	2914	1932	2765	0.76961	0.72661	0.74089	0.95514	0.83656	0.98688	0.7457	0.01788	0.92619	0.06469	89.7512	86.2088	88.2665	115.195	98.4782	115.516	88.0755	1.45248	109.73	7.95701	3.40432
NM_006911	GXT_2839009	NM_006911	GXL_1238117	RLN1	6013	NC_000009	chr9	-	5334969	5339873	967	2	0.231	0.384	-0.37	down	38	21	34	29	25	25	0.00235	0.00299	0.00339	0.00417	0.00441	0.00389	0.00291	0.00043	0.00416	0.00021	0.33035	0.38176	0.45218	0.49437	0.54952	0.4504	0.3881	0.04994	0.4981	0.04055	1.42051
NM_013320	GXT_2810507	NM_013320	GXL_103722	HCFC2	29915	NC_000012	chr12	+	104458236	104500302	5733	15	3.9e-07	4.87e-06	-0.37	down	1796	922	1227	1177	957	1068	0.02408	0.02541	0.02498	0.03067	0.03207	0.02932	0.02482	0.00055	0.03069	0.00112	2.63358	2.82711	2.75249	3.38434	3.54812	3.24542	2.73773	0.07969	3.39263	0.12372	3.0283
NM_014018	GXT_2834978	NM_014018	GXL_172554	MRPS28	28957	NC_000008	chr8	-	80831095	80942506	707	3	0.000236	0.00141	-0.37	down	712	307	420	428	325	407	0.07767	0.06936	0.06812	0.09563	0.08983	0.09302	0.07172	0.00424	0.09283	0.00237	8.46607	7.63332	7.63998	9.9794	9.77086	10.029	7.91312	0.391	9.92641	0.11184	2.58734
NM_014463	GXT_2808392	NM_014463	GXL_925829	LSM3	27258	NC_000003	chr3	+	14220228	14239869	695	4	2.22e-07	2.94e-06	-0.37	down	3376	1807	2169	2324	1581	2169	0.35583	0.39001	0.33944	0.47426	0.42189	0.46461	0.36176	0.02107	0.45359	0.02276	40.8356	45.7054	40.1363	55.1228	48.3522	54.3696	42.2258	2.47699	52.6148	3.02981	3.30635
NM_014720	GXT_2805575	NM_014720	GXL_134174	SLK	9748	NC_000010	chr10	+	105727470	105787342	5606	19	1.81e-07	2.45e-06	-0.37	down	3030	1423	2194	2142	1497	1768	0.04248	0.04234	0.04731	0.05909	0.05371	0.05148	0.04404	0.00231	0.05476	0.00319	4.54371	4.46217	5.03322	6.29863	5.67594	5.49428	4.6797	0.25218	5.82295	0.34444	3.25584
NM_016076	GXT_2812316	NM_016076	GXL_19259	PPPDE1	51029	NC_000001	chr1	+	244816352	244872335	4093	5	2.95e-12	1.09e-10	-0.37	down	7586	3509	5142	4990	3659	4486	0.16601	0.16002	0.17135	0.21345	0.20254	0.2041	0.16579	0.00463	0.2067	0.00482	15.5809	15.0708	16.1567	20.0973	19.0016	19.0941	15.6028	0.44359	19.3977	0.49619	3.64131
NM_016649	GXT_2832742	NM_016649	GXL_122629	ESF1	51575	NC_000020	chr20	-	13694969	13765532	3216	14	0.000318	0.00181	-0.37	down	854	376	615	582	455	453	0.0209	0.01836	0.02269	0.02797	0.02773	0.02233	0.02065	0.00178	0.02601	0.0026	2.23235	2.05526	2.45936	2.98323	3.00721	2.45394	2.24899	0.16539	2.81479	0.25535	2.69607
NM_017525	GXT_2831415	NM_017525	GXL_41608	CDC42BPG	55561	NC_000011	chr11	-	64591661	64612041	4940	37	0.00384	0.0153	-0.37	down	464	322	372	333	280	362	0.00649	0.00935	0.00796	0.0092	0.00979	0.01067	0.00793	0.00117	0.00989	0.0006	0.78961	1.14584	0.96845	1.11121	1.20476	1.27662	0.96797	0.14543	1.19753	0.06772	2.51188
NM_017822	GXT_2831594	NM_017822	GXL_139794	C12orf41	54934	NC_000012	chr12	-	49046994	49076035	2388	10	4.05e-08	6.29e-07	-0.37	down	2126	1048	1353	1369	1038	1268	0.06849	0.07095	0.06825	0.08729	0.08588	0.08686	0.06923	0.00122	0.08668	0.00059	7.48428	7.71474	7.28662	9.45038	9.23915	9.25052	7.49521	0.17495	9.31335	0.09701	3.08814
NM_018356	GXT_2804201	NM_018356	GXL_45334	C5orf22	55322	NC_000005	chr5	+	31532373	31555165	3612	9	2.97e-07	3.82e-06	-0.37	down	2346	1136	1635	1673	1110	1404	0.05338	0.05425	0.05694	0.07455	0.06399	0.06555	0.05486	0.00152	0.06803	0.00465	5.46011	5.52873	5.82147	7.63534	6.53197	6.77175	5.60344	0.1567	6.97969	0.47384	3.14478
NM_018362	GXT_2835736	NM_018362	GXL_141206	LIN7C	55327	NC_000011	chr11	-	27515965	27528326	4852	5	3.87e-08	6.03e-07	-0.37	down	2076	1005	1427	1412	1016	1250	0.03736	0.03784	0.03917	0.05023	0.04634	0.04669	0.03812	0.00077	0.04775	0.00176	3.5969	3.64116	3.78238	4.79727	4.45084	4.48818	3.67348	0.0791	4.57876	0.15526	3.08849
NM_020409	GXT_2833856	NM_020409	GXL_181812	MRPL47	57129	NC_000003	chr3	-	179306253	179322434	1182	7	4.17e-07	5.17e-06	-0.37	down	1694	824	1138	1135	835	991	0.10351	0.10286	0.10467	0.13154	0.12644	0.1249	0.10368	0.00075	0.12763	0.00284	12.0481	12.2547	12.3819	15.8292	15.0154	14.6062	12.2282	0.13757	15.1503	0.5083	2.99432
NM_020786	GXT_2814736	NM_020786	GXL_1225398	PDP2	57546	NC_000016	chr16	+	66914383	66925004	7032	2	0.00022	0.00133	-0.37	down	738	403	530	539	399	436	0.00983	0.01112	0.01067	0.01393	0.01327	0.01206	0.01054	0.00053	0.01309	0.00077	0.88226	1.00744	0.9693	1.26354	1.20604	1.08016	0.953	0.05239	1.18325	0.07658	2.66087
NM_021148	GXT_22228061	NM_021148	GXL_1236360	ZNF273	10793	NC_000007	chr7	+	64363620	64391955	4325	4	0.000335	0.0019	-0.37	down	694	324	519	498	347	408	0.01392	0.01326	0.01575	0.01988	0.01785	0.01668	0.01431	0.00105	0.01814	0.00132	1.34895	1.3169	1.54328	1.89812	1.70534	1.64345	1.40304	0.10002	1.74897	0.10845	2.62083
NM_022164	GXT_2807586	NM_022164	GXL_925402	TINAGL1	64129	NC_000001	chr1	+	32042086	32053287	2237	12	0.181	0.322	-0.37	down	56	33	41	33	34	42	0.00177	0.00184	0.00198	0.00199	0.00265	0.00298	0.00186	9e-05	0.00254	0.00041	0.21045	0.25932	0.23571	0.24318	0.32306	0.32709	0.23516	0.01995	0.29778	0.03864	1.56031
NM_031218	GXT_2806838	NM_031218	GXL_925279	ZNF93	81931	NC_000019	chr19	+	20011722	20046382	2794	4	0.0461	0.115	-0.37	down	172	93	95	111	88	96	0.00541	0.00592	0.00449	0.00676	0.0065	0.00631	0.00527	0.00059	0.00652	0.00018	0.51752	0.58513	0.43728	0.6549	0.66946	0.59859	0.51331	0.06043	0.64098	0.03056	1.9927
NM_032293	GXT_2809575	NM_032293	GXL_827340	GARNL3	84253	NC_000009	chr9	+	130026756	130155828	3738	28	0.0292	0.08	-0.37	down	212	133	156	184	107	130	0.00401	0.00489	0.00423	0.00625	0.00503	0.00504	0.00438	0.00037	0.00544	0.00057	0.47678	0.62547	0.53672	0.81144	0.60843	0.60588	0.54632	0.06108	0.67525	0.09631	2.14716
NM_052838	GXT_2836714	NM_052838	GXL_133532	SEPT1	1731	NC_000016	chr16	-	30389456	30394171	1590	12	0.287	0.446	-0.37	down	44	14	15	24	16	20	0.00226	0.00173	0.00118	0.00244	0.0021	0.00222	0.00172	0.00044	0.00225	0.00014	0.23264	0.15478	0.12133	0.24883	0.21389	0.21914	0.16958	0.04663	0.22729	0.01538	1.30103
NM_080836	GXT_23745096	NM_080836	GXL_128349	STK35	140901	NC_000020	chr20	+	2082528	2129201	6414	4	7.12e-07	8.33e-06	-0.37	down	1776	810	1078	1027	861	1056	0.02568	0.02456	0.02368	0.02915	0.03167	0.03193	0.02464	0.00082	0.03092	0.00125	2.32774	2.21999	2.16149	2.6395	2.85327	2.86824	2.23641	0.06886	2.787	0.10448	2.99182
NM_145043	GXT_2809350	NM_145043	GXL_42315	NEIL2	252969	NC_000008	chr8	+	11627172	11644854	2746	5	0.000511	0.00272	-0.37	down	720	320	406	392	353	414	0.02257	0.02068	0.0195	0.02452	0.02891	0.02753	0.02092	0.00126	0.02699	0.00183	2.20421	2.04854	1.90146	2.35324	2.73239	2.62652	2.0514	0.12361	2.57072	0.15974	2.58696
NM_152292	GXT_2828676	NM_152292	GXL_220982	RG9MTD2	93587	NC_000004	chr4	-	100467864	100484825	3714	8	0.00339	0.0137	-0.37	down	456	190	277	295	214	232	0.00936	0.00865	0.00879	0.01265	0.01148	0.01051	0.00893	0.00031	0.01155	0.00087	1.03215	0.8993	0.95918	1.30936	1.22473	1.08825	0.96354	0.05432	1.20745	0.09109	2.3927
NM_152341	GXT_2811169	NM_152341	GXL_167500	PAQR4	124222	NC_000016	chr16	+	3019342	3023485	2692	3	7.89e-06	7.18e-05	-0.37	down	1224	555	771	752	618	680	0.04093	0.03886	0.0389	0.04981	0.05235	0.04758	0.03956	0.00097	0.04991	0.00195	3.82233	3.6242	3.68334	4.60493	4.87958	4.40063	3.70996	0.08305	4.62838	0.19623	2.83463
NM_152450	GXT_2800733	NM_152450	GXL_5008	FAM81A	145773	NC_000015	chr15	+	59730372	59815751	3468	9	0.00967	0.0326	-0.37	down	302	138	208	212	148	166	0.00684	0.00669	0.00739	0.0097	0.0086	0.00836	0.00697	0.0003	0.00889	0.00058	0.73206	0.69951	0.77134	1.00771	0.90709	0.83389	0.7343	0.02937	0.91623	0.07126	2.24386
NM_152459	GXT_22531166	NM_152459	GXL_75996	C16orf89	146556	NC_000016	chr16	-	5094123	5116111	1872	8	0.259	0.416	-0.37	down	40	14	26	20	23	23	0.00172	0.00136	0.00146	0.00139	0.00243	0.00178	0.00151	0.00015	0.00187	0.00043	0.17963	0.13147	0.17862	0.17612	0.26115	0.21404	0.16324	0.02247	0.2171	0.03478	1.34242
NM_171846	GXT_2800794	NM_171846	GXL_5010	LACTB	114294	NC_000015	chr15	+	63413999	63422026	1367	5	0.00291	0.0121	-0.37	down	386	177	264	250	200	221	0.02146	0.02067	0.0225	0.02785	0.02966	0.02643	0.02154	0.00075	0.02798	0.00132	2.37378	2.27614	2.48369	3.01475	3.10978	2.81647	2.37787	0.08478	2.98033	0.12219	2.3496
NM_181515	GXT_2823262	NM_181515	GXL_41552	MRPL21	219927	NC_000011	chr11	-	68658746	68671303	709	7	1.79e-06	1.91e-05	-0.37	down	1630	704	1009	996	725	962	0.14649	0.13167	0.13647	0.17505	0.16242	0.17649	0.13821	0.00617	0.17132	0.00632	19.3269	17.455	18.3024	23.1576	21.7351	23.638	18.3614	0.76533	22.8435	0.80798	2.9515
NM_206923	GXT_2805222	NM_206923	GXL_1239102	YY2	404281	NC_000023	chrX	+	21874105	21876845	2741	1	0.133	0.258	-0.37	down	110	35	60	72	49	43	0.00377	0.00251	0.00316	0.00485	0.00426	0.00308	0.00315	0.00051	0.00406	0.00074	0.33737	0.22447	0.28152	0.43302	0.37998	0.2733	0.28112	0.04609	0.3621	0.06642	1.73772
NM_207356	GXT_2833102	NM_207356	GXL_34901	C1orf174	339448	NC_000001	chr1	-	3805697	3816857	1666	4	1.41e-05	0.000119	-0.37	down	1002	488	654	649	473	622	0.05128	0.05172	0.05009	0.06447	0.06085	0.06519	0.05103	0.00069	0.0635	0.0019	5.05608	5.14919	5.04853	6.4217	6.03469	6.50424	5.0846	0.04578	6.32021	0.20469	2.76443
NM_000071	GXT_2837518	NM_000071	GXL_163600	CBS	875	NC_000021	chr21	-	44473301	44496040	2590	17	5.75e-10	1.35e-08	-0.36	down	4506	2155	2900	2664	2260	2761	0.1248	0.12576	0.12155	0.1449	0.15797	0.15987	0.12404	0.0018	0.15425	0.00665	14.6256	14.6265	14.3999	16.9556	18.5472	18.5715	14.5507	0.10659	18.0248	0.75606	3.40852
NM_000170	GXT_2829519	NM_000170	GXL_31925	GLDC	2731	NC_000009	chr9	-	6532464	6645692	3809	25	5.34e-07	6.41e-06	-0.36	down	2358	1073	1503	1437	1039	1484	0.04319	0.04126	0.04124	0.05173	0.04881	0.05664	0.0419	0.00091	0.05239	0.00323	5.2042	4.95203	5.0747	6.21907	5.79794	6.78741	5.07698	0.10296	6.26814	0.40544	3.12057
NM_000951	GXT_23387629	NM_000951	GXL_32132	PRRG2	5639	NC_000019	chr19	+	50084587	50094265	1393	7	0.212	0.361	-0.36	down	60	28	46	26	34	50	0.00366	0.00367	0.00402	0.00329	0.00461	0.00588	0.00378	0.00017	0.00459	0.00106	0.36209	0.35335	0.42469	0.30768	0.5188	0.62532	0.38004	0.03177	0.48393	0.132	1.56427
NM_001006640	GXT_2805121	NM_001006640	GXL_1239606	TCEAL1	9338	NC_000023	chrX	+	102883648	102885881	1211	3	6.49e-06	6.05e-05	-0.36	down	1192	594	765	759	577	727	0.08066	0.08597	0.08144	0.10203	0.10151	0.10241	0.08269	0.00234	0.10198	0.00037	8.27472	8.62257	8.12418	10.3318	10.1275	10.4586	8.34049	0.20871	10.3059	0.1364	2.83738
NM_001015885	GXT_21914754	NM_001015885	GXL_81829	RAE1	8480	NC_000020	chr20	+	55926618	55953519	1836	12	8.51e-08	1.24e-06	-0.36	down	2302	1048	1414	1376	1075	1360	0.08657	0.07934	0.0795	0.09777	0.09812	0.10405	0.0818	0.00337	0.09998	0.00288	10.5403	10.0342	9.90465	12.3545	12.4453	12.9047	10.1597	0.27427	12.5682	0.24083	3.10392
NM_001085481	GXT_22531911	NM_001085481	GXL_664129	MAP1LC3B2	643246	NC_000012	chr12	+	116997186	117014425	832	2	0.0737	0.164	-0.36	down	134	63	84	83	55	92	0.0152	0.0149	0.01438	0.01837	0.0158	0.02163	0.01483	0.00034	0.0186	0.00239	1.35395	1.3311	1.29843	1.6445	1.4051	1.9264	1.32783	0.02278	1.65867	0.21306	1.88461
NM_001093755	GXT_22531743	NM_001093755	GXL_664340	C5orf44	80006	NC_000005	chr5	+	64920558	64961954	3103	13	3.54e-08	5.56e-07	-0.36	down	2982	1442	2071	2019	1388	1851	0.0718	0.07194	0.0742	0.09325	0.08204	0.08859	0.07265	0.0011	0.08796	0.0046	8.07881	8.16917	8.58343	10.7259	9.50772	10.3922	8.27714	0.2197	10.2086	0.51399	3.2437
NM_001114974	GXT_22806809	NM_001114974	GXL_45775	SMTNL2	342527	NC_000017	chr17	+	4487834	4511614	2285	8	0.123	0.244	-0.36	down	100	47	58	49	52	65	0.00355	0.00378	0.00307	0.00356	0.00459	0.00446	0.00347	0.0003	0.0042	0.00046	0.3679	0.36158	0.32644	0.3535	0.48371	0.49557	0.35197	0.01824	0.44426	0.06436	1.74299
NM_001126181	GXT_23218872	NM_001126181	GXL_174113	NRGN	4900	NC_000011	chr11	+	124609829	124617102	1218	4	0.143	0.271	-0.36	down	118	44	50	58	37	76	0.00768	0.00596	0.00497	0.008	0.00667	0.01012	0.0062	0.00112	0.00826	0.00142	0.81443	0.63504	0.52794	0.78498	0.64569	1.08705	0.65914	0.11819	0.83924	0.18422	1.75587
NM_001142556	GXT_23387492	NM_001142556	GXL_27557	HMMR	3161	NC_000005	chr5	+	162887517	162918951	3141	18	2.83e-08	4.54e-07	-0.36	down	3580	1685	2581	2443	1812	2084	0.08378	0.08344	0.09133	0.11114	0.10456	0.10189	0.08618	0.00364	0.10586	0.00389	9.58156	9.43032	10.5678	12.8214	12.2619	11.5587	9.85988	0.50434	12.214	0.51659	3.3249
NM_001146015	GXT_23530984	NM_001146015	GXL_156060	DLGAP5	9787	NC_000014	chr14	-	55614834	55658396	3084	20	5.74e-10	1.34e-08	-0.36	down	6788	3160	4522	4485	3368	3783	0.15529	0.15144	0.16158	0.20187	0.19606	0.18357	0.1561	0.00418	0.19383	0.00764	18.5033	18.0122	18.8573	23.9733	23.2127	21.3699	18.4576	0.3465	22.852	1.093	3.58868
NM_001194997	GXT_24500846	NM_001194997	GXL_141015	CARS	833	NC_000011	chr11	-	3022152	3078681	2780	23	5.58e-05	0.000401	-0.36	down	1924	760	1074	1088	767	1117	0.04442	0.03729	0.03832	0.04924	0.04599	0.05465	0.04001	0.00315	0.04996	0.00357	5.81811	4.80577	4.96846	6.45155	5.86434	6.99986	5.19745	0.44387	6.43858	0.46366	2.99593
NM_001199417	GXT_24506716	NM_001199417	GXL_480869	ARHGAP23	57636	NC_000017	chr17	+	36584720	36668628	5906	24	0.0163	0.0502	-0.36	down	334	174	177	182	157	215	0.00456	0.00488	0.00353	0.00468	0.00517	0.00567	0.00432	0.00058	0.00517	0.0004	0.47542	0.51791	0.38543	0.50799	0.56503	0.6342	0.45959	0.05523	0.56907	0.0516	2.26639
NM_001281	GXT_2815098	NM_001281	GXL_262278	TBCB	1155	NC_000019	chr19	+	36605888	36616849	1475	6	1.09e-07	1.56e-06	-0.36	down	7988	3712	4673	4505	3604	5016	0.39842	0.3725	0.35046	0.42244	0.44734	0.50745	0.37379	0.0196	0.45908	0.03568	45.5268	44.2395	40.7442	50.3481	51.9352	59.2443	43.5035	2.02065	53.8425	3.87422	3.64098
NM_001284	GXT_2813142	NM_001284	GXL_5957	AP3S1	1176	NC_000005	chr5	+	115177619	115249778	1289	6	8.04e-10	1.81e-08	-0.36	down	4352	2204	2845	2828	2218	2559	0.26434	0.27626	0.26115	0.33109	0.33199	0.31645	0.26725	0.0065	0.32651	0.00712	28.3829	30.0575	28.3852	36.1665	36.5744	34.5859	28.9419	0.78887	35.7756	0.85759	3.40398
NM_001412	GXT_2835327	NM_001412	GXL_219451	EIF1AX	1964	NC_000023	chrX	-	20142636	20159966	4431	7	1.31e-08	2.24e-07	-0.36	down	13194	6080	8363	8949	5856	7466	0.24517	0.23512	0.23908	0.32416	0.27533	0.28742	0.23979	0.00413	0.29564	0.02076	25.032	24.1211	24.273	33.293	28.0911	29.354	24.4753	0.39849	30.246	2.21536	3.87062
NM_001417	GXT_2799624	NM_001417	GXL_691705	EIF4B	1975	NC_000012	chr12	+	53400062	53435993	4028	15	4.86e-16	3.45e-14	-0.36	down	42384	19501	26983	25871	20657	24648	0.81798	0.78442	0.79225	0.96861	0.98945	0.97467	0.79822	0.01434	0.97758	0.00875	88.4573	85.1063	86.1516	105.878	109.005	106.604	86.5717	1.39993	107.162	1.33643	4.37521
NM_001902	GXT_2812171	NM_001902	GXL_228374	CTH	1491	NC_000001	chr1	+	70876901	70905534	2140	12	0.000723	0.00368	-0.36	down	560	276	374	379	284	318	0.01884	0.019	0.01873	0.02541	0.02366	0.0226	0.01886	0.00011	0.02389	0.00116	2.19986	2.2672	2.24761	2.91948	2.82081	2.58878	2.23822	0.02828	2.77636	0.13862	2.51455
NM_001973	GXT_2837826	NM_001973	GXL_925527	ELK4	2005	NC_000001	chr1	-	205585235	205602000	2985	5	0.0028	0.0117	-0.36	down	484	299	425	366	304	330	0.01426	0.01777	0.01903	0.0209	0.02198	0.02002	0.01702	0.00202	0.02097	0.0008	1.36308	1.76085	1.83108	2.02123	2.1647	1.92598	1.65167	0.20607	2.0373	0.09812	2.52288
NM_002092	GXT_22531208	NM_002092	GXL_125138	GRSF1	2926	NC_000004	chr4	-	71681499	71705627	6631	10	2.26e-08	3.71e-07	-0.36	down	2936	1486	2102	2039	1447	1819	0.03442	0.03552	0.03804	0.04563	0.04232	0.04326	0.03599	0.00152	0.04374	0.00139	3.72219	3.93944	4.07677	5.06895	4.6383	4.77898	3.9128	0.14598	4.82874	0.1793	3.24756
NM_002129	GXT_2834021	NM_002129	GXL_164861	HMGB2	3148	NC_000004	chr4	-	174252527	174255595	1529	5	8.64e-11	2.37e-09	-0.36	down	6888	3030	4264	4165	3135	4003	0.34665	0.32114	0.3305	0.41232	0.4009	0.42121	0.33276	0.01054	0.41148	0.00831	37.871	34.8361	35.8651	44.9042	43.5812	45.6099	36.1908	1.26021	44.6985	0.84092	3.57607
NM_002157	GXT_2803594	NM_002157	GXL_1230723	HSPE1	3336	NC_000002	chr2	+	198364721	198368187	953	4	8.3e-06	7.49e-05	-0.36	down	3518	1452	2148	2226	1397	2062	0.26074	0.23219	0.24965	0.32662	0.26379	0.32329	0.24753	0.01175	0.30457	0.02887	31.033	26.7836	28.987	38.5046	31.1582	37.6944	28.9345	1.73524	35.7857	3.28883	3.27761
NM_002220	GXT_2811060	NM_002220	GXL_4852	ITPKA	3706	NC_000015	chr15	+	41786122	41795747	1773	7	0.00651	0.0235	-0.36	down	372	194	244	212	190	254	0.01672	0.01775	0.01633	0.0178	0.02098	0.02262	0.01693	0.0006	0.02047	0.002	1.76383	1.92348	1.76988	1.97109	2.27779	2.49578	1.81906	0.07388	2.24822	0.21522	2.33978
NM_003165	GXT_2805026	NM_003165	GXL_185020	STXBP1	6812	NC_000009	chr9	+	130374486	130454995	3967	20	0.00554	0.0207	-0.36	down	566	229	285	270	260	323	0.01007	0.00838	0.00747	0.00898	0.01083	0.01141	0.00864	0.00108	0.01041	0.00104	1.19943	1.01477	0.92394	1.12197	1.39309	1.41847	1.04605	0.11462	1.31118	0.13419	2.45383
NM_003653	GXT_2836898	NM_003653	GXL_252156	COPS3	8533	NC_000017	chr17	-	17149938	17184617	1863	12	3.82e-12	1.38e-10	-0.36	down	7366	3294	4695	4463	3545	4261	0.26925	0.25258	0.26345	0.31999	0.32299	0.32593	0.26176	0.00691	0.32297	0.00243	33.2384	31.0817	32.4105	39.4906	40.4457	39.8456	32.2435	0.88834	39.9273	0.39417	3.61169
NM_004251	GXT_2809790	NM_004251	GXL_89681	RAB9A	9367	NC_000023	chrX	+	13707240	13727944	1362	3	3.48e-08	5.48e-07	-0.36	down	2842	1264	1786	1736	1385	1574	0.18876	0.17207	0.18115	0.22481	0.23145	0.21515	0.18066	0.00682	0.2238	0.00669	17.5416	16.3142	16.8642	21.0113	21.6143	20.133	16.9066	0.50198	20.9195	0.60821	3.19451
NM_004457	GXT_2812686	NM_004457	GXL_119605	ACSL3	2181	NC_000002	chr2	+	223725732	223808119	4361	17	5.23e-13	2.19e-11	-0.36	down	7764	3642	5197	5027	3741	4614	0.13437	0.13091	0.13682	0.172	0.16352	0.1659	0.13403	0.00242	0.16714	0.00357	14.9665	14.6807	15.326	19.0022	18.2335	18.432	14.9911	0.264	18.5559	0.32579	3.6494
NM_004539	GXT_2825814	NM_004539	GXL_70869	NARS	4677	NC_000018	chr18	-	55267891	55289177	2868	14	2.95e-12	1.09e-10	-0.36	down	9156	4165	6112	5890	4366	5329	0.23913	0.22897	0.24505	0.30491	0.29567	0.29219	0.23772	0.00664	0.29759	0.00537	26.8379	25.5288	27.4073	33.8545	32.3574	32.3704	26.5913	0.78647	32.8608	0.70269	3.71559
NM_005741	GXT_2806525	NM_005741	GXL_744273	ZNF263	10127	NC_000016	chr16	+	3333487	3341460	3286	6	8.61e-05	0.000582	-0.36	down	1048	442	708	620	477	657	0.02894	0.02496	0.02923	0.03318	0.03289	0.03742	0.02771	0.00195	0.0345	0.00207	2.68111	2.36455	2.77095	3.11031	3.08546	3.48321	2.60554	0.17431	3.22633	0.18193	2.76691
NM_005746	GXT_2834618	NM_005746	GXL_182306	NAMPT	10135	NC_000007	chr7	-	105888731	105925638	4582	11	2.09e-09	4.26e-08	-0.36	down	5470	2600	3657	3605	2791	3046	0.09275	0.09036	0.09327	0.11998	0.11882	0.10765	0.09213	0.00127	0.11548	0.00556	10.0358	9.975	10.2644	12.9697	12.9471	11.5813	10.0917	0.12457	12.4994	0.64926	3.49794
NM_005782	GXT_2832226	NM_005782	GXL_45942	THOC4	10189	NC_000017	chr17	-	79845711	79849462	1097	6	1.7e-07	2.31e-06	-0.36	down	6564	2945	3909	3662	2925	4144	0.44005	0.40488	0.3971	0.46994	0.48536	0.56626	0.41401	0.01868	0.50719	0.04224	50.3018	47.1925	45.827	55.029	56.6746	65.8104	47.7738	1.87248	59.1713	4.74235	3.55352
NM_006089	GXT_2829790	NM_006089	GXL_219429	SCML2	10389	NC_000023	chrX	-	18257433	18372844	4198	15	3.42e-09	6.64e-08	-0.36	down	3518	1753	2467	2328	1835	2082	0.06624	0.06942	0.06983	0.08577	0.08581	0.0802	0.0685	0.0016	0.08393	0.00264	7.0449	7.34064	7.55769	9.14156	9.291	8.64012	7.31441	0.21017	9.02423	0.27837	3.31841
NM_006387	GXT_2826297	NM_006387	GXL_779347	CHERP	10523	NC_000019	chr19	-	16628700	16653263	4095	17	0.000315	0.0018	-0.36	down	814	484	554	542	451	525	0.01584	0.01894	0.01639	0.02034	0.022	0.02125	0.01706	0.00135	0.0212	0.00068	1.67106	2.07771	1.73988	2.18185	2.34095	2.2335	1.82955	0.17771	2.2521	0.06627	2.70415
NM_006590	GXT_2803503	NM_006590	GXL_131845	USP39	10713	NC_000002	chr2	+	85843283	85876406	2209	13	7.04e-10	1.61e-08	-0.36	down	3550	1640	2320	2173	1695	2135	0.11855	0.11405	0.11534	0.13927	0.13931	0.14554	0.11598	0.00189	0.14137	0.00295	13.51	13.051	13.5069	16.216	16.3096	16.8377	13.3559	0.21565	16.4544	0.2737	3.30125
NM_007080	GXT_2808499	NM_007080	GXL_175193	LSM6	11157	NC_000004	chr4	+	147096835	147111213	787	4	0.00178	0.00789	-0.36	down	560	273	446	415	271	353	0.0494	0.04987	0.05848	0.06809	0.05709	0.06319	0.05258	0.00417	0.06279	0.0045	5.98184	6.09793	7.28824	8.69267	7.3192	7.81414	6.456	0.59039	7.942	0.56796	2.53949
NM_007178	GXT_2810515	NM_007178	GXL_59567	STRAP	11171	NC_000012	chr12	+	16035288	16056412	1907	10	1.43e-11	4.68e-10	-0.36	down	5924	2870	4017	3888	2890	3528	0.23919	0.23573	0.24215	0.30123	0.28562	0.29247	0.23902	0.00262	0.29311	0.00639	26.1147	26.4561	27.0903	33.609	32.2119	32.2299	26.5537	0.4042	32.6836	0.6544	3.53597
NM_007224	GXT_2810561	NM_007224	GXL_141548	NXPH4	11247	NC_000012	chr12	+	57610578	57620232	1804	2	0.0124	0.0399	-0.36	down	456	160	229	216	202	241	0.02352	0.01709	0.01802	0.0219	0.0258	0.02592	0.01954	0.00284	0.02454	0.00187	2.12495	1.55911	1.63253	1.97377	2.38004	2.32735	1.7722	0.25123	2.22705	0.18039	2.34176
NM_013417	GXT_2835164	NM_013417	GXL_190028	IARS	3376	NC_000009	chr9	-	94972625	95055972	4510	34	4.73e-14	2.38e-12	-0.36	down	23874	10970	15873	15390	11342	13928	0.36665	0.35027	0.37156	0.46384	0.43922	0.44224	0.36283	0.0091	0.44843	0.01096	44.501	42.7587	45.2632	56.2525	53.4542	53.8014	44.1743	1.04822	54.5027	1.2454	4.13205
NM_014016	GXT_2788824	NM_014016	GXL_169770	SACM1L	22908	NC_000003	chr3	+	45730754	45786900	3708	20	2.19e-06	2.3e-05	-0.36	down	1620	707	1006	1014	752	898	0.03185	0.02973	0.03033	0.03939	0.03674	0.03743	0.03064	0.00089	0.03785	0.00112	3.67279	3.35177	3.48916	4.50794	4.31069	4.21908	3.50457	0.13151	4.3459	0.12053	2.94841
NM_014177	GXT_2811574	NM_014177	GXL_47361	C18orf55	29090	NC_000018	chr18	+	71815746	71826204	1534	6	4.49e-07	5.5e-06	-0.36	down	1680	849	1120	1082	835	1028	0.08483	0.0912	0.08529	0.10848	0.10727	0.10693	0.08711	0.0029	0.10756	0.00067	9.20673	9.72919	9.38977	11.6274	11.5699	11.6748	9.4419	0.21645	11.624	0.04288	2.99196
NM_014606	GXT_2803983	NM_014606	GXL_33933	HERC3	8916	NC_000004	chr4	+	89513647	89629686	4894	26	0.00047	0.00253	-0.36	down	662	368	504	459	388	407	0.0099	0.01165	0.01132	0.01328	0.01477	0.01249	0.01096	0.00076	0.01351	0.00095	1.13714	1.32184	1.32443	1.54607	1.68514	1.44881	1.26114	0.08769	1.56001	0.09698	2.62118
NM_014867	GXT_2804799	NM_014867	GXL_42552	KBTBD11	9920	NC_000008	chr8	+	1922044	1955109	6717	2	2.57e-05	0.000204	-0.36	down	1266	623	740	763	594	757	0.01775	0.018	0.01576	0.02099	0.02092	0.02195	0.01717	0.001	0.02129	0.00047	1.58445	1.63045	1.41683	1.87253	1.87966	1.96337	1.54391	0.0918	1.90519	0.04124	2.84798
NM_014878	GXT_22219617	NM_014878	GXL_483874	KIAA0020	9933	NC_000009	chr9	-	2804152	2844130	2222	18	1.76e-06	1.88e-05	-0.36	down	1762	801	1091	1121	842	960	0.05355	0.05047	0.0507	0.06856	0.06471	0.06211	0.05157	0.0014	0.06513	0.00265	6.66628	6.33699	6.31456	8.31652	8.05447	7.52677	6.43928	0.16078	7.96592	0.32844	2.98871
NM_015475	GXT_2827489	NM_015475	GXL_75692	FAM98A	25940	NC_000002	chr2	-	33808729	33824362	2745	8	0.000208	0.00127	-0.36	down	742	369	564	506	378	472	0.0222	0.02213	0.02529	0.02908	0.02706	0.02908	0.02321	0.00147	0.02841	0.00095	2.27239	2.36308	2.6424	3.0387	2.92697	2.99558	2.42596	0.15746	2.98708	0.04601	2.65514
NM_015932	GXT_2810712	NM_015932	GXL_40620	POMP	51371	NC_000013	chr13	+	29233141	29253094	1462	6	4.86e-07	5.9e-06	-0.36	down	3216	1523	2152	2153	1399	2018	0.14955	0.14469	0.14727	0.1916	0.16293	0.18481	0.14717	0.00199	0.17978	0.01223	18.4923	18.3125	18.9303	24.276	20.3394	24.0467	18.5783	0.25946	22.8874	1.80408	3.26873
NM_016045	GXT_2826439	NM_016045	GXL_128427	SLMO2	51012	NC_000020	chr20	-	57608200	57617901	2563	6	1.89e-10	4.82e-09	-0.36	down	6358	2941	4115	4125	3040	3577	0.20085	0.19314	0.19711	0.2539	0.23741	0.23274	0.19703	0.00315	0.24135	0.00908	20.8542	20.1716	20.6483	26.5311	25.2112	24.3137	20.558	0.28587	25.352	0.9107	3.55396
NM_016565	GXT_2835890	NM_016565	GXL_161277	CHCHD8	51287	NC_000011	chr11	-	73583712	73587890	817	2	3.08e-06	3.12e-05	-0.36	down	1416	638	868	846	657	840	0.15627	0.14542	0.14488	0.17965	0.17612	0.18881	0.14886	0.00525	0.18153	0.00535	14.5701	13.7276	13.6634	17.0698	17.0928	17.9118	13.987	0.41312	17.3581	0.39161	2.89265
NM_017429	GXT_2811282	NM_017429	GXL_89883	BCMO1	53630	NC_000016	chr16	+	81272296	81324747	2427	11	0.273	0.431	-0.36	down	30	24	24	25	20	23	0.00093	0.00154	0.00107	0.0016	0.00167	0.00152	0.00118	0.00026	0.0016	6e-05	0.10391	0.17383	0.12718	0.1698	0.17516	0.1651	0.13497	0.02907	0.17002	0.00411	1.35539
NM_017489	GXT_2809465	NM_017489	GXL_67187	TERF1	7013	NC_000008	chr8	+	73921097	73959987	2960	10	8.71e-06	7.82e-05	-0.36	down	1248	617	941	828	654	786	0.03227	0.03323	0.03736	0.04241	0.04204	0.04168	0.03429	0.00221	0.04204	0.0003	3.54441	3.66427	4.08847	4.61125	4.69629	4.62607	3.76572	0.23341	4.64454	0.03709	2.87852
NM_017619	GXT_23535955	NM_017619	GXL_925435	RNPC3	55599	NC_000001	chr1	+	104068578	104097861	1887	15	0.00759	0.0267	-0.36	down	372	212	330	296	224	232	0.01346	0.01633	0.01849	0.02037	0.02007	0.01725	0.01609	0.00206	0.01923	0.00141	1.65727	1.97496	2.24908	2.58583	2.52316	2.14189	1.96044	0.24182	2.41696	0.19618	2.3991
NM_017969	GXT_2833475	NM_017969	GXL_241170	IWS1	55677	NC_000002	chr2	-	128238383	128284087	3000	14	5.8e-08	8.77e-07	-0.36	down	2362	1116	1631	1574	1113	1441	0.05987	0.05915	0.06207	0.07683	0.07078	0.07562	0.06036	0.00124	0.07441	0.00261	6.61881	6.53939	6.9919	8.64895	7.88575	8.36804	6.7167	0.19728	8.30091	0.31517	3.13862
NM_018006	GXT_2815485	NM_018006	GXL_1229370	TRMU	55687	NC_000022	chr22	+	46731298	46753237	1964	11	3.21e-08	5.09e-07	-0.36	down	2484	1145	1563	1548	1146	1469	0.09032	0.08629	0.0875	0.11108	0.10516	0.11345	0.08804	0.00169	0.1099	0.00349	10.6324	10.2485	10.2348	12.993	12.4026	13.0305	10.3719	0.18429	12.8087	0.28758	3.14229
NM_018089	GXT_2788412	NM_018089	GXL_119550	ANKZF1	55139	NC_000002	chr2	+	220094479	220101391	2579	14	1.93e-06	2.05e-05	-0.36	down	2118	1146	1577	1357	1200	1367	0.06254	0.07118	0.07291	0.07917	0.08935	0.08275	0.06888	0.00454	0.08376	0.00422	6.90392	7.81138	7.86399	8.67378	9.89006	9.23418	7.52643	0.4407	9.26601	0.49705	3.11661
NM_018177	GXT_22805885	NM_018177	GXL_164652	N4BP2	55728	NC_000004	chr4	+	40058524	40157028	6822	18	0.00011	0.000723	-0.36	down	1124	624	801	840	595	652	0.01379	0.01571	0.01476	0.01997	0.01849	0.01643	0.01475	0.00078	0.0183	0.00145	1.38508	1.60793	1.51002	2.02977	1.85385	1.66501	1.50101	0.0912	1.84954	0.14894	2.8424
NM_018206	GXT_2840152	NM_018206	GXL_133556	VPS35	55737	NC_000016	chr16	-	46693589	46723144	3285	17	6.77e-12	2.35e-10	-0.36	down	6704	3293	4517	4445	3249	4040	0.1542	0.15536	0.15789	0.19727	0.18825	0.19179	0.15582	0.00154	0.19244	0.00371	17.1562	17.6218	17.6839	22.3057	21.0224	21.4253	17.4873	0.2355	21.5845	0.53586	3.59232
NM_020828	GXT_2807046	NM_020828	GXL_32020	ZFP28	140612	NC_000019	chr19	+	57050317	57068170	4087	8	0.0366	0.0957	-0.36	down	182	94	132	120	105	106	0.00351	0.00368	0.00383	0.00453	0.00497	0.00434	0.00367	0.00013	0.00461	0.00026	0.37436	0.40431	0.41537	0.48401	0.54608	0.45184	0.39801	0.01732	0.49398	0.03911	2.04271
NM_022070	GXT_2836735	NM_022070	GXL_35879	HEATR6	63897	NC_000017	chr17	-	58120552	58156292	3935	20	1.23e-07	1.73e-06	-0.36	down	2160	1075	1437	1311	1134	1324	0.04081	0.0431	0.04193	0.04954	0.05513	0.05331	0.04195	0.00093	0.05266	0.00233	4.61456	4.8024	4.6965	5.49209	6.12544	5.86171	4.70449	0.07689	5.82641	0.25977	3.0991
NM_024713	GXT_2836473	NM_024713	GXL_225590	C15orf29	79768	NC_000015	chr15	-	34432875	34502297	2740	10	0.00011	0.000724	-0.36	down	980	448	741	681	481	588	0.02705	0.02658	0.03134	0.03707	0.03413	0.0339	0.02832	0.00214	0.03503	0.00144	3.00675	2.87423	3.478	4.0971	3.73133	3.73859	3.11966	0.2591	3.85567	0.17074	2.76592
NM_024854	GXT_2799675	NM_024854	GXL_59545	PYROXD1	79912	NC_000012	chr12	+	21590538	21624184	4126	12	5.05e-07	6.1e-06	-0.36	down	1964	960	1346	1308	1000	1124	0.04077	0.04117	0.0422	0.05267	0.05167	0.04828	0.04138	0.0006	0.05087	0.00188	4.0016	4.09012	4.19545	5.22587	5.15157	4.7459	4.09572	0.07924	5.04111	0.21094	3.05843
NM_025079	GXT_2812547	NM_025079	GXL_46947	ZC3H12A	80149	NC_000001	chr1	+	37940119	37949978	2716	6	0.0481	0.118	-0.36	down	184	69	120	111	77	111	0.00577	0.00485	0.00568	0.00658	0.00633	0.00749	0.00543	0.00041	0.0068	0.0005	0.56952	0.44659	0.56822	0.67371	0.6026	0.71199	0.52811	0.05765	0.66277	0.04532	1.99855
NM_030911	GXT_2806142	NM_030911	GXL_40601	CDADC1	81602	NC_000013	chr13	+	49822047	49867622	3401	10	0.0193	0.0576	-0.36	down	248	117	181	178	115	150	0.00588	0.00529	0.00648	0.00754	0.00635	0.00692	0.00588	0.00049	0.00694	0.00049	0.61301	0.60475	0.68444	0.86277	0.71872	0.76836	0.63407	0.03578	0.78328	0.05975	2.16928
NM_032876	GXT_2839952	NM_032876	GXL_155818	JUB	84962	NC_000014	chr14	-	23440409	23451848	4233	8	0.000195	0.0012	-0.36	down	720	326	464	444	361	408	0.0146	0.01393	0.01392	0.01709	0.01808	0.01684	0.01415	0.00032	0.01734	0.00054	1.4299	1.35383	1.40972	1.72908	1.81271	1.67916	1.39782	0.03218	1.74032	0.0551	2.60674
NM_032900	GXT_2839470	NM_032900	GXL_1222493	ARHGAP19	84986	NC_000010	chr10	-	98981930	99052430	5480	12	6.33e-07	7.47e-06	-0.36	down	1718	850	1166	1081	918	1014	0.02648	0.02749	0.02732	0.03244	0.03502	0.03235	0.0271	0.00044	0.03327	0.00124	2.63551	2.72667	2.73641	3.25181	3.56066	3.22358	2.69953	0.04544	3.34535	0.15268	3.00188
NM_033196	GXT_22216303	NM_033196	GXL_184304	ZNF682	91120	NC_000019	chr19	-	20115227	20150277	3207	4	0.0604	0.141	-0.36	down	162	76	134	135	71	100	0.00426	0.00437	0.0054	0.00706	0.00462	0.00556	0.00468	0.00051	0.00575	0.001	0.42466	0.41659	0.53736	0.69393	0.47057	0.54323	0.45954	0.05513	0.56924	0.09302	2.0086
NM_080599	GXT_2835676	NM_080599	GXL_227894	UPF2	26019	NC_000010	chr10	-	11962022	12085023	5223	22	7.8e-06	7.11e-05	-0.36	down	1342	723	954	949	704	811	0.01994	0.02263	0.0224	0.02806	0.02686	0.02505	0.02166	0.00122	0.02666	0.00124	2.16	2.4334	2.34904	2.9952	2.86498	2.70509	2.31415	0.11431	2.85509	0.11864	2.91452
NM_144981	GXT_2835733	NM_144981	GXL_141019	IMMP1L	196294	NC_000011	chr11	-	31453949	31531169	795	7	0.00287	0.012	-0.36	down	406	218	286	268	206	267	0.04161	0.04319	0.04351	0.04844	0.04934	0.04893	0.04277	0.00083	0.0489	0.00037	4.29319	4.82041	4.62659	5.55709	5.50768	5.85094	4.58006	0.21774	5.63857	0.15152	2.3927
NM_145654	GXT_2840205	NM_145654	GXL_36903	RDM1	201299	NC_000017	chr17	-	34245084	34257780	1166	7	0.00558	0.0208	-0.36	down	394	212	284	230	231	259	0.02542	0.02798	0.02917	0.02983	0.03665	0.03518	0.02752	0.00156	0.03389	0.00293	2.84066	3.19618	3.13244	3.25169	4.21097	3.86975	3.05643	0.15477	3.77747	0.39702	2.38021
NM_153695	GXT_2829600	NM_153695	GXL_190051	ZNF367	195828	NC_000009	chr9	-	99148223	99180669	3704	5	2.24e-06	2.34e-05	-0.36	down	1866	905	1106	1132	849	1151	0.04415	0.04401	0.04033	0.05307	0.05088	0.05702	0.04283	0.00177	0.05366	0.00254	4.23508	4.29509	3.84014	5.03797	4.87198	5.41359	4.12344	0.20181	5.10785	0.22656	3.0187
NM_174953	GXT_2840238	NM_174953	GXL_252201	ATP2A3	489	NC_000017	chr17	-	3827169	3867736	4857	23	0.0187	0.0561	-0.36	down	292	130	173	161	121	198	0.00462	0.00438	0.00406	0.0051	0.00524	0.00666	0.00435	0.00023	0.00567	0.0007	0.5054	0.47051	0.45808	0.54643	0.52952	0.7102	0.478	0.02003	0.59538	0.08148	2.20412
NM_175039	GXT_22022451	NM_175039	GXL_12730	ST6GALNAC4	27090	NC_000009	chr9	-	130670165	130679305	1691	6	0.0147	0.0461	-0.36	down	412	228	211	223	196	274	0.01918	0.023	0.01543	0.02238	0.02387	0.02737	0.0192	0.00309	0.02454	0.00209	2.04821	2.3702	1.60473	2.17391	2.46366	2.82285	2.00771	0.31381	2.48681	0.26543	2.36361
NM_182751	GXT_2813995	NM_182751	GXL_90485	MCM10	55388	NC_000010	chr10	+	13203554	13253104	4550	20	1.84e-09	3.78e-08	-0.36	down	3848	1979	2688	2598	1985	2320	0.06348	0.06781	0.06639	0.0842	0.08154	0.07945	0.06589	0.0018	0.08173	0.00194	7.1096	7.6459	7.59767	9.41256	9.27295	8.88296	7.45106	0.24225	9.18949	0.22412	3.36192
NM_198057	GXT_2839248	NM_198057	GXL_89520	TSC22D3	1831	NC_000023	chrX	-	106956451	107019017	2269	3	3.59e-10	8.71e-09	-0.36	down	6682	3115	4122	3888	3277	3917	0.26431	0.25829	0.25118	0.30228	0.32606	0.32199	0.25793	0.00537	0.31678	0.01038	24.7567	24.1334	23.3634	28.247	30.698	30.0746	24.0845	0.56987	29.6732	1.04013	3.5675
NM_198486	GXT_2804480	NM_198486	GXL_261197	RPL7L1	285855	NC_000006	chr6	+	42847671	42854731	1275	6	6.63e-10	1.53e-08	-0.36	down	5538	2499	3481	3254	2558	3367	0.31951	0.30737	0.30746	0.37382	0.37452	0.40872	0.31145	0.0057	0.38569	0.01629	36.5144	34.4549	35.1121	42.0714	42.6441	46.006	35.3604	0.85895	43.5739	1.73559	3.48567
NM_213621	GXT_2814226	NM_213621	GXL_173984	HTR3A	3359	NC_000011	chr11	+	113845797	113861035	2334	8	0.286	0.445	-0.36	down	44	17	22	34	15	20	0.00154	0.00084	0.00117	0.00238	0.00143	0.00152	0.00118	0.00029	0.00178	0.00043	0.15848	0.12804	0.12122	0.24014	0.1366	0.14928	0.13591	0.0162	0.17534	0.04611	1.36173
NM_001005271	GXT_2806615	NM_001005271	GXL_45773	CHD3	1107	NC_000017	chr17	+	7788123	7816075	7353	40	6.75e-10	1.55e-08	-0.35	down	4782	2466	3365	3101	2382	3089	0.04791	0.05042	0.05036	0.0607	0.05949	0.064	0.04956	0.00117	0.0614	0.00191	5.46722	5.89553	5.88549	6.95212	6.88567	7.31871	5.74941	0.19958	7.05217	0.19042	3.45596
NM_001017995	GXT_21914995	NM_001017995	GXL_316930	SH3PXD2B	285590	NC_000005	chr5	-	171760503	171881527	7777	13	0.00043	0.00235	-0.35	down	664	314	419	398	314	408	0.0074	0.00736	0.00715	0.00867	0.00886	0.00933	0.0073	0.00011	0.00895	0.00028	0.71776	0.70976	0.69289	0.84363	0.8582	0.91396	0.7068	0.01037	0.87193	0.03031	2.5721
NM_001031665	GXT_21915395	NM_001031665	GXL_925311	ZNF816	125893	NC_000019	chr19	-	53452632	53466164	2747	5	0.0303	0.0826	-0.35	down	214	89	147	129	104	127	0.00669	0.00603	0.00714	0.00812	0.0085	0.0086	0.00662	0.00046	0.00841	0.00021	0.6549	0.56954	0.68821	0.77412	0.80472	0.80543	0.63755	0.04998	0.79476	0.0146	2.07918
NM_001039535	GXT_22029815	NM_001039535	GXL_382000	SKA1	220134	NC_000018	chr18	+	47901392	47920538	2918	7	1.02e-05	9.02e-05	-0.35	down	1662	749	1117	1023	861	905	0.04613	0.04442	0.04928	0.05615	0.06101	0.05255	0.04661	0.00201	0.05657	0.00347	4.78814	4.51223	4.92301	5.77923	6.27172	5.40312	4.74113	0.17096	5.81802	0.35566	2.96833
NM_001048265	GXT_22220945	NM_001048265	GXL_12775	C9orf116	138162	NC_000009	chr9	-	138387026	138391761	722	3	0.0994	0.208	-0.35	down	122	54	69	68	62	66	0.01361	0.01296	0.01217	0.01538	0.01755	0.01631	0.01291	0.00059	0.01641	0.00089	1.42051	1.31477	1.22906	1.55257	1.82525	1.59253	1.32145	0.0783	1.65678	0.12024	1.81513
NM_001078172	GXT_22219640	NM_001078172	GXL_484305	FAM127B	26071	NC_000023	chrX	-	134184962	134186221	1260	1	0.0292	0.0801	-0.35	down	244	108	141	131	121	139	0.01797	0.01681	0.01589	0.01889	0.02238	0.02135	0.01689	0.00085	0.02087	0.00146	1.62795	1.50677	1.43917	1.71388	2.04119	1.92188	1.52463	0.0781	1.89232	0.13525	2.11506
NM_001109977	GXT_22802916	NM_001109977	GXL_175103	FAM160A1	729830	NC_000004	chr4	+	152330398	152584784	4576	14	0.00366	0.0147	-0.35	down	452	249	350	311	268	271	0.0083	0.00956	0.00928	0.01149	0.01258	0.01019	0.00905	0.00054	0.01142	0.00098	0.83037	0.95655	0.98366	1.12035	1.24485	1.03173	0.92353	0.0668	1.13231	0.08742	2.4523
NM_001135635	GXT_23386066	NM_001135635	GXL_41511	C11orf68	83638	NC_000011	chr11	-	65684281	65686531	1560	2	0.0756	0.168	-0.35	down	168	81	87	81	80	108	0.00996	0.01006	0.00786	0.00936	0.01194	0.01331	0.00929	0.00101	0.01154	0.00164	0.90533	0.91276	0.71723	0.85593	1.09002	1.20609	0.84511	0.09047	1.05068	0.14563	1.95263
NM_001152	GXT_2805218	NM_001152	GXL_11823	SLC25A5	292	NC_000023	chrX	+	118602363	118605359	1351	4	2.45e-12	9.24e-11	-0.35	down	12498	5709	7688	7451	5918	7204	0.76382	0.73049	0.72671	0.90229	0.92883	0.91734	0.74034	0.01667	0.91615	0.01087	77.769	74.2847	73.1847	90.9158	93.1083	92.8966	75.0795	1.95408	92.3069	0.98746	3.83618
NM_001161766	GXT_23535494	NM_001161766	GXL_122721	AHCY	191	NC_000020	chr20	-	32868071	32899608	2371	10	7.93e-09	1.42e-07	-0.35	down	7572	3473	4615	4234	3616	4510	0.25288	0.24243	0.23418	0.27397	0.30319	0.30906	0.24316	0.00765	0.29541	0.01535	26.8473	25.7494	25.0324	29.4374	32.4165	33.138	25.8764	0.74634	31.6639	1.60174	3.6149
NM_001165414	GXT_23744748	NM_001165414	GXL_123277	LDHA	3939	NC_000011	chr11	+	18417813	18429765	2305	8	3.15e-12	1.16e-10	-0.35	down	23568	10948	15023	14401	11750	13191	0.79906	0.77541	0.78309	0.96185	1.00425	0.93021	0.78585	0.00985	0.96544	0.03033	85.9554	83.4946	83.8201	102.992	108.352	99.6984	84.4234	1.09143	103.681	3.56615	4.11774
NM_001168215	GXT_23744364	NM_001168215	GXL_1225742	TMEM92	162461	NC_000017	chr17	+	48348767	48358846	2767	6	0.277	0.435	-0.35	down	38	23	23	27	18	26	0.00102	0.00142	0.00102	0.00139	0.00147	0.00156	0.00115	0.00019	0.00147	7e-05	0.11545	0.14612	0.1069	0.16086	0.13827	0.1637	0.12282	0.01684	0.15428	0.01138	1.37414
NM_001178010	GXT_23745459	NM_001178010	GXL_75223	CDC45	8318	NC_000022	chr22	+	19467414	19508135	2008	20	5.81e-09	1.08e-07	-0.35	down	3336	1584	2162	2057	1550	2058	0.10646	0.10287	0.10334	0.12476	0.12372	0.13527	0.10422	0.00159	0.12792	0.00522	13.9664	13.8671	13.847	16.8869	16.4073	17.8551	13.8935	0.0522	17.0498	0.60219	3.27608
NM_001193452	GXT_24506816	NM_001193452	GXL_167608	NUDT16L1	84309	NC_000016	chr16	+	4743694	4745860	1420	3	0.00917	0.0312	-0.35	down	326	158	222	194	160	213	0.02097	0.0205	0.02181	0.02387	0.02588	0.02792	0.02109	0.00054	0.02589	0.00165	1.92997	1.95597	2.01061	2.25213	2.39497	2.6132	1.96552	0.03361	2.4201	0.14847	2.27646
NM_001193523	GXT_24502118	NM_001193523	GXL_89890	FAM65A	79567	NC_000016	chr16	+	67563540	67580691	4231	22	0.0208	0.0613	-0.35	down	268	165	185	160	165	180	0.00473	0.0062	0.00508	0.00557	0.00767	0.00703	0.00534	0.00063	0.00676	0.00088	0.53249	0.68554	0.56233	0.62339	0.82891	0.74116	0.59345	0.06624	0.73115	0.0842	2.22617
NM_001199189	GXT_24500794	NM_001199189	GXL_103188	CCNH	902	NC_000005	chr5	-	86690079	86708721	1509	9	6.81e-06	6.31e-05	-0.35	down	1456	721	967	948	739	824	0.06618	0.0702	0.06907	0.08602	0.08739	0.08114	0.06848	0.00169	0.08485	0.00268	8.11136	8.39925	8.24137	10.3562	10.4094	9.51304	8.25066	0.11771	10.0929	0.41057	2.92273
NM_001545	GXT_2811456	NM_001545	GXL_8747	ICT1	3396	NC_000017	chr17	+	73008780	73017356	879	6	4.22e-05	0.000316	-0.35	down	1112	519	678	692	513	632	0.09192	0.08874	0.08423	0.10828	0.10403	0.10899	0.0883	0.00316	0.1071	0.00219	10.635	10.3794	9.91981	12.9777	12.405	12.5259	10.3114	0.29591	12.6362	0.24645	2.78699
NM_001859	GXT_23387551	NM_001859	GXL_15173	SLC31A1	1317	NC_000009	chr9	+	115983808	116026772	4778	5	1.58e-06	1.71e-05	-0.35	down	1622	729	1040	975	761	960	0.02957	0.02742	0.02894	0.03537	0.03507	0.03683	0.02864	0.0009	0.03576	0.00077	2.85382	2.68211	2.7993	3.36386	3.38538	3.50031	2.77841	0.07164	3.41652	0.0599	2.9536
NM_003290	GXT_2807101	NM_003290	GXL_262363	TPM4	7171	NC_000019	chr19	+	16187135	16213813	2645	8	1.23e-09	2.64e-08	-0.35	down	17190	7942	10503	10654	7478	10258	0.52364	0.507	0.49291	0.63638	0.57899	0.65146	0.50785	0.01256	0.62228	0.03122	54.6351	52.7836	51.0682	66.3998	60.0937	67.5644	52.8289	1.45655	64.686	3.28188	3.97604
NM_003612	GXT_2831981	NM_003612	GXL_189772	SEMA7A	8482	NC_000015	chr15	-	74701630	74726299	3376	14	0.0787	0.173	-0.35	down	166	61	100	107	82	70	0.00369	0.00274	0.00325	0.00449	0.00445	0.00332	0.00323	0.00039	0.00409	0.00054	0.41336	0.31763	0.38094	0.52247	0.51627	0.36122	0.37064	0.03975	0.46665	0.0746	1.93618
NM_003750	GXT_2835532	NM_003750	GXL_1222613	EIF3A	8661	NC_000010	chr10	-	120794541	120840334	5305	22	6.58e-14	3.23e-12	-0.35	down	14680	6880	9539	9269	6889	8678	0.21527	0.21279	0.21435	0.26764	0.2561	0.26602	0.21414	0.00102	0.26325	0.0051	23.2628	22.798	23.1249	28.8023	27.6019	28.4981	23.0619	0.19489	28.3008	0.50952	3.91796
NM_003821	GXT_2809407	NM_003821	GXL_67229	RIPK2	8767	NC_000008	chr8	+	90769975	90803292	2585	11	0.000298	0.00172	-0.35	down	774	344	489	471	385	421	0.02228	0.02015	0.02081	0.02638	0.02767	0.02504	0.02108	0.00089	0.02636	0.00107	2.51711	2.33933	2.43282	3.00359	3.16569	2.83728	2.42975	0.07261	3.00219	0.13408	2.62907
NM_003866	GXT_22801493	NM_003866	GXL_383267	INPP4B	8821	NC_000004	chr4	-	142949181	143767604	4124	27	0.000571	0.00299	-0.35	down	712	336	544	475	370	427	0.01222	0.01221	0.01437	0.01551	0.01477	0.01555	0.01293	0.00102	0.01528	0.00036	1.45139	1.43224	1.69646	1.89869	1.90701	1.80381	1.5267	0.1203	1.86984	0.04681	2.62737
NM_004053	GXT_2804348	NM_004053	GXL_261354	BYSL	705	NC_000006	chr6	+	41888965	41900784	1990	7	0.000224	0.00135	-0.35	down	1046	576	707	654	500	737	0.04243	0.04924	0.04345	0.05142	0.05179	0.06219	0.04504	0.003	0.05513	0.00499	4.41876	5.0882	4.56908	5.41757	5.34055	6.45202	4.69201	0.28679	5.73671	0.50677	2.79957
NM_004161	GXT_2827554	NM_004161	GXL_72474	RAB1A	5861	NC_000002	chr2	-	65313988	65357435	2643	6	1.02e-06	1.15e-05	-0.35	down	2318	1098	1454	1529	1049	1315	0.06945	0.06807	0.06645	0.09064	0.07802	0.08237	0.06799	0.00123	0.08368	0.00523	7.37289	7.30297	7.07505	9.53653	8.43621	8.66782	7.2503	0.12717	8.88019	0.47364	3.11316
NM_004506	GXT_2809033	NM_004506	GXL_232777	HSF2	3298	NC_000006	chr6	+	122720696	122754264	2697	13	4.56e-07	5.57e-06	-0.35	down	2882	1317	1909	1871	1415	1557	0.07968	0.0763	0.08128	0.10052	0.09729	0.08781	0.07909	0.00208	0.09521	0.00539	8.98327	8.58419	9.10306	11.436	11.1518	10.0575	8.89017	0.22182	10.8817	0.59428	3.20799
NM_004521	GXT_2835502	NM_004521	GXL_228059	KIF5B	3799	NC_000010	chr10	-	32297938	32345371	5889	26	1.65e-12	6.38e-11	-0.35	down	18970	8895	12369	12307	8817	11028	0.23836	0.23207	0.23683	0.3047	0.27745	0.28627	0.23575	0.00268	0.28947	0.01135	27.0799	26.5521	27.0119	34.4501	31.8235	32.6239	26.8813	0.23443	32.9659	1.09922	4.03009
NM_004779	GXT_2804155	NM_004779	GXL_27416	CNOT8	9337	NC_000005	chr5	+	154238198	154256352	2483	7	1.18e-08	2.03e-07	-0.35	down	3072	1439	1980	1948	1502	1732	0.10326	0.10023	0.10098	0.12958	0.12954	0.12254	0.10149	0.00129	0.12722	0.00331	10.4008	10.1878	10.2554	12.9328	12.8577	12.1521	10.2813	0.08888	12.6475	0.35164	3.23738
NM_004827	GXT_2834028	NM_004827	GXL_220978	ABCG2	9429	NC_000004	chr4	-	89011416	89080011	4431	16	0.00302	0.0125	-0.35	down	434	209	298	287	197	276	0.0074	0.00733	0.00784	0.00955	0.00815	0.00942	0.00752	0.00023	0.00904	0.00063	0.8234	0.82916	0.86492	1.06773	0.945	1.08515	0.83916	0.01837	1.03263	0.06237	2.40369
NM_005732	GXT_2790089	NM_005732	GXL_27506	RAD50	10111	NC_000005	chr5	+	131892616	131980313	6597	25	1.05e-08	1.82e-07	-0.35	down	4252	2057	2988	2909	2041	2527	0.04882	0.05003	0.05196	0.06472	0.05915	0.0598	0.05027	0.00129	0.06122	0.00249	5.41836	5.48128	5.82501	7.26904	6.57605	6.67329	5.57488	0.17872	6.83946	0.30634	3.39661
NM_005733	GXT_23219284	NM_005733	GXL_27528	KIF20A	10112	NC_000005	chr5	+	137514417	137523404	3471	19	1.12e-10	2.99e-09	-0.35	down	5584	2563	3630	3479	2733	3161	0.11665	0.11239	0.11589	0.14043	0.1431	0.13626	0.11498	0.00186	0.13993	0.00281	13.5242	12.9804	13.4498	16.5226	16.7361	15.8654	13.3181	0.24073	16.3747	0.37053	3.49476
NM_005853	GXT_2814764	NM_005853	GXL_98547	IRX5	10265	NC_000016	chr16	+	54965111	54968397	2064	3	0.0238	0.0682	-0.35	down	280	118	185	160	117	188	0.01235	0.01091	0.01219	0.01374	0.01295	0.01695	0.01182	0.00064	0.01455	0.00173	1.14043	1.005	1.15272	1.27788	1.20488	1.58683	1.09938	0.06693	1.35653	0.16555	2.19033
NM_005969	GXT_2831344	NM_005969	GXL_141037	NAP1L4	4676	NC_000011	chr11	-	2965660	3013607	2518	16	1.11e-08	1.92e-07	-0.35	down	4132	1873	2471	2515	1856	2379	0.11263	0.1073	0.10339	0.13328	0.1287	0.1365	0.10777	0.00379	0.13283	0.0032	13.7951	13.0761	12.6206	16.465	15.6672	16.4596	13.1639	0.48352	16.1973	0.37484	3.35218
NM_006101	GXT_2811580	NM_006101	GXL_70945	NDC80	10403	NC_000018	chr18	+	2571510	2616634	2172	17	2.24e-09	4.52e-08	-0.35	down	3252	1570	2191	2056	1609	1931	0.10356	0.10423	0.10489	0.12651	0.12906	0.12592	0.10423	0.00054	0.12716	0.00136	12.5867	12.7067	12.9731	15.6043	15.7458	15.4883	12.7555	0.16149	15.6128	0.1053	3.27076
NM_006513	GXT_2807868	NM_006513	GXL_1227104	SARS	6301	NC_000001	chr1	+	109756515	109780804	1939	11	3.86e-11	1.17e-09	-0.35	down	8488	4051	5323	5034	4109	5067	0.32693	0.32252	0.31082	0.3755	0.39283	0.40094	0.32009	0.0068	0.38976	0.01061	36.8001	36.7264	35.3054	42.7972	45.043	45.5255	36.2773	0.6879	44.4552	1.18883	3.67547
NM_006537	GXT_2806333	NM_006537	GXL_4930	USP3	9960	NC_000015	chr15	+	63796810	63883663	2330	15	3.36e-07	4.26e-06	-0.35	down	1880	940	1234	1189	913	1152	0.05698	0.06075	0.05762	0.07032	0.07106	0.07362	0.05845	0.00165	0.07167	0.00141	6.78302	7.09196	6.81117	8.41213	8.32882	8.61346	6.89538	0.13947	8.45147	0.11949	3.0353
NM_007358	GXT_22808458	NM_007358	GXL_228363	MTF2	22823	NC_000001	chr1	+	93544792	93604638	4128	15	1.68e-08	2.81e-07	-0.35	down	2716	1306	1914	1768	1359	1631	0.05034	0.05001	0.0544	0.06564	0.06363	0.06393	0.05158	0.002	0.0644	0.00089	5.5311	5.56158	5.963	7.06029	6.99759	6.88328	5.68523	0.19681	6.98039	0.07328	3.2003
NM_012089	GXT_2833279	NM_012089	GXL_106354	ABCB10	23456	NC_000001	chr1	-	229652329	229694442	3857	13	8.4e-09	1.5e-07	-0.35	down	4188	1970	2626	2643	1869	2537	0.0874	0.0847	0.08289	0.10823	0.0975	0.10867	0.085	0.00185	0.1048	0.00517	9.12806	8.97865	8.75604	11.2961	10.2998	11.4591	8.95425	0.15285	11.0183	0.51243	3.37101
NM_012294	GXT_22220796	NM_012294	GXL_483452	RAPGEF5	9771	NC_000007	chr7	-	22157908	22396533	6622	26	4.37e-08	6.74e-07	-0.35	down	2254	1114	1499	1430	1131	1346	0.02619	0.02695	0.02587	0.03215	0.03339	0.03224	0.02634	0.00045	0.03259	0.00056	2.86145	2.95727	2.91122	3.55981	3.6303	3.54109	2.90998	0.03913	3.57707	0.03841	3.11472
NM_014306	GXT_2837539	NM_014306	GXL_249792	C22orf28	51493	NC_000022	chr22	-	32783562	32808274	2066	12	2.97e-06	3.02e-05	-0.35	down	4754	1969	2842	2761	1930	2849	0.16825	0.1459	0.15362	0.18986	0.1734	0.20956	0.15592	0.00927	0.19094	0.01478	19.3442	16.7537	17.6912	22.0301	19.8562	24.0239	17.9297	1.07093	21.9701	1.70199	3.40025
NM_014620	GXT_2810666	NM_014620	GXL_1223942	HOXC4	3221	NC_000012	chr12	+	54410642	54449814	2300	4	0.00359	0.0144	-0.35	down	490	220	281	278	226	281	0.01912	0.01764	0.01686	0.02154	0.02278	0.02271	0.01787	0.00094	0.02234	0.00057	1.79098	1.68147	1.57123	1.99249	2.08857	2.12843	1.68123	0.08971	2.06983	0.05706	2.41775
NM_014953	GXT_2836236	NM_014953	GXL_159030	DIS3	22894	NC_000013	chr13	-	73329540	73356344	7644	21	1.58e-06	1.71e-05	-0.35	down	4046	1958	2753	2878	1895	2256	0.03944	0.03962	0.0409	0.05425	0.04732	0.04564	0.03999	0.00065	0.04907	0.00373	4.44966	4.50284	4.63178	6.20655	5.26935	5.14162	4.52809	0.07646	5.53917	0.47478	3.36977
NM_018105	GXT_2838951	NM_018105	GXL_29812	THAP1	55145	NC_000008	chr8	-	42691817	42698474	2167	3	0.00125	0.00588	-0.35	down	674	293	430	435	277	402	0.02639	0.02419	0.02644	0.03407	0.02834	0.03277	0.02567	0.00105	0.03173	0.00245	2.6147	2.37686	2.55195	3.3091	2.717	3.23183	2.5145	0.10064	3.08598	0.26281	2.56976
NM_018121	GXT_2810009	NM_018121	GXL_134266	FAM178A	55719	NC_000010	chr10	+	102672326	102724891	7286	20	1.59e-09	3.32e-08	-0.35	down	4980	2467	3506	3405	2446	2979	0.05612	0.05724	0.06038	0.07456	0.06943	0.06892	0.05791	0.0018	0.07097	0.00255	5.74595	5.95216	6.1885	7.70385	7.13569	7.12299	5.9622	0.18081	7.32084	0.27088	3.46884
NM_018471	GXT_2803485	NM_018471	GXL_58058	ZC3H15	55854	NC_000002	chr2	+	187350885	187374088	2134	10	1.09e-08	1.9e-07	-0.35	down	3274	1503	2157	2118	1547	1870	0.11663	0.11231	0.11887	0.14932	0.14048	0.13932	0.11594	0.00272	0.14304	0.00447	12.8975	12.3811	12.9992	16.3611	15.4087	15.2661	12.7593	0.27063	15.6786	0.48606	3.266
NM_018997	GXT_2807823	NM_018997	GXL_57718	MRPS21	54460	NC_000001	chr1	+	150266269	150280819	939	2	4.47e-06	4.32e-05	-0.35	down	3126	1384	1772	1801	1310	1856	0.26678	0.25	0.2374	0.3054	0.29223	0.33569	0.25139	0.01203	0.31111	0.0182	27.9862	25.9098	24.2695	31.6175	29.6534	34.4345	26.0552	1.52084	31.9018	1.96219	3.21897
NM_020935	GXT_2833386	NM_020935	GXL_89007	USP37	57695	NC_000002	chr2	-	219314974	219433084	8032	26	7.5e-07	8.74e-06	-0.35	down	2718	1427	2084	1932	1411	1693	0.02734	0.0294	0.03148	0.03736	0.03553	0.03458	0.02941	0.00169	0.03582	0.00115	2.84477	3.12316	3.33685	3.96518	3.73398	3.6721	3.10159	0.20147	3.79042	0.12613	3.22496
NM_021129	GXT_2835642	NM_021129	GXL_197103	PPA1	5464	NC_000010	chr10	-	71962586	71993190	1302	11	2.57e-10	6.39e-09	-0.35	down	15192	6931	9608	9644	6681	8994	0.77683	0.73513	0.74638	0.97116	0.86394	0.9429	0.75278	0.01762	0.926	0.04537	98.0901	93.5792	94.904	122.103	109.069	120.344	95.5245	1.89311	117.172	5.77467	3.92633
NM_024068	GXT_23386548	NM_024068	GXL_141609	OBFC2B	79035	NC_000012	chr12	+	56618125	56623638	1401	7	3.69e-08	5.78e-07	-0.35	down	2426	1155	1556	1480	1169	1451	0.13196	0.13265	0.12881	0.15902	0.16217	0.16573	0.13114	0.00167	0.16231	0.00274	14.5571	14.4923	14.2835	17.4142	17.7356	18.0431	14.4443	0.11674	17.7309	0.25676	3.13566
NM_025090	GXT_22218926	NM_025090	GXL_45911	USP36	57602	NC_000017	chr17	-	76792965	76836969	5234	20	2.75e-06	2.82e-05	-0.35	down	1612	876	1131	1090	835	1006	0.02416	0.0268	0.02564	0.0316	0.03148	0.03105	0.02553	0.00108	0.03138	0.00024	2.58912	2.94215	2.77902	3.43299	3.39095	3.34846	2.7701	0.14426	3.3908	0.03451	2.98989
NM_025236	GXT_2834563	NM_025236	GXL_43527	RNF39	80352	NC_000006	chr6	-	30038043	30043628	2170	4	0.145	0.274	-0.35	down	94	39	54	65	43	43	0.00408	0.00353	0.00358	0.00554	0.00472	0.00388	0.00373	0.00025	0.00471	0.00068	0.36416	0.31594	0.32003	0.49378	0.42119	0.34522	0.33338	0.02183	0.42006	0.06065	1.70186
NM_030971	GXT_2814072	NM_030971	GXL_134228	SFXN3	81855	NC_000010	chr10	+	102790996	102800998	3090	12	1.34e-06	1.47e-05	-0.35	down	3204	1559	2250	1845	1739	1991	0.08389	0.08582	0.08956	0.09552	0.11503	0.10705	0.08642	0.00235	0.10587	0.00801	8.71677	8.86915	9.36454	9.84278	11.9622	11.2252	8.98349	0.27653	11.01	0.87851	3.26912
NM_032303	GXT_2804934	NM_032303	GXL_15098	HSDL2	84263	NC_000009	chr9	+	115142189	115234685	3373	11	9.27e-08	1.34e-06	-0.35	down	2812	1288	1753	1777	1301	1572	0.06624	0.06218	0.06316	0.08055	0.07704	0.07574	0.06386	0.00173	0.07778	0.00203	7.00842	6.71265	6.68387	8.68462	8.19841	8.11928	6.80165	0.14668	8.3341	0.24995	3.19033
NM_032840	GXT_2836067	NM_032840	GXL_193717	SPRYD3	84926	NC_000012	chr12	-	53458100	53473204	2932	11	0.00123	0.0058	-0.35	down	556	271	372	352	252	362	0.01487	0.01528	0.0158	0.01885	0.01763	0.02055	0.01532	0.00038	0.01901	0.0012	1.59416	1.6248	1.6317	1.97906	1.82686	2.15093	1.61689	0.01632	1.98562	0.13238	2.50786
NM_033107	GXT_2809180	NM_033107	GXL_1236531	GTPBP10	85865	NC_000007	chr7	+	89975979	90020769	7542	10	2.14e-06	2.25e-05	-0.35	down	1982	911	1261	1283	859	1190	0.02066	0.01986	0.02021	0.02565	0.0226	0.02562	0.02024	0.00033	0.02462	0.00143	2.20922	2.12337	2.15026	2.80427	2.42089	2.74879	2.16095	0.03585	2.65798	0.16917	3.04558
NM_053017	GXT_2835931	NM_053017	GXL_141128	ART5	116969	NC_000011	chr11	-	3659736	3663485	1501	4	0.1	0.209	-0.35	down	156	50	86	67	71	90	0.00925	0.00572	0.00786	0.00715	0.01063	0.01121	0.00761	0.00145	0.00966	0.00179	0.87371	0.58558	0.73685	0.73582	1.00542	1.04458	0.73205	0.11768	0.92861	0.13725	1.88081
NM_057090	GXT_23387408	NM_057090	GXL_46952	ARTN	9048	NC_000001	chr1	+	44398992	44402912	1944	5	0.0443	0.111	-0.35	down	190	112	123	117	92	139	0.00873	0.00949	0.00852	0.01028	0.01051	0.01315	0.00891	0.00042	0.01131	0.0013	0.82163	1.01278	0.81371	0.99213	1.00591	1.24566	0.88271	0.09203	1.08123	0.1164	2.06446
NM_080476	GXT_2840741	NM_080476	GXL_122549	PIGU	128869	NC_000020	chr20	-	33148346	33265089	1832	12	0.00643	0.0233	-0.35	down	466	169	292	278	194	260	0.01748	0.01386	0.01657	0.01997	0.01871	0.02034	0.01597	0.00154	0.01967	0.0007	2.13836	1.62164	2.04984	2.50149	2.25084	2.47246	1.93661	0.22563	2.40826	0.11194	2.38739
NM_139283	GXT_2835988	NM_139283	GXL_66272	PPTC7	160760	NC_000012	chr12	-	110972237	111021064	3748	6	0.000145	0.000921	-0.35	down	1122	528	626	658	498	656	0.02619	0.02583	0.02235	0.03062	0.0299	0.03217	0.02479	0.00173	0.0309	0.00095	2.5166	2.47645	2.14801	2.89405	2.82422	3.0492	2.38035	0.16511	2.92249	0.09402	2.78104
NM_144691	GXT_2840525	NM_144691	GXL_184358	CAPN12	147968	NC_000019	chr19	-	39220832	39235114	3129	21	0.00168	0.0075	-0.35	down	510	261	330	311	262	311	0.0148	0.01589	0.01445	0.01749	0.01909	0.01834	0.01505	0.00061	0.01831	0.00065	1.37021	1.46632	1.35635	1.63846	1.77977	1.73155	1.39763	0.0489	1.71659	0.05865	2.46933
NM_152609	GXT_2803367	NM_152609	GXL_19278	CNST	163882	NC_000001	chr1	+	246729639	246831884	5233	11	0.00131	0.00611	-0.35	down	606	268	442	382	319	345	0.0099	0.0092	0.01072	0.01216	0.01299	0.0119	0.00994	0.00062	0.01235	0.00046	0.97352	0.90028	1.08626	1.20335	1.29571	1.14855	0.98669	0.07649	1.21587	0.06073	2.54241
NM_178565	GXT_2829400	NM_178565	GXL_172574	RSPO2	340419	NC_000008	chr8	-	108911544	109095913	3149	6	0.108	0.221	-0.35	down	128	44	74	72	60	62	0.00365	0.00248	0.00311	0.00388	0.00402	0.00354	0.00308	0.00048	0.00381	0.0002	0.34171	0.24563	0.30222	0.37691	0.40499	0.343	0.29652	0.03943	0.37497	0.02534	1.81068
NM_198273	GXT_22018694	NM_198273	GXL_103257	LYSMD3	116068	NC_000005	chr5	-	89811444	89825401	4261	3	8.1e-05	0.000554	-0.35	down	1154	587	875	823	605	676	0.0247	0.02618	0.02886	0.03484	0.0329	0.03039	0.02658	0.00172	0.03271	0.00182	2.27675	2.4217	2.64094	3.18396	3.01795	2.76386	2.44646	0.14971	2.98859	0.17276	2.84592
NM_213568	GXT_2832465	NM_213568	GXL_3404	SLC39A3	29985	NC_000019	chr19	-	2734524	2740074	2986	2	0.00109	0.00522	-0.35	down	588	274	368	361	281	336	0.01641	0.01646	0.01566	0.0209	0.0211	0.01967	0.01618	0.00037	0.02056	0.00063	1.65542	1.61308	1.58497	1.99295	2.00026	1.96034	1.61782	0.02896	1.98452	0.01735	2.51322
NM_000143	GXT_2833372	NM_000143	GXL_106564	FH	2271	NC_000001	chr1	-	241660857	241683085	1867	10	1.62e-06	1.75e-05	-0.34	down	1930	877	1259	1195	956	1062	0.07524	0.07072	0.07562	0.09196	0.09469	0.08841	0.07386	0.00223	0.09169	0.00257	8.69029	8.25752	8.67249	10.5512	10.8839	9.90972	8.5401	0.19995	10.4483	0.4043	3.02979
NM_000380	GXT_2829593	NM_000380	GXL_190200	XPA	7507	NC_000009	chr9	-	100437191	100459691	1469	6	0.00732	0.026	-0.34	down	400	198	319	277	218	237	0.02194	0.02196	0.02553	0.02862	0.02867	0.02567	0.02314	0.00169	0.02765	0.0014	2.28907	2.3694	2.79275	3.10841	3.1543	2.81066	2.48374	0.22095	3.02446	0.15233	2.38739
NM_001009608	GXT_21914752	NM_001009608	GXL_316822	C20orf94	128710	NC_000020	chr20	+	10415951	10604027	1407	8	0.0657	0.15	-0.34	down	184	95	94	116	86	97	0.00937	0.01088	0.00787	0.01304	0.01255	0.01087	0.00937	0.00123	0.01215	0.00093	1.09937	1.18693	0.8592	1.35908	1.29919	1.20104	1.0485	0.13855	1.28644	0.06515	1.99855
NM_001013694	GXT_22531728	NM_001013694	GXL_664277	SRRD	402055	NC_000022	chr22	+	26879850	26887904	1293	7	0.001	0.00483	-0.34	down	660	288	462	409	313	391	0.03852	0.03609	0.04162	0.04697	0.04457	0.04586	0.03874	0.00226	0.0458	0.00098	4.29108	3.91551	4.59522	5.21441	5.14535	5.26817	4.26727	0.278	5.20931	0.05027	2.56937
NM_001024858	GXT_21915606	NM_001024858	GXL_316660	SPTB	6710	NC_000014	chr14	-	65213001	65289866	10064	35	7.69e-06	7.01e-05	-0.34	down	1562	771	990	931	789	913	0.01209	0.01232	0.01164	0.01394	0.01568	0.0148	0.01202	0.00028	0.01481	0.00071	1.30476	1.34672	1.26511	1.52496	1.66638	1.58045	1.30553	0.03332	1.5906	0.05818	2.94333
NM_001068	GXT_2828454	NM_001068	GXL_13893	TOP2B	7155	NC_000003	chr3	-	25639475	25705788	5189	36	1.19e-08	2.06e-07	-0.34	down	7280	3626	4963	4804	3784	4072	0.09894	0.10246	0.10464	0.12841	0.13058	0.11518	0.10201	0.00235	0.12472	0.00681	11.7942	12.284	12.3005	15.2616	15.5002	13.6712	12.1262	0.23487	14.811	0.81183	3.62531
NM_001145	GXT_2814539	NM_001145	GXL_247869	ANG	283	NC_000014	chr14	+	21152336	21162345	1222	2	0.0302	0.0822	-0.34	down	306	124	148	166	122	166	0.02213	0.01878	0.01629	0.02419	0.02289	0.02529	0.01907	0.00239	0.02412	0.00098	2.10509	1.78379	1.55759	2.23932	2.12206	2.36656	1.81549	0.22464	2.24265	0.09984	2.17993
NM_001199620	GXT_24507055	NM_001199620	GXL_232827	NCOA7	135112	NC_000006	chr6	+	126136431	126253176	6158	15	4.37e-06	4.25e-05	-0.34	down	1936	993	1247	1290	926	1118	0.0257	0.0273	0.02572	0.03379	0.03117	0.03075	0.02624	0.00075	0.0319	0.00135	2.64294	2.83468	2.60429	3.45327	3.19625	3.16288	2.69397	0.10074	3.2708	0.12974	3.04584
NM_001201543	GXT_24500761	NM_001201543	GXL_72345	FAM161A	84140	NC_000002	chr2	-	62051983	62081278	3860	7	0.000173	0.00108	-0.34	down	942	427	693	597	477	560	0.02103	0.01997	0.02372	0.02594	0.02612	0.02596	0.02157	0.00158	0.02601	8e-05	2.05156	1.94462	2.30892	2.54957	2.62664	2.52745	2.1017	0.15289	2.56789	0.04252	2.73613
NM_001238	GXT_2811787	NM_001238	GXL_262426	CCNE1	898	NC_000019	chr19	+	30302901	30315219	1951	12	4.28e-06	4.18e-05	-0.34	down	2316	1074	1507	1330	1054	1508	0.08723	0.08273	0.08723	0.09874	0.09774	0.11425	0.08573	0.00212	0.10358	0.00756	9.97936	9.67702	9.93387	11.2376	11.4829	13.4656	9.86342	0.1331	12.062	0.9975	3.11305
NM_001299	GXT_2815118	NM_001299	GXL_262532	CNN1	1264	NC_000019	chr19	+	11649579	11661138	1586	7	0.22	0.371	-0.34	down	64	22	46	32	36	37	0.0031	0.00236	0.00363	0.0028	0.00451	0.00359	0.00303	0.00052	0.00363	0.0007	0.33923	0.24385	0.37301	0.3326	0.48247	0.40642	0.3187	0.05469	0.40716	0.06119	1.54407
NM_001483	GXT_2809230	NM_001483	GXL_1236227	GBAS	2631	NC_000007	chr7	+	56032270	56067875	2004	10	1.32e-08	2.26e-07	-0.34	down	5396	2549	3309	3330	2405	3164	0.20748	0.19893	0.19555	0.25056	0.23226	0.24851	0.20065	0.00502	0.24378	0.00819	22.6358	22.3597	21.2355	27.3922	25.5086	27.5055	22.077	0.60564	26.8021	0.91582	3.47222
NM_001488	GXT_21913957	NM_001488	GXL_102504	TADA2A	6871	NC_000017	chr17	+	35767312	35837226	1840	16	9.77e-05	0.000651	-0.34	down	1164	594	696	746	533	686	0.04183	0.04476	0.03855	0.05109	0.04881	0.0522	0.04171	0.00254	0.0507	0.00141	5.3181	5.67496	4.86468	6.68345	6.15713	6.49513	5.28591	0.33158	6.44524	0.21775	2.81624
NM_002135	GXT_2814278	NM_002135	GXL_141520	NR4A1	3164	NC_000012	chr12	+	52445186	52453291	2679	8	0.0165	0.0507	-0.34	down	326	162	203	172	180	197	0.01042	0.01031	0.0096	0.01085	0.01424	0.01351	0.01011	0.00036	0.01287	0.00146	1.02298	1.06301	0.97451	1.05837	1.42813	1.28108	1.02017	0.03618	1.25586	0.152	2.26245
NM_002270	GXT_2808726	NM_002270	GXL_1233861	TNPO1	3842	NC_000005	chr5	+	72112418	72210215	8559	25	4.06e-11	1.23e-09	-0.34	down	13450	6522	9403	8886	6608	7847	0.11929	0.12188	0.12894	0.15369	0.1467	0.14293	0.12337	0.00408	0.14777	0.00446	13.2105	13.3953	14.1288	17.1145	16.4103	15.9721	13.5782	0.39657	16.4989	0.47057	3.891
NM_002561	GXT_2840240	NM_002561	GXL_1225460	P2RX5	5026	NC_000017	chr17	-	3576521	3599698	2309	12	1.38e-05	0.000117	-0.34	down	1202	605	805	768	600	719	0.03891	0.04047	0.03894	0.0484	0.04715	0.04791	0.03944	0.00073	0.04782	0.00051	4.37625	4.60602	4.48368	5.48299	5.52327	5.42483	4.48865	0.09387	5.47703	0.04041	2.8424
NM_002568	GXT_2839004	NM_002568	GXL_172538	PABPC1	26986	NC_000008	chr8	-	101715144	101734315	2860	15	1.46e-06	1.59e-05	-0.34	down	9396	4598	5407	5499	4718	5063	0.23663	0.24074	0.20863	0.27465	0.29868	0.26492	0.22867	0.01427	0.27942	0.01419	27.6184	28.2616	24.3138	31.6955	35.0639	30.8406	26.7313	1.72947	32.5334	1.82312	3.707
NM_002940	GXT_2789434	NM_002940	GXL_175064	ABCE1	6059	NC_000004	chr4	+	146019156	146050676	4194	18	2.41e-09	4.82e-08	-0.34	down	7654	3653	5070	5098	3657	4293	0.13462	0.13506	0.13639	0.17693	0.16452	0.15883	0.13536	0.00075	0.16676	0.00756	15.342	15.3114	15.5468	20.0379	18.5338	17.8326	15.4001	0.10451	18.8014	0.91998	3.63842
NM_002949	GXT_2814825	NM_002949	GXL_744363	MRPL12	6182	NC_000017	chr17	+	79670400	79674556	1015	5	7.39e-05	0.000511	-0.34	down	1684	701	946	884	770	939	0.12717	0.1121	0.10666	0.12851	0.14496	0.14698	0.11531	0.00868	0.14015	0.00827	13.9475	12.1408	11.9864	14.3571	16.1248	16.1169	12.6916	0.89034	15.5329	0.83144	2.93668
NM_003024	GXT_2807265	NM_003024	GXL_925614	ITSN1	6453	NC_000021	chr21	+	35014784	35261609	6439	40	1.48e-06	1.61e-05	-0.34	down	2128	1141	1564	1449	1066	1372	0.02345	0.0262	0.02595	0.03078	0.02967	0.03046	0.0252	0.00124	0.0303	0.00047	2.77827	3.11503	3.12378	3.70962	3.51891	3.71208	3.00569	0.16085	3.64687	0.09049	3.11249
NM_003222	GXT_2815266	NM_003222	GXL_132788	TFAP2C	7022	NC_000020	chr20	+	55204358	55214339	2866	7	0.0257	0.0723	-0.34	down	262	150	155	170	134	154	0.00783	0.00863	0.00699	0.00952	0.01017	0.00966	0.00782	0.00067	0.00978	0.00028	0.7685	0.92005	0.69553	0.97781	0.9938	0.93611	0.79469	0.09351	0.96924	0.02432	2.18374
NM_003299	GXT_2806064	NM_003299	GXL_103616	HSP90B1	7184	NC_000012	chr12	+	104324189	104341703	2780	18	4.91e-12	1.73e-10	-0.34	down	24966	11258	16977	15613	11768	14518	0.64935	0.61419	0.67658	0.79915	0.77596	0.78506	0.64671	0.02554	0.78672	0.00954	75.4963	71.1887	78.5378	92.5809	89.976	90.9794	75.0742	3.01507	91.1788	1.07276	4.14508
NM_003369	GXT_2810275	NM_003369	GXL_38974	UVRAG	7405	NC_000011	chr11	+	75526212	75855282	5166	15	0.000374	0.00209	-0.34	down	746	378	541	508	391	435	0.0112	0.01191	0.01296	0.01502	0.01501	0.01397	0.01202	0.00072	0.01467	0.00049	1.21396	1.28627	1.34681	1.62102	1.60876	1.46695	1.28235	0.05431	1.56558	0.06992	2.64803
NM_003478	GXT_2805621	NM_003478	GXL_39010	CUL5	8065	NC_000011	chr11	+	107879408	107978488	6387	19	1.28e-08	2.2e-07	-0.34	down	4518	2195	3025	3000	2133	2606	0.05547	0.05546	0.05685	0.07179	0.06609	0.066	0.05593	0.00065	0.06796	0.00271	5.94663	6.04132	6.09103	7.74291	7.09844	7.10819	6.02633	0.0599	7.31651	0.30153	3.41156
NM_003501	GXT_2834012	NM_003501	GXL_125123	ACOX3	8310	NC_000004	chr4	-	8368009	8442452	2874	18	0.0125	0.0402	-0.34	down	332	146	229	204	153	203	0.00828	0.00729	0.00875	0.00964	0.00968	0.0106	0.00811	0.00061	0.00997	0.00044	0.97112	0.89302	1.02473	1.1701	1.13155	1.23053	0.96296	0.05408	1.17739	0.04074	2.27107
NM_003799	GXT_2806814	NM_003799	GXL_47268	RNMT	8731	NC_000018	chr18	+	13726704	13764554	6203	12	7.78e-09	1.4e-07	-0.34	down	4046	1958	2587	2565	1959	2290	0.05628	0.05566	0.05507	0.06909	0.06797	0.06498	0.05567	0.00049	0.06735	0.00173	5.48334	5.54888	5.36361	6.81656	6.71277	6.43154	5.46528	0.07671	6.65362	0.16265	3.35628
NM_003977	GXT_2810383	NM_003977	GXL_39111	AIP	9049	NC_000011	chr11	+	67250505	67258579	1232	6	0.00011	0.000722	-0.34	down	1430	624	885	749	681	875	0.09391	0.08447	0.08618	0.09465	0.1084	0.11935	0.08819	0.00411	0.10747	0.01011	9.75768	8.90366	9.23836	10.0219	11.7491	12.3731	9.2999	0.35136	11.3814	0.99446	2.88555
NM_004175	GXT_2815408	NM_004175	GXL_825523	SNRPD3	6634	NC_000022	chr22	+	24951618	24968509	1385	4	1.88e-10	4.8e-09	-0.34	down	5386	2438	3483	3251	2523	3164	0.2927	0.28096	0.28622	0.35007	0.34907	0.36217	0.28663	0.0048	0.35377	0.00595	32.6917	30.9441	32.3419	38.6943	38.7201	39.7986	31.9926	0.755	39.071	0.5146	3.47412
NM_004450	GXT_2831852	NM_004450	GXL_155937	ERH	2079	NC_000014	chr14	-	69846840	69865021	801	4	2.79e-08	4.49e-07	-0.34	down	6730	2963	3913	4016	2964	3706	0.60672	0.56477	0.55578	0.74841	0.70927	0.71713	0.57576	0.0222	0.72494	0.01691	70.6324	65.027	62.8261	82.6497	78.6529	80.6035	66.1618	3.2864	80.6354	1.63185	3.55169
NM_004456	GXT_2838745	NM_004456	GXL_182377	EZH2	2146	NC_000007	chr7	-	148504464	148581441	2723	20	7.85e-08	1.16e-06	-0.34	down	3106	1542	2165	2070	1446	1953	0.07869	0.08192	0.08478	0.10288	0.09263	0.10245	0.0818	0.00249	0.09932	0.00473	9.58904	9.95477	10.2252	12.5315	11.2873	12.495	9.92301	0.26069	12.1046	0.57811	3.26079
NM_004490	GXT_2833514	NM_004490	GXL_241158	GRB14	2888	NC_000002	chr2	-	165349323	165478360	2387	14	0.00475	0.0182	-0.34	down	472	244	310	294	260	261	0.01409	0.01398	0.01437	0.01714	0.01805	0.01523	0.01415	0.00016	0.01681	0.00118	1.66231	1.79693	1.67021	2.03037	2.31521	1.90489	1.70982	0.06168	2.08349	0.17167	2.43404
NM_004607	GXT_2834206	NM_004607	GXL_159441	TBCA	6902	NC_000005	chr5	-	76986995	77072185	679	4	1.01e-08	1.77e-07	-0.34	down	4220	2070	2754	2734	2093	2378	0.44551	0.44397	0.44063	0.56678	0.55149	0.51946	0.44337	0.00204	0.54591	0.01972	52.2473	53.5914	52.1623	66.3756	65.5192	61.0131	52.667	0.65457	64.3026	2.35217	3.38051
NM_005068	GXT_2834492	NM_005068	GXL_40242	SIM1	6492	NC_000006	chr6	-	100836750	100911551	3995	11	0.000266	0.00156	-0.34	down	842	433	581	574	410	498	0.01775	0.01935	0.01895	0.02418	0.02222	0.02183	0.01868	0.00068	0.02274	0.00103	1.77181	1.90531	1.87035	2.36851	2.1814	2.17167	1.84916	0.05652	2.24053	0.09059	2.69373
NM_005099	GXT_2837820	NM_005099	GXL_151227	ADAMTS4	9507	NC_000001	chr1	-	161159538	161168845	4332	9	0.114	0.229	-0.34	down	128	56	69	72	50	80	0.00261	0.00232	0.00209	0.00282	0.00247	0.00335	0.00234	0.00021	0.00288	0.00036	0.2484	0.22724	0.20484	0.27398	0.24533	0.32172	0.22683	0.01779	0.28034	0.03151	1.82823
NM_005242	GXT_2813085	NM_005242	GXL_6214	F2RL1	2150	NC_000005	chr5	+	76114833	76131140	2883	2	0.000187	0.00116	-0.34	down	1106	479	661	692	462	620	0.03593	0.03226	0.03267	0.04382	0.03803	0.04184	0.03362	0.00164	0.04123	0.0024	3.22502	2.92069	2.94862	3.95678	3.40617	3.74652	3.03144	0.13735	3.70316	0.22687	2.77183
NM_005451	GXT_2838519	NM_005451	GXL_45362	PDLIM7	9260	NC_000005	chr5	-	176910395	176924602	1709	13	0.00411	0.0161	-0.34	down	470	259	317	288	237	314	0.0179	0.02075	0.0189	0.02239	0.02392	0.02467	0.01918	0.00118	0.02366	0.00095	2.31194	2.66411	2.3855	2.77799	2.94764	3.20088	2.45385	0.15168	2.9755	0.17376	2.44664
NM_005760	GXT_2838082	NM_005760	GXL_75626	CEBPZ	10153	NC_000002	chr2	-	37428772	37458740	3330	16	5.77e-08	8.73e-07	-0.34	down	4842	2430	3325	3311	2217	2997	0.11144	0.115	0.11663	0.14767	0.12912	0.14299	0.11436	0.00217	0.13993	0.00788	12.2237	12.8279	12.8413	16.3906	14.1511	15.6792	12.631	0.28806	15.407	0.93432	3.45357
NM_005806	GXT_2812047	NM_005806	GXL_163469	OLIG2	10215	NC_000021	chr21	+	34398239	34401500	2488	2	0.0764	0.169	-0.34	down	146	82	101	87	71	109	0.00547	0.0064	0.00573	0.00645	0.00643	0.00843	0.00587	0.00039	0.0071	0.00094	0.49331	0.57937	0.52208	0.57643	0.60656	0.76323	0.53159	0.03577	0.64874	0.08189	1.94939
NM_005833	GXT_2809571	NM_005833	GXL_185106	RABEPK	10244	NC_000009	chr9	+	127962862	127996438	1629	8	0.00189	0.00832	-0.34	down	846	319	531	461	348	517	0.03797	0.03016	0.03659	0.04129	0.04127	0.04897	0.03491	0.0034	0.04384	0.00363	4.36587	3.44242	4.19214	4.66509	4.54074	5.52905	4.00014	0.4007	4.91163	0.43953	2.64542
NM_005999	GXT_2807788	NM_005999	GXL_825251	TSNAX	7257	NC_000001	chr1	+	231664399	231702270	2650	6	1.28e-06	1.41e-05	-0.34	down	4290	1863	2590	2722	1861	2278	0.13016	0.1211	0.12244	0.16696	0.14736	0.14596	0.12457	0.00399	0.15343	0.00959	13.6092	12.3584	12.5694	16.9325	14.9269	14.9758	12.8457	0.54673	15.6117	0.93416	3.35927
NM_006023	GXT_2805610	NM_006023	GXL_90584	CDC123	8872	NC_000010	chr10	+	12237961	12292589	1548	13	1.12e-10	2.99e-09	-0.34	down	8038	3702	5201	5078	3688	4620	0.33885	0.31827	0.32529	0.40874	0.38756	0.39622	0.32747	0.00854	0.39751	0.00869	43.6514	42.0397	43.2094	54.0757	50.6394	51.9939	42.9669	0.67996	52.2363	1.41327	3.64953
NM_006330	GXT_2834928	NM_006330	GXL_30030	LYPLA1	10434	NC_000008	chr8	-	54958938	55014577	2574	9	7.47e-08	1.11e-06	-0.34	down	4304	2028	2742	2817	1940	2438	0.13189	0.12731	0.12768	0.16891	0.15153	0.15589	0.12896	0.00208	0.15878	0.00738	14.0568	13.8501	13.7	18.0409	16.02	16.5008	13.869	0.14624	16.8539	0.86198	3.37991
NM_007368	GXT_2831678	NM_007368	GXL_40765	RASA3	22821	NC_000013	chr13	-	114747194	114898095	4200	24	0.00908	0.031	-0.34	down	446	210	235	243	196	268	0.00742	0.00753	0.00635	0.00796	0.00879	0.01005	0.0071	0.00053	0.00893	0.00086	0.8927	0.87895	0.71958	0.95376	0.99192	1.11165	0.83041	0.07857	1.01911	0.06726	2.3723
NM_007373	GXT_23219015	NM_007373	GXL_134175	SHOC2	8036	NC_000010	chr10	+	112679301	112773425	3947	9	3.9e-06	3.85e-05	-0.34	down	2192	1081	1370	1459	994	1254	0.04606	0.04717	0.04552	0.06193	0.05394	0.05577	0.04625	0.00069	0.05721	0.00342	4.66869	4.81452	4.46391	6.09352	5.35289	5.53492	4.64904	0.14381	5.66044	0.31512	3.0919
NM_007375	GXT_2812372	NM_007375	GXL_59160	TARDBP	23435	NC_000001	chr1	+	11072679	11085549	4217	6	3.59e-06	3.58e-05	-0.34	down	2516	1231	1840	1770	1228	1461	0.05	0.05101	0.05605	0.06937	0.0613	0.06077	0.05235	0.00265	0.06381	0.00394	5.01566	5.13155	5.61147	6.9191	6.18962	6.0357	5.25289	0.25793	6.38147	0.38532	3.17212
NM_012096	GXT_2808388	NM_012096	GXL_169837	APPL1	26060	NC_000003	chr3	+	57261765	57307499	6061	22	6.28e-10	1.46e-08	-0.34	down	5200	2489	3437	3344	2451	3026	0.06452	0.06453	0.06496	0.08009	0.07523	0.07728	0.06467	0.00021	0.07753	0.00199	7.21241	7.21897	7.29286	9.09498	8.59544	8.69773	7.24141	0.03648	8.79605	0.21546	3.4684
NM_012324	GXT_2802868	NM_012324	GXL_47737	MAPK8IP2	23542	NC_000022	chr22	+	51039131	51049979	3363	12	0.000248	0.00148	-0.34	down	1316	629	747	707	614	801	0.03093	0.03066	0.02666	0.03224	0.03494	0.03824	0.02942	0.00195	0.03514	0.00245	3.28966	3.2879	2.85664	3.46555	3.8807	4.14942	3.14473	0.20371	3.83189	0.28131	2.84962
[truncated: 10,759 more rows]
