# Supplementary material for: ZFR coordinates crosstalk between RNA decay and transcription in innate immunity
Source: Nat Commun. 2018 Mar 20;9:1145. doi: 10.1038/s41467-018-03326-5 (PMC5861047; doi:10.1038/s41467-018-03326-5)
Supplement: Supplementary file 5 — Supplementary Data 2(XLSX 6336 kb) [file 41467_2018_3326_MOESM5_ESM.xlsx]

## Sheet: Supplementary Data 2 - 293 MISO
Event_type	event_name	sample1_posterior_mean	sample1_ci_low	sample1_ci_high	sample2_posterior_mean	sample2_ci_low	sample2_ci_high	diff	bayes_factor	isoforms	sample1_counts	sample1_assigned_counts	sample2_counts	sample2_assigned_counts	chrom	strand	mRNA_starts	mRNA_ends
SE	chr11:27661392:27661552:+@chr11:27679788:27680091:+@chr11:27680718:27680775:+	0.82	0.59	0.98	0.52	0.24	0.82	0.3	1.69	('chr11:27661392:27661552:+@chr11:27679788:27680091:+@chr11:27680718:27680775:+.A.up_chr11:27661392:27661552:+@chr11:27679788:27680091:+@chr11:27680718:27680775:+.A.se_chr11:27661392:27661552:+@chr11:27679788:27680091:+@chr11:27680718:27680775:+.A.dn', 'chr11:27661392:27661552:+@chr11:27679788:27680091:+@chr11:27680718:27680775:+.B.up_chr11:27661392:27661552:+@chr11:27679788:27680091:+@chr11:2768…	(0,0):167,(1,0):23,(1,1):1	12:24:00 AM	(0,0):137,(0,1):2,(1,0):11	0:11,1:2	chr11	+	(27661392, 27661392)	(27680775, 27680775)
SE	chr11:450280:450637:+@chr11:451385:451493:+@chr11:460187:460288:+	0.01	0	0.04	0.02	0	0.05	-0.01	0.05	('chr11:450280:450637:+@chr11:451385:451493:+@chr11:460187:460288:+.A.up_chr11:450280:450637:+@chr11:451385:451493:+@chr11:460187:460288:+.A.se_chr11:450280:450637:+@chr11:451385:451493:+@chr11:460187:460288:+.A.dn', 'chr11:450280:450637:+@chr11:451385:451493:+@chr11:460187:460288:+.B.up_chr11:450280:450637:+@chr11:451385:451493:+@chr11:460187:460288:+.B.dn')	(0,0):138,(0,1):55,(1,1):54	0:0,1:109	(0,0):179,(0,1):72,(1,0):1,(1,1):31	0:1,1:103	chr11	+	(450280, 450280)	(460288, 460288)
SE	chr11:66384053:66384528:+@chr11:66385967:66386032:+@chr11:66391685:66393149:+	0.02	0	0.05	0.02	0	0.07	0	0.06	('chr11:66384053:66384528:+@chr11:66385967:66386032:+@chr11:66391685:66393149:+.A.up_chr11:66384053:66384528:+@chr11:66385967:66386032:+@chr11:66391685:66393149:+.A.se_chr11:66384053:66384528:+@chr11:66385967:66386032:+@chr11:66391685:66393149:+.A.dn', 'chr11:66384053:66384528:+@chr11:66385967:66386032:+@chr11:66391685:66393149:+.B.up_chr11:66384053:66384528:+@chr11:66385967:66386032:+@chr11:6639…	(0,0):919,(0,1):47,(1,1):730	0:3,1:774	(0,0):860,(0,1):45,(1,0):1,(1,1):719	0:16,1:749	chr11	+	(66384053, 66384053)	(66393149, 66393149)
SE	chr11:65626702:65626886:-@chr11:65625568:65625813:-@chr11:65623406:65623713:-	0.34	0.31	0.37	0.34	0.32	0.37	0	0.06	('chr11:65626702:65626886:-@chr11:65625568:65625813:-@chr11:65623406:65623713:-.A.dn_chr11:65626702:65626886:-@chr11:65625568:65625813:-@chr11:65623406:65623713:-.A.se_chr11:65626702:65626886:-@chr11:65625568:65625813:-@chr11:65623406:65623713:-.A.up', 'chr11:65626702:65626886:-@chr11:65625568:65625813:-@chr11:65623406:65623713:-.B.dn_chr11:65626702:65626886:-@chr11:65625568:65625813:-@chr11:6562…	(0,0):787,(0,1):1,(1,0):547,(1,1):2256	0:1275,1:1529	(0,0):938,(1,0):753,(1,1):3052	0:1716,1:2089	chr11	-	(65623406, 65623406)	(65626886, 65626886)
SE	chr11:71639495:71639670:-@chr11:71636979:71637150:-@chr11:71634355:71634521:-	0.14	0.02	0.5	0.27	0.11	0.47	-0.13	0.78	('chr11:71639495:71639670:-@chr11:71636979:71637150:-@chr11:71634355:71634521:-.A.dn_chr11:71639495:71639670:-@chr11:71636979:71637150:-@chr11:71634355:71634521:-.A.se_chr11:71639495:71639670:-@chr11:71636979:71637150:-@chr11:71634355:71634521:-.A.up', 'chr11:71639495:71639670:-@chr11:71636979:71637150:-@chr11:71634355:71634521:-.B.dn_chr11:71639495:71639670:-@chr11:71636979:71637150:-@chr11:7163…	(0,0):72,(0,1):1,(1,1):13	0:1,1:13	(0,0):96,(0,1):7,(1,0):6,(1,1):10	0:6,1:17	chr11	-	(71634355, 71634355)	(71639670, 71639670)
SE	chr11:832952:833026:+@chr11:834530:834591:+@chr11:836063:836153:+	0.56	0.45	0.67	0.66	0.57	0.75	-0.1	0.41	('chr11:832952:833026:+@chr11:834530:834591:+@chr11:836063:836153:+.A.up_chr11:832952:833026:+@chr11:834530:834591:+@chr11:836063:836153:+.A.se_chr11:832952:833026:+@chr11:834530:834591:+@chr11:836063:836153:+.A.dn', 'chr11:832952:833026:+@chr11:834530:834591:+@chr11:836063:836153:+.B.up_chr11:832952:833026:+@chr11:834530:834591:+@chr11:836063:836153:+.B.dn')	(0,0):189,(0,1):23,(1,0):80,(1,1):11	0:84,1:30	(0,0):243,(0,1):26,(1,0):130,(1,1):9	0:134,1:31	chr11	+	(832952, 832952)	(836153, 836153)
SE	chr11:14520384:14520531:-@chr11:14516078:14516273:-@chr11:14515756:14515985:-	0.01	0	0.02	0.01	0.01	0.03	0	0	('chr11:14520384:14520531:-@chr11:14516078:14516273:-@chr11:14515756:14515985:-.A.dn_chr11:14520384:14520531:-@chr11:14516078:14516273:-@chr11:14515756:14515985:-.A.se_chr11:14520384:14520531:-@chr11:14516078:14516273:-@chr11:14515756:14515985:-.A.up', 'chr11:14520384:14520531:-@chr11:14516078:14516273:-@chr11:14515756:14515985:-.B.dn_chr11:14520384:14520531:-@chr11:14516078:14516273:-@chr11:1451…	(0,0):148,(0,1):91,(1,0):1,(1,1):205	0:1,1:296	(0,0):196,(0,1):170,(1,0):7,(1,1):276	0:10,1:443	chr11	-	(14515756, 14515756)	(14520531, 14520531)
SE	chr11:65305438:65305653:+@chr11:65305741:65305795:+@chr11:65305913:65306182:+	0.91	0.84	0.96	0.91	0.85	0.96	0	0.11	('chr11:65305438:65305653:+@chr11:65305741:65305795:+@chr11:65305913:65306182:+.A.up_chr11:65305438:65305653:+@chr11:65305741:65305795:+@chr11:65305913:65306182:+.A.se_chr11:65305438:65305653:+@chr11:65305741:65305795:+@chr11:65305913:65306182:+.A.dn', 'chr11:65305438:65305653:+@chr11:65305741:65305795:+@chr11:65305913:65306182:+.B.up_chr11:65305438:65305653:+@chr11:65305741:65305795:+@chr11:6530…	(0,0):123,(0,1):4,(1,0):129,(1,1):251	0:353,1:31	(0,0):168,(0,1):1,(1,0):229,(1,1):354	0:518,1:66	chr11	+	(65305438, 65305438)	(65306182, 65306182)
SE	chr11:74659973:74660232:-@chr11:74656063:74656130:-@chr11:74647929:74648113:-	0.61	0.38	0.82	0.51	0.22	0.84	0.1	0.68	('chr11:74659973:74660232:-@chr11:74656063:74656130:-@chr11:74647929:74648113:-.A.dn_chr11:74659973:74660232:-@chr11:74656063:74656130:-@chr11:74647929:74648113:-.A.se_chr11:74659973:74660232:-@chr11:74656063:74656130:-@chr11:74647929:74648113:-.A.up', 'chr11:74659973:74660232:-@chr11:74656063:74656130:-@chr11:74647929:74648113:-.B.dn_chr11:74659973:74660232:-@chr11:74656063:74656130:-@chr11:7464…	(0,0):37,(0,1):3,(1,0):10,(1,1):12	0:17,1:8	(0,0):48,(0,1):4,(1,0):6,(1,1):16	0:13,1:13	chr11	-	(74647929, 74647929)	(74660232, 74660232)
SE	chr11:43911275:43911378:+@chr11:43918745:43918904:+@chr11:43923066:43923275:+	0.05	0.01	0.11	0.02	0	0.06	0.03	0.12	('chr11:43911275:43911378:+@chr11:43918745:43918904:+@chr11:43923066:43923275:+.A.up_chr11:43911275:43911378:+@chr11:43918745:43918904:+@chr11:43923066:43923275:+.A.se_chr11:43911275:43911378:+@chr11:43918745:43918904:+@chr11:43923066:43923275:+.A.dn', 'chr11:43911275:43911378:+@chr11:43918745:43918904:+@chr11:43923066:43923275:+.B.up_chr11:43911275:43911378:+@chr11:43918745:43918904:+@chr11:4392…	(0,0):314,(0,1):15,(1,0):3,(1,1):39	0:4,1:53	(0,0):278,(0,1):32,(1,0):1,(1,1):34	0:1,1:66	chr11	+	(43911275, 43911275)	(43923275, 43923275)
SE	chr11:1307232:1307322:-@chr11:1304513:1304827:-@chr11:1295598:1298483:-	0.04	0.01	0.12	0.05	0.01	0.11	-0.01	0.1	('chr11:1307232:1307322:-@chr11:1304513:1304827:-@chr11:1295598:1298483:-.A.dn_chr11:1307232:1307322:-@chr11:1304513:1304827:-@chr11:1295598:1298483:-.A.se_chr11:1307232:1307322:-@chr11:1304513:1304827:-@chr11:1295598:1298483:-.A.up', 'chr11:1307232:1307322:-@chr11:1304513:1304827:-@chr11:1295598:1298483:-.B.dn_chr11:1307232:1307322:-@chr11:1304513:1304827:-@chr11:1295598:1298483:-.B.up')	(0,0):51,(0,1):22,(1,0):1,(1,1):287	0:40,1:270	(0,0):71,(0,1):14,(1,0):1,(1,1):307	0:9,1:313	chr11	-	(1295598, 1295598)	(1307322, 1307322)
SE	chr11:18456287:18456460:+@chr11:18460075:18460192:+@chr11:18472510:18472793:+	0.8	0.5	0.98	0.69	0.46	0.9	0.11	0.66	('chr11:18456287:18456460:+@chr11:18460075:18460192:+@chr11:18472510:18472793:+.A.up_chr11:18456287:18456460:+@chr11:18460075:18460192:+@chr11:18472510:18472793:+.A.se_chr11:18456287:18456460:+@chr11:18460075:18460192:+@chr11:18472510:18472793:+.A.dn', 'chr11:18456287:18456460:+@chr11:18460075:18460192:+@chr11:18472510:18472793:+.B.up_chr11:18456287:18456460:+@chr11:18460075:18460192:+@chr11:1847…	(0,0):46,(1,0):12,(1,1):18	0:28,1:2	(0,0):31,(0,1):2,(1,0):13,(1,1):20	0:28,1:7	chr11	+	(18456287, 18456287)	(18472793, 18472793)
SE	chr11:71723941:71727306:-@chr11:71723447:71723488:-@chr11:71721832:71721900:-	0.04	0	0.09	0.02	0	0.06	0.02	0.11	('chr11:71723941:71727306:-@chr11:71723447:71723488:-@chr11:71721832:71721900:-.A.dn_chr11:71723941:71727306:-@chr11:71723447:71723488:-@chr11:71721832:71721900:-.A.se_chr11:71723941:71727306:-@chr11:71723447:71723488:-@chr11:71721832:71721900:-.A.up', 'chr11:71723941:71727306:-@chr11:71723447:71723488:-@chr11:71721832:71721900:-.B.dn_chr11:71723941:71727306:-@chr11:71723447:71723488:-@chr11:7172…	(0,0):141,(0,1):37,(1,0):2,(1,1):2587	0:117,1:2509	(0,0):167,(0,1):56,(1,0):2,(1,1):2719	0:120,1:2657	chr11	-	(71721832, 71721832)	(71727306, 71727306)
SE	chr11:47330142:47330250:+@chr11:47330531:47330593:+@chr11:47330832:47330952:+	0.03	0	0.1	0.01	0	0.03	0.02	0.07	('chr11:47330142:47330250:+@chr11:47330531:47330593:+@chr11:47330832:47330952:+.A.up_chr11:47330142:47330250:+@chr11:47330531:47330593:+@chr11:47330832:47330952:+.A.se_chr11:47330142:47330250:+@chr11:47330531:47330593:+@chr11:47330832:47330952:+.A.dn', 'chr11:47330142:47330250:+@chr11:47330531:47330593:+@chr11:47330832:47330952:+.B.up_chr11:47330142:47330250:+@chr11:47330531:47330593:+@chr11:4733…	(0,0):69,(0,1):33,(1,0):1,(1,1):11	0:2,1:43	(0,0):80,(0,1):42,(1,1):27	0:0,1:69	chr11	+	(47330142, 47330142)	(47330952, 47330952)
SE	chr11:85339622:85339732:+@chr11:85342189:85342360:+@chr11:85342731:85342852:+	0.32	0.26	0.39	0.31	0.25	0.37	0.01	0.12	('chr11:85339622:85339732:+@chr11:85342189:85342360:+@chr11:85342731:85342852:+.A.up_chr11:85339622:85339732:+@chr11:85342189:85342360:+@chr11:85342731:85342852:+.A.se_chr11:85339622:85339732:+@chr11:85342189:85342360:+@chr11:85342731:85342852:+.A.dn', 'chr11:85339622:85339732:+@chr11:85342189:85342360:+@chr11:85342731:85342852:+.B.up_chr11:85339622:85339732:+@chr11:85342189:85342360:+@chr11:8534…	(0,0):247,(0,1):69,(1,0):101,(1,1):10	0:104,1:76	(0,0):269,(0,1):83,(1,0):133,(1,1):31	0:142,1:105	chr11	+	(85339622, 85339622)	(85342852, 85342852)
SE	chr11:124494827:124494897:+@chr11:124495567:124495799:+@chr11:124496800:124496946:+	0.87	0.67	1	0.86	0.7	0.97	0.01	0.31	('chr11:124494827:124494897:+@chr11:124495567:124495799:+@chr11:124496800:124496946:+.A.up_chr11:124494827:124494897:+@chr11:124495567:124495799:+@chr11:124496800:124496946:+.A.se_chr11:124494827:124494897:+@chr11:124495567:124495799:+@chr11:124496800:124496946:+.A.dn', 'chr11:124494827:124494897:+@chr11:124495567:124495799:+@chr11:124496800:124496946:+.B.up_chr11:124494827:124494897:+@chr11:1244…	(0,0):381,(1,0):80,(1,1):24	0:101,1:3	(0,0):293,(0,1):1,(1,0):112,(1,1):21	0:132,1:2	chr11	+	(124494827, 124494827)	(124496946, 124496946)
SE	chr11:122931828:122932037:-@chr11:122931301:122931383:-@chr11:122930824:122930976:-	0.94	0.91	0.96	0.96	0.94	0.98	-0.02	0.13	('chr11:122931828:122932037:-@chr11:122931301:122931383:-@chr11:122930824:122930976:-.A.dn_chr11:122931828:122932037:-@chr11:122931301:122931383:-@chr11:122930824:122930976:-.A.se_chr11:122931828:122932037:-@chr11:122931301:122931383:-@chr11:122930824:122930976:-.A.up', 'chr11:122931828:122932037:-@chr11:122931301:122931383:-@chr11:122930824:122930976:-.B.dn_chr11:122931828:122932037:-@chr11:1229…	(0,0):6035,(0,1):19,(1,0):1304,(1,1):2453	0:3600,1:176	(0,0):7306,(0,1):12,(1,0):1519,(1,1):2759	0:4129,1:161	chr11	-	(122930824, 122930824)	(122932037, 122932037)
SE	chr11:63713312:63713407:+@chr11:63714423:63714475:+@chr11:63719710:63719805:+	0.78	0.56	0.93	0.76	0.54	0.93	0.02	0.41	('chr11:63713312:63713407:+@chr11:63714423:63714475:+@chr11:63719710:63719805:+.A.up_chr11:63713312:63713407:+@chr11:63714423:63714475:+@chr11:63719710:63719805:+.A.se_chr11:63713312:63713407:+@chr11:63714423:63714475:+@chr11:63719710:63719805:+.A.dn', 'chr11:63713312:63713407:+@chr11:63714423:63714475:+@chr11:63719710:63719805:+.B.up_chr11:63713312:63713407:+@chr11:63714423:63714475:+@chr11:6371…	(0,0):203,(0,1):2,(1,0):22,(1,1):3	0:24,1:3	(0,0):202,(1,0):17,(1,1):5	0:19,1:3	chr11	+	(63713312, 63713312)	(63719805, 63719805)
SE	chr11:533453:533612:-@chr11:533277:533358:-@chr11:532242:532755:-	0.24	0.16	0.32	0.34	0.27	0.43	-0.1	0.66	('chr11:533453:533612:-@chr11:533277:533358:-@chr11:532242:532755:-.A.dn_chr11:533453:533612:-@chr11:533277:533358:-@chr11:532242:532755:-.A.se_chr11:533453:533612:-@chr11:533277:533358:-@chr11:532242:532755:-.A.up', 'chr11:533453:533612:-@chr11:533277:533358:-@chr11:532242:532755:-.B.dn_chr11:533453:533612:-@chr11:533277:533358:-@chr11:532242:532755:-.B.up')	(0,0):135,(0,1):34,(1,0):26,(1,1):329	0:92,1:297	(0,0):173,(0,1):37,(1,0):52,(1,1):400	0:209,1:280	chr11	-	(532242, 532242)	(533612, 533612)
SE	chr11:96119418:96119457:-@chr11:96119101:96119184:-@chr11:96117126:96117925:-	0.05	0.01	0.14	0.03	0.01	0.1	0.02	0.1	('chr11:96119418:96119457:-@chr11:96119101:96119184:-@chr11:96117126:96117925:-.A.dn_chr11:96119418:96119457:-@chr11:96119101:96119184:-@chr11:96117126:96117925:-.A.se_chr11:96119418:96119457:-@chr11:96119101:96119184:-@chr11:96117126:96117925:-.A.up', 'chr11:96119418:96119457:-@chr11:96119101:96119184:-@chr11:96117126:96117925:-.B.dn_chr11:96119418:96119457:-@chr11:96119101:96119184:-@chr11:9611…	(0,0):111,(0,1):12,(1,0):1,(1,1):214	0:14,1:213	(0,0):111,(0,1):8,(1,1):237	0:8,1:237	chr11	-	(96117126, 96117126)	(96119457, 96119457)
SE	chr11:125773065:125773116:-@chr11:125770574:125770739:-@chr11:125765802:125766225:-	0.08	0.03	0.17	0.03	0.01	0.08	0.05	0.23	('chr11:125773065:125773116:-@chr11:125770574:125770739:-@chr11:125765802:125766225:-.A.dn_chr11:125773065:125773116:-@chr11:125770574:125770739:-@chr11:125765802:125766225:-.A.se_chr11:125773065:125773116:-@chr11:125770574:125770739:-@chr11:125765802:125766225:-.A.up', 'chr11:125773065:125773116:-@chr11:125770574:125770739:-@chr11:125765802:125766225:-.B.dn_chr11:125773065:125773116:-@chr11:1257…	(0,0):345,(0,1):8,(1,0):3,(1,1):77	0:8,1:80	(0,0):546,(0,1):11,(1,0):1,(1,1):106	0:10,1:108	chr11	-	(125765802, 125765802)	(125773116, 125773116)
SE	chr11:67208596:67208715:-@chr11:67208173:67208307:-@chr11:67207806:67207910:-	0.01	0	0.03	0.04	0.01	0.07	-0.03	0.13	('chr11:67208596:67208715:-@chr11:67208173:67208307:-@chr11:67207806:67207910:-.A.dn_chr11:67208596:67208715:-@chr11:67208173:67208307:-@chr11:67207806:67207910:-.A.se_chr11:67208596:67208715:-@chr11:67208173:67208307:-@chr11:67207806:67207910:-.A.up', 'chr11:67208596:67208715:-@chr11:67208173:67208307:-@chr11:67207806:67207910:-.B.dn_chr11:67208596:67208715:-@chr11:67208173:67208307:-@chr11:6720…	(0,0):134,(0,1):55,(1,0):1,(1,1):19	0:2,1:73	(0,0):160,(0,1):51,(1,0):5,(1,1):17	0:7,1:66	chr11	-	(67207806, 67207806)	(67208715, 67208715)
SE	chr11:11862970:11863771:+@chr11:11895347:11895406:+@chr11:11901724:11901927:+	0.1	0.04	0.18	0.07	0.03	0.13	0.03	0.12	('chr11:11862970:11863771:+@chr11:11895347:11895406:+@chr11:11901724:11901927:+.A.up_chr11:11862970:11863771:+@chr11:11895347:11895406:+@chr11:11901724:11901927:+.A.se_chr11:11862970:11863771:+@chr11:11895347:11895406:+@chr11:11901724:11901927:+.A.dn', 'chr11:11862970:11863771:+@chr11:11895347:11895406:+@chr11:11901724:11901927:+.B.up_chr11:11862970:11863771:+@chr11:11895347:11895406:+@chr11:1190…	(0,0):304,(0,1):37,(1,0):4,(1,1):67	0:9,1:99	(0,0):285,(0,1):49,(1,0):5,(1,1):98	0:13,1:139	chr11	+	(11862970, 11862970)	(11901927, 11901927)
SE	chr11:46113734:46113774:-@chr11:46112006:46112117:-@chr11:46105717:46105853:-	0.42	0.27	0.62	0.47	0.3	0.67	-0.05	0.37	('chr11:46113734:46113774:-@chr11:46112006:46112117:-@chr11:46105717:46105853:-.A.dn_chr11:46113734:46113774:-@chr11:46112006:46112117:-@chr11:46105717:46105853:-.A.se_chr11:46113734:46113774:-@chr11:46112006:46112117:-@chr11:46105717:46105853:-.A.up', 'chr11:46113734:46113774:-@chr11:46112006:46112117:-@chr11:46105717:46105853:-.B.dn_chr11:46113734:46113774:-@chr11:46112006:46112117:-@chr11:4610…	(0,0):57,(0,1):9,(1,0):28,(1,1):8	0:30,1:15	(0,0):84,(0,1):7,(1,0):31,(1,1):12	0:31,1:19	chr11	-	(46105717, 46105717)	(46113774, 46113774)
SE	chr11:46780473:46780593:-@chr11:46776438:46776533:-@chr11:46774860:46775047:-	0.97	0.9	1	0.96	0.91	0.99	0.01	0.08	('chr11:46780473:46780593:-@chr11:46776438:46776533:-@chr11:46774860:46775047:-.A.dn_chr11:46780473:46780593:-@chr11:46776438:46776533:-@chr11:46774860:46775047:-.A.se_chr11:46780473:46780593:-@chr11:46776438:46776533:-@chr11:46774860:46775047:-.A.up', 'chr11:46780473:46780593:-@chr11:46776438:46776533:-@chr11:46774860:46775047:-.B.dn_chr11:46780473:46780593:-@chr11:46776438:46776533:-@chr11:4677…	(0,0):670,(1,0):141,(1,1):125	0:264,1:2	(0,0):1007,(0,1):2,(1,0):218,(1,1):169	0:383,1:6	chr11	-	(46774860, 46774860)	(46780593, 46780593)
SE	chr11:86055645:86055763:+@chr11:86056136:86056240:+@chr11:86056626:86056985:+	0.09	0.05	0.13	0.04	0.02	0.07	0.05	0.34	('chr11:86055645:86055763:+@chr11:86056136:86056240:+@chr11:86056626:86056985:+.A.up_chr11:86055645:86055763:+@chr11:86056136:86056240:+@chr11:86056626:86056985:+.A.se_chr11:86055645:86055763:+@chr11:86056136:86056240:+@chr11:86056626:86056985:+.A.dn', 'chr11:86055645:86055763:+@chr11:86056136:86056240:+@chr11:86056626:86056985:+.B.up_chr11:86055645:86055763:+@chr11:86056136:86056240:+@chr11:8605…	(0,0):356,(0,1):88,(1,0):13,(1,1):79	0:18,1:162	(0,0):301,(0,1):115,(1,0):7,(1,1):104	0:9,1:217	chr11	+	(86055645, 86055645)	(86056985, 86056985)
SE	chr11:9165644:9165825:-@chr11:9164950:9165032:-@chr11:9164269:9164392:-	0.66	0.53	0.78	0.68	0.57	0.78	-0.02	0.22	('chr11:9165644:9165825:-@chr11:9164950:9165032:-@chr11:9164269:9164392:-.A.dn_chr11:9165644:9165825:-@chr11:9164950:9165032:-@chr11:9164269:9164392:-.A.se_chr11:9165644:9165825:-@chr11:9164950:9165032:-@chr11:9164269:9164392:-.A.up', 'chr11:9165644:9165825:-@chr11:9164950:9165032:-@chr11:9164269:9164392:-.B.dn_chr11:9165644:9165825:-@chr11:9164950:9165032:-@chr11:9164269:9164392:-.B.up')	(0,0):193,(0,1):12,(1,0):72,(1,1):90	0:135,1:39	(0,0):171,(0,1):15,(1,0):78,(1,1):70	0:128,1:35	chr11	-	(9164269, 9164269)	(9165825, 9165825)
SE	chr11:68286969:68287119:+@chr11:68305127:68305359:+@chr11:68312306:68312492:+	0.93	0.89	0.97	0.88	0.83	0.92	0.05	0.32	('chr11:68286969:68287119:+@chr11:68305127:68305359:+@chr11:68312306:68312492:+.A.up_chr11:68286969:68287119:+@chr11:68305127:68305359:+@chr11:68312306:68312492:+.A.se_chr11:68286969:68287119:+@chr11:68305127:68305359:+@chr11:68312306:68312492:+.A.dn', 'chr11:68286969:68287119:+@chr11:68305127:68305359:+@chr11:68312306:68312492:+.B.up_chr11:68286969:68287119:+@chr11:68305127:68305359:+@chr11:6831…	(0,0):369,(0,1):8,(1,0):453,(1,1):171	0:620,1:12	(0,0):369,(0,1):18,(1,0):525,(1,1):206	0:703,1:46	chr11	+	(68286969, 68286969)	(68312492, 68312492)
SE	chr11:94501508:94501726:+@chr11:94528177:94528326:+@chr11:94532556:94533477:+	0.81	0.72	0.9	0.69	0.58	0.8	0.12	0.62	('chr11:94501508:94501726:+@chr11:94528177:94528326:+@chr11:94532556:94533477:+.A.up_chr11:94501508:94501726:+@chr11:94528177:94528326:+@chr11:94532556:94533477:+.A.se_chr11:94501508:94501726:+@chr11:94528177:94528326:+@chr11:94532556:94533477:+.A.dn', 'chr11:94501508:94501726:+@chr11:94528177:94528326:+@chr11:94532556:94533477:+.B.up_chr11:94501508:94501726:+@chr11:94528177:94528326:+@chr11:9453…	(0,0):282,(0,1):9,(1,0):127,(1,1):634	0:692,1:78	(0,0):297,(0,1):12,(1,0):102,(1,1):674	0:569,1:219	chr11	+	(94501508, 94501508)	(94533477, 94533477)
SE	chr11:66999037:66999431:+@chr11:67010480:67010563:+@chr11:67012660:67012929:+	0.92	0.8	0.98	0.94	0.81	0.99	-0.02	0.19	('chr11:66999037:66999431:+@chr11:67010480:67010563:+@chr11:67012660:67012929:+.A.up_chr11:66999037:66999431:+@chr11:67010480:67010563:+@chr11:67012660:67012929:+.A.se_chr11:66999037:66999431:+@chr11:67010480:67010563:+@chr11:67012660:67012929:+.A.dn', 'chr11:66999037:66999431:+@chr11:67010480:67010563:+@chr11:67012660:67012929:+.B.up_chr11:66999037:66999431:+@chr11:67010480:67010563:+@chr11:6701…	(0,0):192,(0,1):1,(1,0):43,(1,1):121	0:155,1:10	(0,0):201,(1,0):41,(1,1):103	0:131,1:13	chr11	+	(66999037, 66999037)	(67012929, 67012929)
SE	chr11:68153784:68154180:+@chr11:68157349:68157520:+@chr11:68170951:68171167:+	0.97	0.92	1	0.99	0.94	1	-0.02	0.08	('chr11:68153784:68154180:+@chr11:68157349:68157520:+@chr11:68170951:68171167:+.A.up_chr11:68153784:68154180:+@chr11:68157349:68157520:+@chr11:68170951:68171167:+.A.se_chr11:68153784:68154180:+@chr11:68157349:68157520:+@chr11:68170951:68171167:+.A.dn', 'chr11:68153784:68154180:+@chr11:68157349:68157520:+@chr11:68170951:68171167:+.B.up_chr11:68153784:68154180:+@chr11:68157349:68157520:+@chr11:6817…	(0,0):136,(0,1):1,(1,0):136,(1,1):154	0:290,1:1	(0,0):176,(1,0):155,(1,1):166	0:320,1:1	chr11	+	(68153784, 68153784)	(68171167, 68171167)
SE	chr11:120918237:120918376:+@chr11:120924260:120924441:+@chr11:120929054:120929180:+	0.77	0.6	0.92	0.89	0.75	0.99	-0.12	0.56	('chr11:120918237:120918376:+@chr11:120924260:120924441:+@chr11:120929054:120929180:+.A.up_chr11:120918237:120918376:+@chr11:120924260:120924441:+@chr11:120929054:120929180:+.A.se_chr11:120918237:120918376:+@chr11:120924260:120924441:+@chr11:120929054:120929180:+.A.dn', 'chr11:120918237:120918376:+@chr11:120924260:120924441:+@chr11:120929054:120929180:+.B.up_chr11:120918237:120918376:+@chr11:1209…	(0,0):216,(0,1):3,(1,0):65,(1,1):32	0:88,1:12	(0,0):230,(0,1):1,(1,0):65,(1,1):17	0:77,1:6	chr11	+	(120918237, 120918237)	(120929180, 120929180)
SE	chr11:67075883:67075929:+@chr11:67076868:67077014:+@chr11:67077239:67077439:+	0.65	0.35	0.91	0.72	0.26	0.97	-0.07	0.84	('chr11:67075883:67075929:+@chr11:67076868:67077014:+@chr11:67077239:67077439:+.A.up_chr11:67075883:67075929:+@chr11:67076868:67077014:+@chr11:67077239:67077439:+.A.se_chr11:67075883:67075929:+@chr11:67076868:67077014:+@chr11:67077239:67077439:+.A.dn', 'chr11:67075883:67075929:+@chr11:67076868:67077014:+@chr11:67077239:67077439:+.B.up_chr11:67075883:67075929:+@chr11:67076868:67077014:+@chr11:6707…	(0,0):33,(0,1):1,(1,0):9,(1,1):5	0:12,1:3	(0,0):33,(1,0):7,(1,1):3	0:9,1:1	chr11	+	(67075883, 67075883)	(67077439, 67077439)
SE	chr11:108004948:108005043:+@chr11:108005869:108005969:+@chr11:108009625:108009768:+	0.98	0.96	1	0.96	0.92	0.98	0.02	0.1	('chr11:108004948:108005043:+@chr11:108005869:108005969:+@chr11:108009625:108009768:+.A.up_chr11:108004948:108005043:+@chr11:108005869:108005969:+@chr11:108009625:108009768:+.A.se_chr11:108004948:108005043:+@chr11:108005869:108005969:+@chr11:108009625:108009768:+.A.dn', 'chr11:108004948:108005043:+@chr11:108005869:108005969:+@chr11:108009625:108009768:+.B.up_chr11:108004948:108005043:+@chr11:1080…	(0,0):388,(0,1):1,(1,0):419,(1,1):145	0:564,1:1	(0,0):520,(0,1):5,(1,0):523,(1,1):194	0:709,1:13	chr11	+	(108004948, 108004948)	(108009768, 108009768)
SE	chr11:114310108:114310397:+@chr11:114311378:114311461:+@chr11:114316701:114316809:+	0.96	0.89	1	0.93	0.85	0.99	0.03	0.14	('chr11:114310108:114310397:+@chr11:114311378:114311461:+@chr11:114316701:114316809:+.A.up_chr11:114310108:114310397:+@chr11:114311378:114311461:+@chr11:114316701:114316809:+.A.se_chr11:114310108:114310397:+@chr11:114311378:114311461:+@chr11:114316701:114316809:+.A.dn', 'chr11:114310108:114310397:+@chr11:114311378:114311461:+@chr11:114316701:114316809:+.B.up_chr11:114310108:114310397:+@chr11:1143…	(0,0):657,(0,1):1,(1,0):81,(1,1):83	0:164,1:1	(0,0):651,(0,1):2,(1,0):74,(1,1):82	0:153,1:5	chr11	+	(114310108, 114310108)	(114316809, 114316809)
SE	chr11:77348635:77348851:-@chr11:77340808:77340944:-@chr11:77336762:77336863:-	0.99	0.98	1	0.99	0.98	1	0	0	('chr11:77348635:77348851:-@chr11:77340808:77340944:-@chr11:77336762:77336863:-.A.dn_chr11:77348635:77348851:-@chr11:77340808:77340944:-@chr11:77336762:77336863:-.A.se_chr11:77348635:77348851:-@chr11:77340808:77340944:-@chr11:77336762:77336863:-.A.up', 'chr11:77348635:77348851:-@chr11:77340808:77340944:-@chr11:77336762:77336863:-.B.dn_chr11:77348635:77348851:-@chr11:77340808:77340944:-@chr11:7733…	(0,0):338,(1,0):445,(1,1):189	0:633,1:1	(0,0):478,(0,1):1,(1,0):641,(1,1):206	0:846,1:2	chr11	-	(77336762, 77336762)	(77348851, 77348851)
SE	chr11:13331534:13331606:+@chr11:13371492:13371617:+@chr11:13375848:13375995:+	0.86	0.64	0.98	0.92	0.7	1	-0.06	0.3	('chr11:13331534:13331606:+@chr11:13371492:13371617:+@chr11:13375848:13375995:+.A.up_chr11:13331534:13331606:+@chr11:13371492:13371617:+@chr11:13375848:13375995:+.A.se_chr11:13331534:13331606:+@chr11:13371492:13371617:+@chr11:13375848:13375995:+.A.dn', 'chr11:13331534:13331606:+@chr11:13371492:13371617:+@chr11:13375848:13375995:+.B.up_chr11:13331534:13331606:+@chr11:13371492:13371617:+@chr11:1337…	(0,0):54,(0,1):1,(1,0):30,(1,1):4	0:34,1:1	(0,0):72,(1,0):26,(1,1):2	12:28:00 AM	chr11	+	(13331534, 13331534)	(13375995, 13375995)
SE	chr11:77850540:77850699:-@chr11:77838404:77838482:-@chr11:77835067:77835260:-	0.97	0.93	0.99	0.98	0.96	1	-0.01	0.07	('chr11:77850540:77850699:-@chr11:77838404:77838482:-@chr11:77835067:77835260:-.A.dn_chr11:77850540:77850699:-@chr11:77838404:77838482:-@chr11:77835067:77835260:-.A.se_chr11:77850540:77850699:-@chr11:77838404:77838482:-@chr11:77835067:77835260:-.A.up', 'chr11:77850540:77850699:-@chr11:77838404:77838482:-@chr11:77835067:77835260:-.B.dn_chr11:77850540:77850699:-@chr11:77838404:77838482:-@chr11:7783…	(0,0):366,(0,1):2,(1,0):152,(1,1):74	0:225,1:3	(0,0):353,(1,0):163,(1,1):70	0.161805555555556	chr11	-	(77835067, 77835067)	(77850699, 77850699)
SE	chr11:61579943:61580140:-@chr11:61579291:61579450:-@chr11:61578446:61578547:-	0.04	0.01	0.09	0.02	0	0.05	0.02	0.1	('chr11:61579943:61580140:-@chr11:61579291:61579450:-@chr11:61578446:61578547:-.A.dn_chr11:61579943:61580140:-@chr11:61579291:61579450:-@chr11:61578446:61578547:-.A.se_chr11:61579943:61580140:-@chr11:61579291:61579450:-@chr11:61578446:61578547:-.A.up', 'chr11:61579943:61580140:-@chr11:61579291:61579450:-@chr11:61578446:61578547:-.B.dn_chr11:61579943:61580140:-@chr11:61579291:61579450:-@chr11:6157…	(0,0):136,(0,1):31,(1,0):4,(1,1):59	0:4,1:90	(0,0):112,(0,1):46,(1,0):1,(1,1):39	0:1,1:85	chr11	-	(61578446, 61578446)	(61580140, 61580140)
SE	chr11:102323255:102323775:-@chr11:102319543:102319599:-@chr11:102272647:102272937:-	0.99	0.99	1	0.99	0.98	1	0	0	('chr11:102323255:102323775:-@chr11:102319543:102319599:-@chr11:102272647:102272937:-.A.dn_chr11:102323255:102323775:-@chr11:102319543:102319599:-@chr11:102272647:102272937:-.A.se_chr11:102323255:102323775:-@chr11:102319543:102319599:-@chr11:102272647:102272937:-.A.up', 'chr11:102323255:102323775:-@chr11:102319543:102319599:-@chr11:102272647:102272937:-.B.dn_chr11:102323255:102323775:-@chr11:1023…	(0,0):775,(0,1):1,(1,0):560,(1,1):1002	0:1556,1:7	(0,0):887,(0,1):1,(1,0):592,(1,1):1091	0:1682,1:2	chr11	-	(102272647, 102272647)	(102323775, 102323775)
SE	chr11:62649365:62649538:+@chr11:62650139:62650279:+@chr11:62650380:62650471:+	0.01	0.01	0.02	0.02	0.01	0.03	-0.01	0	('chr11:62649365:62649538:+@chr11:62650139:62650279:+@chr11:62650380:62650471:+.A.up_chr11:62649365:62649538:+@chr11:62650139:62650279:+@chr11:62650380:62650471:+.A.se_chr11:62649365:62649538:+@chr11:62650139:62650279:+@chr11:62650380:62650471:+.A.dn', 'chr11:62649365:62649538:+@chr11:62650139:62650279:+@chr11:62650380:62650471:+.B.up_chr11:62649365:62649538:+@chr11:62650139:62650279:+@chr11:6265…	(0,0):193,(0,1):183,(1,0):7,(1,1):129	0:7,1:312	(0,0):318,(0,1):232,(1,0):11,(1,1):150	0:17,1:376	chr11	+	(62649365, 62649365)	(62650471, 62650471)
SE	chr11:64900393:64900545:-@chr11:64899719:64900251:-@chr11:64898941:64899067:-	0.88	0.65	0.99	0.86	0.68	0.97	0.02	0.33	('chr11:64900393:64900545:-@chr11:64899719:64900251:-@chr11:64898941:64899067:-.A.dn_chr11:64900393:64900545:-@chr11:64899719:64900251:-@chr11:64898941:64899067:-.A.se_chr11:64900393:64900545:-@chr11:64899719:64900251:-@chr11:64898941:64899067:-.A.up', 'chr11:64900393:64900545:-@chr11:64899719:64900251:-@chr11:64898941:64899067:-.B.dn_chr11:64900393:64900545:-@chr11:64899719:64900251:-@chr11:6489…	(0,0):107,(1,0):66,(1,1):8	0.0513888888888889	(0,0):111,(0,1):1,(1,0):70,(1,1):5	0:75,1:1	chr11	-	(64898941, 64898941)	(64900545, 64900545)
SE	chr11:113930431:113930604:+@chr11:113932093:113932283:+@chr11:113933933:113935290:+	0.06	0.01	0.18	0.04	0	0.12	0.02	0.11	('chr11:113930431:113930604:+@chr11:113932093:113932283:+@chr11:113933933:113935290:+.A.up_chr11:113930431:113930604:+@chr11:113932093:113932283:+@chr11:113933933:113935290:+.A.se_chr11:113930431:113930604:+@chr11:113932093:113932283:+@chr11:113933933:113935290:+.A.dn', 'chr11:113930431:113930604:+@chr11:113932093:113932283:+@chr11:113933933:113935290:+.B.up_chr11:113930431:113930604:+@chr11:1139…	(0,0):25,(0,1):12,(1,0):1,(1,1):117	0:17,1:113	(0,0):32,(0,1):11,(1,1):139	0:14,1:136	chr11	+	(113930431, 113930431)	(113935290, 113935290)
SE	chr11:65822547:65822786:+@chr11:65823009:65823056:+@chr11:65824309:65824426:+	0.91	0.83	0.98	0.93	0.85	0.99	-0.02	0.12	('chr11:65822547:65822786:+@chr11:65823009:65823056:+@chr11:65824309:65824426:+.A.up_chr11:65822547:65822786:+@chr11:65823009:65823056:+@chr11:65824309:65824426:+.A.se_chr11:65822547:65822786:+@chr11:65823009:65823056:+@chr11:65824309:65824426:+.A.dn', 'chr11:65822547:65822786:+@chr11:65823009:65823056:+@chr11:65824309:65824426:+.B.up_chr11:65822547:65822786:+@chr11:65823009:65823056:+@chr11:6582…	(0,0):378,(0,1):1,(1,0):120,(1,1):164	0:276,1:9	(0,0):519,(1,0):174,(1,1):245	0:397,1:22	chr11	+	(65822547, 65822547)	(65824426, 65824426)
SE	chr11:63438762:63438883:-@chr11:63437829:63437984:-@chr11:63426510:63426724:-	0.02	0	0.07	0.04	0.01	0.11	-0.02	0.08	('chr11:63438762:63438883:-@chr11:63437829:63437984:-@chr11:63426510:63426724:-.A.dn_chr11:63438762:63438883:-@chr11:63437829:63437984:-@chr11:63426510:63426724:-.A.se_chr11:63438762:63438883:-@chr11:63437829:63437984:-@chr11:63426510:63426724:-.A.up', 'chr11:63438762:63438883:-@chr11:63437829:63437984:-@chr11:63426510:63426724:-.B.dn_chr11:63438762:63438883:-@chr11:63437829:63437984:-@chr11:6342…	(0,0):81,(0,1):23,(1,1):31	0:0,1:54	(0,0):60,(0,1):21,(1,0):1,(1,1):21	0:1,1:42	chr11	-	(63426510, 63426510)	(63438883, 63438883)
SE	chr11:67864486:67864597:-@chr11:67848871:67848924:-@chr11:67842184:67842297:-	0.89	0.77	0.98	0.88	0.75	0.97	0.01	0.19	('chr11:67864486:67864597:-@chr11:67848871:67848924:-@chr11:67842184:67842297:-.A.dn_chr11:67864486:67864597:-@chr11:67848871:67848924:-@chr11:67842184:67842297:-.A.se_chr11:67864486:67864597:-@chr11:67848871:67848924:-@chr11:67842184:67842297:-.A.up', 'chr11:67864486:67864597:-@chr11:67848871:67848924:-@chr11:67842184:67842297:-.B.dn_chr11:67864486:67864597:-@chr11:67848871:67848924:-@chr11:6784…	(0,0):272,(0,1):2,(1,0):41,(1,1):4	0:44,1:3	(0,0):500,(0,1):1,(1,0):45,(1,1):12	0:56,1:2	chr11	-	(67842184, 67842184)	(67864597, 67864597)
SE	chr11:47574544:47574792:-@chr11:47522413:47522484:-@chr11:47510389:47510576:-	0.04	0.01	0.09	0.04	0.01	0.09	0	0.06	('chr11:47574544:47574792:-@chr11:47522413:47522484:-@chr11:47510389:47510576:-.A.dn_chr11:47574544:47574792:-@chr11:47522413:47522484:-@chr11:47510389:47510576:-.A.se_chr11:47574544:47574792:-@chr11:47522413:47522484:-@chr11:47510389:47510576:-.A.up', 'chr11:47574544:47574792:-@chr11:47522413:47522484:-@chr11:47510389:47510576:-.B.dn_chr11:47574544:47574792:-@chr11:47522413:47522484:-@chr11:4751…	(0,0):613,(0,1):53,(1,0):3,(1,1):117	0:7,1:166	(0,0):818,(0,1):38,(1,0):3,(1,1):127	0:5,1:163	chr11	-	(47510389, 47510389)	(47574792, 47574792)
SE	chr11:4123223:4123311:+@chr11:4126836:4126921:+@chr11:4127276:4127453:+	0	0	0.01	0	0	0.01	0	0	('chr11:4123223:4123311:+@chr11:4126836:4126921:+@chr11:4127276:4127453:+.A.up_chr11:4123223:4123311:+@chr11:4126836:4126921:+@chr11:4127276:4127453:+.A.se_chr11:4123223:4123311:+@chr11:4126836:4126921:+@chr11:4127276:4127453:+.A.dn', 'chr11:4123223:4123311:+@chr11:4126836:4126921:+@chr11:4127276:4127453:+.B.up_chr11:4123223:4123311:+@chr11:4126836:4126921:+@chr11:4127276:4127453:+.B.dn')	(0,0):455,(0,1):306,(1,1):305	0:0,1:611	(0,0):565,(0,1):432,(1,0):1,(1,1):356	0:2,1:787	chr11	+	(4123223, 4123223)	(4127453, 4127453)
SE	chr11:108139137:108139336:+@chr11:108141791:108141873:+@chr11:108141978:108142133:+	0.96	0.89	1	0.9	0.79	0.98	0.06	0.19	('chr11:108139137:108139336:+@chr11:108141791:108141873:+@chr11:108141978:108142133:+.A.up_chr11:108139137:108139336:+@chr11:108141791:108141873:+@chr11:108141978:108142133:+.A.se_chr11:108139137:108139336:+@chr11:108141791:108141873:+@chr11:108141978:108142133:+.A.dn', 'chr11:108139137:108139336:+@chr11:108141791:108141873:+@chr11:108141978:108142133:+.B.up_chr11:108139137:108139336:+@chr11:1081…	(0,0):103,(0,1):1,(1,0):77,(1,1):38	0:113,1:3	(0,0):79,(0,1):1,(1,0):56,(1,1):47	0:100,1:4	chr11	+	(108139137, 108139137)	(108142133, 108142133)
SE	chr11:18343816:18344287:+@chr11:18345783:18345843:+@chr11:18354607:18354775:+	0.03	0.01	0.08	0.03	0.01	0.07	0	0.07	('chr11:18343816:18344287:+@chr11:18345783:18345843:+@chr11:18354607:18354775:+.A.up_chr11:18343816:18344287:+@chr11:18345783:18345843:+@chr11:18354607:18354775:+.A.se_chr11:18343816:18344287:+@chr11:18345783:18345843:+@chr11:18354607:18354775:+.A.dn', 'chr11:18343816:18344287:+@chr11:18345783:18345843:+@chr11:18354607:18354775:+.B.up_chr11:18343816:18344287:+@chr11:18345783:18345843:+@chr11:1835…	(0,0):131,(0,1):63,(1,0):2,(1,1):125	0:2,1:188	(0,0):183,(0,1):64,(1,0):3,(1,1):171	0:7,1:231	chr11	+	(18343816, 18343816)	(18354775, 18354775)
SE	chr11:134126442:134126542:+@chr11:134126982:134127151:+@chr11:134128409:134128518:+	0.82	0.66	0.95	0.64	0.5	0.79	0.18	1	('chr11:134126442:134126542:+@chr11:134126982:134127151:+@chr11:134128409:134128518:+.A.up_chr11:134126442:134126542:+@chr11:134126982:134127151:+@chr11:134128409:134128518:+.A.se_chr11:134126442:134126542:+@chr11:134126982:134127151:+@chr11:134128409:134128518:+.A.dn', 'chr11:134126442:134126542:+@chr11:134126982:134127151:+@chr11:134128409:134128518:+.B.up_chr11:134126442:134126542:+@chr11:1341…	(0,0):118,(0,1):2,(1,0):59,(1,1):5	0:63,1:3	(0,0):125,(0,1):9,(1,0):69,(1,1):7	0:75,1:10	chr11	+	(134126442, 134126442)	(134128518, 134128518)
SE	chr11:67374429:67374547:+@chr11:67375871:67375949:+@chr11:67376023:67376193:+	1	0.99	1	0.99	0.97	1	0.01	0	('chr11:67374429:67374547:+@chr11:67375871:67375949:+@chr11:67376023:67376193:+.A.up_chr11:67374429:67374547:+@chr11:67375871:67375949:+@chr11:67376023:67376193:+.A.se_chr11:67374429:67374547:+@chr11:67375871:67375949:+@chr11:67376023:67376193:+.A.dn', 'chr11:67374429:67374547:+@chr11:67375871:67375949:+@chr11:67376023:67376193:+.B.up_chr11:67374429:67374547:+@chr11:67375871:67375949:+@chr11:6737…	(0,0):1334,(1,0):481,(1,1):213	0.481944444444444	(0,0):1374,(0,1):1,(1,0):597,(1,1):264	0:857,1:5	chr11	+	(67374429, 67374429)	(67376193, 67376193)
SE	chr11:64051654:64051848:-@chr11:64039085:64039275:-@chr11:64037300:64037809:-	0.98	0.94	1	0.97	0.92	0.99	0.01	0.08	('chr11:64051654:64051848:-@chr11:64039085:64039275:-@chr11:64037300:64037809:-.A.dn_chr11:64051654:64051848:-@chr11:64039085:64039275:-@chr11:64037300:64037809:-.A.se_chr11:64051654:64051848:-@chr11:64039085:64039275:-@chr11:64037300:64037809:-.A.up', 'chr11:64051654:64051848:-@chr11:64039085:64039275:-@chr11:64037300:64037809:-.B.dn_chr11:64051654:64051848:-@chr11:64039085:64039275:-@chr11:6403…	(0,0):376,(1,0):279,(1,1):609	0:879,1:9	(0,0):399,(0,1):2,(1,0):342,(1,1):708	0:1042,1:10	chr11	-	(64037300, 64037300)	(64051848, 64051848)
SE	chr11:47073939:47074069:+@chr11:47158867:47159111:+@chr11:47159196:47159280:+	0.03	0.01	0.08	0.02	0.01	0.05	0.01	0.05	('chr11:47073939:47074069:+@chr11:47158867:47159111:+@chr11:47159196:47159280:+.A.up_chr11:47073939:47074069:+@chr11:47158867:47159111:+@chr11:47159196:47159280:+.A.se_chr11:47073939:47074069:+@chr11:47158867:47159111:+@chr11:47159196:47159280:+.A.dn', 'chr11:47073939:47074069:+@chr11:47158867:47159111:+@chr11:47159196:47159280:+.B.up_chr11:47073939:47074069:+@chr11:47158867:47159111:+@chr11:4715…	(0,0):217,(0,1):16,(1,0):3,(1,1):15	0:4,1:30	(0,0):295,(0,1):30,(1,0):4,(1,1):19	0:4,1:49	chr11	+	(47073939, 47073939)	(47159280, 47159280)
SE	chr11:82996916:82997377:-@chr11:82996170:82996254:-@chr11:82991184:82991303:-	0.08	0.04	0.15	0.18	0.1	0.29	-0.1	0.74	('chr11:82996916:82997377:-@chr11:82996170:82996254:-@chr11:82991184:82991303:-.A.dn_chr11:82996916:82997377:-@chr11:82996170:82996254:-@chr11:82991184:82991303:-.A.se_chr11:82996916:82997377:-@chr11:82996170:82996254:-@chr11:82991184:82991303:-.A.up', 'chr11:82996916:82997377:-@chr11:82996170:82996254:-@chr11:82991184:82991303:-.B.dn_chr11:82996916:82997377:-@chr11:82996170:82996254:-@chr11:8299…	(0,0):392,(0,1):50,(1,0):5,(1,1):52	0:8,1:99	(0,0):424,(0,1):36,(1,0):13,(1,1):70	0:32,1:87	chr11	-	(82991184, 82991184)	(82997377, 82997377)
SE	chr11:31484719:31484852:-@chr11:31477807:31477933:-@chr11:31455007:31455117:-	0.65	0.45	0.82	0.58	0.39	0.79	0.07	0.41	('chr11:31484719:31484852:-@chr11:31477807:31477933:-@chr11:31455007:31455117:-.A.dn_chr11:31484719:31484852:-@chr11:31477807:31477933:-@chr11:31455007:31455117:-.A.se_chr11:31484719:31484852:-@chr11:31477807:31477933:-@chr11:31455007:31455117:-.A.up', 'chr11:31484719:31484852:-@chr11:31477807:31477933:-@chr11:31455007:31455117:-.B.dn_chr11:31484719:31484852:-@chr11:31477807:31477933:-@chr11:3145…	(0,0):1339,(0,1):4,(1,0):31,(1,1):16	0:42,1:9	(0,0):1437,(0,1):5,(1,0):28,(1,1):15	0:39,1:9	chr11	-	(31455007, 31455007)	(31484852, 31484852)
SE	chr11:232983:233215:-@chr11:230452:230641:-@chr11:224078:224239:-	0.75	0.48	0.96	0.61	0.39	0.86	0.14	0.8	('chr11:232983:233215:-@chr11:230452:230641:-@chr11:224078:224239:-.A.dn_chr11:232983:233215:-@chr11:230452:230641:-@chr11:224078:224239:-.A.se_chr11:232983:233215:-@chr11:230452:230641:-@chr11:224078:224239:-.A.up', 'chr11:232983:233215:-@chr11:230452:230641:-@chr11:224078:224239:-.B.dn_chr11:232983:233215:-@chr11:230452:230641:-@chr11:224078:224239:-.B.up')	(0,0):90,(1,0):27,(1,1):46	0:59,1:14	(0,0):107,(0,1):1,(1,0):26,(1,1):51	0:69,1:9	chr11	-	(224078, 224078)	(233215, 233215)
SE	chr11:85339622:85339732:+@chr11:85340176:85340247:+@chr11:85342731:85342852:+	0.02	0.01	0.05	0.03	0.01	0.06	-0.01	0.05	('chr11:85339622:85339732:+@chr11:85340176:85340247:+@chr11:85342731:85342852:+.A.up_chr11:85339622:85339732:+@chr11:85340176:85340247:+@chr11:85342731:85342852:+.A.se_chr11:85339622:85339732:+@chr11:85340176:85340247:+@chr11:85342731:85342852:+.A.dn', 'chr11:85339622:85339732:+@chr11:85340176:85340247:+@chr11:85342731:85342852:+.B.up_chr11:85339622:85339732:+@chr11:85340176:85340247:+@chr11:8534…	(0,0):346,(0,1):41,(1,0):2,(1,1):38	0:2,1:79	(0,0):398,(0,1):49,(1,0):4,(1,1):65	0:6,1:112	chr11	+	(85339622, 85339622)	(85342852, 85342852)
SE	chr11:18303497:18303767:-@chr11:18302056:18302189:-@chr11:18300217:18301489:-	0.08	0.03	0.15	0.02	0	0.06	0.06	0.47	('chr11:18303497:18303767:-@chr11:18302056:18302189:-@chr11:18300217:18301489:-.A.dn_chr11:18303497:18303767:-@chr11:18302056:18302189:-@chr11:18300217:18301489:-.A.se_chr11:18303497:18303767:-@chr11:18302056:18302189:-@chr11:18300217:18301489:-.A.up', 'chr11:18303497:18303767:-@chr11:18302056:18302189:-@chr11:18300217:18301489:-.B.dn_chr11:18303497:18303767:-@chr11:18302056:18302189:-@chr11:1830…	(0,0):45,(0,1):23,(1,0):4,(1,1):381	0:18,1:390	(0,0):45,(0,1):26,(1,1):486	0:3,1:509	chr11	-	(18300217, 18300217)	(18303767, 18303767)
SE	chr11:62639049:62639141:+@chr11:62644256:62644351:+@chr11:62648491:62648919:+	0.14	0.09	0.22	0.07	0.03	0.11	0.07	0.58	('chr11:62639049:62639141:+@chr11:62644256:62644351:+@chr11:62648491:62648919:+.A.up_chr11:62639049:62639141:+@chr11:62644256:62644351:+@chr11:62648491:62648919:+.A.se_chr11:62639049:62639141:+@chr11:62644256:62644351:+@chr11:62648491:62648919:+.A.dn', 'chr11:62639049:62639141:+@chr11:62644256:62644351:+@chr11:62648491:62648919:+.B.up_chr11:62639049:62639141:+@chr11:62644256:62644351:+@chr11:6264…	(0,0):316,(0,1):31,(1,0):14,(1,1):222	0:42,1:225	(0,0):380,(0,1):55,(1,0):10,(1,1):297	0:29,1:333	chr11	+	(62639049, 62639049)	(62648919, 62648919)
SE	chr11:71639768:71640170:+@chr11:71668273:71668310:+@chr11:71671796:71671937:+	0.67	0.42	0.86	0.73	0.55	0.87	-0.06	0.4	('chr11:71639768:71640170:+@chr11:71668273:71668310:+@chr11:71671796:71671937:+.A.up_chr11:71639768:71640170:+@chr11:71668273:71668310:+@chr11:71671796:71671937:+.A.se_chr11:71639768:71640170:+@chr11:71668273:71668310:+@chr11:71671796:71671937:+.A.dn', 'chr11:71639768:71640170:+@chr11:71668273:71668310:+@chr11:71671796:71671937:+.B.up_chr11:71639768:71640170:+@chr11:71668273:71668310:+@chr11:7167…	(0,0):105,(0,1):1,(1,0):9,(1,1):11	0:17,1:4	(0,0):147,(0,1):5,(1,0):18,(1,1):8	0:26,1:5	chr11	+	(71639768, 71639768)	(71671937, 71671937)
SE	chr11:85742511:85742653:-@chr11:85737334:85737409:-@chr11:85733410:85733512:-	0.94	0.86	0.99	0.95	0.88	0.98	-0.01	0.09	('chr11:85742511:85742653:-@chr11:85737334:85737409:-@chr11:85733410:85733512:-.A.dn_chr11:85742511:85742653:-@chr11:85737334:85737409:-@chr11:85733410:85733512:-.A.se_chr11:85742511:85742653:-@chr11:85737334:85737409:-@chr11:85733410:85733512:-.A.up', 'chr11:85742511:85742653:-@chr11:85737334:85737409:-@chr11:85733410:85733512:-.B.dn_chr11:85742511:85742653:-@chr11:85737334:85737409:-@chr11:8573…	(0,0):207,(1,0):111,(1,1):25	0:132,1:4	(0,0):221,(0,1):2,(1,0):174,(1,1):39	0:209,1:6	chr11	-	(85733410, 85733410)	(85742653, 85742653)
SE	chr11:66407171:66407594:+@chr11:66410921:66411611:+@chr11:66413498:66413944:+	0.83	0.78	0.88	0.76	0.71	0.82	0.07	0.35	('chr11:66407171:66407594:+@chr11:66410921:66411611:+@chr11:66413498:66413944:+.A.up_chr11:66407171:66407594:+@chr11:66410921:66411611:+@chr11:66413498:66413944:+.A.se_chr11:66407171:66407594:+@chr11:66410921:66411611:+@chr11:66413498:66413944:+.A.dn', 'chr11:66407171:66407594:+@chr11:66410921:66411611:+@chr11:66413498:66413944:+.B.up_chr11:66407171:66407594:+@chr11:66410921:66411611:+@chr11:6641…	(0,0):656,(0,1):9,(1,0):1115,(1,1):1306	0:2168,1:262	(0,0):733,(0,1):18,(1,0):1092,(1,1):1332	0:2128,1:314	chr11	+	(66407171, 66407171)	(66413944, 66413944)
SE	chr11:9406169:9406394:+@chr11:9413745:9413867:+@chr11:9430033:9430186:+	0.03	0.01	0.06	0.02	0	0.04	0.01	0.06	('chr11:9406169:9406394:+@chr11:9413745:9413867:+@chr11:9430033:9430186:+.A.up_chr11:9406169:9406394:+@chr11:9413745:9413867:+@chr11:9430033:9430186:+.A.se_chr11:9406169:9406394:+@chr11:9413745:9413867:+@chr11:9430033:9430186:+.A.dn', 'chr11:9406169:9406394:+@chr11:9413745:9413867:+@chr11:9430033:9430186:+.B.up_chr11:9406169:9406394:+@chr11:9413745:9413867:+@chr11:9430033:9430186:+.B.dn')	(0,0):837,(0,1):4,(1,0):3,(1,1):234	0:15,1:226	(0,0):968,(0,1):14,(1,0):2,(1,1):254	0:7,1:263	chr11	+	(9406169, 9406169)	(9430186, 9430186)
SE	chr11:134123434:134123603:+@chr11:134126442:134126542:+@chr11:134128409:134128518:+	0.87	0.71	0.97	0.92	0.77	0.99	-0.05	0.22	('chr11:134123434:134123603:+@chr11:134126442:134126542:+@chr11:134128409:134128518:+.A.up_chr11:134123434:134123603:+@chr11:134126442:134126542:+@chr11:134128409:134128518:+.A.se_chr11:134123434:134123603:+@chr11:134126442:134126542:+@chr11:134128409:134128518:+.A.dn', 'chr11:134123434:134123603:+@chr11:134126442:134126542:+@chr11:134128409:134128518:+.B.up_chr11:134123434:134123603:+@chr11:1341…	(0,0):282,(0,1):1,(1,0):33,(1,1):16	0:47,1:3	(0,0):310,(1,0):35,(1,1):15	12:50:00 AM	chr11	+	(134123434, 134123434)	(134128518, 134128518)
SE	chr11:95620776:95620848:-@chr11:95615538:95615660:-@chr11:95598765:95598840:-	0.24	0.07	0.46	0.13	0.05	0.27	0.11	0.41	('chr11:95620776:95620848:-@chr11:95615538:95615660:-@chr11:95598765:95598840:-.A.dn_chr11:95620776:95620848:-@chr11:95615538:95615660:-@chr11:95598765:95598840:-.A.se_chr11:95620776:95620848:-@chr11:95615538:95615660:-@chr11:95598765:95598840:-.A.up', 'chr11:95620776:95620848:-@chr11:95615538:95615660:-@chr11:95598765:95598840:-.B.dn_chr11:95620776:95620848:-@chr11:95615538:95615660:-@chr11:9559…	(0,0):204,(0,1):6,(1,0):7	0:7,1:6	(0,0):185,(0,1):8,(1,0):6,(1,1):3	0:7,1:10	chr11	-	(95598765, 95598765)	(95620848, 95620848)
SE	chr11:66583524:66583670:+@chr11:66589114:66589235:+@chr11:66595737:66595835:+	0.82	0.65	0.95	0.91	0.76	1	-0.09	0.37	('chr11:66583524:66583670:+@chr11:66589114:66589235:+@chr11:66595737:66595835:+.A.up_chr11:66583524:66583670:+@chr11:66589114:66589235:+@chr11:66595737:66595835:+.A.se_chr11:66583524:66583670:+@chr11:66589114:66589235:+@chr11:66595737:66595835:+.A.dn', 'chr11:66583524:66583670:+@chr11:66589114:66589235:+@chr11:66595737:66595835:+.B.up_chr11:66583524:66583670:+@chr11:66589114:66589235:+@chr11:6659…	(0,0):102,(0,1):2,(1,0):32,(1,1):4	0:34,1:4	(0,0):105,(1,0):32,(1,1):8	0:39,1:1	chr11	+	(66583524, 66583524)	(66595835, 66595835)
SE	chr11:71940509:71940602:+@chr11:71940707:71940796:+@chr11:71940968:71941063:+	0.95	0.89	1	0.97	0.92	1	-0.02	0.1	('chr11:71940509:71940602:+@chr11:71940707:71940796:+@chr11:71940968:71941063:+.A.up_chr11:71940509:71940602:+@chr11:71940707:71940796:+@chr11:71940968:71941063:+.A.se_chr11:71940509:71940602:+@chr11:71940707:71940796:+@chr11:71940968:71941063:+.A.dn', 'chr11:71940509:71940602:+@chr11:71940707:71940796:+@chr11:71940968:71941063:+.B.up_chr11:71940509:71940602:+@chr11:71940707:71940796:+@chr11:7194…	(0,0):191,(0,1):1,(1,0):148,(1,1):12	0:159,1:2	(0,0):153,(1,0):156,(1,1):13	0.117361111111111	chr11	+	(71940509, 71940509)	(71941063, 71941063)
SE	chr11:32948703:32948815:+@chr11:32949508:32949669:+@chr11:32953289:32956981:+	0.75	0.53	0.91	0.79	0.58	0.98	-0.04	0.35	('chr11:32948703:32948815:+@chr11:32949508:32949669:+@chr11:32953289:32956981:+.A.up_chr11:32948703:32948815:+@chr11:32949508:32949669:+@chr11:32953289:32956981:+.A.se_chr11:32948703:32948815:+@chr11:32949508:32949669:+@chr11:32953289:32956981:+.A.dn', 'chr11:32948703:32948815:+@chr11:32949508:32949669:+@chr11:32953289:32956981:+.B.up_chr11:32948703:32948815:+@chr11:32949508:32949669:+@chr11:3295…	(0,0):40,(0,1):1,(1,0):33,(1,1):881	0:637,1:278	(0,0):52,(0,1):1,(1,0):43,(1,1):1084	0:1069,1:59	chr11	+	(32948703, 32948703)	(32956981, 32956981)
SE	chr11:63533279:63533776:-@chr11:63532340:63532726:-@chr11:63527364:63531341:-	0.31	0.17	0.5	0.3	0.08	0.52	0.01	0.36	('chr11:63533279:63533776:-@chr11:63532340:63532726:-@chr11:63527364:63531341:-.A.dn_chr11:63533279:63533776:-@chr11:63532340:63532726:-@chr11:63527364:63531341:-.A.se_chr11:63533279:63533776:-@chr11:63532340:63532726:-@chr11:63527364:63531341:-.A.up', 'chr11:63533279:63533776:-@chr11:63532340:63532726:-@chr11:63527364:63531341:-.B.dn_chr11:63533279:63533776:-@chr11:63532340:63532726:-@chr11:6352…	(0,0):25,(0,1):1,(1,0):10,(1,1):372	0:122,1:261	(0,0):20,(1,0):6,(1,1):265	0:101,1:170	chr11	-	(63527364, 63527364)	(63533776, 63533776)
SE	chr11:57505080:57505140:+@chr11:57505258:57505498:+@chr11:57505826:57505902:+	0.72	0.5	0.9	0.78	0.63	0.91	-0.06	0.4	('chr11:57505080:57505140:+@chr11:57505258:57505498:+@chr11:57505826:57505902:+.A.up_chr11:57505080:57505140:+@chr11:57505258:57505498:+@chr11:57505826:57505902:+.A.se_chr11:57505080:57505140:+@chr11:57505258:57505498:+@chr11:57505826:57505902:+.A.dn', 'chr11:57505080:57505140:+@chr11:57505258:57505498:+@chr11:57505826:57505902:+.B.up_chr11:57505080:57505140:+@chr11:57505258:57505498:+@chr11:5750…	(0,0):318,(0,1):4,(1,0):121,(1,1):1	0:121,1:5	(0,0):354,(0,1):4,(1,0):172	0:172,1:4	chr11	+	(57505080, 57505080)	(57505902, 57505902)
SE	chr11:117278641:117278748:+@chr11:117279242:117279471:+@chr11:117279606:117279744:+	0.14	0.06	0.24	0.08	0.03	0.16	0.06	0.23	('chr11:117278641:117278748:+@chr11:117279242:117279471:+@chr11:117279606:117279744:+.A.up_chr11:117278641:117278748:+@chr11:117279242:117279471:+@chr11:117279606:117279744:+.A.se_chr11:117278641:117278748:+@chr11:117279242:117279471:+@chr11:117279606:117279744:+.A.dn', 'chr11:117278641:117278748:+@chr11:117279242:117279471:+@chr11:117279606:117279744:+.B.up_chr11:117278641:117278748:+@chr11:1172…	(0,0):71,(0,1):19,(1,0):10,(1,1):6	0:11,1:24	(0,0):70,(0,1):17,(1,0):6,(1,1):11	0:7,1:27	chr11	+	(117278641, 117278641)	(117279744, 117279744)
SE	chr11:19138692:19138823:+@chr11:19164525:19164670:+@chr11:19167728:19167850:+	0.83	0.75	0.91	0.63	0.53	0.74	0.2	13.97	('chr11:19138692:19138823:+@chr11:19164525:19164670:+@chr11:19167728:19167850:+.A.up_chr11:19138692:19138823:+@chr11:19164525:19164670:+@chr11:19167728:19167850:+.A.se_chr11:19138692:19138823:+@chr11:19164525:19164670:+@chr11:19167728:19167850:+.A.dn', 'chr11:19138692:19138823:+@chr11:19164525:19164670:+@chr11:19167728:19167850:+.B.up_chr11:19138692:19138823:+@chr11:19164525:19164670:+@chr11:1916…	(0,0):421,(0,1):9,(1,0):134,(1,1):16	0:149,1:10	(0,0):454,(0,1):25,(1,0):127,(1,1):28	0:143,1:37	chr11	+	(19138692, 19138692)	(19167850, 19167850)
SE	chr11:18108413:18108601:-@chr11:18105082:18105275:-@chr11:18102958:18103050:-	0.76	0.63	0.87	0.73	0.63	0.84	0.03	0.22	('chr11:18108413:18108601:-@chr11:18105082:18105275:-@chr11:18102958:18103050:-.A.dn_chr11:18108413:18108601:-@chr11:18105082:18105275:-@chr11:18102958:18103050:-.A.se_chr11:18108413:18108601:-@chr11:18105082:18105275:-@chr11:18102958:18103050:-.A.up', 'chr11:18108413:18108601:-@chr11:18105082:18105275:-@chr11:18102958:18103050:-.B.dn_chr11:18108413:18108601:-@chr11:18105082:18105275:-@chr11:1810…	(0,0):219,(0,1):9,(1,0):124,(1,1):50	0:163,1:20	(0,0):270,(0,1):9,(1,0):138,(1,1):74	0:174,1:47	chr11	-	(18102958, 18102958)	(18108601, 18108601)
SE	chr11:9171628:9171756:-@chr11:9168577:9168698:-@chr11:9167217:9167362:-	0.98	0.95	1	0.93	0.88	0.97	0.05	0.3	('chr11:9171628:9171756:-@chr11:9168577:9168698:-@chr11:9167217:9167362:-.A.dn_chr11:9171628:9171756:-@chr11:9168577:9168698:-@chr11:9167217:9167362:-.A.se_chr11:9171628:9171756:-@chr11:9168577:9168698:-@chr11:9167217:9167362:-.A.up', 'chr11:9171628:9171756:-@chr11:9168577:9168698:-@chr11:9167217:9167362:-.B.dn_chr11:9171628:9171756:-@chr11:9168577:9168698:-@chr11:9167217:9167362:-.B.up')	(0,0):335,(0,1):1,(1,0):216,(1,1):51	0:267,1:1	(0,0):287,(0,1):5,(1,0):231,(1,1):57	0:286,1:7	chr11	-	(9167217, 9167217)	(9171756, 9171756)
SE	chr11:111753092:111753322:+@chr11:111753860:111753926:+@chr11:111754495:111754797:+	0.68	0.56	0.79	0.64	0.51	0.77	0.04	0.23	('chr11:111753092:111753322:+@chr11:111753860:111753926:+@chr11:111754495:111754797:+.A.up_chr11:111753092:111753322:+@chr11:111753860:111753926:+@chr11:111754495:111754797:+.A.se_chr11:111753092:111753322:+@chr11:111753860:111753926:+@chr11:111754495:111754797:+.A.dn', 'chr11:111753092:111753322:+@chr11:111753860:111753926:+@chr11:111754495:111754797:+.B.up_chr11:111753092:111753322:+@chr11:1117…	(0,0):21,(0,1):15,(1,0):54,(1,1):98	0:114,1:53	(0,0):15,(0,1):11,(1,0):40,(1,1):85	0:101,1:35	chr11	+	(111753092, 111753092)	(111754797, 111754797)
SE	chr11:65769550:65769984:+@chr11:65770315:65770541:+@chr11:65770706:65770844:+	0.14	0.08	0.22	0.09	0.05	0.14	0.05	0.23	('chr11:65769550:65769984:+@chr11:65770315:65770541:+@chr11:65770706:65770844:+.A.up_chr11:65769550:65769984:+@chr11:65770315:65770541:+@chr11:65770706:65770844:+.A.se_chr11:65769550:65769984:+@chr11:65770315:65770541:+@chr11:65770706:65770844:+.A.dn', 'chr11:65769550:65769984:+@chr11:65770315:65770541:+@chr11:65770706:65770844:+.B.up_chr11:65769550:65769984:+@chr11:65770315:65770541:+@chr11:6577…	(0,0):295,(0,1):24,(1,0):16,(1,1):144	0:30,1:154	(0,0):556,(0,1):37,(1,0):15,(1,1):224	0:35,1:241	chr11	+	(65769550, 65769550)	(65770844, 65770844)
SE	chr11:8457041:8457126:-@chr11:8435042:8435239:-@chr11:8413418:8414257:-	0.96	0.9	0.99	0.98	0.94	1	-0.02	0.09	('chr11:8457041:8457126:-@chr11:8435042:8435239:-@chr11:8413418:8414257:-.A.dn_chr11:8457041:8457126:-@chr11:8435042:8435239:-@chr11:8413418:8414257:-.A.se_chr11:8457041:8457126:-@chr11:8435042:8435239:-@chr11:8413418:8414257:-.A.up', 'chr11:8457041:8457126:-@chr11:8435042:8435239:-@chr11:8413418:8414257:-.B.dn_chr11:8457041:8457126:-@chr11:8435042:8435239:-@chr11:8413418:8414257:-.B.up')	(0,0):166,(0,1):1,(1,0):91,(1,1):133	0:216,1:9	(0,0):187,(1,0):97,(1,1):106	0:197,1:6	chr11	-	(8413418, 8413418)	(8457126, 8457126)
SE	chr11:18343493:18343721:-@chr11:18339298:18339454:-@chr11:18333461:18333571:-	0.73	0.53	0.93	0.58	0.4	0.77	0.15	0.67	('chr11:18343493:18343721:-@chr11:18339298:18339454:-@chr11:18333461:18333571:-.A.dn_chr11:18343493:18343721:-@chr11:18339298:18339454:-@chr11:18333461:18333571:-.A.se_chr11:18343493:18343721:-@chr11:18339298:18339454:-@chr11:18333461:18333571:-.A.up', 'chr11:18343493:18343721:-@chr11:18339298:18339454:-@chr11:18333461:18333571:-.B.dn_chr11:18343493:18343721:-@chr11:18339298:18339454:-@chr11:1833…	(0,0):106,(0,1):2,(1,0):28,(1,1):29	0:53,1:6	(0,0):124,(0,1):6,(1,0):29,(1,1):29	0:50,1:14	chr11	-	(18333461, 18333461)	(18343721, 18343721)
SE	chr11:18434256:18434390:+@chr11:18436731:18436848:+@chr11:18451284:18451457:+	0.59	0.31	0.9	0.4	0.18	0.61	0.19	0.76	('chr11:18434256:18434390:+@chr11:18436731:18436848:+@chr11:18451284:18451457:+.A.up_chr11:18434256:18434390:+@chr11:18436731:18436848:+@chr11:18451284:18451457:+.A.se_chr11:18434256:18434390:+@chr11:18436731:18436848:+@chr11:18451284:18451457:+.A.dn', 'chr11:18434256:18434390:+@chr11:18436731:18436848:+@chr11:18451284:18451457:+.B.up_chr11:18434256:18434390:+@chr11:18436731:18436848:+@chr11:1845…	(0,0):44,(0,1):2,(1,0):8,(1,1):4	0:10,1:4	(0,0):45,(0,1):3,(1,0):6,(1,1):12	0:10,1:11	chr11	+	(18434256, 18434256)	(18451457, 18451457)
SE	chr11:34937775:34937939:-@chr11:34918308:34918402:-@chr11:34916557:34916657:-	0.09	0.04	0.16	0.1	0.05	0.16	-0.01	0.1	('chr11:34937775:34937939:-@chr11:34918308:34918402:-@chr11:34916557:34916657:-.A.dn_chr11:34937775:34937939:-@chr11:34918308:34918402:-@chr11:34916557:34916657:-.A.se_chr11:34937775:34937939:-@chr11:34918308:34918402:-@chr11:34916557:34916657:-.A.up', 'chr11:34937775:34937939:-@chr11:34918308:34918402:-@chr11:34916557:34916657:-.B.dn_chr11:34937775:34937939:-@chr11:34918308:34918402:-@chr11:3491…	(0,0):460,(0,1):41,(1,0):9,(1,1):33	0:9,1:74	(0,0):558,(0,1):44,(1,0):12,(1,1):33	0:13,1:76	chr11	-	(34916557, 34916557)	(34937939, 34937939)
SE	chr11:67198839:67198986:+@chr11:67199827:67199963:+@chr11:67200071:67200128:+	0.1	0.06	0.15	0.09	0.06	0.14	0.01	0.08	('chr11:67198839:67198986:+@chr11:67199827:67199963:+@chr11:67200071:67200128:+.A.up_chr11:67198839:67198986:+@chr11:67199827:67199963:+@chr11:67200071:67200128:+.A.se_chr11:67198839:67198986:+@chr11:67199827:67199963:+@chr11:67200071:67200128:+.A.dn', 'chr11:67198839:67198986:+@chr11:67199827:67199963:+@chr11:67200071:67200128:+.B.up_chr11:67198839:67198986:+@chr11:67199827:67199963:+@chr11:6720…	(0,0):305,(0,1):29,(1,0):19,(1,1):49	0:26,1:71	(0,0):254,(0,1):35,(1,0):16,(1,1):28	0:17,1:62	chr11	+	(67198839, 67198839)	(67200128, 67200128)
SE	chr11:10483062:10483287:+@chr11:10500073:10500277:+@chr11:10503610:10503772:+	0.85	0.63	0.99	0.78	0.57	0.94	0.07	0.5	('chr11:10483062:10483287:+@chr11:10500073:10500277:+@chr11:10503610:10503772:+.A.up_chr11:10483062:10483287:+@chr11:10500073:10500277:+@chr11:10503610:10503772:+.A.se_chr11:10483062:10483287:+@chr11:10500073:10500277:+@chr11:10503610:10503772:+.A.dn', 'chr11:10483062:10483287:+@chr11:10500073:10500277:+@chr11:10503610:10503772:+.B.up_chr11:10483062:10483287:+@chr11:10500073:10500277:+@chr11:1050…	(0,0):47,(1,0):15,(1,1):8	0:22,1:1	(0,0):39,(0,1):1,(1,0):18,(1,1):9	0:22,1:6	chr11	+	(10483062, 10483062)	(10503772, 10503772)
SE	chr11:63670533:63670630:+@chr11:63671458:63671625:+@chr11:63672258:63672515:+	0.65	0.42	0.87	0.67	0.46	0.86	-0.02	0.46	('chr11:63670533:63670630:+@chr11:63671458:63671625:+@chr11:63672258:63672515:+.A.up_chr11:63670533:63670630:+@chr11:63671458:63671625:+@chr11:63672258:63672515:+.A.se_chr11:63670533:63670630:+@chr11:63671458:63671625:+@chr11:63672258:63672515:+.A.dn', 'chr11:63670533:63670630:+@chr11:63671458:63671625:+@chr11:63672258:63672515:+.B.up_chr11:63670533:63670630:+@chr11:63671458:63671625:+@chr11:6367…	(0,0):34,(0,1):4,(1,0):21,(1,1):17	0:33,1:9	(0,0):42,(0,1):3,(1,0):26,(1,1):23	0:42,1:10	chr11	+	(63670533, 63670533)	(63672515, 63672515)
SE	chr11:3832480:3832654:+@chr11:3844139:3844223:+@chr11:3845113:3845365:+	0.29	0.14	0.5	0.2	0.07	0.39	0.09	0.44	('chr11:3832480:3832654:+@chr11:3844139:3844223:+@chr11:3845113:3845365:+.A.up_chr11:3832480:3832654:+@chr11:3844139:3844223:+@chr11:3845113:3845365:+.A.se_chr11:3832480:3832654:+@chr11:3844139:3844223:+@chr11:3845113:3845365:+.A.dn', 'chr11:3832480:3832654:+@chr11:3844139:3844223:+@chr11:3845113:3845365:+.B.up_chr11:3832480:3832654:+@chr11:3844139:3844223:+@chr11:3845113:3845365:+.B.dn')	(0,0):223,(0,1):9,(1,0):7,(1,1):39	0:15,1:40	(0,0):218,(0,1):9,(1,0):5,(1,1):40	0:8,1:46	chr11	+	(3832480, 3832480)	(3845365, 3845365)
SE	chr11:77336008:77336115:-@chr11:77333545:77333718:-@chr11:77330651:77330740:-	0.98	0.95	1	0.97	0.94	0.99	0.01	0.07	('chr11:77336008:77336115:-@chr11:77333545:77333718:-@chr11:77330651:77330740:-.A.dn_chr11:77336008:77336115:-@chr11:77333545:77333718:-@chr11:77330651:77330740:-.A.se_chr11:77336008:77336115:-@chr11:77333545:77333718:-@chr11:77330651:77330740:-.A.up', 'chr11:77336008:77336115:-@chr11:77333545:77333718:-@chr11:77330651:77330740:-.B.dn_chr11:77336008:77336115:-@chr11:77333545:77333718:-@chr11:7733…	(0,0):356,(0,1):2,(1,0):676,(1,1):35	0:711,1:2	(0,0):407,(0,1):6,(1,0):962,(1,1):41	0:1002,1:7	chr11	-	(77330651, 77330651)	(77336115, 77336115)
SE	chr11:18010144:18010302:-@chr11:17981017:17981183:-@chr11:17899755:17899791:-	0.78	0.66	0.9	0.59	0.5	0.67	0.19	4.28	('chr11:18010144:18010302:-@chr11:17981017:17981183:-@chr11:17899755:17899791:-.A.dn_chr11:18010144:18010302:-@chr11:17981017:17981183:-@chr11:17899755:17899791:-.A.se_chr11:18010144:18010302:-@chr11:17981017:17981183:-@chr11:17899755:17899791:-.A.up', 'chr11:18010144:18010302:-@chr11:17981017:17981183:-@chr11:17899755:17899791:-.B.dn_chr11:18010144:18010302:-@chr11:17981017:17981183:-@chr11:1789…	(0,0):1280,(0,1):8,(1,0):245,(1,1):60	0:291,1:22	(0,0):1610,(0,1):18,(1,0):296,(1,1):112	0:369,1:57	chr11	-	(17899755, 17899755)	(18010302, 18010302)
SE	chr11:747432:747578:+@chr11:752264:752473:+@chr11:755879:756002:+	0	0	0	0.01	0	0.01	-0.01	0	('chr11:747432:747578:+@chr11:752264:752473:+@chr11:755879:756002:+.A.up_chr11:747432:747578:+@chr11:752264:752473:+@chr11:755879:756002:+.A.se_chr11:747432:747578:+@chr11:752264:752473:+@chr11:755879:756002:+.A.dn', 'chr11:747432:747578:+@chr11:752264:752473:+@chr11:755879:756002:+.B.up_chr11:747432:747578:+@chr11:752264:752473:+@chr11:755879:756002:+.B.dn')	(0,0):332,(0,1):402,(1,0):1,(1,1):61	0:1,1:463	(0,0):418,(0,1):408,(1,0):6,(1,1):71	0:6,1:479	chr11	+	(747432, 747432)	(756002, 756002)
SE	chr11:85977125:85977258:+@chr11:85979498:85979603:+@chr11:85988022:85988180:+	0.94	0.82	0.99	0.91	0.8	0.96	0.03	0.16	('chr11:85977125:85977258:+@chr11:85979498:85979603:+@chr11:85988022:85988180:+.A.up_chr11:85977125:85977258:+@chr11:85979498:85979603:+@chr11:85988022:85988180:+.A.se_chr11:85977125:85977258:+@chr11:85979498:85979603:+@chr11:85988022:85988180:+.A.dn', 'chr11:85977125:85977258:+@chr11:85979498:85979603:+@chr11:85988022:85988180:+.B.up_chr11:85977125:85977258:+@chr11:85979498:85979603:+@chr11:8598…	(0,0):147,(0,1):1,(1,0):68,(1,1):30	0:97,1:2	(0,0):168,(0,1):2,(1,0):90,(1,1):37	0:122,1:7	chr11	+	(85977125, 85977125)	(85988180, 85988180)
SE	chr11:47505941:47506075:-@chr11:47505005:47505084:-@chr11:47504247:47504408:-	0.99	0.96	1	0.94	0.89	0.97	0.05	0.99	('chr11:47505941:47506075:-@chr11:47505005:47505084:-@chr11:47504247:47504408:-.A.dn_chr11:47505941:47506075:-@chr11:47505005:47505084:-@chr11:47504247:47504408:-.A.se_chr11:47505941:47506075:-@chr11:47505005:47505084:-@chr11:47504247:47504408:-.A.up', 'chr11:47505941:47506075:-@chr11:47505005:47505084:-@chr11:47504247:47504408:-.B.dn_chr11:47505941:47506075:-@chr11:47505005:47505084:-@chr11:4750…	(0,0):137,(1,0):225,(1,1):83	0.213888888888889	(0,0):171,(0,1):5,(1,0):254,(1,1):101	0:349,1:11	chr11	-	(47504247, 47504247)	(47506075, 47506075)
SE	chr11:93487102:93487203:+@chr11:93488376:93488552:+@chr11:93490482:93490631:+	0.95	0.86	0.99	0.81	0.72	0.88	0.14	3.02	('chr11:93487102:93487203:+@chr11:93488376:93488552:+@chr11:93490482:93490631:+.A.up_chr11:93487102:93487203:+@chr11:93488376:93488552:+@chr11:93490482:93490631:+.A.se_chr11:93487102:93487203:+@chr11:93488376:93488552:+@chr11:93490482:93490631:+.A.dn', 'chr11:93487102:93487203:+@chr11:93488376:93488552:+@chr11:93490482:93490631:+.B.up_chr11:93487102:93487203:+@chr11:93488376:93488552:+@chr11:9349…	(0,0):62,(0,1):1,(1,0):109,(1,1):11	0:119,1:2	(0,0):120,(0,1):14,(1,0):198,(1,1):22	0:217,1:17	chr11	+	(93487102, 93487102)	(93490631, 93490631)
SE	chr11:18434256:18434390:+@chr11:18451284:18451457:+@chr11:18456287:18456460:+	0.77	0.51	0.95	0.73	0.5	0.96	0.04	0.48	('chr11:18434256:18434390:+@chr11:18451284:18451457:+@chr11:18456287:18456460:+.A.up_chr11:18434256:18434390:+@chr11:18451284:18451457:+@chr11:18456287:18456460:+.A.se_chr11:18434256:18434390:+@chr11:18451284:18451457:+@chr11:18456287:18456460:+.A.dn', 'chr11:18434256:18434390:+@chr11:18451284:18451457:+@chr11:18456287:18456460:+.B.up_chr11:18434256:18434390:+@chr11:18451284:18451457:+@chr11:1845…	(0,0):67,(0,1):1,(1,0):15,(1,1):6	0:18,1:4	(0,0):65,(0,1):2,(1,0):19,(1,1):8	0:24,1:5	chr11	+	(18434256, 18434256)	(18456460, 18456460)
SE	chr11:3712577:3712719:-@chr11:3707294:3707424:-@chr11:3704430:3704671:-	0.77	0.65	0.88	0.66	0.56	0.77	0.11	0.48	('chr11:3712577:3712719:-@chr11:3707294:3707424:-@chr11:3704430:3704671:-.A.dn_chr11:3712577:3712719:-@chr11:3707294:3707424:-@chr11:3704430:3704671:-.A.se_chr11:3712577:3712719:-@chr11:3707294:3707424:-@chr11:3704430:3704671:-.A.up', 'chr11:3712577:3712719:-@chr11:3707294:3707424:-@chr11:3704430:3704671:-.B.dn_chr11:3712577:3712719:-@chr11:3707294:3707424:-@chr11:3704430:3704671:-.B.up')	(0,0):370,(0,1):7,(1,0):100,(1,1):131	0:204,1:34	(0,0):474,(0,1):13,(1,0):105,(1,1):161	0:218,1:61	chr11	-	(3704430, 3704430)	(3712719, 3712719)
SE	chr11:47786822:47786914:-@chr11:47776080:47776216:-@chr11:47774468:47774654:-	0.97	0.93	0.99	0.97	0.93	1	0	0.06	('chr11:47786822:47786914:-@chr11:47776080:47776216:-@chr11:47774468:47774654:-.A.dn_chr11:47786822:47786914:-@chr11:47776080:47776216:-@chr11:47774468:47774654:-.A.se_chr11:47786822:47786914:-@chr11:47776080:47776216:-@chr11:47774468:47774654:-.A.up', 'chr11:47786822:47786914:-@chr11:47776080:47776216:-@chr11:47774468:47774654:-.B.dn_chr11:47786822:47786914:-@chr11:47776080:47776216:-@chr11:4777…	(0,0):237,(0,1):1,(1,0):189,(1,1):32	0:218,1:4	(0,0):248,(0,1):1,(1,0):220,(1,1):50	0:270,1:1	chr11	-	(47774468, 47774468)	(47786914, 47786914)
SE	chr11:65626702:65626886:-@chr11:65625568:65626101:-@chr11:65623406:65623713:-	0.16	0.15	0.17	0.16	0.15	0.17	0	0	('chr11:65626702:65626886:-@chr11:65625568:65626101:-@chr11:65623406:65623713:-.A.dn_chr11:65626702:65626886:-@chr11:65625568:65626101:-@chr11:65623406:65623713:-.A.se_chr11:65626702:65626886:-@chr11:65625568:65626101:-@chr11:65623406:65623713:-.A.up', 'chr11:65626702:65626886:-@chr11:65625568:65626101:-@chr11:65623406:65623713:-.B.dn_chr11:65626702:65626886:-@chr11:65625568:65626101:-@chr11:6562…	(0,0):780,(0,1):1,(1,0):554,(1,1):2256	0:895,1:1916	(0,0):928,(1,0):763,(1,1):3052	0:1280,1:2535	chr11	-	(65623406, 65623406)	(65626886, 65626886)
SE	chr11:108175402:108175579:+@chr11:108178624:108178711:+@chr11:108180887:108181042:+	0.98	0.91	1	0.87	0.76	0.95	0.11	0.72	('chr11:108175402:108175579:+@chr11:108178624:108178711:+@chr11:108180887:108181042:+.A.up_chr11:108175402:108175579:+@chr11:108178624:108178711:+@chr11:108180887:108181042:+.A.se_chr11:108175402:108175579:+@chr11:108178624:108178711:+@chr11:108180887:108181042:+.A.dn', 'chr11:108175402:108175579:+@chr11:108178624:108178711:+@chr11:108180887:108181042:+.B.up_chr11:108175402:108175579:+@chr11:1081…	(0,0):107,(1,0):67,(1,1):14	0:80,1:1	(0,0):102,(0,1):4,(1,0):61,(1,1):27	0:84,1:8	chr11	+	(108175402, 108175402)	(108181042, 108181042)
SE	chr11:134241646:134241724:+@chr11:134242324:134242492:+@chr11:134243615:134243702:+	0.03	0	0.07	0.09	0.02	0.25	-0.06	0.18	('chr11:134241646:134241724:+@chr11:134242324:134242492:+@chr11:134243615:134243702:+.A.up_chr11:134241646:134241724:+@chr11:134242324:134242492:+@chr11:134243615:134243702:+.A.se_chr11:134241646:134241724:+@chr11:134242324:134242492:+@chr11:134243615:134243702:+.A.dn', 'chr11:134241646:134241724:+@chr11:134242324:134242492:+@chr11:134243615:134243702:+.B.up_chr11:134241646:134241724:+@chr11:1342…	(0,0):45,(0,1):15,(1,0):1	0:1,1:15	(0,0):62,(0,1):6,(1,0):1,(1,1):1	0:1,1:7	chr11	+	(134241646, 134241646)	(134243702, 134243702)
SE	chr11:18596894:18596959:-@chr11:18591761:18591924:-@chr11:18587894:18588029:-	0.9	0.73	0.99	0.79	0.61	0.91	0.11	0.48	('chr11:18596894:18596959:-@chr11:18591761:18591924:-@chr11:18587894:18588029:-.A.dn_chr11:18596894:18596959:-@chr11:18591761:18591924:-@chr11:18587894:18588029:-.A.se_chr11:18596894:18596959:-@chr11:18591761:18591924:-@chr11:18587894:18588029:-.A.up', 'chr11:18596894:18596959:-@chr11:18591761:18591924:-@chr11:18587894:18588029:-.B.dn_chr11:18596894:18596959:-@chr11:18591761:18591924:-@chr11:1858…	(0,0):88,(1,0):45,(1,1):6	12:51:00 AM	(0,0):111,(0,1):3,(1,0):55,(1,1):2	0:57,1:3	chr11	-	(18587894, 18587894)	(18596959, 18596959)
SE	chr11:73498917:73499037:+@chr11:73500380:73500535:+@chr11:73516072:73516124:+	0.06	0.02	0.11	0.06	0.03	0.1	0	0.07	('chr11:73498917:73499037:+@chr11:73500380:73500535:+@chr11:73516072:73516124:+.A.up_chr11:73498917:73499037:+@chr11:73500380:73500535:+@chr11:73516072:73516124:+.A.se_chr11:73498917:73499037:+@chr11:73500380:73500535:+@chr11:73516072:73516124:+.A.dn', 'chr11:73498917:73499037:+@chr11:73500380:73500535:+@chr11:73516072:73516124:+.B.up_chr11:73498917:73499037:+@chr11:73500380:73500535:+@chr11:7351…	(0,0):73,(0,1):27,(1,0):8,(1,1):4	0:8,1:31	(0,0):102,(0,1):25,(1,0):6,(1,1):2	0:6,1:27	chr11	+	(73498917, 73498917)	(73516124, 73516124)
SE	chr11:832952:833022:+@chr11:834530:834591:+@chr11:836063:836153:+	0.76	0.58	0.9	0.93	0.84	0.99	-0.17	1.05	('chr11:832952:833022:+@chr11:834530:834591:+@chr11:836063:836153:+.A.up_chr11:832952:833022:+@chr11:834530:834591:+@chr11:836063:836153:+.A.se_chr11:832952:833022:+@chr11:834530:834591:+@chr11:836063:836153:+.A.dn', 'chr11:832952:833022:+@chr11:834530:834591:+@chr11:836063:836153:+.B.up_chr11:832952:833022:+@chr11:834530:834591:+@chr11:836063:836153:+.B.dn')	(0,0):244,(0,1):3,(1,0):45,(1,1):11	0:53,1:6	(0,0):317,(0,1):1,(1,0):81,(1,1):9	0:88,1:3	chr11	+	(832952, 832952)	(836153, 836153)
SE	chr11:67378874:67379040:+@chr11:67379368:67379449:+@chr11:67379591:67379736:+	0.99	0.98	1	0.99	0.97	1	0	0	('chr11:67378874:67379040:+@chr11:67379368:67379449:+@chr11:67379591:67379736:+.A.up_chr11:67378874:67379040:+@chr11:67379368:67379449:+@chr11:67379591:67379736:+.A.se_chr11:67378874:67379040:+@chr11:67379368:67379449:+@chr11:67379591:67379736:+.A.dn', 'chr11:67378874:67379040:+@chr11:67379368:67379449:+@chr11:67379591:67379736:+.B.up_chr11:67378874:67379040:+@chr11:67379368:67379449:+@chr11:6737…	(0,0):404,(0,1):1,(1,0):706,(1,1):255	0:960,1:2	(0,0):411,(0,1):1,(1,0):878,(1,1):299	0:1173,1:5	chr11	+	(67378874, 67378874)	(67379736, 67379736)
SE	chr11:62598491:62598734:-@chr11:62597830:62597992:-@chr11:62595033:62595103:-	0.04	0.02	0.09	0.03	0.01	0.08	0.01	0.07	('chr11:62598491:62598734:-@chr11:62597830:62597992:-@chr11:62595033:62595103:-.A.dn_chr11:62598491:62598734:-@chr11:62597830:62597992:-@chr11:62595033:62595103:-.A.se_chr11:62598491:62598734:-@chr11:62597830:62597992:-@chr11:62595033:62595103:-.A.up', 'chr11:62598491:62598734:-@chr11:62597830:62597992:-@chr11:62595033:62595103:-.B.dn_chr11:62598491:62598734:-@chr11:62597830:62597992:-@chr11:6259…	(0,0):111,(0,1):41,(1,0):4,(1,1):35	0:6,1:74	(0,0):98,(0,1):36,(1,0):3,(1,1):42	0:5,1:76	chr11	-	(62595033, 62595033)	(62598734, 62598734)
SE	chr11:77790625:77791265:-@chr11:77784044:77784187:-@chr11:77779393:77781082:-	1	0.99	1	1	1	1	0	0	('chr11:77790625:77791265:-@chr11:77784044:77784187:-@chr11:77779393:77781082:-.A.dn_chr11:77790625:77791265:-@chr11:77784044:77784187:-@chr11:77779393:77781082:-.A.se_chr11:77790625:77791265:-@chr11:77784044:77784187:-@chr11:77779393:77781082:-.A.up', 'chr11:77790625:77791265:-@chr11:77784044:77784187:-@chr11:77779393:77781082:-.B.dn_chr11:77790625:77791265:-@chr11:77784044:77784187:-@chr11:7777…	(0,0):180,(1,0):1099,(1,1):2154	0:3251,1:2	(0,0):180,(0,1):1,(1,0):1484,(1,1):2663	0:4145,1:3	chr11	-	(77779393, 77779393)	(77791265, 77791265)
SE	chr11:20409076:20409320:+@chr11:20409565:20409700:+@chr11:20411290:20411372:+	0.96	0.88	1	0.95	0.9	0.98	0.01	0.09	('chr11:20409076:20409320:+@chr11:20409565:20409700:+@chr11:20411290:20411372:+.A.up_chr11:20409076:20409320:+@chr11:20409565:20409700:+@chr11:20411290:20411372:+.A.se_chr11:20409076:20409320:+@chr11:20409565:20409700:+@chr11:20411290:20411372:+.A.dn', 'chr11:20409076:20409320:+@chr11:20409565:20409700:+@chr11:20411290:20411372:+.B.up_chr11:20409076:20409320:+@chr11:20409565:20409700:+@chr11:2041…	(0,0):69,(1,0):79,(1,1):7	0.0597222222222222	(0,0):90,(0,1):2,(1,0):106,(1,1):8	0:112,1:4	chr11	+	(20409076, 20409076)	(20411372, 20411372)
SE	chr11:706120:706288:+@chr11:706596:706801:+@chr11:709330:709451:+	0.22	0.06	0.42	0.2	0.07	0.39	0.02	0.29	('chr11:706120:706288:+@chr11:706596:706801:+@chr11:709330:709451:+.A.up_chr11:706120:706288:+@chr11:706596:706801:+@chr11:709330:709451:+.A.se_chr11:706120:706288:+@chr11:706596:706801:+@chr11:709330:709451:+.A.dn', 'chr11:706120:706288:+@chr11:706596:706801:+@chr11:709330:709451:+.B.up_chr11:706120:706288:+@chr11:706596:706801:+@chr11:709330:709451:+.B.dn')	(0,0):44,(0,1):6,(1,0):5,(1,1):6	0:7,1:10	(0,0):34,(0,1):9,(1,0):5,(1,1):3	0:7,1:10	chr11	+	(706120, 706120)	(709451, 709451)
SE	chr11:66288741:66288847:+@chr11:66290643:66290836:+@chr11:66290927:66291047:+	0.23	0.11	0.38	0.29	0.14	0.51	-0.06	0.33	('chr11:66288741:66288847:+@chr11:66290643:66290836:+@chr11:66290927:66291047:+.A.up_chr11:66288741:66288847:+@chr11:66290643:66290836:+@chr11:66290927:66291047:+.A.se_chr11:66288741:66288847:+@chr11:66290643:66290836:+@chr11:66290927:66291047:+.A.dn', 'chr11:66288741:66288847:+@chr11:66290643:66290836:+@chr11:66290927:66291047:+.B.up_chr11:66288741:66288847:+@chr11:66290643:66290836:+@chr11:6629…	(0,0):102,(0,1):9,(1,0):8,(1,1):2	0:9,1:10	(0,0):92,(0,1):6,(1,0):8,(1,1):1	0:8,1:7	chr11	+	(66288741, 66288741)	(66291047, 66291047)
SE	chr11:57529234:57529518:+@chr11:57558966:57559145:+@chr11:57563049:57563201:+	0.54	0.38	0.72	0.46	0.3	0.63	0.08	0.39	('chr11:57529234:57529518:+@chr11:57558966:57559145:+@chr11:57563049:57563201:+.A.up_chr11:57529234:57529518:+@chr11:57558966:57559145:+@chr11:57563049:57563201:+.A.se_chr11:57529234:57529518:+@chr11:57558966:57559145:+@chr11:57563049:57563201:+.A.dn', 'chr11:57529234:57529518:+@chr11:57558966:57559145:+@chr11:57563049:57563201:+.B.up_chr11:57529234:57529518:+@chr11:57558966:57559145:+@chr11:5756…	(0,0):879,(0,1):4,(1,0):29,(1,1):66	0:69,1:30	(0,0):826,(0,1):7,(1,0):30,(1,1):71	0:59,1:49	chr11	+	(57529234, 57529234)	(57563201, 57563201)
SE	chr11:67056762:67057021:+@chr11:67057300:67057436:+@chr11:67057549:67057684:+	0.29	0.15	0.44	0.28	0.17	0.41	0.01	0.25	('chr11:67056762:67057021:+@chr11:67057300:67057436:+@chr11:67057549:67057684:+.A.up_chr11:67056762:67057021:+@chr11:67057300:67057436:+@chr11:67057549:67057684:+.A.se_chr11:67056762:67057021:+@chr11:67057300:67057436:+@chr11:67057549:67057684:+.A.dn', 'chr11:67056762:67057021:+@chr11:67057300:67057436:+@chr11:67057549:67057684:+.B.up_chr11:67056762:67057021:+@chr11:67057300:67057436:+@chr11:6705…	(0,0):42,(0,1):16,(1,0):12,(1,1):17	0:16,1:29	(0,0):53,(0,1):24,(1,0):16,(1,1):12	0:20,1:32	chr11	+	(67056762, 67056762)	(67057684, 67057684)
SE	chr11:82903778:82903858:-@chr11:82903470:82903583:-@chr11:82902105:82902210:-	0.44	0.2	0.72	0.13	0.02	0.34	0.31	1.95	('chr11:82903778:82903858:-@chr11:82903470:82903583:-@chr11:82902105:82902210:-.A.dn_chr11:82903778:82903858:-@chr11:82903470:82903583:-@chr11:82902105:82902210:-.A.se_chr11:82903778:82903858:-@chr11:82903470:82903583:-@chr11:82902105:82902210:-.A.up', 'chr11:82903778:82903858:-@chr11:82903470:82903583:-@chr11:82902105:82902210:-.B.dn_chr11:82903778:82903858:-@chr11:82903470:82903583:-@chr11:8290…	(0,0):89,(0,1):3,(1,0):7	0:7,1:3	(0,0):98,(0,1):5,(1,0):2,(1,1):3	0:2,1:8	chr11	-	(82902105, 82902105)	(82903858, 82903858)
SE	chr11:108093227:108093365:-@chr11:108079148:108079311:-@chr11:108068029:108068147:-	0.01	0	0.04	0.02	0	0.04	-0.01	0.03	('chr11:108093227:108093365:-@chr11:108079148:108079311:-@chr11:108068029:108068147:-.A.dn_chr11:108093227:108093365:-@chr11:108079148:108079311:-@chr11:108068029:108068147:-.A.se_chr11:108093227:108093365:-@chr11:108079148:108079311:-@chr11:108068029:108068147:-.A.up', 'chr11:108093227:108093365:-@chr11:108079148:108079311:-@chr11:108068029:108068147:-.B.dn_chr11:108093227:108093365:-@chr11:1080…	(0,0):404,(0,1):47,(1,1):22	0:0,1:69	(0,0):421,(0,1):47,(1,0):1,(1,1):17	0:3,1:62	chr11	-	(108068029, 108068029)	(108093365, 108093365)
SE	chr11:46680942:46681035:+@chr11:46686399:46686509:+@chr11:46686933:46687069:+	0.02	0	0.06	0.02	0	0.05	0	0.04	('chr11:46680942:46681035:+@chr11:46686399:46686509:+@chr11:46686933:46687069:+.A.up_chr11:46680942:46681035:+@chr11:46686399:46686509:+@chr11:46686933:46687069:+.A.se_chr11:46680942:46681035:+@chr11:46686399:46686509:+@chr11:46686933:46687069:+.A.dn', 'chr11:46680942:46681035:+@chr11:46686399:46686509:+@chr11:46686933:46687069:+.B.up_chr11:46680942:46681035:+@chr11:46686399:46686509:+@chr11:4668…	(0,0):88,(0,1):31,(1,1):11	0:1,1:41	(0,0):99,(0,1):32,(1,0):1,(1,1):13	0:1,1:45	chr11	+	(46680942, 46680942)	(46687069, 46687069)
SE	chr11:47196733:47196864:-@chr11:47196566:47196649:-@chr11:47195310:47195391:-	0.92	0.83	0.97	0.98	0.91	1	-0.06	0.29	('chr11:47196733:47196864:-@chr11:47196566:47196649:-@chr11:47195310:47195391:-.A.dn_chr11:47196733:47196864:-@chr11:47196566:47196649:-@chr11:47195310:47195391:-.A.se_chr11:47196733:47196864:-@chr11:47196566:47196649:-@chr11:47195310:47195391:-.A.up', 'chr11:47196733:47196864:-@chr11:47196566:47196649:-@chr11:47195310:47195391:-.B.dn_chr11:47196733:47196864:-@chr11:47196566:47196649:-@chr11:4719…	(0,0):189,(0,1):2,(1,0):97,(1,1):6	0:102,1:3	(0,0):204,(1,0):106,(1,1):6	0.0777777777777778	chr11	-	(47195310, 47195310)	(47196864, 47196864)
SE	chr11:43911275:43911378:+@chr11:43923066:43923275:+@chr11:43940588:43940686:+	0.72	0.57	0.88	0.61	0.48	0.74	0.11	0.44	('chr11:43911275:43911378:+@chr11:43923066:43923275:+@chr11:43940588:43940686:+.A.up_chr11:43911275:43911378:+@chr11:43923066:43923275:+@chr11:43940588:43940686:+.A.se_chr11:43911275:43911378:+@chr11:43923066:43923275:+@chr11:43940588:43940686:+.A.dn', 'chr11:43911275:43911378:+@chr11:43923066:43923275:+@chr11:43940588:43940686:+.B.up_chr11:43911275:43911378:+@chr11:43923066:43923275:+@chr11:4394…	(0,0):399,(0,1):5,(1,0):90,(1,1):11	0:99,1:7	(0,0):382,(0,1):12,(1,0):103,(1,1):8	0:107,1:16	chr11	+	(43911275, 43911275)	(43940686, 43940686)
SE	chr11:75112684:75112777:+@chr11:75113396:75113490:+@chr11:75115064:75115251:+	1	0.99	1	0.98	0.98	0.99	0.02	1000000000000	('chr11:75112684:75112777:+@chr11:75113396:75113490:+@chr11:75115064:75115251:+.A.up_chr11:75112684:75112777:+@chr11:75113396:75113490:+@chr11:75115064:75115251:+.A.se_chr11:75112684:75112777:+@chr11:75113396:75113490:+@chr11:75115064:75115251:+.A.dn', 'chr11:75112684:75112777:+@chr11:75113396:75113490:+@chr11:75115064:75115251:+.B.up_chr11:75112684:75112777:+@chr11:75113396:75113490:+@chr11:7511…	(0,0):5463,(0,1):5,(1,0):5542,(1,1):2486	0:8024,1:9	(0,0):6411,(0,1):22,(1,0):6394,(1,1):2726	0:9042,1:100	chr11	+	(75112684, 75112684)	(75115251, 75115251)
SE	chr11:93424849:93424941:+@chr11:93425093:93425196:+@chr11:93428663:93428800:+	0.89	0.76	0.99	0.97	0.91	1	-0.08	0.22	('chr11:93424849:93424941:+@chr11:93425093:93425196:+@chr11:93428663:93428800:+.A.up_chr11:93424849:93424941:+@chr11:93425093:93425196:+@chr11:93428663:93428800:+.A.se_chr11:93424849:93424941:+@chr11:93425093:93425196:+@chr11:93428663:93428800:+.A.dn', 'chr11:93424849:93424941:+@chr11:93425093:93425196:+@chr11:93428663:93428800:+.B.up_chr11:93424849:93424941:+@chr11:93425093:93425196:+@chr11:9342…	(0,0):91,(0,1):1,(1,0):54,(1,1):17	0:69,1:3	(0,0):86,(1,0):106,(1,1):17	0.0854166666666667	chr11	+	(93424849, 93424849)	(93428800, 93428800)
SE	chr11:47587458:47587538:+@chr11:47591252:47591443:+@chr11:47593023:47595013:+	0.82	0.77	0.86	0.81	0.76	0.85	0.01	0.1	('chr11:47587458:47587538:+@chr11:47591252:47591443:+@chr11:47593023:47595013:+.A.up_chr11:47587458:47587538:+@chr11:47591252:47591443:+@chr11:47593023:47595013:+.A.se_chr11:47587458:47587538:+@chr11:47591252:47591443:+@chr11:47593023:47595013:+.A.dn', 'chr11:47587458:47587538:+@chr11:47591252:47591443:+@chr11:47593023:47595013:+.B.up_chr11:47587458:47587538:+@chr11:47591252:47591443:+@chr11:4759…	(0,0):233,(0,1):44,(1,0):333,(1,1):1376	0:1315,1:438	(0,0):222,(0,1):42,(1,0):321,(1,1):1537	0:1511,1:389	chr11	+	(47587458, 47587458)	(47595013, 47595013)
SE	chr11:3829524:3829545:+@chr11:3832480:3832654:+@chr11:3845500:3845606:+	0.71	0.36	0.98	0.45	0.21	0.74	0.26	1.13	('chr11:3829524:3829545:+@chr11:3832480:3832654:+@chr11:3845500:3845606:+.A.up_chr11:3829524:3829545:+@chr11:3832480:3832654:+@chr11:3845500:3845606:+.A.se_chr11:3829524:3829545:+@chr11:3832480:3832654:+@chr11:3845500:3845606:+.A.dn', 'chr11:3829524:3829545:+@chr11:3832480:3832654:+@chr11:3845500:3845606:+.B.up_chr11:3829524:3829545:+@chr11:3832480:3832654:+@chr11:3845500:3845606:+.B.dn')	(0,0):364,(1,0):14,(1,1):1	12:15:00 AM	(0,0):381,(0,1):1,(1,0):13,(1,1):2	0:14,1:2	chr11	+	(3829524, 3829524)	(3845606, 3845606)
SE	chr11:74641345:74641417:-@chr11:74638436:74638533:-@chr11:74632259:74632392:-	0.65	0.33	0.91	0.73	0.42	0.98	-0.08	0.63	('chr11:74641345:74641417:-@chr11:74638436:74638533:-@chr11:74632259:74632392:-.A.dn_chr11:74641345:74641417:-@chr11:74638436:74638533:-@chr11:74632259:74632392:-.A.se_chr11:74641345:74641417:-@chr11:74638436:74638533:-@chr11:74632259:74632392:-.A.up', 'chr11:74641345:74641417:-@chr11:74638436:74638533:-@chr11:74632259:74632392:-.B.dn_chr11:74641345:74641417:-@chr11:74638436:74638533:-@chr11:7463…	(0,0):31,(0,1):2,(1,0):11,(1,1):2	0:13,1:2	(0,0):48,(1,0):7,(1,1):1	0:7,1:1	chr11	-	(74632259, 74632259)	(74641417, 74641417)
SE	chr11:111944968:111945082:+@chr11:111945611:111945640:+@chr11:111946291:111946367:+	0.69	0.37	0.91	0.56	0.32	0.79	0.13	0.74	('chr11:111944968:111945082:+@chr11:111945611:111945640:+@chr11:111946291:111946367:+.A.up_chr11:111944968:111945082:+@chr11:111945611:111945640:+@chr11:111946291:111946367:+.A.se_chr11:111944968:111945082:+@chr11:111945611:111945640:+@chr11:111946291:111946367:+.A.dn', 'chr11:111944968:111945082:+@chr11:111945611:111945640:+@chr11:111946291:111946367:+.B.up_chr11:111944968:111945082:+@chr11:1119…	(0,0):251,(0,1):1,(1,0):6	0:6,1:1	(0,0):342,(0,1):6,(1,0):10,(1,1):1	0:10,1:7	chr11	+	(111944968, 111944968)	(111946367, 111946367)
SE	chr11:10781720:10781868:+@chr11:10783494:10783601:+@chr11:10784978:10785085:+	0.87	0.73	0.97	0.95	0.87	0.99	-0.08	0.32	('chr11:10781720:10781868:+@chr11:10783494:10783601:+@chr11:10784978:10785085:+.A.up_chr11:10781720:10781868:+@chr11:10783494:10783601:+@chr11:10784978:10785085:+.A.se_chr11:10781720:10781868:+@chr11:10783494:10783601:+@chr11:10784978:10785085:+.A.dn', 'chr11:10781720:10781868:+@chr11:10783494:10783601:+@chr11:10784978:10785085:+.B.up_chr11:10781720:10781868:+@chr11:10783494:10783601:+@chr11:1078…	(0,0):72,(0,1):1,(1,0):52,(1,1):24	0:76,1:1	(0,0):107,(1,0):78,(1,1):34	0.0777777777777778	chr11	+	(10781720, 10781720)	(10785085, 10785085)
SE	chr11:111411233:111411653:+@chr11:111412287:111412310:+@chr11:111414648:111414945:+	0.09	0.01	0.26	0.13	0.04	0.29	-0.04	0.24	('chr11:111411233:111411653:+@chr11:111412287:111412310:+@chr11:111414648:111414945:+.A.up_chr11:111411233:111411653:+@chr11:111412287:111412310:+@chr11:111414648:111414945:+.A.se_chr11:111411233:111411653:+@chr11:111412287:111412310:+@chr11:111414648:111414945:+.A.dn', 'chr11:111411233:111411653:+@chr11:111412287:111412310:+@chr11:111414648:111414945:+.B.up_chr11:111411233:111411653:+@chr11:1114…	(0,0):62,(0,1):9,(1,1):84	0:9,1:84	(0,0):44,(0,1):11,(1,0):1,(1,1):72	0:9,1:75	chr11	+	(111411233, 111411233)	(111414945, 111414945)
SE	chr11:43436140:43436326:+@chr11:43457714:43457884:+@chr11:43464875:43465134:+	0.98	0.92	1	0.92	0.85	0.98	0.06	0.25	('chr11:43436140:43436326:+@chr11:43457714:43457884:+@chr11:43464875:43465134:+.A.up_chr11:43436140:43436326:+@chr11:43457714:43457884:+@chr11:43464875:43465134:+.A.se_chr11:43436140:43436326:+@chr11:43457714:43457884:+@chr11:43464875:43465134:+.A.dn', 'chr11:43436140:43436326:+@chr11:43457714:43457884:+@chr11:43464875:43465134:+.B.up_chr11:43436140:43436326:+@chr11:43457714:43457884:+@chr11:4346…	(0,0):282,(1,0):155,(1,1):135	0.201388888888889	(0,0):328,(0,1):3,(1,0):157,(1,1):157	0:300,1:17	chr11	+	(43436140, 43436140)	(43465134, 43465134)
SE	chr11:31436358:31436496:+@chr11:31443519:31443679:+@chr11:31447834:31447902:+	0.02	0	0.04	0.02	0	0.03	0	0.03	('chr11:31436358:31436496:+@chr11:31443519:31443679:+@chr11:31447834:31447902:+.A.up_chr11:31436358:31436496:+@chr11:31443519:31443679:+@chr11:31447834:31447902:+.A.se_chr11:31436358:31436496:+@chr11:31443519:31443679:+@chr11:31447834:31447902:+.A.dn', 'chr11:31436358:31436496:+@chr11:31443519:31443679:+@chr11:31447834:31447902:+.B.up_chr11:31436358:31436496:+@chr11:31443519:31443679:+@chr11:3144…	(0,0):136,(0,1):39,(1,0):2,(1,1):16	0:2,1:55	(0,0):209,(0,1):63,(1,0):3,(1,1):26	0:3,1:89	chr11	+	(31436358, 31436358)	(31447902, 31447902)
SE	chr11:71823696:71823822:-@chr11:71822458:71822542:-@chr11:71822203:71822332:-	0.92	0.81	0.98	0.96	0.89	1	-0.04	0.15	('chr11:71823696:71823822:-@chr11:71822458:71822542:-@chr11:71822203:71822332:-.A.dn_chr11:71823696:71823822:-@chr11:71822458:71822542:-@chr11:71822203:71822332:-.A.se_chr11:71823696:71823822:-@chr11:71822458:71822542:-@chr11:71822203:71822332:-.A.up', 'chr11:71823696:71823822:-@chr11:71822458:71822542:-@chr11:71822203:71822332:-.B.dn_chr11:71823696:71823822:-@chr11:71822458:71822542:-@chr11:7182…	(0,0):71,(0,1):1,(1,0):60,(1,1):14	0:71,1:4	(0,0):97,(1,0):59,(1,1):12	0.0493055555555556	chr11	-	(71822203, 71822203)	(71823822, 71823822)
SE	chr11:76183608:76183884:+@chr11:76207259:76207513:+@chr11:76224430:76224579:+	0.96	0.84	1	0.92	0.82	0.99	0.04	0.22	('chr11:76183608:76183884:+@chr11:76207259:76207513:+@chr11:76224430:76224579:+.A.up_chr11:76183608:76183884:+@chr11:76207259:76207513:+@chr11:76224430:76224579:+.A.se_chr11:76183608:76183884:+@chr11:76207259:76207513:+@chr11:76224430:76224579:+.A.dn', 'chr11:76183608:76183884:+@chr11:76207259:76207513:+@chr11:76224430:76224579:+.B.up_chr11:76183608:76183884:+@chr11:76207259:76207513:+@chr11:7622…	(0,0):371,(1,0):64,(1,1):26	0:89,1:1	(0,0):479,(0,1):1,(1,0):67,(1,1):40	0:106,1:2	chr11	+	(76183608, 76183608)	(76224579, 76224579)
SE	chr11:3400268:3400452:-@chr11:3394807:3394905:-@chr11:3392807:3392933:-	0.08	0.03	0.17	0.1	0.04	0.19	-0.02	0.12	('chr11:3400268:3400452:-@chr11:3394807:3394905:-@chr11:3392807:3392933:-.A.dn_chr11:3400268:3400452:-@chr11:3394807:3394905:-@chr11:3392807:3392933:-.A.se_chr11:3400268:3400452:-@chr11:3394807:3394905:-@chr11:3392807:3392933:-.A.up', 'chr11:3400268:3400452:-@chr11:3394807:3394905:-@chr11:3392807:3392933:-.B.dn_chr11:3400268:3400452:-@chr11:3394807:3394905:-@chr11:3392807:3392933:-.B.up')	(0,0):179,(0,1):29,(1,0):5,(1,1):16	0:5,1:45	(0,0):199,(0,1):32,(1,0):7,(1,1):21	0:9,1:51	chr11	-	(3392807, 3392807)	(3400452, 3400452)
SE	chr11:910641:910821:-@chr11:908542:908645:-@chr11:904706:904859:-	0.74	0.53	0.91	0.9	0.76	0.98	-0.16	0.61	('chr11:910641:910821:-@chr11:908542:908645:-@chr11:904706:904859:-.A.dn_chr11:910641:910821:-@chr11:908542:908645:-@chr11:904706:904859:-.A.se_chr11:910641:910821:-@chr11:908542:908645:-@chr11:904706:904859:-.A.up', 'chr11:910641:910821:-@chr11:908542:908645:-@chr11:904706:904859:-.B.dn_chr11:910641:910821:-@chr11:908542:908645:-@chr11:904706:904859:-.B.up')	(0,0):92,(1,0):19,(1,1):41	0:48,1:12	(0,0):212,(0,1):1,(1,0):62,(1,1):76	0:129,1:10	chr11	-	(904706, 904706)	(910821, 910821)
SE	chr11:61102092:61102203:+@chr11:61103676:61103843:+@chr11:61105413:61105602:+	0.02	0	0.04	0.03	0.01	0.1	-0.01	0.06	('chr11:61102092:61102203:+@chr11:61103676:61103843:+@chr11:61105413:61105602:+.A.up_chr11:61102092:61102203:+@chr11:61103676:61103843:+@chr11:61105413:61105602:+.A.se_chr11:61102092:61102203:+@chr11:61103676:61103843:+@chr11:61105413:61105602:+.A.dn', 'chr11:61102092:61102203:+@chr11:61103676:61103843:+@chr11:61105413:61105602:+.B.up_chr11:61102092:61102203:+@chr11:61103676:61103843:+@chr11:6110…	(0,0):57,(0,1):42,(1,0):1,(1,1):26	0:1,1:68	(0,0):47,(0,1):30,(1,0):2,(1,1):23	0:2,1:53	chr11	+	(61102092, 61102092)	(61105602, 61105602)
SE	chr11:9492849:9492967:+@chr11:9494224:9494316:+@chr11:9495488:9495571:+	0.9	0.75	0.98	0.91	0.82	0.98	-0.01	0.19	('chr11:9492849:9492967:+@chr11:9494224:9494316:+@chr11:9495488:9495571:+.A.up_chr11:9492849:9492967:+@chr11:9494224:9494316:+@chr11:9495488:9495571:+.A.se_chr11:9492849:9492967:+@chr11:9494224:9494316:+@chr11:9495488:9495571:+.A.dn', 'chr11:9492849:9492967:+@chr11:9494224:9494316:+@chr11:9495488:9495571:+.B.up_chr11:9492849:9492967:+@chr11:9494224:9494316:+@chr11:9495488:9495571:+.B.dn')	(0,0):88,(0,1):1,(1,0):67,(1,1):12	0:75,1:5	(0,0):102,(0,1):2,(1,0):122,(1,1):20	0:140,1:4	chr11	+	(9492849, 9492849)	(9495571, 9495571)
SE	chr11:47256124:47256223:+@chr11:47256308:47256485:+@chr11:47256821:47256963:+	0.91	0.85	0.96	0.96	0.9	0.99	-0.05	0.21	('chr11:47256124:47256223:+@chr11:47256308:47256485:+@chr11:47256821:47256963:+.A.up_chr11:47256124:47256223:+@chr11:47256308:47256485:+@chr11:47256821:47256963:+.A.se_chr11:47256124:47256223:+@chr11:47256308:47256485:+@chr11:47256821:47256963:+.A.dn', 'chr11:47256124:47256223:+@chr11:47256308:47256485:+@chr11:47256821:47256963:+.B.up_chr11:47256124:47256223:+@chr11:47256308:47256485:+@chr11:4725…	(0,0):268,(0,1):6,(1,0):263,(1,1):42	0:302,1:9	(0,0):231,(0,1):2,(1,0):265,(1,1):39	0:303,1:3	chr11	+	(47256124, 47256124)	(47256963, 47256963)
SE	chr11:66526514:66526567:+@chr11:66529550:66529921:+@chr11:66555631:66555740:+	0.25	0.1	0.57	0.27	0.13	0.45	-0.02	0.38	('chr11:66526514:66526567:+@chr11:66529550:66529921:+@chr11:66555631:66555740:+.A.up_chr11:66526514:66526567:+@chr11:66529550:66529921:+@chr11:66555631:66555740:+.A.se_chr11:66526514:66526567:+@chr11:66529550:66529921:+@chr11:66555631:66555740:+.A.dn', 'chr11:66526514:66526567:+@chr11:66529550:66529921:+@chr11:66555631:66555740:+.B.up_chr11:66526514:66526567:+@chr11:66529550:66529921:+@chr11:6655…	(0,0):185,(0,1):4,(1,0):11	0:11,1:4	(0,0):224,(0,1):4,(1,0):20,(1,1):2	0:22,1:4	chr11	+	(66526514, 66526514)	(66555740, 66555740)
SE	chr11:117252417:117252584:+@chr11:117253512:117253658:+@chr11:117257919:117258128:+	0.56	0.4	0.73	0.34	0.18	0.53	0.22	1.43	('chr11:117252417:117252584:+@chr11:117253512:117253658:+@chr11:117257919:117258128:+.A.up_chr11:117252417:117252584:+@chr11:117253512:117253658:+@chr11:117257919:117258128:+.A.se_chr11:117252417:117252584:+@chr11:117253512:117253658:+@chr11:117257919:117258128:+.A.dn', 'chr11:117252417:117252584:+@chr11:117253512:117253658:+@chr11:117257919:117258128:+.B.up_chr11:117252417:117252584:+@chr11:1172…	(0,0):127,(0,1):9,(1,0):27,(1,1):26	0:39,1:23	(0,0):134,(0,1):11,(1,0):14,(1,1):28	0:19,1:34	chr11	+	(117252417, 117252417)	(117258128, 117258128)
SE	chr11:832952:833026:+@chr11:834530:834803:+@chr11:836063:836153:+	0.05	0.03	0.08	0.05	0.03	0.09	0	0.05	('chr11:832952:833026:+@chr11:834530:834803:+@chr11:836063:836153:+.A.up_chr11:832952:833026:+@chr11:834530:834803:+@chr11:836063:836153:+.A.se_chr11:832952:833026:+@chr11:834530:834803:+@chr11:836063:836153:+.A.dn', 'chr11:832952:833026:+@chr11:834530:834803:+@chr11:836063:836153:+.B.up_chr11:832952:833026:+@chr11:834530:834803:+@chr11:836063:836153:+.B.dn')	(0,0):257,(0,1):25,(1,0):12,(1,1):9	0:12,1:34	(0,0):359,(0,1):27,(1,0):14,(1,1):8	0:16,1:33	chr11	+	(832952, 832952)	(836153, 836153)
SE	chr11:126099120:126099188:+@chr11:126103481:126103616:+@chr11:126104890:126104982:+	0.03	0	0.08	0.01	0	0.04	0.02	0.04	('chr11:126099120:126099188:+@chr11:126103481:126103616:+@chr11:126104890:126104982:+.A.up_chr11:126099120:126099188:+@chr11:126103481:126103616:+@chr11:126104890:126104982:+.A.se_chr11:126099120:126099188:+@chr11:126103481:126103616:+@chr11:126104890:126104982:+.A.dn', 'chr11:126099120:126099188:+@chr11:126103481:126103616:+@chr11:126104890:126104982:+.B.up_chr11:126099120:126099188:+@chr11:1261…	(0,0):48,(0,1):17,(1,0):1,(1,1):2	0:1,1:19	(0,0):47,(0,1):23,(1,1):4	0:0,1:27	chr11	+	(126099120, 126099120)	(126104982, 126104982)
SE	chr11:47281342:47281530:+@chr11:47282102:47282226:+@chr11:47282792:47283000:+	0.9	0.66	1	0.68	0.4	0.93	0.22	0.98	('chr11:47281342:47281530:+@chr11:47282102:47282226:+@chr11:47282792:47283000:+.A.up_chr11:47281342:47281530:+@chr11:47282102:47282226:+@chr11:47282792:47283000:+.A.se_chr11:47281342:47281530:+@chr11:47282102:47282226:+@chr11:47282792:47283000:+.A.dn', 'chr11:47281342:47281530:+@chr11:47282102:47282226:+@chr11:47282792:47283000:+.B.up_chr11:47281342:47281530:+@chr11:47282102:47282226:+@chr11:4728…	(0,0):63,(1,0):21,(1,1):16	0:35,1:2	(0,0):56,(0,1):1,(1,0):9,(1,1):13	0:16,1:7	chr11	+	(47281342, 47281342)	(47283000, 47283000)
SE	chr11:560683:560779:-@chr11:559347:559498:-@chr11:558856:558979:-	0.52	0.24	0.82	0.81	0.49	0.99	-0.29	1.4	('chr11:560683:560779:-@chr11:559347:559498:-@chr11:558856:558979:-.A.dn_chr11:560683:560779:-@chr11:559347:559498:-@chr11:558856:558979:-.A.se_chr11:560683:560779:-@chr11:559347:559498:-@chr11:558856:558979:-.A.up', 'chr11:560683:560779:-@chr11:559347:559498:-@chr11:558856:558979:-.B.dn_chr11:560683:560779:-@chr11:559347:559498:-@chr11:558856:558979:-.B.up')	(0,0):163,(0,1):1,(1,0):10,(1,1):7	0:15,1:3	(0,0):140,(1,0):15,(1,1):4	12:19:00 AM	chr11	-	(558856, 558856)	(560779, 560779)
SE	chr11:32605378:32605475:+@chr11:32608480:32608690:+@chr11:32611093:32611187:+	0.59	0.47	0.71	0.56	0.46	0.68	0.03	0.23	('chr11:32605378:32605475:+@chr11:32608480:32608690:+@chr11:32611093:32611187:+.A.up_chr11:32605378:32605475:+@chr11:32608480:32608690:+@chr11:32611093:32611187:+.A.se_chr11:32605378:32605475:+@chr11:32608480:32608690:+@chr11:32611093:32611187:+.A.dn', 'chr11:32605378:32605475:+@chr11:32608480:32608690:+@chr11:32611093:32611187:+.B.up_chr11:32605378:32605475:+@chr11:32608480:32608690:+@chr11:3261…	(0,0):2967,(0,1):11,(1,0):170,(1,1):43	0:197,1:27	(0,0):3883,(0,1):13,(1,0):233,(1,1):70	0:277,1:39	chr11	+	(32605378, 32605378)	(32611187, 32611187)
SE	chr11:61584027:61584529:-@chr11:61580715:61580825:-@chr11:61579943:61580140:-	0.99	0.98	1	0.99	0.97	1	0	0.03	('chr11:61584027:61584529:-@chr11:61580715:61580825:-@chr11:61579943:61580140:-.A.dn_chr11:61584027:61584529:-@chr11:61580715:61580825:-@chr11:61579943:61580140:-.A.se_chr11:61584027:61584529:-@chr11:61580715:61580825:-@chr11:61579943:61580140:-.A.up', 'chr11:61584027:61584529:-@chr11:61580715:61580825:-@chr11:61579943:61580140:-.B.dn_chr11:61584027:61584529:-@chr11:61580715:61580825:-@chr11:6157…	(0,0):223,(1,0):263,(1,1):187	0:449,1:1	(0,0):244,(0,1):1,(1,0):291,(1,1):145	0:432,1:5	chr11	-	(61579943, 61579943)	(61584529, 61584529)
SE	chr11:118443102:118443265:+@chr11:118451961:118452224:+@chr11:118453894:118454073:+	0.96	0.92	0.99	0.97	0.94	0.99	-0.01	0.06	('chr11:118443102:118443265:+@chr11:118451961:118452224:+@chr11:118453894:118454073:+.A.up_chr11:118443102:118443265:+@chr11:118451961:118452224:+@chr11:118453894:118454073:+.A.se_chr11:118443102:118443265:+@chr11:118451961:118452224:+@chr11:118453894:118454073:+.A.dn', 'chr11:118443102:118443265:+@chr11:118451961:118452224:+@chr11:118453894:118454073:+.B.up_chr11:118443102:118443265:+@chr11:1184…	(0,0):305,(0,1):3,(1,0):402,(1,1):135	0:532,1:8	(0,0):356,(0,1):4,(1,0):614,(1,1):175	0:783,1:10	chr11	+	(118443102, 118443102)	(118454073, 118454073)
SE	chr11:95621320:95621425:-@chr11:95620776:95620848:-@chr11:95598765:95598840:-	0.19	0.11	0.29	0.15	0.09	0.23	0.04	0.17	('chr11:95621320:95621425:-@chr11:95620776:95620848:-@chr11:95598765:95598840:-.A.dn_chr11:95621320:95621425:-@chr11:95620776:95620848:-@chr11:95598765:95598840:-.A.se_chr11:95621320:95621425:-@chr11:95620776:95620848:-@chr11:95598765:95598840:-.A.up', 'chr11:95621320:95621425:-@chr11:95620776:95620848:-@chr11:95598765:95598840:-.B.dn_chr11:95621320:95621425:-@chr11:95620776:95620848:-@chr11:9559…	(0,0):225,(0,1):21,(1,0):15,(1,1):11	0:17,1:30	(0,0):207,(0,1):33,(1,0):20,(1,1):21	0:20,1:54	chr11	-	(95598765, 95598765)	(95621425, 95621425)
SE	chr11:125449989:125450100:+@chr11:125451107:125451218:+@chr11:125452242:125452315:+	0.97	0.91	0.99	0.97	0.92	1	0	0.07	('chr11:125449989:125450100:+@chr11:125451107:125451218:+@chr11:125452242:125452315:+.A.up_chr11:125449989:125450100:+@chr11:125451107:125451218:+@chr11:125452242:125452315:+.A.se_chr11:125449989:125450100:+@chr11:125451107:125451218:+@chr11:125452242:125452315:+.A.dn', 'chr11:125449989:125450100:+@chr11:125451107:125451218:+@chr11:125452242:125452315:+.B.up_chr11:125449989:125450100:+@chr11:1254…	(0,0):129,(0,1):1,(1,0):226,(1,1):16	0:242,1:1	(0,0):148,(1,0):189,(1,1):21	0:208,1:2	chr11	+	(125449989, 125449989)	(125452315, 125452315)
SE	chr11:71671796:71671937:+@chr11:71689132:71689281:+@chr11:71693807:71693961:+	0.1	0.04	0.21	0.06	0.01	0.13	0.04	0.18	('chr11:71671796:71671937:+@chr11:71689132:71689281:+@chr11:71693807:71693961:+.A.up_chr11:71671796:71671937:+@chr11:71689132:71689281:+@chr11:71693807:71693961:+.A.se_chr11:71671796:71671937:+@chr11:71689132:71689281:+@chr11:71693807:71693961:+.A.dn', 'chr11:71671796:71671937:+@chr11:71689132:71689281:+@chr11:71693807:71693961:+.B.up_chr11:71671796:71671937:+@chr11:71689132:71689281:+@chr11:7169…	(0,0):120,(0,1):18,(1,0):5,(1,1):19	0:6,1:36	(0,0):122,(0,1):17,(1,0):2,(1,1):21	0:2,1:38	chr11	+	(71671796, 71671796)	(71693961, 71693961)
SE	chr11:129765391:129765490:-@chr11:129764254:129764333:-@chr11:129762610:129762765:-	0.85	0.67	0.96	0.6	0.37	0.81	0.25	1.8	('chr11:129765391:129765490:-@chr11:129764254:129764333:-@chr11:129762610:129762765:-.A.dn_chr11:129765391:129765490:-@chr11:129764254:129764333:-@chr11:129762610:129762765:-.A.se_chr11:129765391:129765490:-@chr11:129764254:129764333:-@chr11:129762610:129762765:-.A.up', 'chr11:129765391:129765490:-@chr11:129764254:129764333:-@chr11:129762610:129762765:-.B.dn_chr11:129765391:129765490:-@chr11:1297…	(0,0):258,(0,1):2,(1,0):34,(1,1):15	0:49,1:2	(0,0):250,(0,1):6,(1,0):20,(1,1):10	0:23,1:13	chr11	-	(129762610, 129762610)	(129765490, 129765490)
SE	chr11:115085328:115085500:-@chr11:115080294:115080377:-@chr11:115049364:115049495:-	0.99	0.97	1	0.94	0.89	0.98	0.05	0.63	('chr11:115085328:115085500:-@chr11:115080294:115080377:-@chr11:115049364:115049495:-.A.dn_chr11:115085328:115085500:-@chr11:115080294:115080377:-@chr11:115049364:115049495:-.A.se_chr11:115085328:115085500:-@chr11:115080294:115080377:-@chr11:115049364:115049495:-.A.up', 'chr11:115085328:115085500:-@chr11:115080294:115080377:-@chr11:115049364:115049495:-.B.dn_chr11:115085328:115085500:-@chr11:1150…	(0,0):814,(1,0):210,(1,1):117	0:326,1:1	(0,0):974,(0,1):4,(1,0):189,(1,1):131	0:308,1:16	chr11	-	(115049364, 115049364)	(115085500, 115085500)
SE	chr11:116658536:116658739:-@chr11:116658198:116658318:-@chr11:116657685:116657775:-	0.94	0.83	1	0.94	0.86	0.98	0	0.14	('chr11:116658536:116658739:-@chr11:116658198:116658318:-@chr11:116657685:116657775:-.A.dn_chr11:116658536:116658739:-@chr11:116658198:116658318:-@chr11:116657685:116657775:-.A.se_chr11:116658536:116658739:-@chr11:116658198:116658318:-@chr11:116657685:116657775:-.A.up', 'chr11:116658536:116658739:-@chr11:116658198:116658318:-@chr11:116657685:116657775:-.B.dn_chr11:116658536:116658739:-@chr11:1166…	(0,0):184,(1,0):62,(1,1):32	0.0652777777777778	(0,0):314,(0,1):2,(1,0):110,(1,1):38	0:148,1:2	chr11	-	(116657685, 116657685)	(116658739, 116658739)
SE	chr11:10828802:10828928:-@chr11:10828367:10828432:-@chr11:10827454:10827594:-	0.98	0.96	0.99	0.96	0.93	0.98	0.02	0.09	('chr11:10828802:10828928:-@chr11:10828367:10828432:-@chr11:10827454:10827594:-.A.dn_chr11:10828802:10828928:-@chr11:10828367:10828432:-@chr11:10827454:10827594:-.A.se_chr11:10828802:10828928:-@chr11:10828367:10828432:-@chr11:10827454:10827594:-.A.up', 'chr11:10828802:10828928:-@chr11:10828367:10828432:-@chr11:10827454:10827594:-.B.dn_chr11:10828802:10828928:-@chr11:10828367:10828432:-@chr11:1082…	(0,0):455,(0,1):5,(1,0):712,(1,1):259	0:965,1:11	(0,0):434,(0,1):5,(1,0):856,(1,1):360	0:1197,1:24	chr11	-	(10827454, 10827454)	(10828928, 10828928)
SE	chr11:12904548:12904672:+@chr11:12923487:12923660:+@chr11:12946459:12946599:+	0.89	0.75	0.98	0.95	0.84	1	-0.06	0.2	('chr11:12904548:12904672:+@chr11:12923487:12923660:+@chr11:12946459:12946599:+.A.up_chr11:12904548:12904672:+@chr11:12923487:12923660:+@chr11:12946459:12946599:+.A.se_chr11:12904548:12904672:+@chr11:12923487:12923660:+@chr11:12946459:12946599:+.A.dn', 'chr11:12904548:12904672:+@chr11:12923487:12923660:+@chr11:12946459:12946599:+.B.up_chr11:12904548:12904672:+@chr11:12923487:12923660:+@chr11:1294…	(0,0):174,(0,1):1,(1,0):53,(1,1):10	0:59,1:5	(0,0):213,(1,0):51,(1,1):8	12:59:00 AM	chr11	+	(12904548, 12904548)	(12946599, 12946599)
SE	chr11:32623308:32623368:+@chr11:32623625:32623660:+@chr11:32623825:32624014:+	0	0	0.01	0	0	0	0	0	('chr11:32623308:32623368:+@chr11:32623625:32623660:+@chr11:32623825:32624014:+.A.up_chr11:32623308:32623368:+@chr11:32623625:32623660:+@chr11:32623825:32624014:+.A.se_chr11:32623308:32623368:+@chr11:32623625:32623660:+@chr11:32623825:32624014:+.A.dn', 'chr11:32623308:32623368:+@chr11:32623625:32623660:+@chr11:32623825:32624014:+.B.up_chr11:32623308:32623368:+@chr11:32623625:32623660:+@chr11:3262…	(0,0):447,(0,1):516,(1,0):1,(1,1):780	0:3,1:1294	(0,0):621,(0,1):689,(1,1):1203	0:0,1:1892	chr11	+	(32623308, 32623308)	(32624014, 32624014)
SE	chr11:28318300:28318478:+@chr11:28349642:28349712:+@chr11:28351943:28355054:+	0.12	0.04	0.23	0.12	0.04	0.24	0	0.17	('chr11:28318300:28318478:+@chr11:28349642:28349712:+@chr11:28351943:28355054:+.A.up_chr11:28318300:28318478:+@chr11:28349642:28349712:+@chr11:28351943:28355054:+.A.se_chr11:28318300:28318478:+@chr11:28349642:28349712:+@chr11:28351943:28355054:+.A.dn', 'chr11:28318300:28318478:+@chr11:28349642:28349712:+@chr11:28351943:28355054:+.B.up_chr11:28318300:28318478:+@chr11:28349642:28349712:+@chr11:2835…	(0,0):275,(0,1):25,(1,0):5,(1,1):569	0:38,1:561	(0,0):225,(0,1):29,(1,0):6,(1,1):727	0:93,1:669	chr11	+	(28318300, 28318300)	(28355054, 28355054)
SE	chr11:3400268:3400452:-@chr11:3398847:3399130:-@chr11:3392807:3392933:-	0.1	0.05	0.16	0.14	0.09	0.22	-0.04	0.19	('chr11:3400268:3400452:-@chr11:3398847:3399130:-@chr11:3392807:3392933:-.A.dn_chr11:3400268:3400452:-@chr11:3398847:3399130:-@chr11:3392807:3392933:-.A.se_chr11:3400268:3400452:-@chr11:3398847:3399130:-@chr11:3392807:3392933:-.A.up', 'chr11:3400268:3400452:-@chr11:3398847:3399130:-@chr11:3392807:3392933:-.B.dn_chr11:3400268:3400452:-@chr11:3398847:3399130:-@chr11:3392807:3392933:-.B.up')	(0,0):174,(0,1):36,(1,0):10,(1,1):9	0:11,1:44	(0,0):186,(0,1):38,(1,0):20,(1,1):15	0:21,1:52	chr11	-	(3392807, 3392807)	(3400452, 3400452)
SE	chr11:66410921:66411611:+@chr11:66412105:66412214:+@chr11:66413498:66413944:+	0.02	0.01	0.04	0.01	0.01	0.03	0.01	0	('chr11:66410921:66411611:+@chr11:66412105:66412214:+@chr11:66413498:66413944:+.A.up_chr11:66410921:66411611:+@chr11:66412105:66412214:+@chr11:66413498:66413944:+.A.se_chr11:66410921:66411611:+@chr11:66412105:66412214:+@chr11:66413498:66413944:+.A.dn', 'chr11:66410921:66411611:+@chr11:66412105:66412214:+@chr11:66413498:66413944:+.B.up_chr11:66410921:66411611:+@chr11:66412105:66412214:+@chr11:6641…	(0,0):242,(0,1):138,(1,0):5,(1,1):1350	0:17,1:1476	(0,0):263,(0,1):177,(1,0):4,(1,1):1288	0:16,1:1453	chr11	+	(66410921, 66410921)	(66413944, 66413944)
SE	chr11:61188862:61189080:-@chr11:61188526:61188602:-@chr11:61187942:61188045:-	0.01	0	0.05	0.02	0	0.04	-0.01	0.03	('chr11:61188862:61189080:-@chr11:61188526:61188602:-@chr11:61187942:61188045:-.A.dn_chr11:61188862:61189080:-@chr11:61188526:61188602:-@chr11:61187942:61188045:-.A.se_chr11:61188862:61189080:-@chr11:61188526:61188602:-@chr11:61187942:61188045:-.A.up', 'chr11:61188862:61189080:-@chr11:61188526:61188602:-@chr11:61187942:61188045:-.B.dn_chr11:61188862:61189080:-@chr11:61188526:61188602:-@chr11:6118…	(0,0):90,(0,1):29,(1,1):73	0:1,1:101	(0,0):102,(0,1):59,(1,0):1,(1,1):75	0:1,1:134	chr11	-	(61187942, 61187942)	(61189080, 61189080)
SE	chr11:32605378:32605475:+@chr11:32608592:32608690:+@chr11:32611093:32611187:+	0.58	0.45	0.72	0.56	0.44	0.68	0.02	0.23	('chr11:32605378:32605475:+@chr11:32608592:32608690:+@chr11:32611093:32611187:+.A.up_chr11:32605378:32605475:+@chr11:32608592:32608690:+@chr11:32611093:32611187:+.A.se_chr11:32605378:32605475:+@chr11:32608592:32608690:+@chr11:32611093:32611187:+.A.dn', 'chr11:32605378:32605475:+@chr11:32608592:32608690:+@chr11:32611093:32611187:+.B.up_chr11:32605378:32605475:+@chr11:32608592:32608690:+@chr11:3261…	(0,0):3052,(0,1):6,(1,0):85,(1,1):48	0:114,1:25	(0,0):4005,(0,1):9,(1,0):111,(1,1):74	0:143,1:51	chr11	+	(32605378, 32605378)	(32611187, 32611187)
SE	chr11:68286969:68287119:+@chr11:68289962:68290157:+@chr11:68305127:68305359:+	0.05	0.03	0.07	0.04	0.02	0.06	0.01	0.05	('chr11:68286969:68287119:+@chr11:68289962:68290157:+@chr11:68305127:68305359:+.A.up_chr11:68286969:68287119:+@chr11:68289962:68290157:+@chr11:68305127:68305359:+.A.se_chr11:68286969:68287119:+@chr11:68289962:68290157:+@chr11:68305127:68305359:+.A.dn', 'chr11:68286969:68287119:+@chr11:68289962:68290157:+@chr11:68305127:68305359:+.B.up_chr11:68286969:68287119:+@chr11:68289962:68290157:+@chr11:6830…	(0,0):276,(0,1):118,(1,0):19,(1,1):248	0:35,1:350	(0,0):253,(0,1):148,(1,0):18,(1,1):275	0:27,1:414	chr11	+	(68286969, 68286969)	(68305359, 68305359)
SE	chr11:73555852:73556021:+@chr11:73570952:73571054:+@chr11:73574217:73574306:+	0.97	0.91	1	0.93	0.87	0.98	0.04	0.18	('chr11:73555852:73556021:+@chr11:73570952:73571054:+@chr11:73574217:73574306:+.A.up_chr11:73555852:73556021:+@chr11:73570952:73571054:+@chr11:73574217:73574306:+.A.se_chr11:73555852:73556021:+@chr11:73570952:73571054:+@chr11:73574217:73574306:+.A.dn', 'chr11:73555852:73556021:+@chr11:73570952:73571054:+@chr11:73574217:73574306:+.B.up_chr11:73555852:73556021:+@chr11:73570952:73571054:+@chr11:7357…	(0,0):95,(1,0):131,(1,1):52	0.127083333333333	(0,0):138,(0,1):3,(1,0):190,(1,1):81	0:268,1:6	chr11	+	(73555852, 73555852)	(73574306, 73574306)
SE	chr11:106810186:106810904:-@chr11:106807376:106807438:-@chr11:106680719:106681204:-	0.04	0.01	0.11	0.08	0.01	0.2	-0.04	0.15	('chr11:106810186:106810904:-@chr11:106807376:106807438:-@chr11:106680719:106681204:-.A.dn_chr11:106810186:106810904:-@chr11:106807376:106807438:-@chr11:106680719:106681204:-.A.se_chr11:106810186:106810904:-@chr11:106807376:106807438:-@chr11:106680719:106681204:-.A.up', 'chr11:106810186:106810904:-@chr11:106807376:106807438:-@chr11:106680719:106681204:-.B.dn_chr11:106810186:106810904:-@chr11:1068…	(0,0):606,(0,1):14,(1,1):208	0:3,1:219	(0,0):694,(0,1):12,(1,0):1,(1,1):191	0:18,1:186	chr11	-	(106680719, 106680719)	(106810904, 106810904)
SE	chr11:47521005:47521156:-@chr11:47515883:47515995:-@chr11:47510389:47510576:-	0.05	0.02	0.11	0.02	0	0.07	0.03	0.1	('chr11:47521005:47521156:-@chr11:47515883:47515995:-@chr11:47510389:47510576:-.A.dn_chr11:47521005:47521156:-@chr11:47515883:47515995:-@chr11:47510389:47510576:-.A.se_chr11:47521005:47521156:-@chr11:47515883:47515995:-@chr11:47510389:47510576:-.A.up', 'chr11:47521005:47521156:-@chr11:47515883:47515995:-@chr11:47510389:47510576:-.B.dn_chr11:47521005:47521156:-@chr11:47515883:47515995:-@chr11:4751…	(0,0):119,(0,1):16,(1,0):3,(1,1):109	0:13,1:115	(0,0):126,(0,1):20,(1,0):1,(1,1):117	0:2,1:136	chr11	-	(47510389, 47510389)	(47521156, 47521156)
SE	chr11:65101225:65101389:+@chr11:65107856:65108016:+@chr11:65108437:65108544:+	0.97	0.9	1	0.96	0.87	0.99	0.01	0.1	('chr11:65101225:65101389:+@chr11:65107856:65108016:+@chr11:65108437:65108544:+.A.up_chr11:65101225:65101389:+@chr11:65107856:65108016:+@chr11:65108437:65108544:+.A.se_chr11:65101225:65101389:+@chr11:65107856:65108016:+@chr11:65108437:65108544:+.A.dn', 'chr11:65101225:65101389:+@chr11:65107856:65108016:+@chr11:65108437:65108544:+.B.up_chr11:65101225:65101389:+@chr11:65107856:65108016:+@chr11:6510…	(0,0):121,(1,0):112,(1,1):9	0.0840277777777778	(0,0):160,(0,1):1,(1,0):108,(1,1):10	0:118,1:1	chr11	+	(65101225, 65101225)	(65108544, 65108544)
SE	chr11:67942485:67942650:-@chr11:67941555:67941677:-@chr11:67941271:67941380:-	0.02	0	0.06	0.01	0	0.03	0.01	0.07	('chr11:67942485:67942650:-@chr11:67941555:67941677:-@chr11:67941271:67941380:-.A.dn_chr11:67942485:67942650:-@chr11:67941555:67941677:-@chr11:67941271:67941380:-.A.se_chr11:67942485:67942650:-@chr11:67941555:67941677:-@chr11:67941271:67941380:-.A.up', 'chr11:67942485:67942650:-@chr11:67941555:67941677:-@chr11:67941271:67941380:-.B.dn_chr11:67942485:67942650:-@chr11:67941555:67941677:-@chr11:6794…	(0,0):40,(0,1):48,(1,0):2,(1,1):33	0:5,1:78	(0,0):56,(0,1):41,(1,1):56	0:0,1:97	chr11	-	(67941271, 67941271)	(67942650, 67942650)
SE	chr11:85358963:85359133:+@chr11:85361293:85361385:+@chr11:85365107:85365300:+	0.9	0.82	0.97	0.88	0.81	0.93	0.02	0.16	('chr11:85358963:85359133:+@chr11:85361293:85361385:+@chr11:85365107:85365300:+.A.up_chr11:85358963:85359133:+@chr11:85361293:85361385:+@chr11:85365107:85365300:+.A.se_chr11:85358963:85359133:+@chr11:85361293:85361385:+@chr11:85365107:85365300:+.A.dn', 'chr11:85358963:85359133:+@chr11:85361293:85361385:+@chr11:85365107:85365300:+.B.up_chr11:85358963:85359133:+@chr11:85361293:85361385:+@chr11:8536…	(0,0):182,(0,1):3,(1,0):91,(1,1):65	0:149,1:10	(0,0):183,(0,1):10,(1,0):153,(1,1):86	0:229,1:20	chr11	+	(85358963, 85358963)	(85365300, 85365300)
SE	chr11:3013484:3013607:-@chr11:3000437:3000467:-@chr11:2999514:2999572:-	0.93	0.78	1	0.93	0.81	0.99	0	0.2	('chr11:3013484:3013607:-@chr11:3000437:3000467:-@chr11:2999514:2999572:-.A.dn_chr11:3013484:3013607:-@chr11:3000437:3000467:-@chr11:2999514:2999572:-.A.se_chr11:3013484:3013607:-@chr11:3000437:3000467:-@chr11:2999514:2999572:-.A.up', 'chr11:3013484:3013607:-@chr11:3000437:3000467:-@chr11:2999514:2999572:-.B.dn_chr11:3013484:3013607:-@chr11:3000437:3000467:-@chr11:2999514:2999572:-.B.up')	(0,0):824,(1,0):26,(1,1):5	12:31:00 AM	(0,0):836,(0,1):1,(1,0):49,(1,1):7	0:54,1:3	chr11	-	(2999514, 2999514)	(3013607, 3013607)
SE	chr11:3392205:3392300:-@chr11:3382973:3383119:-@chr11:3379157:3381795:-	0.3	0.2	0.4	0.23	0.16	0.33	0.07	0.27	('chr11:3392205:3392300:-@chr11:3382973:3383119:-@chr11:3379157:3381795:-.A.dn_chr11:3392205:3392300:-@chr11:3382973:3383119:-@chr11:3379157:3381795:-.A.se_chr11:3392205:3392300:-@chr11:3382973:3383119:-@chr11:3379157:3381795:-.A.up', 'chr11:3392205:3392300:-@chr11:3382973:3383119:-@chr11:3379157:3381795:-.B.dn_chr11:3392205:3392300:-@chr11:3382973:3383119:-@chr11:3379157:3381795:-.B.up')	(0,0):511,(0,1):30,(1,0):27,(1,1):855	0:202,1:710	(0,0):491,(0,1):35,(1,0):24,(1,1):1017	0:310,1:766	chr11	-	(3379157, 3379157)	(3392300, 3392300)
SE	chr11:59423972:59424073:-@chr11:59423429:59423518:-@chr11:59422996:59423213:-	0.77	0.63	0.89	0.88	0.72	0.97	-0.11	0.48	('chr11:59423972:59424073:-@chr11:59423429:59423518:-@chr11:59422996:59423213:-.A.dn_chr11:59423972:59424073:-@chr11:59423429:59423518:-@chr11:59422996:59423213:-.A.se_chr11:59423972:59424073:-@chr11:59423429:59423518:-@chr11:59422996:59423213:-.A.up', 'chr11:59423972:59424073:-@chr11:59423429:59423518:-@chr11:59422996:59423213:-.B.dn_chr11:59423972:59424073:-@chr11:59423429:59423518:-@chr11:5942…	(0,0):26,(0,1):3,(1,0):41,(1,1):23	0:57,1:10	(0,0):44,(0,1):1,(1,0):33,(1,1):24	0:53,1:5	chr11	-	(59422996, 59422996)	(59424073, 59424073)
SE	chr11:62105439:62105639:+@chr11:62123797:62123939:+@chr11:62124459:62124616:+	0.76	0.67	0.83	0.8	0.73	0.86	-0.04	0.18	('chr11:62105439:62105639:+@chr11:62123797:62123939:+@chr11:62124459:62124616:+.A.up_chr11:62105439:62105639:+@chr11:62123797:62123939:+@chr11:62124459:62124616:+.A.se_chr11:62105439:62105639:+@chr11:62123797:62123939:+@chr11:62124459:62124616:+.A.dn', 'chr11:62105439:62105639:+@chr11:62123797:62123939:+@chr11:62124459:62124616:+.B.up_chr11:62105439:62105639:+@chr11:62123797:62123939:+@chr11:6212…	(0,0):152,(0,1):21,(1,0):151,(1,1):75	0:207,1:40	(0,0):202,(0,1):24,(1,0):229,(1,1):113	0:311,1:55	chr11	+	(62105439, 62105439)	(62124616, 62124616)
SE	chr11:31392263:31392406:+@chr11:31429657:31429877:+@chr11:31436358:31436496:+	0.03	0.01	0.05	0.02	0.01	0.04	0.01	0.04	('chr11:31392263:31392406:+@chr11:31429657:31429877:+@chr11:31436358:31436496:+.A.up_chr11:31392263:31392406:+@chr11:31429657:31429877:+@chr11:31436358:31436496:+.A.se_chr11:31392263:31392406:+@chr11:31429657:31429877:+@chr11:31436358:31436496:+.A.dn', 'chr11:31392263:31392406:+@chr11:31429657:31429877:+@chr11:31436358:31436496:+.B.up_chr11:31392263:31392406:+@chr11:31429657:31429877:+@chr11:3143…	(0,0):388,(0,1):57,(1,0):5,(1,1):47	0:8,1:101	(0,0):422,(0,1):99,(1,0):6,(1,1):64	0:7,1:162	chr11	+	(31392263, 31392263)	(31436496, 31436496)
SE	chr11:57505080:57505140:+@chr11:57505308:57505498:+@chr11:57505826:57505902:+	0.77	0.61	0.91	0.82	0.67	0.93	-0.05	0.31	('chr11:57505080:57505140:+@chr11:57505308:57505498:+@chr11:57505826:57505902:+.A.up_chr11:57505080:57505140:+@chr11:57505308:57505498:+@chr11:57505826:57505902:+.A.se_chr11:57505080:57505140:+@chr11:57505308:57505498:+@chr11:57505826:57505902:+.A.dn', 'chr11:57505080:57505140:+@chr11:57505308:57505498:+@chr11:57505826:57505902:+.B.up_chr11:57505080:57505140:+@chr11:57505308:57505498:+@chr11:5750…	(0,0):310,(0,1):4,(1,0):129,(1,1):1	0:129,1:5	(0,0):342,(0,1):4,(1,0):184	0:184,1:4	chr11	+	(57505080, 57505080)	(57505902, 57505902)
SE	chr11:59562845:59562955:+@chr11:59564756:59564869:+@chr11:59568328:59573355:+	0.8	0.7	0.88	0.58	0.42	0.75	0.22	2.38	('chr11:59562845:59562955:+@chr11:59564756:59564869:+@chr11:59568328:59573355:+.A.up_chr11:59562845:59562955:+@chr11:59564756:59564869:+@chr11:59568328:59573355:+.A.se_chr11:59562845:59562955:+@chr11:59564756:59564869:+@chr11:59568328:59573355:+.A.dn', 'chr11:59562845:59562955:+@chr11:59564756:59564869:+@chr11:59568328:59573355:+.B.up_chr11:59562845:59562955:+@chr11:59564756:59564869:+@chr11:5956…	(0,0):204,(0,1):12,(1,0):66,(1,1):828	0:681,1:225	(0,0):157,(0,1):11,(1,0):25,(1,1):619	0:351,1:304	chr11	+	(59562845, 59562845)	(59573355, 59573355)
SE	chr11:18415936:18416183:+@chr11:18416671:18416820:+@chr11:18418366:18418515:+	0	0	0	0	0	0	0	0	('chr11:18415936:18416183:+@chr11:18416671:18416820:+@chr11:18418366:18418515:+.A.up_chr11:18415936:18416183:+@chr11:18416671:18416820:+@chr11:18418366:18418515:+.A.se_chr11:18415936:18416183:+@chr11:18416671:18416820:+@chr11:18418366:18418515:+.A.dn', 'chr11:18415936:18416183:+@chr11:18416671:18416820:+@chr11:18418366:18418515:+.B.up_chr11:18415936:18416183:+@chr11:18416671:18416820:+@chr11:1841…	(0,0):677,(0,1):1017,(1,0):3,(1,1):415	0:3,1:1432	(0,0):948,(0,1):1546,(1,0):4,(1,1):643	0:4,1:2189	chr11	+	(18415936, 18415936)	(18418515, 18418515)
SE	chr11:70266506:70266616:+@chr11:70268615:70268737:+@chr11:70269046:70269101:+	0.12	0.07	0.19	0.06	0.02	0.13	0.06	0.39	('chr11:70266506:70266616:+@chr11:70268615:70268737:+@chr11:70269046:70269101:+.A.up_chr11:70266506:70266616:+@chr11:70268615:70268737:+@chr11:70269046:70269101:+.A.se_chr11:70266506:70266616:+@chr11:70268615:70268737:+@chr11:70269046:70269101:+.A.dn', 'chr11:70266506:70266616:+@chr11:70268615:70268737:+@chr11:70269046:70269101:+.B.up_chr11:70266506:70266616:+@chr11:70268615:70268737:+@chr11:7026…	(0,0):765,(0,1):20,(1,0):16,(1,1):19	0:20,1:35	(0,0):774,(0,1):6,(1,0):4,(1,1):23	0:5,1:28	chr11	+	(70266506, 70266506)	(70269101, 70269101)
SE	chr11:111959591:111959735:+@chr11:111963804:111963933:+@chr11:111965529:111966518:+	0	0	0.01	0	0	0.01	0	0	('chr11:111959591:111959735:+@chr11:111963804:111963933:+@chr11:111965529:111966518:+.A.up_chr11:111959591:111959735:+@chr11:111963804:111963933:+@chr11:111965529:111966518:+.A.se_chr11:111959591:111959735:+@chr11:111963804:111963933:+@chr11:111965529:111966518:+.A.dn', 'chr11:111959591:111959735:+@chr11:111963804:111963933:+@chr11:111965529:111966518:+.B.up_chr11:111959591:111959735:+@chr11:1119…	(0,0):191,(0,1):213,(1,1):1762	0:0,1:1975	(0,0):228,(0,1):240,(1,0):2,(1,1):2378	0:32,1:2588	chr11	+	(111959591, 111959591)	(111966518, 111966518)
SE	chr11:117078686:117078780:-@chr11:117078370:117078451:-@chr11:117077783:117077876:-	0.41	0.2	0.7	0.28	0.1	0.61	0.13	0.68	('chr11:117078686:117078780:-@chr11:117078370:117078451:-@chr11:117077783:117077876:-.A.dn_chr11:117078686:117078780:-@chr11:117078370:117078451:-@chr11:117077783:117077876:-.A.se_chr11:117078686:117078780:-@chr11:117078370:117078451:-@chr11:117077783:117077876:-.A.up', 'chr11:117078686:117078780:-@chr11:117078370:117078451:-@chr11:117077783:117077876:-.B.dn_chr11:117078686:117078780:-@chr11:1170…	(0,0):41,(0,1):5,(1,0):8	0:8,1:5	(0,0):32,(0,1):2,(1,0):3,(1,1):3	0:4,1:4	chr11	-	(117077783, 117077783)	(117078780, 117078780)
SE	chr11:721565:721691:+@chr11:721903:721991:+@chr11:722401:722549:+	0.68	0.38	0.92	0.56	0.26	0.9	0.12	0.82	('chr11:721565:721691:+@chr11:721903:721991:+@chr11:722401:722549:+.A.up_chr11:721565:721691:+@chr11:721903:721991:+@chr11:722401:722549:+.A.se_chr11:721565:721691:+@chr11:721903:721991:+@chr11:722401:722549:+.A.dn', 'chr11:721565:721691:+@chr11:721903:721991:+@chr11:722401:722549:+.B.up_chr11:721565:721691:+@chr11:721903:721991:+@chr11:722401:722549:+.B.dn')	(0,0):81,(0,1):1,(1,0):13,(1,1):17	0:29,1:2	(0,0):44,(0,1):1,(1,0):6,(1,1):10	0:10,1:7	chr11	+	(721565, 721565)	(722549, 722549)
SE	chr11:14541843:14541991:-@chr11:14541451:14541757:-@chr11:14540543:14540587:-	0.09	0.07	0.12	0.12	0.09	0.15	-0.03	0.1	('chr11:14541843:14541991:-@chr11:14541451:14541757:-@chr11:14540543:14540587:-.A.dn_chr11:14541843:14541991:-@chr11:14541451:14541757:-@chr11:14540543:14540587:-.A.se_chr11:14541843:14541991:-@chr11:14541451:14541757:-@chr11:14540543:14540587:-.A.up', 'chr11:14541843:14541991:-@chr11:14541451:14541757:-@chr11:14540543:14540587:-.B.dn_chr11:14541843:14541991:-@chr11:14541451:14541757:-@chr11:1454…	(0,0):209,(0,1):80,(1,0):59,(1,1):17	0:62,1:94	(0,0):309,(0,1):90,(1,0):92,(1,1):22	0:98,1:106	chr11	-	(14540543, 14540543)	(14541991, 14541991)
SE	chr11:3829766:3829881:+@chr11:3832480:3832654:+@chr11:3845113:3845365:+	0.63	0.45	0.79	0.68	0.5	0.86	-0.05	0.38	('chr11:3829766:3829881:+@chr11:3832480:3832654:+@chr11:3845113:3845365:+.A.up_chr11:3829766:3829881:+@chr11:3832480:3832654:+@chr11:3845113:3845365:+.A.se_chr11:3829766:3829881:+@chr11:3832480:3832654:+@chr11:3845113:3845365:+.A.dn', 'chr11:3829766:3829881:+@chr11:3832480:3832654:+@chr11:3845113:3845365:+.B.up_chr11:3829766:3829881:+@chr11:3832480:3832654:+@chr11:3845113:3845365:+.B.dn')	(0,0):271,(0,1):5,(1,0):29,(1,1):25	0:43,1:16	(0,0):284,(0,1):5,(1,0):34,(1,1):26	0:49,1:16	chr11	+	(3829766, 3829766)	(3845365, 3845365)
SE	chr11:3832480:3832654:+@chr11:3838583:3838765:+@chr11:3845113:3845365:+	0.13	0.04	0.26	0.09	0.02	0.2	0.04	0.23	('chr11:3832480:3832654:+@chr11:3838583:3838765:+@chr11:3845113:3845365:+.A.up_chr11:3832480:3832654:+@chr11:3838583:3838765:+@chr11:3845113:3845365:+.A.se_chr11:3832480:3832654:+@chr11:3838583:3838765:+@chr11:3845113:3845365:+.A.dn', 'chr11:3832480:3832654:+@chr11:3838583:3838765:+@chr11:3845113:3845365:+.B.up_chr11:3832480:3832654:+@chr11:3838583:3838765:+@chr11:3845113:3845365:+.B.dn')	(0,0):225,(0,1):9,(1,0):5,(1,1):39	0:10,1:43	(0,0):220,(0,1):10,(1,0):3,(1,1):39	0:7,1:45	chr11	+	(3832480, 3832480)	(3845365, 3845365)
SE	chr11:114271384:114271489:+@chr11:114272420:114272582:+@chr11:114273550:114273637:+	0.95	0.84	1	0.94	0.85	1	0.01	0.14	('chr11:114271384:114271489:+@chr11:114272420:114272582:+@chr11:114273550:114273637:+.A.up_chr11:114271384:114271489:+@chr11:114272420:114272582:+@chr11:114273550:114273637:+.A.se_chr11:114271384:114271489:+@chr11:114272420:114272582:+@chr11:114273550:114273637:+.A.dn', 'chr11:114271384:114271489:+@chr11:114272420:114272582:+@chr11:114273550:114273637:+.B.up_chr11:114271384:114271489:+@chr11:1142…	(0,0):70,(1,0):94,(1,1):3	0.0673611111111111	(0,0):102,(0,1):1,(1,0):122,(1,1):1	0:123,1:1	chr11	+	(114271384, 114271384)	(114273637, 114273637)
SE	chr11:70266506:70266616:+@chr11:70268615:70268698:+@chr11:70269046:70269101:+	0.12	0.06	0.21	0.05	0.01	0.14	0.07	0.33	('chr11:70266506:70266616:+@chr11:70268615:70268698:+@chr11:70269046:70269101:+.A.up_chr11:70266506:70266616:+@chr11:70268615:70268698:+@chr11:70269046:70269101:+.A.se_chr11:70266506:70266616:+@chr11:70268615:70268698:+@chr11:70269046:70269101:+.A.dn', 'chr11:70266506:70266616:+@chr11:70268615:70268698:+@chr11:70269046:70269101:+.B.up_chr11:70266506:70266616:+@chr11:70268615:70268698:+@chr11:7026…	(0,0):770,(0,1):20,(1,0):11,(1,1):19	0:12,1:38	(0,0):776,(0,1):6,(1,0):2,(1,1):23	0:2,1:29	chr11	+	(70266506, 70266506)	(70269101, 70269101)
SE	chr11:61100654:61100801:+@chr11:61101021:61101122:+@chr11:61102092:61102203:+	0.14	0.05	0.25	0.27	0.12	0.48	-0.13	0.47	('chr11:61100654:61100801:+@chr11:61101021:61101122:+@chr11:61102092:61102203:+.A.up_chr11:61100654:61100801:+@chr11:61101021:61101122:+@chr11:61102092:61102203:+.A.se_chr11:61100654:61100801:+@chr11:61101021:61101122:+@chr11:61102092:61102203:+.A.dn', 'chr11:61100654:61100801:+@chr11:61101021:61101122:+@chr11:61102092:61102203:+.B.up_chr11:61100654:61100801:+@chr11:61101021:61101122:+@chr11:6110…	(0,0):166,(0,1):19,(1,0):6,(1,1):6	0:6,1:25	(0,0):148,(0,1):9,(1,0):7,(1,1):6	0:10,1:12	chr11	+	(61100654, 61100654)	(61102203, 61102203)
SE	chr11:18503177:18503416:-@chr11:18502032:18502182:-@chr11:18489883:18490765:-	0.97	0.92	1	0.99	0.95	1	-0.02	0.07	('chr11:18503177:18503416:-@chr11:18502032:18502182:-@chr11:18489883:18490765:-.A.dn_chr11:18503177:18503416:-@chr11:18502032:18502182:-@chr11:18489883:18490765:-.A.se_chr11:18503177:18503416:-@chr11:18502032:18502182:-@chr11:18489883:18490765:-.A.up', 'chr11:18503177:18503416:-@chr11:18502032:18502182:-@chr11:18489883:18490765:-.B.dn_chr11:18503177:18503416:-@chr11:18502032:18502182:-@chr11:1848…	(0,0):264,(0,1):1,(1,0):120,(1,1):172	0:289,1:4	(0,0):344,(1,0):149,(1,1):215	0:359,1:5	chr11	-	(18489883, 18489883)	(18503416, 18503416)
SE	chr11:65338357:65338441:+@chr11:65338862:65339250:+@chr11:65339914:65340363:+	0.98	0.93	0.99	0.97	0.94	0.99	0.01	0.04	('chr11:65338357:65338441:+@chr11:65338862:65339250:+@chr11:65339914:65340363:+.A.up_chr11:65338357:65338441:+@chr11:65338862:65339250:+@chr11:65339914:65340363:+.A.se_chr11:65338357:65338441:+@chr11:65338862:65339250:+@chr11:65339914:65340363:+.A.dn', 'chr11:65338357:65338441:+@chr11:65338862:65339250:+@chr11:65339914:65340363:+.B.up_chr11:65338357:65338441:+@chr11:65338862:65339250:+@chr11:6533…	(0,0):195,(0,1):1,(1,0):226,(1,1):41	0:266,1:2	(0,0):254,(0,1):3,(1,0):332,(1,1):29	0:359,1:5	chr11	+	(65338357, 65338357)	(65340363, 65340363)
SE	chr11:82639819:82639980:+@chr11:82641199:82641316:+@chr11:82642774:82645699:+	0.8	0.66	0.91	0.72	0.6	0.83	0.08	0.35	('chr11:82639819:82639980:+@chr11:82641199:82641316:+@chr11:82642774:82645699:+.A.up_chr11:82639819:82639980:+@chr11:82641199:82641316:+@chr11:82642774:82645699:+.A.se_chr11:82639819:82639980:+@chr11:82641199:82641316:+@chr11:82642774:82645699:+.A.dn', 'chr11:82639819:82639980:+@chr11:82641199:82641316:+@chr11:82642774:82645699:+.B.up_chr11:82639819:82639980:+@chr11:82641199:82641316:+@chr11:8264…	(0,0):23,(0,1):5,(1,0):42,(1,1):560	0:431,1:176	(0,0):37,(0,1):10,(1,0):54,(1,1):913	0:694,1:283	chr11	+	(82639819, 82639819)	(82645699, 82645699)
SE	chr11:250803:250865:+@chr11:251820:251936:+@chr11:252505:252984:+	0.96	0.92	0.99	0.98	0.94	1	-0.02	0.08	('chr11:250803:250865:+@chr11:251820:251936:+@chr11:252505:252984:+.A.up_chr11:250803:250865:+@chr11:251820:251936:+@chr11:252505:252984:+.A.se_chr11:250803:250865:+@chr11:251820:251936:+@chr11:252505:252984:+.A.dn', 'chr11:250803:250865:+@chr11:251820:251936:+@chr11:252505:252984:+.B.up_chr11:250803:250865:+@chr11:251820:251936:+@chr11:252505:252984:+.B.dn')	(0,0):282,(0,1):1,(1,0):195,(1,1):460	0:655,1:1	(0,0):416,(0,1):1,(1,0):264,(1,1):534	0:797,1:2	chr11	+	(250803, 250803)	(252984, 252984)
SE	chr11:67374429:67374547:+@chr11:67375867:67375949:+@chr11:67376023:67376193:+	1	0.99	1	0.99	0.98	1	0.01	0	('chr11:67374429:67374547:+@chr11:67375867:67375949:+@chr11:67376023:67376193:+.A.up_chr11:67374429:67374547:+@chr11:67375867:67375949:+@chr11:67376023:67376193:+.A.se_chr11:67374429:67374547:+@chr11:67375867:67375949:+@chr11:67376023:67376193:+.A.dn', 'chr11:67374429:67374547:+@chr11:67375867:67375949:+@chr11:67376023:67376193:+.B.up_chr11:67374429:67374547:+@chr11:67375867:67375949:+@chr11:6737…	(0,0):1005,(1,0):810,(1,1):213	0:1022,1:1	(0,0):1014,(0,1):1,(1,0):957,(1,1):264	0:1217,1:5	chr11	+	(67374429, 67374429)	(67376193, 67376193)
SE	chr11:10555563:10555752:-@chr11:10553374:10553562:-@chr11:10552190:10552298:-	0.04	0.01	0.08	0.09	0.04	0.17	-0.05	0.26	('chr11:10555563:10555752:-@chr11:10553374:10553562:-@chr11:10552190:10552298:-.A.dn_chr11:10555563:10555752:-@chr11:10553374:10553562:-@chr11:10552190:10552298:-.A.se_chr11:10555563:10555752:-@chr11:10553374:10553562:-@chr11:10552190:10552298:-.A.up', 'chr11:10555563:10555752:-@chr11:10553374:10553562:-@chr11:10552190:10552298:-.B.dn_chr11:10555563:10555752:-@chr11:10553374:10553562:-@chr11:1055…	(0,0):58,(0,1):37,(1,0):3,(1,1):25	0:3,1:62	(0,0):63,(0,1):33,(1,0):9,(1,1):21	0:12,1:51	chr11	-	(10552190, 10552190)	(10555752, 10555752)
SE	chr11:44117099:44117402:+@chr11:44125257:44125295:+@chr11:44129233:44129798:+	0.01	0	0.03	0.01	0	0.03	0	0.03	('chr11:44117099:44117402:+@chr11:44125257:44125295:+@chr11:44129233:44129798:+.A.up_chr11:44117099:44117402:+@chr11:44125257:44125295:+@chr11:44129233:44129798:+.A.se_chr11:44117099:44117402:+@chr11:44125257:44125295:+@chr11:44129233:44129798:+.A.dn', 'chr11:44117099:44117402:+@chr11:44125257:44125295:+@chr11:44129233:44129798:+.B.up_chr11:44117099:44117402:+@chr11:44125257:44125295:+@chr11:4412…	(0,0):130,(0,1):90,(1,1):740	0:4,1:826	(0,0):146,(0,1):100,(1,0):1,(1,1):813	0:1,1:913	chr11	+	(44117099, 44117099)	(44129798, 44129798)
SE	chr11:47270478:47270550:+@chr11:47281342:47281530:+@chr11:47282792:47283000:+	0.42	0.23	0.63	0.55	0.36	0.77	-0.13	0.55	('chr11:47270478:47270550:+@chr11:47281342:47281530:+@chr11:47282792:47283000:+.A.up_chr11:47270478:47270550:+@chr11:47281342:47281530:+@chr11:47282792:47283000:+.A.se_chr11:47270478:47270550:+@chr11:47281342:47281530:+@chr11:47282792:47283000:+.A.dn', 'chr11:47270478:47270550:+@chr11:47281342:47281530:+@chr11:47282792:47283000:+.B.up_chr11:47270478:47270550:+@chr11:47281342:47281530:+@chr11:4728…	(0,0):195,(0,1):5,(1,0):14,(1,1):11	0:23,1:7	(0,0):176,(0,1):3,(1,0):18,(1,1):12	0:22,1:11	chr11	+	(47270478, 47270478)	(47283000, 47283000)
SE	chr11:61129205:61129755:-@chr11:61125205:61125300:-@chr11:61124002:61124200:-	0.81	0.62	0.94	0.72	0.43	0.93	0.09	0.42	('chr11:61129205:61129755:-@chr11:61125205:61125300:-@chr11:61124002:61124200:-.A.dn_chr11:61129205:61129755:-@chr11:61125205:61125300:-@chr11:61124002:61124200:-.A.se_chr11:61129205:61129755:-@chr11:61125205:61125300:-@chr11:61124002:61124200:-.A.up', 'chr11:61129205:61129755:-@chr11:61125205:61125300:-@chr11:61124002:61124200:-.B.dn_chr11:61129205:61129755:-@chr11:61125205:61125300:-@chr11:6112…	(0,0):234,(0,1):1,(1,0):18,(1,1):75	0:77,1:17	(0,0):253,(0,1):2,(1,0):13,(1,1):54	0:57,1:12	chr11	-	(61124002, 61124002)	(61129755, 61129755)
SE	chr11:93435626:93435803:+@chr11:93435942:93436085:+@chr11:93439911:93440063:+	0.6	0.46	0.73	0.66	0.56	0.76	-0.06	0.3	('chr11:93435626:93435803:+@chr11:93435942:93436085:+@chr11:93439911:93440063:+.A.up_chr11:93435626:93435803:+@chr11:93435942:93436085:+@chr11:93439911:93440063:+.A.se_chr11:93435626:93435803:+@chr11:93435942:93436085:+@chr11:93439911:93440063:+.A.dn', 'chr11:93435626:93435803:+@chr11:93435942:93436085:+@chr11:93439911:93440063:+.B.up_chr11:93435626:93435803:+@chr11:93435942:93436085:+@chr11:9343…	(0,0):51,(0,1):16,(1,0):57,(1,1):34	0:77,1:30	(0,0):82,(0,1):19,(1,0):97,(1,1):52	0:128,1:40	chr11	+	(93435626, 93435626)	(93440063, 93440063)
SE	chr11:113704142:113704279:-@chr11:113702642:113702715:-@chr11:113701589:113701665:-	0.89	0.8	0.96	0.92	0.82	0.98	-0.03	0.15	('chr11:113704142:113704279:-@chr11:113702642:113702715:-@chr11:113701589:113701665:-.A.dn_chr11:113704142:113704279:-@chr11:113702642:113702715:-@chr11:113701589:113701665:-.A.se_chr11:113704142:113704279:-@chr11:113702642:113702715:-@chr11:113701589:113701665:-.A.up', 'chr11:113704142:113704279:-@chr11:113702642:113702715:-@chr11:113701589:113701665:-.B.dn_chr11:113704142:113704279:-@chr11:1137…	(0,0):222,(0,1):3,(1,0):105,(1,1):26	0:128,1:6	(0,0):222,(0,1):1,(1,0):132,(1,1):55	0:183,1:5	chr11	-	(113701589, 113701589)	(113704279, 113704279)
SE	chr11:57435474:57435659:+@chr11:57439493:57440666:+@chr11:57455980:57456137:+	0.96	0.9	1	0.98	0.94	1	-0.02	0.06	('chr11:57435474:57435659:+@chr11:57439493:57440666:+@chr11:57455980:57456137:+.A.up_chr11:57435474:57435659:+@chr11:57439493:57440666:+@chr11:57455980:57456137:+.A.se_chr11:57435474:57435659:+@chr11:57439493:57440666:+@chr11:57455980:57456137:+.A.dn', 'chr11:57435474:57435659:+@chr11:57439493:57440666:+@chr11:57455980:57456137:+.B.up_chr11:57435474:57435659:+@chr11:57439493:57440666:+@chr11:5745…	(0,0):402,(0,1):1,(1,0):513,(1,1):14	0:527,1:1	(0,0):439,(1,0):606,(1,1):19	0.434027777777778	chr11	+	(57435474, 57435474)	(57456137, 57456137)
SE	chr11:64087206:64087340:+@chr11:64088133:64088264:+@chr11:64088337:64088375:+	0.97	0.95	0.99	0.96	0.93	0.99	0.01	0.05	('chr11:64087206:64087340:+@chr11:64088133:64088264:+@chr11:64088337:64088375:+.A.up_chr11:64087206:64087340:+@chr11:64088133:64088264:+@chr11:64088337:64088375:+.A.se_chr11:64087206:64087340:+@chr11:64088133:64088264:+@chr11:64088337:64088375:+.A.dn', 'chr11:64087206:64087340:+@chr11:64088133:64088264:+@chr11:64088337:64088375:+.B.up_chr11:64087206:64087340:+@chr11:64088133:64088264:+@chr11:6408…	(0,0):611,(0,1):4,(1,0):929,(1,1):85	0:1013,1:5	(0,0):906,(0,1):5,(1,0):1088,(1,1):150	0:1228,1:15	chr11	+	(64087206, 64087206)	(64088375, 64088375)
SE	chr11:71671796:71671937:+@chr11:71698050:71698157:+@chr11:71701643:71701763:+	0.92	0.78	1	0.76	0.5	0.94	0.16	0.93	('chr11:71671796:71671937:+@chr11:71698050:71698157:+@chr11:71701643:71701763:+.A.up_chr11:71671796:71671937:+@chr11:71698050:71698157:+@chr11:71701643:71701763:+.A.se_chr11:71671796:71671937:+@chr11:71698050:71698157:+@chr11:71701643:71701763:+.A.dn', 'chr11:71671796:71671937:+@chr11:71698050:71698157:+@chr11:71701643:71701763:+.B.up_chr11:71671796:71671937:+@chr11:71698050:71698157:+@chr11:7170…	(0,0):262,(1,0):28,(1,1):9	12:37:00 AM	(0,0):265,(0,1):1,(1,0):17,(1,1):10	0:24,1:4	chr11	+	(71671796, 71671796)	(71701763, 71701763)
SE	chr11:31531066:31531169:-@chr11:31484719:31484852:-@chr11:31477807:31477933:-	0.55	0.36	0.76	0.65	0.48	0.81	-0.1	0.48	('chr11:31531066:31531169:-@chr11:31484719:31484852:-@chr11:31477807:31477933:-.A.dn_chr11:31531066:31531169:-@chr11:31484719:31484852:-@chr11:31477807:31477933:-.A.se_chr11:31531066:31531169:-@chr11:31484719:31484852:-@chr11:31477807:31477933:-.A.up', 'chr11:31531066:31531169:-@chr11:31484719:31484852:-@chr11:31477807:31477933:-.B.dn_chr11:31531066:31531169:-@chr11:31484719:31484852:-@chr11:3147…	(0,0):898,(0,1):5,(1,0):29,(1,1):16	0:38,1:12	(0,0):1041,(0,1):6,(1,0):42,(1,1):12	0:50,1:10	chr11	-	(31477807, 31477807)	(31531169, 31531169)
SE	chr11:61205476:61205585:+@chr11:61205717:61205814:+@chr11:61213413:61214239:+	0.06	0.02	0.11	0.04	0.01	0.09	0.02	0.1	('chr11:61205476:61205585:+@chr11:61205717:61205814:+@chr11:61213413:61214239:+.A.up_chr11:61205476:61205585:+@chr11:61205717:61205814:+@chr11:61213413:61214239:+.A.se_chr11:61205476:61205585:+@chr11:61205717:61205814:+@chr11:61213413:61214239:+.A.dn', 'chr11:61205476:61205585:+@chr11:61205717:61205814:+@chr11:61213413:61214239:+.B.up_chr11:61205476:61205585:+@chr11:61205717:61205814:+@chr11:6121…	(0,0):242,(0,1):47,(1,0):4,(1,1):232	0:9,1:274	(0,0):220,(0,1):40,(1,0):2,(1,1):247	0:12,1:277	chr11	+	(61205476, 61205476)	(61214239, 61214239)
SE	chr11:46113734:46113774:-@chr11:46112006:46112132:-@chr11:46105717:46105853:-	0.33	0.18	0.52	0.31	0.19	0.49	0.02	0.3	('chr11:46113734:46113774:-@chr11:46112006:46112132:-@chr11:46105717:46105853:-.A.dn_chr11:46113734:46113774:-@chr11:46112006:46112132:-@chr11:46105717:46105853:-.A.se_chr11:46113734:46113774:-@chr11:46112006:46112132:-@chr11:46105717:46105853:-.A.up', 'chr11:46113734:46113774:-@chr11:46112006:46112132:-@chr11:46105717:46105853:-.B.dn_chr11:46113734:46113774:-@chr11:46112006:46112132:-@chr11:4610…	(0,0):63,(0,1):9,(1,0):22,(1,1):8	0:24,1:15	(0,0):95,(0,1):7,(1,0):20,(1,1):12	0:24,1:15	chr11	-	(46105717, 46105717)	(46113774, 46113774)
SE	chr11:125514407:125514538:+@chr11:125523641:125523742:+@chr11:125525120:125527042:+	0.99	0.97	1	0.99	0.97	1	0	0	('chr11:125514407:125514538:+@chr11:125523641:125523742:+@chr11:125525120:125527042:+.A.up_chr11:125514407:125514538:+@chr11:125523641:125523742:+@chr11:125525120:125527042:+.A.se_chr11:125514407:125514538:+@chr11:125523641:125523742:+@chr11:125525120:125527042:+.A.dn', 'chr11:125514407:125514538:+@chr11:125523641:125523742:+@chr11:125525120:125527042:+.B.up_chr11:125514407:125514538:+@chr11:1255…	(0,0):143,(1,0):152,(1,1):764	0:908,1:8	(0,0):254,(0,1):1,(1,0):225,(1,1):1164	0:1381,1:9	chr11	+	(125514407, 125514407)	(125527042, 125527042)
SE	chr11:61205476:61205585:+@chr11:61205767:61205814:+@chr11:61213413:61214239:+	0.03	0.01	0.07	0.02	0	0.07	0.01	0.07	('chr11:61205476:61205585:+@chr11:61205767:61205814:+@chr11:61213413:61214239:+.A.up_chr11:61205476:61205585:+@chr11:61205767:61205814:+@chr11:61213413:61214239:+.A.se_chr11:61205476:61205585:+@chr11:61205767:61205814:+@chr11:61213413:61214239:+.A.dn', 'chr11:61205476:61205585:+@chr11:61205767:61205814:+@chr11:61213413:61214239:+.B.up_chr11:61205476:61205585:+@chr11:61205767:61205814:+@chr11:6121…	(0,0):245,(0,1):41,(1,0):1,(1,1):238	0:17,1:263	(0,0):222,(0,1):35,(1,1):252	0:0,1:287	chr11	+	(61205476, 61205476)	(61214239, 61214239)
SE	chr11:66106192:66106256:-@chr11:66105714:66105753:-@chr11:66104804:66105360:-	0.96	0.88	1	0.94	0.87	0.99	0.02	0.11	('chr11:66106192:66106256:-@chr11:66105714:66105753:-@chr11:66104804:66105360:-.A.dn_chr11:66106192:66106256:-@chr11:66105714:66105753:-@chr11:66104804:66105360:-.A.se_chr11:66106192:66106256:-@chr11:66105714:66105753:-@chr11:66104804:66105360:-.A.up', 'chr11:66106192:66106256:-@chr11:66105714:66105753:-@chr11:66104804:66105360:-.B.dn_chr11:66106192:66106256:-@chr11:66105714:66105753:-@chr11:6610…	(0,0):54,(1,0):50,(1,1):210	0.180555555555556	(0,0):66,(0,1):1,(1,0):69,(1,1):262	0:320,1:12	chr11	-	(66104804, 66104804)	(66106256, 66106256)
SE	chr11:10014537:10014650:-@chr11:10013962:10014090:-@chr11:10011044:10011142:-	0.71	0.52	0.87	0.81	0.68	0.93	-0.1	0.47	('chr11:10014537:10014650:-@chr11:10013962:10014090:-@chr11:10011044:10011142:-.A.dn_chr11:10014537:10014650:-@chr11:10013962:10014090:-@chr11:10011044:10011142:-.A.se_chr11:10014537:10014650:-@chr11:10013962:10014090:-@chr11:10011044:10011142:-.A.up', 'chr11:10014537:10014650:-@chr11:10013962:10014090:-@chr11:10011044:10011142:-.B.dn_chr11:10014537:10014650:-@chr11:10013962:10014090:-@chr11:1001…	(0,0):27,(0,1):4,(1,0):36,(1,1):4	0:39,1:5	(0,0):58,(0,1):4,(1,0):64,(1,1):5	0:67,1:6	chr11	-	(10011044, 10011044)	(10014650, 10014650)
SE	chr11:44255665:44255793:+@chr11:44257843:44257925:+@chr11:44265699:44266980:+	0.99	0.96	1	0.99	0.98	1	0	0.03	('chr11:44255665:44255793:+@chr11:44257843:44257925:+@chr11:44265699:44266980:+.A.up_chr11:44255665:44255793:+@chr11:44257843:44257925:+@chr11:44265699:44266980:+.A.se_chr11:44255665:44255793:+@chr11:44257843:44257925:+@chr11:44265699:44266980:+.A.dn', 'chr11:44255665:44255793:+@chr11:44257843:44257925:+@chr11:44265699:44266980:+.B.up_chr11:44255665:44255793:+@chr11:44257843:44257925:+@chr11:4426…	(0,0):132,(0,1):1,(1,0):232,(1,1):932	0:1156,1:9	(0,0):190,(1,0):231,(1,1):1117	0:1339,1:9	chr11	+	(44255665, 44255665)	(44266980, 44266980)
SE	chr11:126138583:126138877:-@chr11:126137898:126137981:-@chr11:126137444:126137607:-	0.99	0.96	1	0.97	0.93	0.99	0.02	0.08	('chr11:126138583:126138877:-@chr11:126137898:126137981:-@chr11:126137444:126137607:-.A.dn_chr11:126138583:126138877:-@chr11:126137898:126137981:-@chr11:126137444:126137607:-.A.se_chr11:126138583:126138877:-@chr11:126137898:126137981:-@chr11:126137444:126137607:-.A.up', 'chr11:126138583:126138877:-@chr11:126137898:126137981:-@chr11:126137444:126137607:-.B.dn_chr11:126138583:126138877:-@chr11:1261…	(0,0):110,(1,0):165,(1,1):84	0:247,1:2	(0,0):104,(0,1):1,(1,0):164,(1,1):101	0:262,1:4	chr11	-	(126137444, 126137444)	(126138877, 126138877)
SE	chr11:64051654:64051848:-@chr11:64044376:64044515:-@chr11:64039085:64039275:-	0.03	0.01	0.05	0.03	0.01	0.05	0	0.04	('chr11:64051654:64051848:-@chr11:64044376:64044515:-@chr11:64039085:64039275:-.A.dn_chr11:64051654:64051848:-@chr11:64044376:64044515:-@chr11:64039085:64039275:-.A.se_chr11:64051654:64051848:-@chr11:64044376:64044515:-@chr11:64039085:64039275:-.A.up', 'chr11:64051654:64051848:-@chr11:64044376:64044515:-@chr11:64039085:64039275:-.B.dn_chr11:64051654:64051848:-@chr11:64044376:64044515:-@chr11:6403…	(0,0):383,(0,1):88,(1,0):7,(1,1):197	0:14,1:278	(0,0):413,(0,1):116,(1,0):8,(1,1):216	0:18,1:322	chr11	-	(64039085, 64039085)	(64051848, 64051848)
SE	chr11:65373232:65373323:-@chr11:65373064:65373113:-@chr11:65366865:65367239:-	0.11	0.02	0.24	0.04	0	0.14	0.07	0.27	('chr11:65373232:65373323:-@chr11:65373064:65373113:-@chr11:65366865:65367239:-.A.dn_chr11:65373232:65373323:-@chr11:65373064:65373113:-@chr11:65366865:65367239:-.A.se_chr11:65373232:65373323:-@chr11:65373064:65373113:-@chr11:65366865:65367239:-.A.up', 'chr11:65373232:65373323:-@chr11:65373064:65373113:-@chr11:65366865:65367239:-.B.dn_chr11:65373232:65373323:-@chr11:65373064:65373113:-@chr11:6536…	(0,0):69,(0,1):14,(1,0):1,(1,1):20	0:4,1:31	(0,0):74,(0,1):15,(1,1):22	0:0,1:37	chr11	-	(65366865, 65366865)	(65373323, 65373323)
SE	chr11:47207900:47208010:-@chr11:47205871:47206048:-@chr11:47204555:47204620:-	0.14	0.04	0.3	0.07	0.02	0.17	0.07	0.27	('chr11:47207900:47208010:-@chr11:47205871:47206048:-@chr11:47204555:47204620:-.A.dn_chr11:47207900:47208010:-@chr11:47205871:47206048:-@chr11:47204555:47204620:-.A.se_chr11:47207900:47208010:-@chr11:47205871:47206048:-@chr11:47204555:47204620:-.A.up', 'chr11:47207900:47208010:-@chr11:47205871:47206048:-@chr11:47204555:47204620:-.B.dn_chr11:47207900:47208010:-@chr11:47205871:47206048:-@chr11:4720…	(0,0):189,(0,1):9,(1,0):6,(1,1):2	0:7,1:10	(0,0):187,(0,1):12,(1,0):3,(1,1):1	0:3,1:13	chr11	-	(47204555, 47204555)	(47208010, 47208010)
SE	chr11:47270478:47270550:+@chr11:47280731:47280810:+@chr11:47281342:47281530:+	0.16	0.05	0.38	0.15	0.07	0.28	0.01	0.23	('chr11:47270478:47270550:+@chr11:47280731:47280810:+@chr11:47281342:47281530:+.A.up_chr11:47270478:47270550:+@chr11:47280731:47280810:+@chr11:47281342:47281530:+.A.se_chr11:47270478:47270550:+@chr11:47280731:47280810:+@chr11:47281342:47281530:+.A.dn', 'chr11:47270478:47270550:+@chr11:47280731:47280810:+@chr11:47281342:47281530:+.B.up_chr11:47270478:47270550:+@chr11:47280731:47280810:+@chr11:4728…	(0,0):125,(0,1):3,(1,0):2,(1,1):11	0:3,1:13	(0,0):131,(0,1):15,(1,0):4,(1,1):2	0:4,1:17	chr11	+	(47270478, 47270478)	(47281530, 47281530)
SE	chr11:45957187:45957290:-@chr11:45956672:45956797:-@chr11:45950870:45955776:-	0.2	0.08	0.39	0.15	0.05	0.33	0.05	0.33	('chr11:45957187:45957290:-@chr11:45956672:45956797:-@chr11:45950870:45955776:-.A.dn_chr11:45957187:45957290:-@chr11:45956672:45956797:-@chr11:45950870:45955776:-.A.se_chr11:45957187:45957290:-@chr11:45956672:45956797:-@chr11:45950870:45955776:-.A.up', 'chr11:45957187:45957290:-@chr11:45956672:45956797:-@chr11:45950870:45955776:-.B.dn_chr11:45957187:45957290:-@chr11:45956672:45956797:-@chr11:4595…	(0,0):29,(0,1):14,(1,0):4,(1,1):281	0:50,1:249	(0,0):20,(0,1):19,(1,0):4,(1,1):346	0:40,1:329	chr11	-	(45950870, 45950870)	(45957290, 45957290)
SE	chr11:8772168:8772272:-@chr11:8751497:8752756:-@chr11:8747620:8747756:-	0.64	0.39	0.89	0.78	0.54	0.97	-0.14	0.55	('chr11:8772168:8772272:-@chr11:8751497:8752756:-@chr11:8747620:8747756:-.A.dn_chr11:8772168:8772272:-@chr11:8751497:8752756:-@chr11:8747620:8747756:-.A.se_chr11:8772168:8772272:-@chr11:8751497:8752756:-@chr11:8747620:8747756:-.A.up', 'chr11:8772168:8772272:-@chr11:8751497:8752756:-@chr11:8747620:8747756:-.B.dn_chr11:8772168:8772272:-@chr11:8751497:8752756:-@chr11:8747620:8747756:-.B.up')	(0,0):59,(0,1):2,(1,0):61,(1,1):1	0:61,1:3	(0,0):49,(1,0):83,(1,1):3	0:85,1:1	chr11	-	(8747620, 8747620)	(8772272, 8772272)
SE	chr11:61197597:61197654:+@chr11:61204233:61204432:+@chr11:61205097:61205320:+	0.03	0.01	0.06	0.05	0.03	0.08	-0.02	0.06	('chr11:61197597:61197654:+@chr11:61204233:61204432:+@chr11:61205097:61205320:+.A.up_chr11:61197597:61197654:+@chr11:61204233:61204432:+@chr11:61205097:61205320:+.A.se_chr11:61197597:61197654:+@chr11:61204233:61204432:+@chr11:61205097:61205320:+.A.dn', 'chr11:61197597:61197654:+@chr11:61204233:61204432:+@chr11:61205097:61205320:+.B.up_chr11:61197597:61197654:+@chr11:61204233:61204432:+@chr11:6120…	(0,0):73,(0,1):55,(1,0):8,(1,1):86	0:11,1:138	(0,0):104,(0,1):63,(1,0):14,(1,1):86	0:15,1:148	chr11	+	(61197597, 61197597)	(61205320, 61205320)
SE	chr11:230452:230552:-@chr11:225673:226081:-@chr11:224078:224239:-	0.03	0	0.07	0.03	0	0.07	0	0.06	('chr11:230452:230552:-@chr11:225673:226081:-@chr11:224078:224239:-.A.dn_chr11:230452:230552:-@chr11:225673:226081:-@chr11:224078:224239:-.A.se_chr11:230452:230552:-@chr11:225673:226081:-@chr11:224078:224239:-.A.up', 'chr11:230452:230552:-@chr11:225673:226081:-@chr11:224078:224239:-.B.dn_chr11:230452:230552:-@chr11:225673:226081:-@chr11:224078:224239:-.B.up')	(0,0):24,(0,1):21,(1,0):2,(1,1):6	0:2,1:27	(0,0):42,(0,1):19,(1,0):2,(1,1):7	0:2,1:26	chr11	-	(224078, 224078)	(230552, 230552)
SE	chr11:70194295:70194526:+@chr11:70196029:70196145:+@chr11:70200407:70200558:+	0.2	0.13	0.29	0.2	0.13	0.28	0	0.14	('chr11:70194295:70194526:+@chr11:70196029:70196145:+@chr11:70200407:70200558:+.A.up_chr11:70194295:70194526:+@chr11:70196029:70196145:+@chr11:70200407:70200558:+.A.se_chr11:70194295:70194526:+@chr11:70196029:70196145:+@chr11:70200407:70200558:+.A.dn', 'chr11:70194295:70194526:+@chr11:70196029:70196145:+@chr11:70200407:70200558:+.B.up_chr11:70194295:70194526:+@chr11:70196029:70196145:+@chr11:7020…	(0,0):115,(0,1):36,(1,0):25,(1,1):111	0:46,1:126	(0,0):183,(0,1):47,(1,0):26,(1,1):88	0:44,1:117	chr11	+	(70194295, 70194295)	(70200558, 70200558)
SE	chr11:85685751:85685855:-@chr11:85671718:85671820:-@chr11:85668214:85670103:-	0.02	0	0.05	0.02	0.01	0.05	0	0.05	('chr11:85685751:85685855:-@chr11:85671718:85671820:-@chr11:85668214:85670103:-.A.dn_chr11:85685751:85685855:-@chr11:85671718:85671820:-@chr11:85668214:85670103:-.A.se_chr11:85685751:85685855:-@chr11:85671718:85671820:-@chr11:85668214:85670103:-.A.up', 'chr11:85685751:85685855:-@chr11:85671718:85671820:-@chr11:85668214:85670103:-.B.dn_chr11:85685751:85685855:-@chr11:85671718:85671820:-@chr11:8566…	(0,0):160,(0,1):46,(1,0):1,(1,1):782	0:22,1:807	(0,0):208,(0,1):88,(1,0):3,(1,1):1103	0:17,1:1177	chr11	-	(85668214, 85668214)	(85685855, 85685855)
SE	chr11:62652937:62653080:+@chr11:62653909:62654040:+@chr11:62655607:62655690:+	0.02	0	0.04	0.01	0	0.02	0.01	0.04	('chr11:62652937:62653080:+@chr11:62653909:62654040:+@chr11:62655607:62655690:+.A.up_chr11:62652937:62653080:+@chr11:62653909:62654040:+@chr11:62655607:62655690:+.A.se_chr11:62652937:62653080:+@chr11:62653909:62654040:+@chr11:62655607:62655690:+.A.dn', 'chr11:62652937:62653080:+@chr11:62653909:62654040:+@chr11:62655607:62655690:+.B.up_chr11:62652937:62653080:+@chr11:62653909:62654040:+@chr11:6265…	(0,0):199,(0,1):54,(1,0):3,(1,1):32	0:3,1:86	(0,0):229,(0,1):77,(1,0):2,(1,1):46	0:3,1:122	chr11	+	(62652937, 62652937)	(62655690, 62655690)
SE	chr11:706120:706288:+@chr11:706674:706801:+@chr11:709330:709451:+	0.23	0.07	0.47	0.14	0.02	0.34	0.09	0.42	('chr11:706120:706288:+@chr11:706674:706801:+@chr11:709330:709451:+.A.up_chr11:706120:706288:+@chr11:706674:706801:+@chr11:709330:709451:+.A.se_chr11:706120:706288:+@chr11:706674:706801:+@chr11:709330:709451:+.A.dn', 'chr11:706120:706288:+@chr11:706674:706801:+@chr11:709330:709451:+.B.up_chr11:706120:706288:+@chr11:706674:706801:+@chr11:709330:709451:+.B.dn')	(0,0):46,(0,1):5,(1,0):3,(1,1):7	0:6,1:9	(0,0):37,(0,1):9,(1,0):2,(1,1):3	0:3,1:11	chr11	+	(706120, 706120)	(709451, 709451)
SE	chr11:3078573:3078681:-@chr11:3068983:3069231:-@chr11:3063395:3063486:-	0.21	0.14	0.29	0.25	0.17	0.35	-0.04	0.2	('chr11:3078573:3078681:-@chr11:3068983:3069231:-@chr11:3063395:3063486:-.A.dn_chr11:3078573:3078681:-@chr11:3068983:3069231:-@chr11:3063395:3063486:-.A.se_chr11:3078573:3078681:-@chr11:3068983:3069231:-@chr11:3063395:3063486:-.A.up', 'chr11:3078573:3078681:-@chr11:3068983:3069231:-@chr11:3063395:3063486:-.B.dn_chr11:3078573:3078681:-@chr11:3068983:3069231:-@chr11:3063395:3063486:-.B.up')	(0,0):223,(0,1):26,(1,0):33,(1,1):1	0:33,1:27	(0,0):303,(0,1):25,(1,0):43,(1,1):2	0:43,1:27	chr11	-	(3063395, 3063395)	(3078681, 3078681)
SE	chr11:77702154:77702345:-@chr11:77698650:77698744:-@chr11:77692505:77692622:-	0.03	0	0.09	0.03	0	0.08	0	0.06	('chr11:77702154:77702345:-@chr11:77698650:77698744:-@chr11:77692505:77692622:-.A.dn_chr11:77702154:77702345:-@chr11:77698650:77698744:-@chr11:77692505:77692622:-.A.se_chr11:77702154:77702345:-@chr11:77698650:77698744:-@chr11:77692505:77692622:-.A.up', 'chr11:77702154:77702345:-@chr11:77698650:77698744:-@chr11:77692505:77692622:-.B.dn_chr11:77702154:77702345:-@chr11:77698650:77698744:-@chr11:7769…	(0,0):68,(0,1):12,(1,1):34	0:3,1:43	(0,0):84,(0,1):23,(1,0):1,(1,1):42	0:1,1:65	chr11	-	(77692505, 77692505)	(77702345, 77702345)
SE	chr11:4115924:4116261:+@chr11:4123223:4123311:+@chr11:4127276:4127453:+	1	0.99	1	0.99	0.98	0.99	0.01	0	('chr11:4115924:4116261:+@chr11:4123223:4123311:+@chr11:4127276:4127453:+.A.up_chr11:4115924:4116261:+@chr11:4123223:4123311:+@chr11:4127276:4127453:+.A.se_chr11:4115924:4116261:+@chr11:4123223:4123311:+@chr11:4127276:4127453:+.A.dn', 'chr11:4115924:4116261:+@chr11:4123223:4123311:+@chr11:4127276:4127453:+.B.up_chr11:4115924:4116261:+@chr11:4123223:4123311:+@chr11:4127276:4127453:+.B.dn')	(0,0):452,(0,1):1,(1,0):708,(1,1):653	0:1358,1:4	(0,0):574,(0,1):3,(1,0):974,(1,1):825	0:1772,1:30	chr11	+	(4115924, 4115924)	(4127453, 4127453)
SE	chr11:8705553:8705628:+@chr11:8706265:8706439:+@chr11:8707225:8707395:+	1	0.99	1	1	0.99	1	0	0	('chr11:8705553:8705628:+@chr11:8706265:8706439:+@chr11:8707225:8707395:+.A.up_chr11:8705553:8705628:+@chr11:8706265:8706439:+@chr11:8707225:8707395:+.A.se_chr11:8705553:8705628:+@chr11:8706265:8706439:+@chr11:8707225:8707395:+.A.dn', 'chr11:8705553:8705628:+@chr11:8706265:8706439:+@chr11:8707225:8707395:+.B.up_chr11:8705553:8705628:+@chr11:8706265:8706439:+@chr11:8707225:8707395:+.B.dn')	(0,0):3509,(0,1):4,(1,0):12333,(1,1):4164	0:16484,1:17	(0,0):4104,(0,1):8,(1,0):16183,(1,1):4881	0:21057,1:15	chr11	+	(8705553, 8705553)	(8707395, 8707395)
SE	chr11:67352609:67352712:+@chr11:67353575:67353682:+@chr11:67353860:67354124:+	1	0.99	1	0.99	0.98	1	0.01	0	('chr11:67352609:67352712:+@chr11:67353575:67353682:+@chr11:67353860:67354124:+.A.up_chr11:67352609:67352712:+@chr11:67353575:67353682:+@chr11:67353860:67354124:+.A.se_chr11:67352609:67352712:+@chr11:67353575:67353682:+@chr11:67353860:67354124:+.A.dn', 'chr11:67352609:67352712:+@chr11:67353575:67353682:+@chr11:67353860:67354124:+.B.up_chr11:67352609:67352712:+@chr11:67353575:67353682:+@chr11:6735…	(0,0):369,(1,0):1245,(1,1):1220	0:2461,1:4	(0,0):424,(0,1):1,(1,0):1425,(1,1):1553	0:2975,1:4	chr11	+	(67352609, 67352609)	(67354124, 67354124)
SE	chr11:125462739:125462813:+@chr11:125463533:125463620:+@chr11:125465776:125465898:+	0.01	0	0.02	0.02	0	0.04	-0.01	0.03	('chr11:125462739:125462813:+@chr11:125463533:125463620:+@chr11:125465776:125465898:+.A.up_chr11:125462739:125462813:+@chr11:125463533:125463620:+@chr11:125465776:125465898:+.A.se_chr11:125462739:125462813:+@chr11:125463533:125463620:+@chr11:125465776:125465898:+.A.dn', 'chr11:125462739:125462813:+@chr11:125463533:125463620:+@chr11:125465776:125465898:+.B.up_chr11:125462739:125462813:+@chr11:1254…	(0,0):180,(0,1):52,(1,1):25	0:0,1:77	(0,0):202,(0,1):50,(1,0):1,(1,1):21	0:1,1:71	chr11	+	(125462739, 125462739)	(125465898, 125465898)
SE	chr11:61083757:61083865:-@chr11:61082804:61082995:-@chr11:61081780:61081958:-	0	0	0.01	0	0	0.01	0	0	('chr11:61083757:61083865:-@chr11:61082804:61082995:-@chr11:61081780:61081958:-.A.dn_chr11:61083757:61083865:-@chr11:61082804:61082995:-@chr11:61081780:61081958:-.A.se_chr11:61083757:61083865:-@chr11:61082804:61082995:-@chr11:61081780:61081958:-.A.up', 'chr11:61083757:61083865:-@chr11:61082804:61082995:-@chr11:61081780:61081958:-.B.dn_chr11:61083757:61083865:-@chr11:61082804:61082995:-@chr11:6108…	(0,0):586,(0,1):414,(1,0):2,(1,1):204	0:3,1:617	(0,0):708,(0,1):529,(1,0):6,(1,1):228	0:7,1:756	chr11	-	(61081780, 61081780)	(61083865, 61083865)
SE	chr11:95621320:95621425:-@chr11:95615538:95615660:-@chr11:95598765:95598840:-	0.08	0.03	0.13	0.07	0.04	0.12	0.01	0.08	('chr11:95621320:95621425:-@chr11:95615538:95615660:-@chr11:95598765:95598840:-.A.dn_chr11:95621320:95621425:-@chr11:95615538:95615660:-@chr11:95598765:95598840:-.A.se_chr11:95621320:95621425:-@chr11:95615538:95615660:-@chr11:95598765:95598840:-.A.up', 'chr11:95621320:95621425:-@chr11:95615538:95615660:-@chr11:95598765:95598840:-.B.dn_chr11:95621320:95621425:-@chr11:95615538:95615660:-@chr11:9559…	(0,0):232,(0,1):27,(1,0):8,(1,1):5	0:9,1:31	(0,0):214,(0,1):41,(1,0):13,(1,1):13	0:13,1:54	chr11	-	(95598765, 95598765)	(95621425, 95621425)
SE	chr11:3832480:3832654:+@chr11:3844843:3844970:+@chr11:3845113:3845365:+	0.2	0.08	0.39	0.08	0.02	0.19	0.12	0.45	('chr11:3832480:3832654:+@chr11:3844843:3844970:+@chr11:3845113:3845365:+.A.up_chr11:3832480:3832654:+@chr11:3844843:3844970:+@chr11:3845113:3845365:+.A.se_chr11:3832480:3832654:+@chr11:3844843:3844970:+@chr11:3845113:3845365:+.A.dn', 'chr11:3832480:3832654:+@chr11:3844843:3844970:+@chr11:3845113:3845365:+.B.up_chr11:3832480:3832654:+@chr11:3844843:3844970:+@chr11:3845113:3845365:+.B.dn')	(0,0):224,(0,1):9,(1,0):6,(1,1):39	0:14,1:40	(0,0):221,(0,1):10,(1,0):2,(1,1):39	0:2,1:49	chr11	+	(3832480, 3832480)	(3845365, 3845365)
SE	chr11:65307716:65307853:-@chr11:65307484:65307624:-@chr11:65307191:65307352:-	0.24	0.13	0.38	0.11	0.06	0.18	0.13	0.87	('chr11:65307716:65307853:-@chr11:65307484:65307624:-@chr11:65307191:65307352:-.A.dn_chr11:65307716:65307853:-@chr11:65307484:65307624:-@chr11:65307191:65307352:-.A.se_chr11:65307716:65307853:-@chr11:65307484:65307624:-@chr11:65307191:65307352:-.A.up', 'chr11:65307716:65307853:-@chr11:65307484:65307624:-@chr11:65307191:65307352:-.B.dn_chr11:65307716:65307853:-@chr11:65307484:65307624:-@chr11:6530…	(0,0):29,(0,1):15,(1,0):12,(1,1):17	0:16,1:28	(0,0):38,(0,1):40,(1,0):11,(1,1):22	0:16,1:57	chr11	-	(65307191, 65307191)	(65307853, 65307853)
SE	chr11:85737334:85737409:-@chr11:85734459:85734584:-@chr11:85733410:85733512:-	0.03	0.01	0.06	0.03	0.01	0.06	0	0.04	('chr11:85737334:85737409:-@chr11:85734459:85734584:-@chr11:85733410:85733512:-.A.dn_chr11:85737334:85737409:-@chr11:85734459:85734584:-@chr11:85733410:85733512:-.A.se_chr11:85737334:85737409:-@chr11:85734459:85734584:-@chr11:85733410:85733512:-.A.up', 'chr11:85737334:85737409:-@chr11:85734459:85734584:-@chr11:85733410:85733512:-.B.dn_chr11:85737334:85737409:-@chr11:85734459:85734584:-@chr11:8573…	(0,0):130,(0,1):37,(1,0):4,(1,1):18	0:4,1:55	(0,0):170,(0,1):57,(1,0):8,(1,1):21	0:8,1:78	chr11	-	(85733410, 85733410)	(85737409, 85737409)
SE	chr11:76571917:76572123:+@chr11:76579164:76579200:+@chr11:76637601:76637711:+	0.02	0	0.07	0.03	0.01	0.07	-0.01	0.06	('chr11:76571917:76572123:+@chr11:76579164:76579200:+@chr11:76637601:76637711:+.A.up_chr11:76571917:76572123:+@chr11:76579164:76579200:+@chr11:76637601:76637711:+.A.se_chr11:76571917:76572123:+@chr11:76579164:76579200:+@chr11:76637601:76637711:+.A.dn', 'chr11:76571917:76572123:+@chr11:76579164:76579200:+@chr11:76637601:76637711:+.B.up_chr11:76571917:76572123:+@chr11:76579164:76579200:+@chr11:7663…	(0,0):205,(0,1):38,(1,1):21	0:0,1:59	(0,0):294,(0,1):47,(1,0):1,(1,1):37	0:2,1:83	chr11	+	(76571917, 76571917)	(76637711, 76637711)
SE	chr11:66384053:66384528:+@chr11:66407171:66407594:+@chr11:66413498:66413944:+	0.99	0.97	1	0.98	0.97	1	0.01	0	('chr11:66384053:66384528:+@chr11:66407171:66407594:+@chr11:66413498:66413944:+.A.up_chr11:66384053:66384528:+@chr11:66407171:66407594:+@chr11:66413498:66413944:+.A.se_chr11:66384053:66384528:+@chr11:66407171:66407594:+@chr11:66413498:66413944:+.A.dn', 'chr11:66384053:66384528:+@chr11:66407171:66407594:+@chr11:66413498:66413944:+.B.up_chr11:66384053:66384528:+@chr11:66407171:66407594:+@chr11:6641…	(0,0):4439,(0,1):2,(1,0):754,(1,1):782	0:1533,1:5	(0,0):4470,(0,1):2,(1,0):772,(1,1):810	0:1567,1:17	chr11	+	(66384053, 66384053)	(66413944, 66413944)
SE	chr11:85340176:85340306:+@chr11:85342189:85342360:+@chr11:85342731:85342852:+	0.74	0.59	0.88	0.82	0.66	0.95	-0.08	0.38	('chr11:85340176:85340306:+@chr11:85342189:85342360:+@chr11:85342731:85342852:+.A.up_chr11:85340176:85340306:+@chr11:85342189:85342360:+@chr11:85342731:85342852:+.A.se_chr11:85340176:85340306:+@chr11:85342189:85342360:+@chr11:85342731:85342852:+.A.dn', 'chr11:85340176:85340306:+@chr11:85342189:85342360:+@chr11:85342731:85342852:+.B.up_chr11:85340176:85340306:+@chr11:85342189:85342360:+@chr11:8534…	(0,0):258,(0,1):7,(1,0):64,(1,1):8	0:72,1:7	(0,0):303,(0,1):3,(1,0):76,(1,1):26	0:97,1:8	chr11	+	(85340176, 85340176)	(85342852, 85342852)
SE	chr11:33757928:33758025:-@chr11:33752970:33753014:-@chr11:33743925:33744009:-	0.25	0.15	0.36	0.3	0.19	0.43	-0.05	0.23	('chr11:33757928:33758025:-@chr11:33752970:33753014:-@chr11:33743925:33744009:-.A.dn_chr11:33757928:33758025:-@chr11:33752970:33753014:-@chr11:33743925:33744009:-.A.se_chr11:33757928:33758025:-@chr11:33752970:33753014:-@chr11:33743925:33744009:-.A.up', 'chr11:33757928:33758025:-@chr11:33752970:33753014:-@chr11:33743925:33744009:-.B.dn_chr11:33757928:33758025:-@chr11:33752970:33753014:-@chr11:3374…	(0,0):243,(0,1):31,(1,0):18,(1,1):3	0:18,1:34	(0,0):260,(0,1):26,(1,0):20,(1,1):3	0:20,1:29	chr11	-	(33743925, 33743925)	(33758025, 33758025)
SE	chr11:86017287:86017524:+@chr11:86037555:86037718:+@chr11:86048421:86048572:+	0.03	0.01	0.05	0.03	0.01	0.04	0	0.03	('chr11:86017287:86017524:+@chr11:86037555:86037718:+@chr11:86048421:86048572:+.A.up_chr11:86017287:86017524:+@chr11:86037555:86037718:+@chr11:86048421:86048572:+.A.se_chr11:86017287:86017524:+@chr11:86037555:86037718:+@chr11:86048421:86048572:+.A.dn', 'chr11:86017287:86017524:+@chr11:86037555:86037718:+@chr11:86048421:86048572:+.B.up_chr11:86017287:86017524:+@chr11:86037555:86037718:+@chr11:8604…	(0,0):250,(0,1):144,(1,0):11,(1,1):199	0:11,1:343	(0,0):242,(0,1):177,(1,0):11,(1,1):242	0:14,1:416	chr11	+	(86017287, 86017287)	(86048572, 86048572)
SE	chr11:47346022:47346128:+@chr11:47348289:47348358:+@chr11:47350209:47350255:+	0.92	0.77	0.98	0.86	0.65	0.97	0.06	0.23	('chr11:47346022:47346128:+@chr11:47348289:47348358:+@chr11:47350209:47350255:+.A.up_chr11:47346022:47346128:+@chr11:47348289:47348358:+@chr11:47350209:47350255:+.A.se_chr11:47346022:47346128:+@chr11:47348289:47348358:+@chr11:47350209:47350255:+.A.dn', 'chr11:47346022:47346128:+@chr11:47348289:47348358:+@chr11:47350209:47350255:+.B.up_chr11:47346022:47346128:+@chr11:47348289:47348358:+@chr11:4735…	(0,0):242,(1,0):41,(1,1):5	12:46:00 AM	(0,0):197,(0,1):1,(1,0):39,(1,1):4	0:43,1:1	chr11	+	(47346022, 47346022)	(47350255, 47350255)
SE	chr11:111958581:111958697:+@chr11:111959591:111959735:+@chr11:111965529:111966518:+	0.99	0.98	1	1	0.99	1	-0.01	0	('chr11:111958581:111958697:+@chr11:111959591:111959735:+@chr11:111965529:111966518:+.A.up_chr11:111958581:111958697:+@chr11:111959591:111959735:+@chr11:111965529:111966518:+.A.se_chr11:111958581:111958697:+@chr11:111959591:111959735:+@chr11:111965529:111966518:+.A.dn', 'chr11:111958581:111958697:+@chr11:111959591:111959735:+@chr11:111965529:111966518:+.B.up_chr11:111958581:111958697:+@chr11:1119…	(0,0):231,(0,1):1,(1,0):572,(1,1):1707	0:2270,1:10	(0,0):246,(1,0):645,(1,1):2306	0:2947,1:4	chr11	+	(111958581, 111958581)	(111966518, 111966518)
SE	chr11:47869400:47869511:-@chr11:47861395:47861617:-@chr11:47859097:47859175:-	0.89	0.73	0.98	0.92	0.78	0.99	-0.03	0.19	('chr11:47869400:47869511:-@chr11:47861395:47861617:-@chr11:47859097:47859175:-.A.dn_chr11:47869400:47869511:-@chr11:47861395:47861617:-@chr11:47859097:47859175:-.A.se_chr11:47869400:47869511:-@chr11:47861395:47861617:-@chr11:47859097:47859175:-.A.up', 'chr11:47869400:47869511:-@chr11:47861395:47861617:-@chr11:47859097:47859175:-.B.dn_chr11:47869400:47869511:-@chr11:47861395:47861617:-@chr11:4785…	(0,0):337,(1,0):77,(1,1):4	0:80,1:1	(0,0):484,(0,1):1,(1,0):110,(1,1):5	0:114,1:2	chr11	-	(47859097, 47859097)	(47869511, 47869511)
SE	chr11:8936373:8936477:+@chr11:8938834:8938914:+@chr11:8940884:8941626:+	0.95	0.9	0.98	0.94	0.89	0.97	0.01	0.08	('chr11:8936373:8936477:+@chr11:8938834:8938914:+@chr11:8940884:8941626:+.A.up_chr11:8936373:8936477:+@chr11:8938834:8938914:+@chr11:8940884:8941626:+.A.se_chr11:8936373:8936477:+@chr11:8938834:8938914:+@chr11:8940884:8941626:+.A.dn', 'chr11:8936373:8936477:+@chr11:8938834:8938914:+@chr11:8940884:8941626:+.B.up_chr11:8936373:8936477:+@chr11:8938834:8938914:+@chr11:8940884:8941626:+.B.dn')	(0,0):180,(0,1):3,(1,0):139,(1,1):251	0:352,1:41	(0,0):182,(0,1):6,(1,0):168,(1,1):311	0:461,1:24	chr11	+	(8936373, 8936373)	(8941626, 8941626)
SE	chr11:118896677:118896790:-@chr11:118896402:118896467:-@chr11:118895901:118896039:-	0.01	0	0.05	0.01	0	0.04	0	0.03	('chr11:118896677:118896790:-@chr11:118896402:118896467:-@chr11:118895901:118896039:-.A.dn_chr11:118896677:118896790:-@chr11:118896402:118896467:-@chr11:118895901:118896039:-.A.se_chr11:118896677:118896790:-@chr11:118896402:118896467:-@chr11:118895901:118896039:-.A.up', 'chr11:118896677:118896790:-@chr11:118896402:118896467:-@chr11:118895901:118896039:-.B.dn_chr11:118896677:118896790:-@chr11:1188…	(0,0):94,(0,1):48,(1,1):22	0:0,1:70	(0,0):87,(0,1):49,(1,0):1,(1,1):34	0:1,1:83	chr11	-	(118895901, 118895901)	(118896790, 118896790)
SE	chr11:34478212:34478364:+@chr11:34479323:34479394:+@chr11:34482798:34482936:+	0.02	0	0.06	0.03	0.01	0.07	-0.01	0.08	('chr11:34478212:34478364:+@chr11:34479323:34479394:+@chr11:34482798:34482936:+.A.up_chr11:34478212:34478364:+@chr11:34479323:34479394:+@chr11:34482798:34482936:+.A.se_chr11:34478212:34478364:+@chr11:34479323:34479394:+@chr11:34482798:34482936:+.A.dn', 'chr11:34478212:34478364:+@chr11:34479323:34479394:+@chr11:34482798:34482936:+.B.up_chr11:34478212:34478364:+@chr11:34479323:34479394:+@chr11:3448…	(0,0):204,(0,1):49,(1,1):24	0:1,1:72	(0,0):178,(0,1):65,(1,0):4,(1,1):52	0:6,1:115	chr11	+	(34478212, 34478212)	(34482936, 34482936)
SE	chr11:113746167:113746256:-@chr11:113745239:113745601:-@chr11:113724980:113725057:-	0.3	0.2	0.44	0.41	0.29	0.59	-0.11	0.51	('chr11:113746167:113746256:-@chr11:113745239:113745601:-@chr11:113724980:113725057:-.A.dn_chr11:113746167:113746256:-@chr11:113745239:113745601:-@chr11:113724980:113725057:-.A.se_chr11:113746167:113746256:-@chr11:113745239:113745601:-@chr11:113724980:113725057:-.A.up', 'chr11:113746167:113746256:-@chr11:113745239:113745601:-@chr11:113724980:113725057:-.B.dn_chr11:113746167:113746256:-@chr11:1137…	(0,0):145,(0,1):16,(1,0):68,(1,1):1	0:68,1:17	(0,0):176,(0,1):12,(1,0):98,(1,1):3	0:100,1:13	chr11	-	(113724980, 113724980)	(113746256, 113746256)
SE	chr11:9715693:9715833:+@chr11:9735013:9735186:+@chr11:9746205:9746432:+	0.94	0.83	0.99	0.84	0.72	0.93	0.1	0.53	('chr11:9715693:9715833:+@chr11:9735013:9735186:+@chr11:9746205:9746432:+.A.up_chr11:9715693:9715833:+@chr11:9735013:9735186:+@chr11:9746205:9746432:+.A.se_chr11:9715693:9715833:+@chr11:9735013:9735186:+@chr11:9746205:9746432:+.A.dn', 'chr11:9715693:9715833:+@chr11:9735013:9735186:+@chr11:9746205:9746432:+.B.up_chr11:9715693:9715833:+@chr11:9735013:9735186:+@chr11:9746205:9746432:+.B.dn')	(0,0):101,(1,0):55,(1,1):34	0.0618055555555556	(0,0):129,(0,1):5,(1,0):72,(1,1):31	0:91,1:17	chr11	+	(9715693, 9715693)	(9746432, 9746432)
SE	chr11:117206321:117206396:+@chr11:117209282:117209384:+@chr11:117214882:117214993:+	0.78	0.54	0.95	0.82	0.58	0.99	-0.04	0.41	('chr11:117206321:117206396:+@chr11:117209282:117209384:+@chr11:117214882:117214993:+.A.up_chr11:117206321:117206396:+@chr11:117209282:117209384:+@chr11:117214882:117214993:+.A.se_chr11:117206321:117206396:+@chr11:117209282:117209384:+@chr11:117214882:117214993:+.A.dn', 'chr11:117206321:117206396:+@chr11:117209282:117209384:+@chr11:117214882:117214993:+.B.up_chr11:117206321:117206396:+@chr11:1172…	(0,0):54,(0,1):1,(1,0):20,(1,1):2	0:21,1:2	(0,0):60,(1,0):17,(1,1):2	12:19:00 AM	chr11	+	(117206321, 117206321)	(117214993, 117214993)
SE	chr11:76076896:76077016:-@chr11:76075382:76075476:-@chr11:76072000:76072107:-	0.24	0.16	0.34	0.2	0.15	0.26	0.04	0.16	('chr11:76076896:76077016:-@chr11:76075382:76075476:-@chr11:76072000:76072107:-.A.dn_chr11:76076896:76077016:-@chr11:76075382:76075476:-@chr11:76072000:76072107:-.A.se_chr11:76076896:76077016:-@chr11:76075382:76075476:-@chr11:76072000:76072107:-.A.up', 'chr11:76076896:76077016:-@chr11:76075382:76075476:-@chr11:76072000:76072107:-.B.dn_chr11:76076896:76077016:-@chr11:76075382:76075476:-@chr11:7607…	(0,0):210,(0,1):34,(1,0):29,(1,1):19	0:31,1:51	(0,0):314,(0,1):68,(1,0):52,(1,1):40	0:60,1:100	chr11	-	(76072000, 76072000)	(76077016, 76077016)
SE	chr11:95621320:95621425:-@chr11:95620776:95620923:-@chr11:95598765:95598840:-	0.06	0.02	0.12	0.06	0.03	0.1	0	0.07	('chr11:95621320:95621425:-@chr11:95620776:95620923:-@chr11:95598765:95598840:-.A.dn_chr11:95621320:95621425:-@chr11:95620776:95620923:-@chr11:95598765:95598840:-.A.se_chr11:95621320:95621425:-@chr11:95620776:95620923:-@chr11:95598765:95598840:-.A.up', 'chr11:95621320:95621425:-@chr11:95620776:95620923:-@chr11:95598765:95598840:-.B.dn_chr11:95621320:95621425:-@chr11:95620776:95620923:-@chr11:9559…	(0,0):233,(0,1):27,(1,0):7,(1,1):5	0:9,1:30	(0,0):215,(0,1):44,(1,0):12,(1,1):10	0:12,1:54	chr11	-	(95598765, 95598765)	(95621425, 95621425)
SE	chr11:124747415:124747554:+@chr11:124747833:124748027:+@chr11:124748480:124748692:+	0.49	0.22	0.77	0.45	0.2	0.75	0.04	0.54	('chr11:124747415:124747554:+@chr11:124747833:124748027:+@chr11:124748480:124748692:+.A.up_chr11:124747415:124747554:+@chr11:124747833:124748027:+@chr11:124748480:124748692:+.A.se_chr11:124747415:124747554:+@chr11:124747833:124748027:+@chr11:124748480:124748692:+.A.dn', 'chr11:124747415:124747554:+@chr11:124747833:124748027:+@chr11:124748480:124748692:+.B.up_chr11:124747415:124747554:+@chr11:1247…	(0,0):114,(0,1):1,(1,0):8,(1,1):14	0:16,1:7	(0,0):65,(0,1):2,(1,0):8,(1,1):14	0:16,1:8	chr11	+	(124747415, 124747415)	(124748692, 124748692)
SE	chr11:62496295:62496558:+@chr11:62500590:62500671:+@chr11:62502854:62503036:+	0.01	0	0.03	0.03	0.01	0.06	-0.02	0.12	('chr11:62496295:62496558:+@chr11:62500590:62500671:+@chr11:62502854:62503036:+.A.up_chr11:62496295:62496558:+@chr11:62500590:62500671:+@chr11:62502854:62503036:+.A.se_chr11:62496295:62496558:+@chr11:62500590:62500671:+@chr11:62502854:62503036:+.A.dn', 'chr11:62496295:62496558:+@chr11:62500590:62500671:+@chr11:62502854:62503036:+.B.up_chr11:62496295:62496558:+@chr11:62500590:62500671:+@chr11:6250…	(0,0):130,(0,1):67,(1,1):166	0:8,1:225	(0,0):173,(0,1):118,(1,0):7,(1,1):203	0:16,1:312	chr11	+	(62496295, 62496295)	(62503036, 62503036)
SE	chr11:108093559:108093913:+@chr11:108096228:108096301:+@chr11:108098322:108098423:+	0.03	0	0.1	0.09	0.01	0.22	-0.06	0.2	('chr11:108093559:108093913:+@chr11:108096228:108096301:+@chr11:108098322:108098423:+.A.up_chr11:108093559:108093913:+@chr11:108096228:108096301:+@chr11:108098322:108098423:+.A.se_chr11:108093559:108093913:+@chr11:108096228:108096301:+@chr11:108098322:108098423:+.A.dn', 'chr11:108093559:108093913:+@chr11:108096228:108096301:+@chr11:108098322:108098423:+.B.up_chr11:108093559:108093913:+@chr11:1080…	(0,0):255,(0,1):28,(1,1):23	0:0,1:51	(0,0):268,(0,1):13,(1,0):1,(1,1):28	0:2,1:40	chr11	+	(108093559, 108093559)	(108098423, 108098423)
SE	chr11:7324270:7324621:+@chr11:7334626:7335172:+@chr11:7437273:7437393:+	0.94	0.87	0.99	0.95	0.89	0.99	-0.01	0.11	('chr11:7324270:7324621:+@chr11:7334626:7335172:+@chr11:7437273:7437393:+.A.up_chr11:7324270:7324621:+@chr11:7334626:7335172:+@chr11:7437273:7437393:+.A.se_chr11:7324270:7324621:+@chr11:7334626:7335172:+@chr11:7437273:7437393:+.A.dn', 'chr11:7324270:7324621:+@chr11:7334626:7335172:+@chr11:7437273:7437393:+.B.up_chr11:7324270:7324621:+@chr11:7334626:7335172:+@chr11:7437273:7437393:+.B.dn')	(0,0):555,(0,1):2,(1,0):254,(1,1):94	0:341,1:9	(0,0):617,(0,1):2,(1,0):327,(1,1):110	0:425,1:14	chr11	+	(7324270, 7324270)	(7437393, 7437393)
SE	chr11:124495567:124495799:+@chr11:124496369:124496505:+@chr11:124496800:124496946:+	0.42	0.29	0.58	0.1	0.05	0.17	0.32	3791.16	('chr11:124495567:124495799:+@chr11:124496369:124496505:+@chr11:124496800:124496946:+.A.up_chr11:124495567:124495799:+@chr11:124496369:124496505:+@chr11:124496800:124496946:+.A.se_chr11:124495567:124495799:+@chr11:124496369:124496505:+@chr11:124496800:124496946:+.A.dn', 'chr11:124495567:124495799:+@chr11:124496369:124496505:+@chr11:124496800:124496946:+.B.up_chr11:124495567:124495799:+@chr11:1244…	(0,0):228,(0,1):13,(1,0):33,(1,1):74	0:59,1:61	(0,0):211,(0,1):33,(1,0):10,(1,1):82	0:13,1:112	chr11	+	(124495567, 124495567)	(124496946, 124496946)
SE	chr11:62623484:62623853:+@chr11:62638217:62638309:+@chr11:62639049:62639141:+	0.46	0.35	0.57	0.66	0.57	0.75	-0.2	4.21	('chr11:62623484:62623853:+@chr11:62638217:62638309:+@chr11:62639049:62639141:+.A.up_chr11:62623484:62623853:+@chr11:62638217:62638309:+@chr11:62639049:62639141:+.A.se_chr11:62623484:62623853:+@chr11:62638217:62638309:+@chr11:62639049:62639141:+.A.dn', 'chr11:62623484:62623853:+@chr11:62638217:62638309:+@chr11:62639049:62639141:+.B.up_chr11:62623484:62623853:+@chr11:62638217:62638309:+@chr11:6263…	(0,0):225,(0,1):23,(1,0):41,(1,1):100	0:79,1:85	(0,0):312,(0,1):25,(1,0):97,(1,1):125	0:158,1:89	chr11	+	(62623484, 62623484)	(62639141, 62639141)
SE	chr11:71189441:71189515:+@chr11:71191265:71191320:+@chr11:71191801:71191925:+	0.12	0.05	0.23	0.06	0.02	0.11	0.06	0.23	('chr11:71189441:71189515:+@chr11:71191265:71191320:+@chr11:71191801:71191925:+.A.up_chr11:71189441:71189515:+@chr11:71191265:71191320:+@chr11:71191801:71191925:+.A.se_chr11:71189441:71189515:+@chr11:71191265:71191320:+@chr11:71191801:71191925:+.A.dn', 'chr11:71189441:71189515:+@chr11:71191265:71191320:+@chr11:71191801:71191925:+.B.up_chr11:71189441:71189515:+@chr11:71191265:71191320:+@chr11:7119…	(0,0):234,(0,1):15,(1,0):6,(1,1):27	0:11,1:37	(0,0):252,(0,1):29,(1,0):4,(1,1):21	0:4,1:50	chr11	+	(71189441, 71189441)	(71191925, 71191925)
SE	chr11:8932991:8933218:+@chr11:8934000:8934080:+@chr11:8936373:8936477:+	0.49	0.37	0.62	0.54	0.45	0.65	-0.05	0.25	('chr11:8932991:8933218:+@chr11:8934000:8934080:+@chr11:8936373:8936477:+.A.up_chr11:8932991:8933218:+@chr11:8934000:8934080:+@chr11:8936373:8936477:+.A.se_chr11:8932991:8933218:+@chr11:8934000:8934080:+@chr11:8936373:8936477:+.A.dn', 'chr11:8932991:8933218:+@chr11:8934000:8934080:+@chr11:8936373:8936477:+.B.up_chr11:8932991:8933218:+@chr11:8934000:8934080:+@chr11:8936373:8936477:+.B.dn')	(0,0):169,(0,1):18,(1,0):46,(1,1):83	0:90,1:57	(0,0):229,(0,1):22,(1,0):68,(1,1):83	0:121,1:52	chr11	+	(8932991, 8932991)	(8936477, 8936477)
SE	chr11:125496644:125496728:+@chr11:125497502:125497725:+@chr11:125499127:125499191:+	0.76	0.63	0.89	0.87	0.78	0.94	-0.11	0.54	('chr11:125496644:125496728:+@chr11:125497502:125497725:+@chr11:125499127:125499191:+.A.up_chr11:125496644:125496728:+@chr11:125497502:125497725:+@chr11:125499127:125499191:+.A.se_chr11:125496644:125496728:+@chr11:125497502:125497725:+@chr11:125499127:125499191:+.A.dn', 'chr11:125496644:125496728:+@chr11:125497502:125497725:+@chr11:125499127:125499191:+.B.up_chr11:125496644:125496728:+@chr11:1254…	(0,0):218,(0,1):6,(1,0):217,(1,1):6	0:220,1:9	(0,0):288,(0,1):5,(1,0):418,(1,1):9	0:427,1:5	chr11	+	(125496644, 125496644)	(125499191, 125499191)
SE	chr11:64794790:64795108:+@chr11:64799640:64799675:+@chr11:64799903:64800023:+	0.97	0.9	1	0.96	0.9	0.99	0.01	0.11	('chr11:64794790:64795108:+@chr11:64799640:64799675:+@chr11:64799903:64800023:+.A.up_chr11:64794790:64795108:+@chr11:64799640:64799675:+@chr11:64799903:64800023:+.A.se_chr11:64794790:64795108:+@chr11:64799640:64799675:+@chr11:64799903:64800023:+.A.dn', 'chr11:64794790:64795108:+@chr11:64799640:64799675:+@chr11:64799903:64800023:+.B.up_chr11:64794790:64795108:+@chr11:64799640:64799675:+@chr11:6479…	(0,0):65,(1,0):54,(1,1):47	0.0701388888888889	(0,0):116,(0,1):1,(1,0):87,(1,1):49	0:133,1:4	chr11	+	(64794790, 64794790)	(64800023, 64800023)
SE	chr11:110150406:110150481:-@chr11:110143636:110143776:-@chr11:110143261:110143344:-	0.01	0	0.03	0.01	0	0.02	0	0	('chr11:110150406:110150481:-@chr11:110143636:110143776:-@chr11:110143261:110143344:-.A.dn_chr11:110150406:110150481:-@chr11:110143636:110143776:-@chr11:110143261:110143344:-.A.se_chr11:110150406:110150481:-@chr11:110143636:110143776:-@chr11:110143261:110143344:-.A.up', 'chr11:110150406:110150481:-@chr11:110143636:110143776:-@chr11:110143261:110143344:-.B.dn_chr11:110150406:110150481:-@chr11:1101…	(0,0):155,(0,1):36,(1,0):1,(1,1):3	0:1,1:39	(0,0):192,(0,1):42,(1,0):1,(1,1):2	0:1,1:44	chr11	-	(110143261, 110143261)	(110150481, 110150481)
SE	chr11:57505080:57505140:+@chr11:57505308:57505498:+@chr11:57506136:57506242:+	0.58	0.36	0.88	0.55	0.37	0.83	0.03	0.49	('chr11:57505080:57505140:+@chr11:57505308:57505498:+@chr11:57506136:57506242:+.A.up_chr11:57505080:57505140:+@chr11:57505308:57505498:+@chr11:57506136:57506242:+.A.se_chr11:57505080:57505140:+@chr11:57505308:57505498:+@chr11:57506136:57506242:+.A.dn', 'chr11:57505080:57505140:+@chr11:57505308:57505498:+@chr11:57506136:57506242:+.B.up_chr11:57505080:57505140:+@chr11:57505308:57505498:+@chr11:5750…	(0,0):581,(0,1):1,(1,0):51,(1,1):17	0:61,1:8	(0,0):639,(1,0):83,(1,1):32	0:101,1:14	chr11	+	(57505080, 57505080)	(57506242, 57506242)
SE	chr11:76169227:76169402:+@chr11:76170980:76171129:+@chr11:76174865:76175124:+	0.84	0.66	0.96	0.74	0.5	0.93	0.1	0.44	('chr11:76169227:76169402:+@chr11:76170980:76171129:+@chr11:76174865:76175124:+.A.up_chr11:76169227:76169402:+@chr11:76170980:76171129:+@chr11:76174865:76175124:+.A.se_chr11:76169227:76169402:+@chr11:76170980:76171129:+@chr11:76174865:76175124:+.A.dn', 'chr11:76169227:76169402:+@chr11:76170980:76171129:+@chr11:76174865:76175124:+.B.up_chr11:76169227:76169402:+@chr11:76170980:76171129:+@chr11:7617…	(0,0):79,(0,1):1,(1,0):28,(1,1):32	0:51,1:10	(0,0):95,(0,1):2,(1,0):28,(1,1):49	0:62,1:17	chr11	+	(76169227, 76169227)	(76175124, 76175124)
SE	chr11:18418366:18418515:+@chr11:18420978:18421095:+@chr11:18422384:18422557:+	1	0.99	1	1	0.99	1	0	0	('chr11:18418366:18418515:+@chr11:18420978:18421095:+@chr11:18422384:18422557:+.A.up_chr11:18418366:18418515:+@chr11:18420978:18421095:+@chr11:18422384:18422557:+.A.se_chr11:18418366:18418515:+@chr11:18420978:18421095:+@chr11:18422384:18422557:+.A.dn', 'chr11:18418366:18418515:+@chr11:18420978:18421095:+@chr11:18422384:18422557:+.B.up_chr11:18418366:18418515:+@chr11:18420978:18421095:+@chr11:1842…	(0,0):1392,(0,1):2,(1,0):3224,(1,1):1496	0:4718,1:4	(0,0):1942,(0,1):4,(1,0):5285,(1,1):2353	0:7628,1:14	chr11	+	(18418366, 18418366)	(18422557, 18422557)
SE	chr11:899340:899401:-@chr11:893427:893519:-@chr11:884068:884169:-	0.76	0.55	0.93	0.76	0.64	0.87	0	0.34	('chr11:899340:899401:-@chr11:893427:893519:-@chr11:884068:884169:-.A.dn_chr11:899340:899401:-@chr11:893427:893519:-@chr11:884068:884169:-.A.se_chr11:899340:899401:-@chr11:893427:893519:-@chr11:884068:884169:-.A.up', 'chr11:899340:899401:-@chr11:893427:893519:-@chr11:884068:884169:-.B.dn_chr11:899340:899401:-@chr11:893427:893519:-@chr11:884068:884169:-.B.up')	(0,0):208,(0,1):2,(1,0):28,(1,1):1	0:28,1:3	(0,0):295,(0,1):7,(1,0):79,(1,1):4	0:83,1:7	chr11	-	(884068, 884068)	(899401, 899401)
SE	chr11:64882786:64882866:+@chr11:64882948:64883070:+@chr11:64883365:64883707:+	0.79	0.65	0.92	0.79	0.62	0.93	0	0.29	('chr11:64882786:64882866:+@chr11:64882948:64883070:+@chr11:64883365:64883707:+.A.up_chr11:64882786:64882866:+@chr11:64882948:64883070:+@chr11:64883365:64883707:+.A.se_chr11:64882786:64882866:+@chr11:64882948:64883070:+@chr11:64883365:64883707:+.A.dn', 'chr11:64882786:64882866:+@chr11:64882948:64883070:+@chr11:64883365:64883707:+.B.up_chr11:64882786:64882866:+@chr11:64882948:64883070:+@chr11:6488…	(0,0):70,(1,0):57,(1,1):132	0:178,1:11	(0,0):52,(0,1):1,(1,0):60,(1,1):146	0:153,1:54	chr11	+	(64882786, 64882786)	(64883707, 64883707)
SE	chr11:118272104:118272432:+@chr11:118276372:118276424:+@chr11:118277652:118277812:+	0	0	0.01	0	0	0.01	0	0	('chr11:118272104:118272432:+@chr11:118276372:118276424:+@chr11:118277652:118277812:+.A.up_chr11:118272104:118272432:+@chr11:118276372:118276424:+@chr11:118277652:118277812:+.A.se_chr11:118272104:118272432:+@chr11:118276372:118276424:+@chr11:118277652:118277812:+.A.dn', 'chr11:118272104:118272432:+@chr11:118276372:118276424:+@chr11:118277652:118277812:+.B.up_chr11:118272104:118272432:+@chr11:1182…	(0,0):228,(0,1):976,(1,0):3,(1,1):730	0:4,1:1705	(0,0):311,(0,1):1038,(1,0):6,(1,1):1030	0:6,1:2068	chr11	+	(118272104, 118272104)	(118277812, 118277812)
SE	chr11:118882859:118882964:+@chr11:118883942:118883972:+@chr11:118885704:118885793:+	0.63	0.37	0.86	0.72	0.42	0.94	-0.09	0.68	('chr11:118882859:118882964:+@chr11:118883942:118883972:+@chr11:118885704:118885793:+.A.up_chr11:118882859:118882964:+@chr11:118883942:118883972:+@chr11:118885704:118885793:+.A.se_chr11:118882859:118882964:+@chr11:118883942:118883972:+@chr11:118885704:118885793:+.A.dn', 'chr11:118882859:118882964:+@chr11:118883942:118883972:+@chr11:118885704:118885793:+.B.up_chr11:118882859:118882964:+@chr11:1188…	(0,0):201,(0,1):1,(1,0):10,(1,1):8	0:13,1:6	(0,0):187,(0,1):1,(1,0):9,(1,1):5	0:12,1:3	chr11	+	(118882859, 118882859)	(118885793, 118885793)
SE	chr11:10830252:10830582:-@chr11:10828802:10828928:-@chr11:10828367:10828432:-	0.97	0.93	0.99	0.99	0.97	1	-0.02	0.13	('chr11:10830252:10830582:-@chr11:10828802:10828928:-@chr11:10828367:10828432:-.A.dn_chr11:10830252:10830582:-@chr11:10828802:10828928:-@chr11:10828367:10828432:-.A.se_chr11:10830252:10830582:-@chr11:10828802:10828928:-@chr11:10828367:10828432:-.A.up', 'chr11:10830252:10830582:-@chr11:10828802:10828928:-@chr11:10828367:10828432:-.B.dn_chr11:10830252:10830582:-@chr11:10828802:10828928:-@chr11:1082…	(0,0):328,(0,1):2,(1,0):426,(1,1):430	0:849,1:9	(0,0):325,(0,1):1,(1,0):526,(1,1):393	0:916,1:4	chr11	-	(10828367, 10828367)	(10830582, 10830582)
SE	chr11:48131610:48131628:+@chr11:48134299:48134535:+@chr11:48142555:48142818:+	0.88	0.74	0.97	0.85	0.7	0.97	0.03	0.27	('chr11:48131610:48131628:+@chr11:48134299:48134535:+@chr11:48142555:48142818:+.A.up_chr11:48131610:48131628:+@chr11:48134299:48134535:+@chr11:48142555:48142818:+.A.se_chr11:48131610:48131628:+@chr11:48134299:48134535:+@chr11:48142555:48142818:+.A.dn', 'chr11:48131610:48131628:+@chr11:48134299:48134535:+@chr11:48142555:48142818:+.B.up_chr11:48131610:48131628:+@chr11:48134299:48134535:+@chr11:4814…	(0,0):95,(1,0):92,(1,1):43	0:127,1:8	(0,0):115,(0,1):1,(1,0):112,(1,1):53	0:156,1:10	chr11	+	(48131610, 48131610)	(48142818, 48142818)
SE	chr11:64794790:64795108:+@chr11:64799640:64799743:+@chr11:64799903:64800023:+	0.85	0.73	0.96	0.82	0.73	0.9	0.03	0.23	('chr11:64794790:64795108:+@chr11:64799640:64799743:+@chr11:64799903:64800023:+.A.up_chr11:64794790:64795108:+@chr11:64799640:64799743:+@chr11:64799903:64800023:+.A.se_chr11:64794790:64795108:+@chr11:64799640:64799743:+@chr11:64799903:64800023:+.A.dn', 'chr11:64794790:64795108:+@chr11:64799640:64799743:+@chr11:64799903:64800023:+.B.up_chr11:64794790:64795108:+@chr11:64799640:64799743:+@chr11:6479…	(0,0):75,(0,1):2,(1,0):44,(1,1):45	0:79,1:12	(0,0):125,(0,1):7,(1,0):78,(1,1):43	0:110,1:18	chr11	+	(64794790, 64794790)	(64800023, 64800023)
SE	chr11:122931828:122932037:-@chr11:122931301:122931506:-@chr11:122930824:122930976:-	0.99	0.98	0.99	0.99	0.99	1	0	0	('chr11:122931828:122932037:-@chr11:122931301:122931506:-@chr11:122930824:122930976:-.A.dn_chr11:122931828:122932037:-@chr11:122931301:122931506:-@chr11:122930824:122930976:-.A.se_chr11:122931828:122932037:-@chr11:122931301:122931506:-@chr11:122930824:122930976:-.A.up', 'chr11:122931828:122932037:-@chr11:122931301:122931506:-@chr11:122930824:122930976:-.B.dn_chr11:122931828:122932037:-@chr11:1229…	(0,0):1858,(0,1):19,(1,0):5481,(1,1):2453	0:7920,1:33	(0,0):2252,(0,1):12,(1,0):6573,(1,1):2759	0:9321,1:23	chr11	-	(122930824, 122930824)	(122932037, 122932037)
SE	chr11:450280:450637:+@chr11:451352:451493:+@chr11:460187:460288:+	0.02	0	0.04	0.02	0	0.05	0	0.03	('chr11:450280:450637:+@chr11:451352:451493:+@chr11:460187:460288:+.A.up_chr11:450280:450637:+@chr11:451352:451493:+@chr11:460187:460288:+.A.se_chr11:450280:450637:+@chr11:451352:451493:+@chr11:460187:460288:+.A.dn', 'chr11:450280:450637:+@chr11:451352:451493:+@chr11:460187:460288:+.B.up_chr11:450280:450637:+@chr11:451352:451493:+@chr11:460187:460288:+.B.dn')	(0,0):138,(0,1):60,(1,1):49	0:0,1:109	(0,0):179,(0,1):75,(1,0):1,(1,1):28	0:1,1:103	chr11	+	(450280, 450280)	(460288, 460288)
SE	chr11:73519358:73519395:+@chr11:73536753:73536841:+@chr11:73555852:73556021:+	0.97	0.9	1	0.91	0.8	0.98	0.06	0.25	('chr11:73519358:73519395:+@chr11:73536753:73536841:+@chr11:73555852:73556021:+.A.up_chr11:73519358:73519395:+@chr11:73536753:73536841:+@chr11:73555852:73556021:+.A.se_chr11:73519358:73519395:+@chr11:73536753:73536841:+@chr11:73555852:73556021:+.A.dn', 'chr11:73519358:73519395:+@chr11:73536753:73536841:+@chr11:73555852:73556021:+.B.up_chr11:73519358:73519395:+@chr11:73536753:73536841:+@chr11:7355…	(0,0):173,(1,0):115,(1,1):49	0:163,1:1	(0,0):265,(0,1):2,(1,0):163,(1,1):79	0:238,1:6	chr11	+	(73519358, 73519358)	(73556021, 73556021)
SE	chr11:101818762:101818873:+@chr11:101826523:101827674:+@chr11:101828899:101829097:+	0.1	0.04	0.23	0.15	0.07	0.28	-0.05	0.22	('chr11:101818762:101818873:+@chr11:101826523:101827674:+@chr11:101828899:101829097:+.A.up_chr11:101818762:101818873:+@chr11:101826523:101827674:+@chr11:101828899:101829097:+.A.se_chr11:101818762:101818873:+@chr11:101826523:101827674:+@chr11:101828899:101829097:+.A.dn', 'chr11:101818762:101818873:+@chr11:101826523:101827674:+@chr11:101828899:101829097:+.B.up_chr11:101818762:101818873:+@chr11:1018…	(0,0):84,(0,1):6,(1,0):7,(1,1):5	0:7,1:11	(0,0):122,(0,1):5,(1,0):14,(1,1):8	0:16,1:11	chr11	+	(101818762, 101818762)	(101829097, 101829097)
SE	chr11:67980944:67981068:-@chr11:67957384:67957619:-@chr11:67953248:67953395:-	0.88	0.74	0.98	0.92	0.83	0.99	-0.04	0.22	('chr11:67980944:67981068:-@chr11:67957384:67957619:-@chr11:67953248:67953395:-.A.dn_chr11:67980944:67981068:-@chr11:67957384:67957619:-@chr11:67953248:67953395:-.A.se_chr11:67980944:67981068:-@chr11:67957384:67957619:-@chr11:67953248:67953395:-.A.up', 'chr11:67980944:67981068:-@chr11:67957384:67957619:-@chr11:67953248:67953395:-.B.dn_chr11:67980944:67981068:-@chr11:67957384:67957619:-@chr11:6795…	(0,0):192,(0,1):1,(1,0):76,(1,1):24	0:100,1:1	(0,0):227,(0,1):2,(1,0):130,(1,1):21	0:150,1:3	chr11	-	(67953248, 67953248)	(67981068, 67981068)
SE	chr11:118889853:118890027:+@chr11:118890860:118890963:+@chr11:118892470:118892596:+	0.91	0.85	0.96	0.87	0.81	0.91	0.04	0.18	('chr11:118889853:118890027:+@chr11:118890860:118890963:+@chr11:118892470:118892596:+.A.up_chr11:118889853:118890027:+@chr11:118890860:118890963:+@chr11:118892470:118892596:+.A.se_chr11:118889853:118890027:+@chr11:118890860:118890963:+@chr11:118892470:118892596:+.A.dn', 'chr11:118889853:118890027:+@chr11:118890860:118890963:+@chr11:118892470:118892596:+.B.up_chr11:118889853:118890027:+@chr11:1188…	(0,0):301,(0,1):9,(1,0):215,(1,1):95	0:288,1:31	(0,0):323,(0,1):17,(1,0):262,(1,1):79	0:332,1:26	chr11	+	(118889853, 118889853)	(118892596, 118892596)
SE	chr11:117078686:117078780:-@chr11:117077783:117077876:-@chr11:117077397:117077514:-	0.8	0.59	0.95	0.64	0.45	0.83	0.16	0.64	('chr11:117078686:117078780:-@chr11:117077783:117077876:-@chr11:117077397:117077514:-.A.dn_chr11:117078686:117078780:-@chr11:117077783:117077876:-@chr11:117077397:117077514:-.A.se_chr11:117078686:117078780:-@chr11:117077783:117077876:-@chr11:117077397:117077514:-.A.up', 'chr11:117078686:117078780:-@chr11:117077783:117077876:-@chr11:117077397:117077514:-.B.dn_chr11:117078686:117078780:-@chr11:1170…	(0,0):69,(0,1):2,(1,0):33,(1,1):7	0:38,1:4	(0,0):53,(0,1):4,(1,0):24,(1,1):6	0:28,1:6	chr11	-	(117077397, 117077397)	(117078780, 117078780)
SE	chr11:62599426:62599563:-@chr11:62598491:62598582:-@chr11:62595033:62595103:-	0.89	0.71	0.98	0.86	0.6	0.99	0.03	0.28	('chr11:62599426:62599563:-@chr11:62598491:62598582:-@chr11:62595033:62595103:-.A.dn_chr11:62599426:62599563:-@chr11:62598491:62598582:-@chr11:62595033:62595103:-.A.se_chr11:62599426:62599563:-@chr11:62598491:62598582:-@chr11:62595033:62595103:-.A.up', 'chr11:62599426:62599563:-@chr11:62598491:62598582:-@chr11:62595033:62595103:-.B.dn_chr11:62599426:62599563:-@chr11:62598491:62598582:-@chr11:6259…	(0,0):214,(0,1):1,(1,0):37,(1,1):3	0:40,1:1	(0,0):211,(1,0):32,(1,1):9	12:41:00 AM	chr11	-	(62595033, 62595033)	(62599563, 62599563)
SE	chr11:16766148:16766231:+@chr11:16769644:16769704:+@chr11:16774332:16774441:+	0.96	0.92	0.99	0.9	0.85	0.94	0.06	0.46	('chr11:16766148:16766231:+@chr11:16769644:16769704:+@chr11:16774332:16774441:+.A.up_chr11:16766148:16766231:+@chr11:16769644:16769704:+@chr11:16774332:16774441:+.A.se_chr11:16766148:16766231:+@chr11:16769644:16769704:+@chr11:16774332:16774441:+.A.dn', 'chr11:16766148:16766231:+@chr11:16769644:16769704:+@chr11:16774332:16774441:+.B.up_chr11:16766148:16766231:+@chr11:16769644:16769704:+@chr11:1677…	(0,0):670,(0,1):3,(1,0):391,(1,1):46	0:431,1:9	(0,0):797,(0,1):5,(1,0):372,(1,1):71	0:427,1:21	chr11	+	(16766148, 16766148)	(16774441, 16774441)
SE	chr11:82624329:82624428:+@chr11:82624999:82625212:+@chr11:82625765:82625893:+	0.02	0	0.06	0.03	0.01	0.06	-0.01	0.06	('chr11:82624329:82624428:+@chr11:82624999:82625212:+@chr11:82625765:82625893:+.A.up_chr11:82624329:82624428:+@chr11:82624999:82625212:+@chr11:82625765:82625893:+.A.se_chr11:82624329:82624428:+@chr11:82624999:82625212:+@chr11:82625765:82625893:+.A.dn', 'chr11:82624329:82624428:+@chr11:82624999:82625212:+@chr11:82625765:82625893:+.B.up_chr11:82624329:82624428:+@chr11:82624999:82625212:+@chr11:8262…	(0,0):24,(0,1):26,(1,0):1,(1,1):3	0:1,1:29	(0,0):42,(0,1):31,(1,0):3,(1,1):11	0:3,1:42	chr11	+	(82624329, 82624329)	(82625893, 82625893)
SE	chr11:95523625:95523907:+@chr11:95527385:95527523:+@chr11:95532396:95532552:+	0.01	0	0.02	0.01	0	0.03	0	0	('chr11:95523625:95523907:+@chr11:95527385:95527523:+@chr11:95532396:95532552:+.A.up_chr11:95523625:95523907:+@chr11:95527385:95527523:+@chr11:95532396:95532552:+.A.se_chr11:95523625:95523907:+@chr11:95527385:95527523:+@chr11:95532396:95532552:+.A.dn', 'chr11:95523625:95523907:+@chr11:95527385:95527523:+@chr11:95532396:95532552:+.B.up_chr11:95523625:95523907:+@chr11:95527385:95527523:+@chr11:9553…	(0,0):229,(0,1):82,(1,0):1,(1,1):249	0:2,1:330	(0,0):293,(0,1):102,(1,0):2,(1,1):258	0:3,1:359	chr11	+	(95523625, 95523625)	(95532552, 95532552)
SE	chr11:129992200:129992408:+@chr11:129993507:129993674:+@chr11:129996595:129996725:+	0.33	0.3	0.36	0.33	0.3	0.36	0	0.05	('chr11:129992200:129992408:+@chr11:129993507:129993674:+@chr11:129996595:129996725:+.A.up_chr11:129992200:129992408:+@chr11:129993507:129993674:+@chr11:129996595:129996725:+.A.se_chr11:129992200:129992408:+@chr11:129993507:129993674:+@chr11:129996595:129996725:+.A.dn', 'chr11:129992200:129992408:+@chr11:129993507:129993674:+@chr11:129996595:129996725:+.B.up_chr11:129992200:129992408:+@chr11:1299…	(0,0):461,(0,1):322,(1,0):452,(1,1):558	0:602,1:730	(0,0):634,(0,1):463,(1,0):617,(1,1):654	0:846,1:888	chr11	+	(129992200, 129992200)	(129996725, 129996725)
SE	chr11:126152982:126153048:+@chr11:126159560:126159728:+@chr11:126160357:126160480:+	0.34	0.13	0.62	0.7	0.21	0.96	-0.36	2.16	('chr11:126152982:126153048:+@chr11:126159560:126159728:+@chr11:126160357:126160480:+.A.up_chr11:126152982:126153048:+@chr11:126159560:126159728:+@chr11:126160357:126160480:+.A.se_chr11:126152982:126153048:+@chr11:126159560:126159728:+@chr11:126160357:126160480:+.A.dn', 'chr11:126152982:126153048:+@chr11:126159560:126159728:+@chr11:126160357:126160480:+.B.up_chr11:126152982:126153048:+@chr11:1261…	(0,0):80,(0,1):4,(1,0):7	0:7,1:4	(0,0):97,(1,0):3	12:03:00 AM	chr11	+	(126152982, 126152982)	(126160480, 126160480)
SE	chr11:46615378:46615571:-@chr11:46570570:46570601:-@chr11:46569796:46570050:-	0.09	0.01	0.19	0.05	0.01	0.12	0.04	0.17	('chr11:46615378:46615571:-@chr11:46570570:46570601:-@chr11:46569796:46570050:-.A.dn_chr11:46615378:46615571:-@chr11:46570570:46570601:-@chr11:46569796:46570050:-.A.se_chr11:46615378:46615571:-@chr11:46570570:46570601:-@chr11:46569796:46570050:-.A.up', 'chr11:46615378:46615571:-@chr11:46570570:46570601:-@chr11:46569796:46570050:-.B.dn_chr11:46615378:46615571:-@chr11:46570570:46570601:-@chr11:4656…	(0,0):319,(0,1):16,(1,0):2,(1,1):86	0:4,1:100	(0,0):432,(0,1):32,(1,0):2,(1,1):83	0:6,1:111	chr11	-	(46569796, 46569796)	(46615571, 46615571)
SE	chr11:86013253:86013520:+@chr11:86014399:86014572:+@chr11:86017287:86017524:+	0.03	0.01	0.04	0.02	0.01	0.04	0.01	0.03	('chr11:86013253:86013520:+@chr11:86014399:86014572:+@chr11:86017287:86017524:+.A.up_chr11:86013253:86013520:+@chr11:86014399:86014572:+@chr11:86017287:86017524:+.A.se_chr11:86013253:86013520:+@chr11:86014399:86014572:+@chr11:86017287:86017524:+.A.dn', 'chr11:86013253:86013520:+@chr11:86014399:86014572:+@chr11:86017287:86017524:+.B.up_chr11:86013253:86013520:+@chr11:86014399:86014572:+@chr11:8601…	(0,0):183,(0,1):145,(1,0):7,(1,1):256	0:12,1:396	(0,0):248,(0,1):164,(1,0):8,(1,1):243	0:11,1:404	chr11	+	(86013253, 86013253)	(86017524, 86017524)
SE	chr11:506609:506821:-@chr11:504824:504888:-@chr11:502062:502181:-	0.51	0.34	0.73	0.39	0.27	0.54	0.12	0.47	('chr11:506609:506821:-@chr11:504824:504888:-@chr11:502062:502181:-.A.dn_chr11:506609:506821:-@chr11:504824:504888:-@chr11:502062:502181:-.A.se_chr11:506609:506821:-@chr11:504824:504888:-@chr11:502062:502181:-.A.up', 'chr11:506609:506821:-@chr11:504824:504888:-@chr11:502062:502181:-.B.dn_chr11:506609:506821:-@chr11:504824:504888:-@chr11:502062:502181:-.B.up')	(0,0):703,(0,1):3,(1,0):26,(1,1):120	0:78,1:71	(0,0):829,(0,1):8,(1,0):28,(1,1):136	0:82,1:90	chr11	-	(502062, 502062)	(506821, 506821)
SE	chr11:57505080:57505140:+@chr11:57505385:57505498:+@chr11:57506136:57506242:+	0.8	0.58	0.95	0.74	0.53	0.95	0.06	0.41	('chr11:57505080:57505140:+@chr11:57505385:57505498:+@chr11:57506136:57506242:+.A.up_chr11:57505080:57505140:+@chr11:57505385:57505498:+@chr11:57506136:57506242:+.A.se_chr11:57505080:57505140:+@chr11:57505385:57505498:+@chr11:57506136:57506242:+.A.dn', 'chr11:57505080:57505140:+@chr11:57505385:57505498:+@chr11:57506136:57506242:+.B.up_chr11:57505080:57505140:+@chr11:57505385:57505498:+@chr11:5750…	(0,0):569,(0,1):1,(1,0):63,(1,1):17	0:79,1:2	(0,0):655,(1,0):67,(1,1):32	0:87,1:12	chr11	+	(57505080, 57505080)	(57506242, 57506242)
SE	chr11:113105755:113105886:+@chr11:113117090:113117092:+@chr11:113126599:113126723:+	0.55	0.36	0.75	0.59	0.37	0.78	-0.04	0.37	('chr11:113105755:113105886:+@chr11:113117090:113117092:+@chr11:113126599:113126723:+.A.up_chr11:113105755:113105886:+@chr11:113117090:113117092:+@chr11:113126599:113126723:+.A.se_chr11:113105755:113105886:+@chr11:113117090:113117092:+@chr11:113126599:113126723:+.A.dn', 'chr11:113105755:113105886:+@chr11:113117090:113117092:+@chr11:113126599:113126723:+.B.up_chr11:113105755:113105886:+@chr11:1131…	(0,0):197,(0,1):9,(1,0):12,(1,1):20	0:26,1:15	(0,0):233,(0,1):7,(1,0):12,(1,1):14	0:19,1:14	chr11	+	(113105755, 113105755)	(113126723, 113126723)
SE	chr11:46391044:46391100:+@chr11:46391491:46391559:+@chr11:46392863:46392934:+	0.91	0.8	0.98	0.95	0.81	1	-0.04	0.19	('chr11:46391044:46391100:+@chr11:46391491:46391559:+@chr11:46392863:46392934:+.A.up_chr11:46391044:46391100:+@chr11:46391491:46391559:+@chr11:46392863:46392934:+.A.se_chr11:46391044:46391100:+@chr11:46391491:46391559:+@chr11:46392863:46392934:+.A.dn', 'chr11:46391044:46391100:+@chr11:46391491:46391559:+@chr11:46392863:46392934:+.B.up_chr11:46391044:46391100:+@chr11:46391491:46391559:+@chr11:4639…	(0,0):141,(0,1):1,(1,0):66	0:66,1:1	(0,0):136,(1,0):73	0.0506944444444444	chr11	+	(46391044, 46391044)	(46392934, 46392934)
SE	chr11:134054532:134054647:-@chr11:134052908:134053048:-@chr11:134050972:134051079:-	0.04	0.02	0.07	0.03	0.01	0.05	0.01	0.05	('chr11:134054532:134054647:-@chr11:134052908:134053048:-@chr11:134050972:134051079:-.A.dn_chr11:134054532:134054647:-@chr11:134052908:134053048:-@chr11:134050972:134051079:-.A.se_chr11:134054532:134054647:-@chr11:134052908:134053048:-@chr11:134050972:134051079:-.A.up', 'chr11:134054532:134054647:-@chr11:134052908:134053048:-@chr11:134050972:134051079:-.B.dn_chr11:134054532:134054647:-@chr11:1340…	(0,0):187,(0,1):85,(1,0):10,(1,1):31	0:10,1:116	(0,0):236,(0,1):110,(1,0):10,(1,1):36	0:11,1:145	chr11	-	(134050972, 134050972)	(134054647, 134054647)
SE	chr11:18460075:18460192:+@chr11:18467757:18467880:+@chr11:18472510:18472793:+	0.88	0.67	0.99	0.65	0.38	0.9	0.23	0.95	('chr11:18460075:18460192:+@chr11:18467757:18467880:+@chr11:18472510:18472793:+.A.up_chr11:18460075:18460192:+@chr11:18467757:18467880:+@chr11:18472510:18472793:+.A.se_chr11:18460075:18460192:+@chr11:18467757:18467880:+@chr11:18472510:18472793:+.A.dn', 'chr11:18460075:18460192:+@chr11:18467757:18467880:+@chr11:18472510:18472793:+.B.up_chr11:18460075:18460192:+@chr11:18467757:18467880:+@chr11:1847…	(0,0):13,(0,1):1,(1,0):23,(1,1):13	0:35,1:2	(0,0):19,(0,1):1,(1,0):9,(1,1):15	0:18,1:7	chr11	+	(18460075, 18460075)	(18472793, 18472793)
SE	chr11:57505080:57505140:+@chr11:57505826:57505902:+@chr11:57506136:57506242:+	0.91	0.79	0.98	0.91	0.74	0.99	0	0.21	('chr11:57505080:57505140:+@chr11:57505826:57505902:+@chr11:57506136:57506242:+.A.up_chr11:57505080:57505140:+@chr11:57505826:57505902:+@chr11:57506136:57506242:+.A.se_chr11:57505080:57505140:+@chr11:57505826:57505902:+@chr11:57506136:57506242:+.A.dn', 'chr11:57505080:57505140:+@chr11:57505826:57505902:+@chr11:57506136:57506242:+.B.up_chr11:57505080:57505140:+@chr11:57505826:57505902:+@chr11:5750…	(0,0):555,(0,1):1,(1,0):77,(1,1):17	0:94,1:1	(0,0):645,(1,0):77,(1,1):32	0:99,1:10	chr11	+	(57505080, 57505080)	(57506242, 57506242)
SE	chr11:66055069:66055147:-@chr11:66053172:66053229:-@chr11:66052852:66053007:-	0.97	0.9	1	0.93	0.86	0.98	0.04	0.16	('chr11:66055069:66055147:-@chr11:66053172:66053229:-@chr11:66052852:66053007:-.A.dn_chr11:66055069:66055147:-@chr11:66053172:66053229:-@chr11:66052852:66053007:-.A.se_chr11:66055069:66055147:-@chr11:66053172:66053229:-@chr11:66052852:66053007:-.A.up', 'chr11:66055069:66055147:-@chr11:66053172:66053229:-@chr11:66052852:66053007:-.B.dn_chr11:66055069:66055147:-@chr11:66053172:66053229:-@chr11:6605…	(0,0):279,(1,0):120,(1,1):31	0.104861111111111	(0,0):350,(0,1):2,(1,0):122,(1,1):32	0:149,1:7	chr11	-	(66052852, 66052852)	(66055147, 66055147)
SE	chr11:82708266:82708366:-@chr11:82705081:82705164:-@chr11:82698629:82698812:-	0.81	0.58	0.97	0.66	0.35	0.89	0.15	0.69	('chr11:82708266:82708366:-@chr11:82705081:82705164:-@chr11:82698629:82698812:-.A.dn_chr11:82708266:82708366:-@chr11:82705081:82705164:-@chr11:82698629:82698812:-.A.se_chr11:82708266:82708366:-@chr11:82705081:82705164:-@chr11:82698629:82698812:-.A.up', 'chr11:82708266:82708366:-@chr11:82705081:82705164:-@chr11:82698629:82698812:-.B.dn_chr11:82708266:82708366:-@chr11:82705081:82705164:-@chr11:8269…	(0,0):39,(1,0):16,(1,1):8	0:23,1:1	(0,0):47,(0,1):1,(1,0):9,(1,1):7	0:11,1:6	chr11	-	(82698629, 82698629)	(82708366, 82708366)
SE	chr11:75273872:75273929:+@chr11:75274772:75274815:+@chr11:75277361:75278016:+	0.24	0.11	0.41	0.2	0.07	0.39	0.04	0.3	('chr11:75273872:75273929:+@chr11:75274772:75274815:+@chr11:75277361:75278016:+.A.up_chr11:75273872:75273929:+@chr11:75274772:75274815:+@chr11:75277361:75278016:+.A.se_chr11:75273872:75273929:+@chr11:75274772:75274815:+@chr11:75277361:75278016:+.A.dn', 'chr11:75273872:75273929:+@chr11:75274772:75274815:+@chr11:75277361:75278016:+.B.up_chr11:75273872:75273929:+@chr11:75274772:75274815:+@chr11:7527…	(0,0):183,(0,1):5,(1,0):6,(1,1):300	0:113,1:198	(0,0):145,(0,1):7,(1,0):4,(1,1):222	0:61,1:172	chr11	+	(75273872, 75273872)	(75278016, 75278016)
SE	chr11:680963:681089:-@chr11:679978:680074:-@chr11:679688:679816:-	0.02	0.01	0.04	0.02	0.01	0.03	0	0	('chr11:680963:681089:-@chr11:679978:680074:-@chr11:679688:679816:-.A.dn_chr11:680963:681089:-@chr11:679978:680074:-@chr11:679688:679816:-.A.se_chr11:680963:681089:-@chr11:679978:680074:-@chr11:679688:679816:-.A.up', 'chr11:680963:681089:-@chr11:679978:680074:-@chr11:679688:679816:-.B.dn_chr11:680963:681089:-@chr11:679978:680074:-@chr11:679688:679816:-.B.up')	(0,0):160,(0,1):159,(1,0):9,(1,1):95	0:12,1:251	(0,0):199,(0,1):171,(1,0):9,(1,1):120	0:10,1:290	chr11	-	(679688, 679688)	(681089, 681089)
SE	chr11:82611277:82611557:-@chr11:82595865:82595927:-@chr11:82571019:82571159:-	0.02	0	0.06	0.01	0	0.03	0.01	0.05	('chr11:82611277:82611557:-@chr11:82595865:82595927:-@chr11:82571019:82571159:-.A.dn_chr11:82611277:82611557:-@chr11:82595865:82595927:-@chr11:82571019:82571159:-.A.se_chr11:82611277:82611557:-@chr11:82595865:82595927:-@chr11:82571019:82571159:-.A.up', 'chr11:82611277:82611557:-@chr11:82595865:82595927:-@chr11:82571019:82571159:-.B.dn_chr11:82611277:82611557:-@chr11:82595865:82595927:-@chr11:8257…	(0,0):193,(0,1):62,(1,0):2,(1,1):136	0:7,1:193	(0,0):243,(0,1):69,(1,0):1,(1,1):186	0:1,1:255	chr11	-	(82571019, 82571019)	(82611557, 82611557)
SE	chr11:18022044:18022104:-@chr11:18021041:18021119:-@chr11:18017343:18017456:-	0.11	0.07	0.17	0.08	0.05	0.12	0.03	0.11	('chr11:18022044:18022104:-@chr11:18021041:18021119:-@chr11:18017343:18017456:-.A.dn_chr11:18022044:18022104:-@chr11:18021041:18021119:-@chr11:18017343:18017456:-.A.se_chr11:18022044:18022104:-@chr11:18021041:18021119:-@chr11:18017343:18017456:-.A.up', 'chr11:18022044:18022104:-@chr11:18021041:18021119:-@chr11:18017343:18017456:-.B.dn_chr11:18022044:18022104:-@chr11:18021041:18021119:-@chr11:1801…	(0,0):123,(0,1):34,(1,0):18,(1,1):40	0:19,1:73	(0,0):205,(0,1):64,(1,0):23,(1,1):63	0:25,1:125	chr11	-	(18017343, 18017343)	(18022104, 18022104)
SE	chr11:47196566:47196649:-@chr11:47195310:47195391:-@chr11:47194977:47195033:-	0.87	0.74	0.96	0.96	0.84	1	-0.09	0.38	('chr11:47196566:47196649:-@chr11:47195310:47195391:-@chr11:47194977:47195033:-.A.dn_chr11:47196566:47196649:-@chr11:47195310:47195391:-@chr11:47194977:47195033:-.A.se_chr11:47196566:47196649:-@chr11:47195310:47195391:-@chr11:47194977:47195033:-.A.up', 'chr11:47196566:47196649:-@chr11:47195310:47195391:-@chr11:47194977:47195033:-.B.dn_chr11:47196566:47196649:-@chr11:47195310:47195391:-@chr11:4719…	(0,0):196,(0,1):2,(1,0):69	0:69,1:2	(0,0):192,(1,0):75	0.0520833333333333	chr11	-	(47194977, 47194977)	(47196649, 47196649)
SE	chr11:43904635:43904738:+@chr11:43905533:43905567:+@chr11:43908156:43908203:+	0.92	0.78	0.99	0.93	0.81	0.99	-0.01	0.15	('chr11:43904635:43904738:+@chr11:43905533:43905567:+@chr11:43908156:43908203:+.A.up_chr11:43904635:43904738:+@chr11:43905533:43905567:+@chr11:43908156:43908203:+.A.se_chr11:43904635:43904738:+@chr11:43905533:43905567:+@chr11:43908156:43908203:+.A.dn', 'chr11:43904635:43904738:+@chr11:43905533:43905567:+@chr11:43908156:43908203:+.B.up_chr11:43904635:43904738:+@chr11:43905533:43905567:+@chr11:4390…	(0,0):127,(0,1):1,(1,0):34	0:34,1:1	(0,0):132,(1,0):38,(1,1):3	12:41:00 AM	chr11	+	(43904635, 43904635)	(43908203, 43908203)
SE	chr11:8008445:8009263:+@chr11:8013328:8013398:+@chr11:8013631:8013710:+	1	0.99	1	1	0.99	1	0	0	('chr11:8008445:8009263:+@chr11:8013328:8013398:+@chr11:8013631:8013710:+.A.up_chr11:8008445:8009263:+@chr11:8013328:8013398:+@chr11:8013631:8013710:+.A.se_chr11:8008445:8009263:+@chr11:8013328:8013398:+@chr11:8013631:8013710:+.A.dn', 'chr11:8008445:8009263:+@chr11:8013328:8013398:+@chr11:8013631:8013710:+.B.up_chr11:8008445:8009263:+@chr11:8013328:8013398:+@chr11:8013631:8013710:+.B.dn')	(0,0):601,(0,1):1,(1,0):646,(1,1):940	0:1579,1:8	(0,0):620,(0,1):1,(1,0):731,(1,1):932	0:1654,1:10	chr11	+	(8008445, 8008445)	(8013710, 8013710)
SE	chr11:32605378:32605475:+@chr11:32608558:32608690:+@chr11:32611093:32611187:+	0.9	0.84	0.94	0.9	0.84	0.94	0	0.09	('chr11:32605378:32605475:+@chr11:32608558:32608690:+@chr11:32611093:32611187:+.A.up_chr11:32605378:32605475:+@chr11:32608558:32608690:+@chr11:32611093:32611187:+.A.se_chr11:32605378:32605475:+@chr11:32608558:32608690:+@chr11:32611093:32611187:+.A.dn', 'chr11:32605378:32605475:+@chr11:32608558:32608690:+@chr11:32611093:32611187:+.B.up_chr11:32605378:32605475:+@chr11:32608558:32608690:+@chr11:3261…	(0,0):2705,(0,1):11,(1,0):432,(1,1):43	0:469,1:17	(0,0):3563,(0,1):13,(1,0):553,(1,1):70	0:616,1:20	chr11	+	(32605378, 32605378)	(32611187, 32611187)
SE	chr11:62378351:62378464:-@chr11:62378108:62378240:-@chr11:62377101:62377168:-	0.08	0.02	0.16	0.08	0.03	0.18	0	0.12	('chr11:62378351:62378464:-@chr11:62378108:62378240:-@chr11:62377101:62377168:-.A.dn_chr11:62378351:62378464:-@chr11:62378108:62378240:-@chr11:62377101:62377168:-.A.se_chr11:62378351:62378464:-@chr11:62378108:62378240:-@chr11:62377101:62377168:-.A.up', 'chr11:62378351:62378464:-@chr11:62378108:62378240:-@chr11:62377101:62377168:-.B.dn_chr11:62378351:62378464:-@chr11:62378108:62378240:-@chr11:6237…	(0,0):120,(0,1):12,(1,0):3,(1,1):3	0:4,1:14	(0,0):122,(0,1):13,(1,0):3,(1,1):2	0:3,1:15	chr11	-	(62377101, 62377101)	(62378464, 62378464)
SE	chr11:67374429:67374547:+@chr11:67374837:67375087:+@chr11:67375867:67375949:+	0.04	0.03	0.05	0.04	0.03	0.05	0	0	('chr11:67374429:67374547:+@chr11:67374837:67375087:+@chr11:67375867:67375949:+.A.up_chr11:67374429:67374547:+@chr11:67374837:67375087:+@chr11:67375867:67375949:+.A.se_chr11:67374429:67374547:+@chr11:67374837:67375087:+@chr11:67375867:67375949:+.A.dn', 'chr11:67374429:67374547:+@chr11:67374837:67375087:+@chr11:67375867:67375949:+.B.up_chr11:67374429:67374547:+@chr11:67374837:67375087:+@chr11:6737…	(0,0):932,(0,1):254,(1,0):60,(1,1):46	0:64,1:296	(0,0):884,(0,1):269,(1,0):60,(1,1):52	0:62,1:319	chr11	+	(67374429, 67374429)	(67375949, 67375949)
SE	chr11:129939716:129939977:+@chr11:129971265:129971408:+@chr11:129979324:129979497:+	0	0	0.01	0	0	0.01	0	0	('chr11:129939716:129939977:+@chr11:129971265:129971408:+@chr11:129979324:129979497:+.A.up_chr11:129939716:129939977:+@chr11:129971265:129971408:+@chr11:129979324:129979497:+.A.se_chr11:129939716:129939977:+@chr11:129971265:129971408:+@chr11:129979324:129979497:+.A.dn', 'chr11:129939716:129939977:+@chr11:129971265:129971408:+@chr11:129979324:129979497:+.B.up_chr11:129939716:129939977:+@chr11:1299…	(0,0):463,(0,1):178,(1,1):222	0:0,1:400	(0,0):601,(0,1):235,(1,0):1,(1,1):256	0:1,1:491	chr11	+	(129939716, 129939716)	(129979497, 129979497)
SE	chr11:6495021:6495214:-@chr11:6494314:6494478:-@chr11:6486795:6486962:-	0.4	0.17	0.65	0.34	0.17	0.55	0.06	0.44	('chr11:6495021:6495214:-@chr11:6494314:6494478:-@chr11:6486795:6486962:-.A.dn_chr11:6495021:6495214:-@chr11:6494314:6494478:-@chr11:6486795:6486962:-.A.se_chr11:6495021:6495214:-@chr11:6494314:6494478:-@chr11:6486795:6486962:-.A.up', 'chr11:6495021:6495214:-@chr11:6494314:6494478:-@chr11:6486795:6486962:-.B.dn_chr11:6495021:6495214:-@chr11:6494314:6494478:-@chr11:6486795:6486962:-.B.up')	(0,0):43,(0,1):7,(1,0):8,(1,1):5	0:9,1:11	(0,0):70,(0,1):9,(1,0):9,(1,1):4	0:10,1:12	chr11	-	(6486795, 6486795)	(6495214, 6495214)
SE	chr11:65154508:65154592:+@chr11:65156856:65156999:+@chr11:65161044:65161145:+	0.74	0.4	0.96	0.67	0.39	0.92	0.07	0.69	('chr11:65154508:65154592:+@chr11:65156856:65156999:+@chr11:65161044:65161145:+.A.up_chr11:65154508:65154592:+@chr11:65156856:65156999:+@chr11:65161044:65161145:+.A.se_chr11:65154508:65154592:+@chr11:65156856:65156999:+@chr11:65161044:65161145:+.A.dn', 'chr11:65154508:65154592:+@chr11:65156856:65156999:+@chr11:65161044:65161145:+.B.up_chr11:65154508:65154592:+@chr11:65156856:65156999:+@chr11:6516…	(0,0):187,(1,0):10,(1,1):1	12:11:00 AM	(0,0):170,(0,1):1,(1,0):13,(1,1):1	0:13,1:2	chr11	+	(65154508, 65154508)	(65161145, 65161145)
SE	chr11:76248839:76248994:+@chr11:76250643:76250684:+@chr11:76253260:76253411:+	0.56	0.23	0.85	0.63	0.36	0.83	-0.07	0.65	('chr11:76248839:76248994:+@chr11:76250643:76250684:+@chr11:76253260:76253411:+.A.up_chr11:76248839:76248994:+@chr11:76250643:76250684:+@chr11:76253260:76253411:+.A.se_chr11:76248839:76248994:+@chr11:76250643:76250684:+@chr11:76253260:76253411:+.A.dn', 'chr11:76248839:76248994:+@chr11:76250643:76250684:+@chr11:76253260:76253411:+.B.up_chr11:76248839:76248994:+@chr11:76250643:76250684:+@chr11:7625…	(0,0):117,(0,1):2,(1,0):4,(1,1):4	0:6,1:4	(0,0):144,(0,1):2,(1,0):10,(1,1):13	0:18,1:7	chr11	+	(76248839, 76248839)	(76253411, 76253411)
SE	chr11:93474793:93474894:+@chr11:93480468:93480614:+@chr11:93483512:93483610:+	0.87	0.67	0.98	0.93	0.77	1	-0.06	0.27	('chr11:93474793:93474894:+@chr11:93480468:93480614:+@chr11:93483512:93483610:+.A.up_chr11:93474793:93474894:+@chr11:93480468:93480614:+@chr11:93483512:93483610:+.A.se_chr11:93474793:93474894:+@chr11:93480468:93480614:+@chr11:93483512:93483610:+.A.dn', 'chr11:93474793:93474894:+@chr11:93480468:93480614:+@chr11:93483512:93483610:+.B.up_chr11:93474793:93474894:+@chr11:93480468:93480614:+@chr11:9348…	(0,0):259,(0,1):1,(1,0):44,(1,1):3	0:47,1:1	(0,0):362,(0,1):1,(1,0):91,(1,1):7	0:95,1:4	chr11	+	(93474793, 93474793)	(93483610, 93483610)
SE	chr11:93474793:93474894:+@chr11:93475129:93475232:+@chr11:93480463:93480614:+	0.08	0.02	0.17	0.04	0.01	0.1	0.04	0.14	('chr11:93474793:93474894:+@chr11:93475129:93475232:+@chr11:93480463:93480614:+.A.up_chr11:93474793:93474894:+@chr11:93475129:93475232:+@chr11:93480463:93480614:+.A.se_chr11:93474793:93474894:+@chr11:93475129:93475232:+@chr11:93480463:93480614:+.A.dn', 'chr11:93474793:93474894:+@chr11:93475129:93475232:+@chr11:93480463:93480614:+.B.up_chr11:93474793:93474894:+@chr11:93475129:93475232:+@chr11:9348…	(0,0):187,(0,1):15,(1,0):3,(1,1):16	0:6,1:28	(0,0):275,(0,1):27,(1,0):3,(1,1):28	0:4,1:54	chr11	+	(93474793, 93474793)	(93480614, 93480614)
SE	chr11:34937775:34937939:-@chr11:34916557:34916657:-@chr11:34912051:34912099:-	0.76	0.63	0.87	0.71	0.59	0.81	0.05	0.27	('chr11:34937775:34937939:-@chr11:34916557:34916657:-@chr11:34912051:34912099:-.A.dn_chr11:34937775:34937939:-@chr11:34916557:34916657:-@chr11:34912051:34912099:-.A.se_chr11:34937775:34937939:-@chr11:34916557:34916657:-@chr11:34912051:34912099:-.A.up', 'chr11:34937775:34937939:-@chr11:34916557:34916657:-@chr11:34912051:34912099:-.B.dn_chr11:34937775:34937939:-@chr11:34916557:34916657:-@chr11:3491…	(0,0):621,(0,1):8,(1,0):89,(1,1):22	0:106,1:13	(0,0):782,(0,1):13,(1,0):100,(1,1):18	0:115,1:16	chr11	-	(34912051, 34912051)	(34937939, 34937939)
SE	chr11:89951303:89951352:-@chr11:89948342:89948398:-@chr11:89947186:89947343:-	0.91	0.81	0.98	0.97	0.91	1	-0.06	0.21	('chr11:89951303:89951352:-@chr11:89948342:89948398:-@chr11:89947186:89947343:-.A.dn_chr11:89951303:89951352:-@chr11:89948342:89948398:-@chr11:89947186:89947343:-.A.se_chr11:89951303:89951352:-@chr11:89948342:89948398:-@chr11:89947186:89947343:-.A.up', 'chr11:89951303:89951352:-@chr11:89948342:89948398:-@chr11:89947186:89947343:-.B.dn_chr11:89951303:89951352:-@chr11:89948342:89948398:-@chr11:8994…	(0,0):201,(0,1):1,(1,0):82,(1,1):48	0:130,1:1	(0,0):311,(1,0):127,(1,1):69	0.136111111111111	chr11	-	(89947186, 89947186)	(89951352, 89951352)
SE	chr11:93474793:93474894:+@chr11:93475129:93475260:+@chr11:93480463:93480614:+	0.09	0.03	0.18	0.06	0.03	0.13	0.03	0.13	('chr11:93474793:93474894:+@chr11:93475129:93475260:+@chr11:93480463:93480614:+.A.up_chr11:93474793:93474894:+@chr11:93475129:93475260:+@chr11:93480463:93480614:+.A.se_chr11:93474793:93474894:+@chr11:93475129:93475260:+@chr11:93480463:93480614:+.A.dn', 'chr11:93474793:93474894:+@chr11:93475129:93475260:+@chr11:93480463:93480614:+.B.up_chr11:93474793:93474894:+@chr11:93475129:93475260:+@chr11:9348…	(0,0):186,(0,1):15,(1,0):4,(1,1):16	0:4,1:31	(0,0):273,(0,1):31,(1,0):5,(1,1):24	0:6,1:54	chr11	+	(93474793, 93474793)	(93480614, 93480614)
SE	chr11:18416159:18416433:+@chr11:18418027:18418157:+@chr11:18418366:18418515:+	0.14	0.09	0.2	0.04	0.02	0.07	0.1	56.25	('chr11:18416159:18416433:+@chr11:18418027:18418157:+@chr11:18418366:18418515:+.A.up_chr11:18416159:18416433:+@chr11:18418027:18418157:+@chr11:18418366:18418515:+.A.se_chr11:18416159:18416433:+@chr11:18418027:18418157:+@chr11:18418366:18418515:+.A.dn', 'chr11:18416159:18416433:+@chr11:18418027:18418157:+@chr11:18418366:18418515:+.B.up_chr11:18416159:18416433:+@chr11:18418027:18418157:+@chr11:1841…	(0,0):1665,(0,1):1,(1,0):26,(1,1):411	0:64,1:374	(0,0):2477,(0,1):2,(1,0):12,(1,1):633	0:29,1:618	chr11	+	(18416159, 18416159)	(18418515, 18418515)
SE	chr11:18316567:18316716:-@chr11:18314446:18314523:-@chr11:18309440:18309560:-	0.79	0.6	0.92	0.96	0.86	1	-0.17	1.84	('chr11:18316567:18316716:-@chr11:18314446:18314523:-@chr11:18309440:18309560:-.A.dn_chr11:18316567:18316716:-@chr11:18314446:18314523:-@chr11:18309440:18309560:-.A.se_chr11:18316567:18316716:-@chr11:18314446:18314523:-@chr11:18309440:18309560:-.A.up', 'chr11:18316567:18316716:-@chr11:18314446:18314523:-@chr11:18309440:18309560:-.B.dn_chr11:18316567:18316716:-@chr11:18314446:18314523:-@chr11:1830…	(0,0):352,(0,1):1,(1,0):30,(1,1):14	0:39,1:6	(0,0):454,(1,0):50,(1,1):23	0.0506944444444444	chr11	-	(18309440, 18309440)	(18316716, 18316716)
SE	chr11:117198798:117198924:+@chr11:117206321:117206396:+@chr11:117209282:117209384:+	0.4	0.25	0.57	0.54	0.31	0.79	-0.14	0.6	('chr11:117198798:117198924:+@chr11:117206321:117206396:+@chr11:117209282:117209384:+.A.up_chr11:117198798:117198924:+@chr11:117206321:117206396:+@chr11:117209282:117209384:+.A.se_chr11:117198798:117198924:+@chr11:117206321:117206396:+@chr11:117209282:117209384:+.A.dn', 'chr11:117198798:117198924:+@chr11:117206321:117206396:+@chr11:117209282:117209384:+.B.up_chr11:117198798:117198924:+@chr11:1172…	(0,0):78,(0,1):9,(1,0):16,(1,1):5	0:17,1:13	(0,0):88,(0,1):3,(1,0):9,(1,1):2	0:9,1:5	chr11	+	(117198798, 117198798)	(117209384, 117209384)
SE	chr11:33182845:33183037:-@chr11:33166416:33166519:-@chr11:33163431:33163532:-	0.01	0	0.03	0.01	0	0.02	0	0	('chr11:33182845:33183037:-@chr11:33166416:33166519:-@chr11:33163431:33163532:-.A.dn_chr11:33182845:33183037:-@chr11:33166416:33166519:-@chr11:33163431:33163532:-.A.se_chr11:33182845:33183037:-@chr11:33166416:33166519:-@chr11:33163431:33163532:-.A.up', 'chr11:33182845:33183037:-@chr11:33166416:33166519:-@chr11:33163431:33163532:-.B.dn_chr11:33182845:33183037:-@chr11:33166416:33166519:-@chr11:3316…	(0,0):335,(0,1):70,(1,1):52	0:0,1:122	(0,0):429,(0,1):104,(1,0):2,(1,1):79	0:3,1:182	chr11	-	(33163431, 33163431)	(33183037, 33183037)
SE	chr11:17304336:17304490:+@chr11:17308181:17308260:+@chr11:17312787:17312912:+	0.51	0.27	0.82	0.28	0.17	0.44	0.23	0.93	('chr11:17304336:17304490:+@chr11:17308181:17308260:+@chr11:17312787:17312912:+.A.up_chr11:17304336:17304490:+@chr11:17308181:17308260:+@chr11:17312787:17312912:+.A.se_chr11:17304336:17304490:+@chr11:17308181:17308260:+@chr11:17312787:17312912:+.A.dn', 'chr11:17304336:17304490:+@chr11:17308181:17308260:+@chr11:17312787:17312912:+.B.up_chr11:17304336:17304490:+@chr11:17308181:17308260:+@chr11:1731…	(0,0):155,(0,1):1,(1,0):14,(1,1):46	0:49,1:12	(0,0):213,(0,1):7,(1,0):17,(1,1):78	0:51,1:51	chr11	+	(17304336, 17304336)	(17312912, 17312912)
SE	chr11:75110535:75110621:+@chr11:75111738:75111868:+@chr11:75112684:75112777:+	1	1	1	1	1	1	0	0	('chr11:75110535:75110621:+@chr11:75111738:75111868:+@chr11:75112684:75112777:+.A.up_chr11:75110535:75110621:+@chr11:75111738:75111868:+@chr11:75112684:75112777:+.A.se_chr11:75110535:75110621:+@chr11:75111738:75111868:+@chr11:75112684:75112777:+.A.dn', 'chr11:75110535:75110621:+@chr11:75111738:75111868:+@chr11:75112684:75112777:+.B.up_chr11:75110535:75110621:+@chr11:75111738:75111868:+@chr11:7511…	(0,0):2084,(1,0):10544,(1,1):352	0:10896	(0,0):2560,(0,1):2,(1,0):12747,(1,1):574	0:13320,1:3	chr11	+	(75110535, 75110535)	(75112777, 75112777)
SE	chr11:774008:774113:-@chr11:773428:773629:-@chr11:772427:772521:-	0.92	0.78	0.99	0.78	0.59	0.92	0.14	0.68	('chr11:774008:774113:-@chr11:773428:773629:-@chr11:772427:772521:-.A.dn_chr11:774008:774113:-@chr11:773428:773629:-@chr11:772427:772521:-.A.se_chr11:774008:774113:-@chr11:773428:773629:-@chr11:772427:772521:-.A.up', 'chr11:774008:774113:-@chr11:773428:773629:-@chr11:772427:772521:-.B.dn_chr11:774008:774113:-@chr11:773428:773629:-@chr11:772427:772521:-.B.up')	(0,0):188,(1,0):67,(1,1):3	0.0486111111111111	(0,0):217,(0,1):3,(1,0):80,(1,1):9	0:89,1:3	chr11	-	(772427, 772427)	(774113, 774113)
SE	chr11:124747415:124747554:+@chr11:124748194:124748332:+@chr11:124748480:124748692:+	0.83	0.63	0.96	0.66	0.42	0.88	0.17	0.73	('chr11:124747415:124747554:+@chr11:124748194:124748332:+@chr11:124748480:124748692:+.A.up_chr11:124747415:124747554:+@chr11:124748194:124748332:+@chr11:124748480:124748692:+.A.se_chr11:124747415:124747554:+@chr11:124748194:124748332:+@chr11:124748480:124748692:+.A.dn', 'chr11:124747415:124747554:+@chr11:124748194:124748332:+@chr11:124748480:124748692:+.B.up_chr11:124747415:124747554:+@chr11:1247…	(0,0):99,(0,1):1,(1,0):23,(1,1):14	0:32,1:6	(0,0):58,(0,1):2,(1,0):15,(1,1):14	0:28,1:3	chr11	+	(124747415, 124747415)	(124748692, 124748692)
SE	chr11:120278447:120278532:+@chr11:120280103:120280159:+@chr11:120291462:120291560:+	0.3	0.21	0.41	0.34	0.24	0.46	-0.04	0.23	('chr11:120278447:120278532:+@chr11:120280103:120280159:+@chr11:120291462:120291560:+.A.up_chr11:120278447:120278532:+@chr11:120280103:120280159:+@chr11:120291462:120291560:+.A.se_chr11:120278447:120278532:+@chr11:120280103:120280159:+@chr11:120291462:120291560:+.A.dn', 'chr11:120278447:120278532:+@chr11:120280103:120280159:+@chr11:120291462:120291560:+.B.up_chr11:120278447:120278532:+@chr11:1202…	(0,0):257,(0,1):24,(1,0):35,(1,1):22	0:36,1:45	(0,0):310,(0,1):23,(1,0):36,(1,1):18	0:40,1:37	chr11	+	(120278447, 120278447)	(120291560, 120291560)
SE	chr11:1974012:1974085:+@chr11:1976841:1977011:+@chr11:1977486:1977839:+	0.03	0.02	0.04	0.01	0.01	0.02	0.02	0.71	('chr11:1974012:1974085:+@chr11:1976841:1977011:+@chr11:1977486:1977839:+.A.up_chr11:1974012:1974085:+@chr11:1976841:1977011:+@chr11:1977486:1977839:+.A.se_chr11:1974012:1974085:+@chr11:1976841:1977011:+@chr11:1977486:1977839:+.A.dn', 'chr11:1974012:1974085:+@chr11:1976841:1977011:+@chr11:1977486:1977839:+.B.up_chr11:1974012:1974085:+@chr11:1976841:1977011:+@chr11:1977486:1977839:+.B.dn')	(0,0):611,(0,1):349,(1,0):23,(1,1):458	0:36,1:794	(0,0):689,(0,1):507,(1,0):12,(1,1):674	0:17,1:1176	chr11	+	(1974012, 1974012)	(1977839, 1977839)
SE	chr11:59577328:59577393:-@chr11:59576206:59576345:-@chr11:59575174:59575322:-	0.01	0	0.02	0.02	0.01	0.04	-0.01	0.03	('chr11:59577328:59577393:-@chr11:59576206:59576345:-@chr11:59575174:59575322:-.A.dn_chr11:59577328:59577393:-@chr11:59576206:59576345:-@chr11:59575174:59575322:-.A.se_chr11:59577328:59577393:-@chr11:59576206:59576345:-@chr11:59575174:59575322:-.A.up', 'chr11:59577328:59577393:-@chr11:59576206:59576345:-@chr11:59575174:59575322:-.B.dn_chr11:59577328:59577393:-@chr11:59576206:59576345:-@chr11:5957…	(0,0):176,(0,1):64,(1,0):1,(1,1):44	0:2,1:107	(0,0):179,(0,1):65,(1,0):4,(1,1):57	0:4,1:122	chr11	-	(59575174, 59575174)	(59577393, 59577393)
SE	chr11:47493743:47493909:-@chr11:47493550:47493654:-@chr11:47491846:47492107:-	0.53	0.38	0.7	0.53	0.37	0.7	0	0.31	('chr11:47493743:47493909:-@chr11:47493550:47493654:-@chr11:47491846:47492107:-.A.dn_chr11:47493743:47493909:-@chr11:47493550:47493654:-@chr11:47491846:47492107:-.A.se_chr11:47493743:47493909:-@chr11:47493550:47493654:-@chr11:47491846:47492107:-.A.up', 'chr11:47493743:47493909:-@chr11:47493550:47493654:-@chr11:47491846:47492107:-.B.dn_chr11:47493743:47493909:-@chr11:47493550:47493654:-@chr11:4749…	(0,0):1420,(0,1):3,(1,0):39,(1,1):179	0:158,1:63	(0,0):1356,(0,1):1,(1,0):38,(1,1):185	0:158,1:66	chr11	-	(47491846, 47491846)	(47493909, 47493909)
SE	chr11:68228186:68228295:+@chr11:68272613:68272739:+@chr11:68282496:68282634:+	0.89	0.73	0.98	0.69	0.49	0.85	0.2	1.14	('chr11:68228186:68228295:+@chr11:68272613:68272739:+@chr11:68282496:68282634:+.A.up_chr11:68228186:68228295:+@chr11:68272613:68272739:+@chr11:68282496:68282634:+.A.se_chr11:68228186:68228295:+@chr11:68272613:68272739:+@chr11:68282496:68282634:+.A.dn', 'chr11:68228186:68228295:+@chr11:68272613:68272739:+@chr11:68282496:68282634:+.B.up_chr11:68228186:68228295:+@chr11:68272613:68272739:+@chr11:6828…	(0,0):521,(0,1):1,(1,0):32,(1,1):1	0:33,1:1	(0,0):666,(0,1):4,(1,0):27,(1,1):2	0:28,1:5	chr11	+	(68228186, 68228186)	(68282634, 68282634)
SE	chr11:118430500:118430579:-@chr11:118428453:118428605:-@chr11:118427621:118427760:-	0.2	0.09	0.38	0.15	0.07	0.26	0.05	0.24	('chr11:118430500:118430579:-@chr11:118428453:118428605:-@chr11:118427621:118427760:-.A.dn_chr11:118430500:118430579:-@chr11:118428453:118428605:-@chr11:118427621:118427760:-.A.se_chr11:118430500:118430579:-@chr11:118428453:118428605:-@chr11:118427621:118427760:-.A.up', 'chr11:118430500:118430579:-@chr11:118428453:118428605:-@chr11:118427621:118427760:-.B.dn_chr11:118430500:118430579:-@chr11:1184…	(0,0):78,(0,1):11,(1,0):11,(1,1):9	0:11,1:20	(0,0):76,(0,1):12,(1,0):7,(1,1):8	0:9,1:18	chr11	-	(118427621, 118427621)	(118430579, 118430579)
SE	chr11:57573354:57573507:+@chr11:57573933:57573950:+@chr11:57574387:57574455:+	0.13	0.06	0.22	0.08	0.03	0.17	0.05	0.23	('chr11:57573354:57573507:+@chr11:57573933:57573950:+@chr11:57574387:57574455:+.A.up_chr11:57573354:57573507:+@chr11:57573933:57573950:+@chr11:57574387:57574455:+.A.se_chr11:57573354:57573507:+@chr11:57573933:57573950:+@chr11:57574387:57574455:+.A.dn', 'chr11:57573354:57573507:+@chr11:57573933:57573950:+@chr11:57574387:57574455:+.B.up_chr11:57573354:57573507:+@chr11:57573933:57573950:+@chr11:5757…	(0,0):94,(0,1):39,(1,0):8,(1,1):39	0:11,1:75	(0,0):77,(0,1):41,(1,0):5,(1,1):54	0:6,1:94	chr11	+	(57573354, 57573354)	(57574455, 57574455)
SE	chr11:108093559:108093913:+@chr11:108095511:108095598:+@chr11:108098322:108098423:+	0.13	0.06	0.24	0.18	0.07	0.34	-0.05	0.26	('chr11:108093559:108093913:+@chr11:108095511:108095598:+@chr11:108098322:108098423:+.A.up_chr11:108093559:108093913:+@chr11:108095511:108095598:+@chr11:108098322:108098423:+.A.se_chr11:108093559:108093913:+@chr11:108095511:108095598:+@chr11:108098322:108098423:+.A.dn', 'chr11:108093559:108093913:+@chr11:108095511:108095598:+@chr11:108098322:108098423:+.B.up_chr11:108093559:108093913:+@chr11:1080…	(0,0):248,(0,1):30,(1,0):7,(1,1):21	0:10,1:48	(0,0):264,(0,1):15,(1,0):5,(1,1):26	0:9,1:37	chr11	+	(108093559, 108093559)	(108098423, 108098423)
SE	chr11:67168160:67168390:-@chr11:67167032:67167136:-@chr11:67166411:67166634:-	0.99	0.99	1	0.99	0.98	1	0	0	('chr11:67168160:67168390:-@chr11:67167032:67167136:-@chr11:67166411:67166634:-.A.dn_chr11:67168160:67168390:-@chr11:67167032:67167136:-@chr11:67166411:67166634:-.A.se_chr11:67168160:67168390:-@chr11:67167032:67167136:-@chr11:67166411:67166634:-.A.up', 'chr11:67168160:67168390:-@chr11:67167032:67167136:-@chr11:67166411:67166634:-.B.dn_chr11:67168160:67168390:-@chr11:67167032:67167136:-@chr11:6716…	(0,0):325,(0,1):1,(1,0):749,(1,1):492	0:1239,1:3	(0,0):423,(0,1):1,(1,0):998,(1,1):599	0:1590,1:8	chr11	-	(67166411, 67166411)	(67168390, 67168390)
SE	chr11:111680367:111680497:-@chr11:111675818:111676039:-@chr11:111652919:111657244:-	0.08	0.04	0.15	0.08	0.04	0.14	0	0.09	('chr11:111680367:111680497:-@chr11:111675818:111676039:-@chr11:111652919:111657244:-.A.dn_chr11:111680367:111680497:-@chr11:111675818:111676039:-@chr11:111652919:111657244:-.A.se_chr11:111680367:111680497:-@chr11:111675818:111676039:-@chr11:111652919:111657244:-.A.up', 'chr11:111680367:111680497:-@chr11:111675818:111676039:-@chr11:111652919:111657244:-.B.dn_chr11:111680367:111680497:-@chr11:1116…	(0,0):96,(0,1):71,(1,0):7,(1,1):375	0:23,1:430	(0,0):130,(0,1):98,(1,0):10,(1,1):415	0:41,1:482	chr11	-	(111652919, 111652919)	(111680497, 111680497)
SE	chr11:114310108:114310397:+@chr11:114314578:114314655:+@chr11:114316701:114316809:+	0.18	0.06	0.34	0.31	0.15	0.54	-0.13	0.49	('chr11:114310108:114310397:+@chr11:114314578:114314655:+@chr11:114316701:114316809:+.A.up_chr11:114310108:114310397:+@chr11:114314578:114314655:+@chr11:114316701:114316809:+.A.se_chr11:114310108:114310397:+@chr11:114314578:114314655:+@chr11:114316701:114316809:+.A.dn', 'chr11:114310108:114310397:+@chr11:114314578:114314655:+@chr11:114316701:114316809:+.B.up_chr11:114310108:114310397:+@chr11:1143…	(0,0):734,(0,1):1,(1,0):4,(1,1):83	0:23,1:65	(0,0):717,(0,1):2,(1,0):8,(1,1):82	0:38,1:54	chr11	+	(114310108, 114310108)	(114316809, 114316809)
SE	chr11:232983:233215:-@chr11:230452:230552:-@chr11:224078:224239:-	0.95	0.83	1	0.92	0.78	0.98	0.03	0.18	('chr11:232983:233215:-@chr11:230452:230552:-@chr11:224078:224239:-.A.dn_chr11:232983:233215:-@chr11:230452:230552:-@chr11:224078:224239:-.A.se_chr11:232983:233215:-@chr11:230452:230552:-@chr11:224078:224239:-.A.up', 'chr11:232983:233215:-@chr11:230452:230552:-@chr11:224078:224239:-.B.dn_chr11:232983:233215:-@chr11:230452:230552:-@chr11:224078:224239:-.B.up')	(0,0):70,(1,0):47,(1,1):46	0:90,1:3	(0,0):81,(0,1):1,(1,0):52,(1,1):51	0:102,1:2	chr11	-	(224078, 224078)	(233215, 233215)
SE	chr11:35965612:35965694:+@chr11:36057653:36057799:+@chr11:36103203:36103328:+	0.75	0.48	0.96	0.82	0.59	0.97	-0.07	0.41	('chr11:35965612:35965694:+@chr11:36057653:36057799:+@chr11:36103203:36103328:+.A.up_chr11:35965612:35965694:+@chr11:36057653:36057799:+@chr11:36103203:36103328:+.A.se_chr11:35965612:35965694:+@chr11:36057653:36057799:+@chr11:36103203:36103328:+.A.dn', 'chr11:35965612:35965694:+@chr11:36057653:36057799:+@chr11:36103203:36103328:+.B.up_chr11:35965612:35965694:+@chr11:36057653:36057799:+@chr11:3610…	(0,0):336,(0,1):1,(1,0):17,(1,1):1	0:17,1:2	(0,0):404,(1,0):25,(1,1):5	12:30:00 AM	chr11	+	(35965612, 35965612)	(36103328, 36103328)
SE	chr11:57529234:57529518:+@chr11:57558966:57559145:+@chr11:57561482:57561553:+	0.39	0.28	0.53	0.34	0.22	0.48	0.05	0.28	('chr11:57529234:57529518:+@chr11:57558966:57559145:+@chr11:57561482:57561553:+.A.up_chr11:57529234:57529518:+@chr11:57558966:57559145:+@chr11:57561482:57561553:+.A.se_chr11:57529234:57529518:+@chr11:57558966:57559145:+@chr11:57561482:57561553:+.A.dn', 'chr11:57529234:57529518:+@chr11:57558966:57559145:+@chr11:57561482:57561553:+.B.up_chr11:57529234:57529518:+@chr11:57558966:57559145:+@chr11:5756…	(0,0):763,(0,1):17,(1,0):37,(1,1):50	0:54,1:50	(0,0):699,(0,1):15,(1,0):29,(1,1):54	0:47,1:51	chr11	+	(57529234, 57529234)	(57561553, 57561553)
SE	chr11:115374989:115375241:-@chr11:115316480:115316555:-@chr11:115110994:115111140:-	0.01	0	0.03	0.02	0	0.04	-0.01	0.03	('chr11:115374989:115375241:-@chr11:115316480:115316555:-@chr11:115110994:115111140:-.A.dn_chr11:115374989:115375241:-@chr11:115316480:115316555:-@chr11:115110994:115111140:-.A.se_chr11:115374989:115375241:-@chr11:115316480:115316555:-@chr11:115110994:115111140:-.A.up', 'chr11:115374989:115375241:-@chr11:115316480:115316555:-@chr11:115110994:115111140:-.B.dn_chr11:115374989:115375241:-@chr11:1153…	(0,0):2590,(0,1):95,(1,0):1,(1,1):96	0:1,1:191	(0,0):2841,(0,1):102,(1,0):2,(1,1):87	0:5,1:186	chr11	-	(115110994, 115110994)	(115375241, 115375241)
SE	chr11:129939716:129939977:+@chr11:129980433:129980556:+@chr11:129990601:129990713:+	0.99	0.97	1	0.99	0.97	1	0	0	('chr11:129939716:129939977:+@chr11:129980433:129980556:+@chr11:129990601:129990713:+.A.up_chr11:129939716:129939977:+@chr11:129980433:129980556:+@chr11:129990601:129990713:+.A.se_chr11:129939716:129939977:+@chr11:129980433:129980556:+@chr11:129990601:129990713:+.A.dn', 'chr11:129939716:129939977:+@chr11:129980433:129980556:+@chr11:129990601:129990713:+.B.up_chr11:129939716:129939977:+@chr11:1299…	(0,0):1288,(1,0):333,(1,1):160	0:491,1:2	(0,0):1784,(0,1):1,(1,0):455,(1,1):176	0:631,1:1	chr11	+	(129939716, 129939716)	(129990713, 129990713)
SE	chr11:46709723:46709810:-@chr11:46703601:46703732:-@chr11:46702843:46702929:-	0.67	0.34	0.97	0.75	0.43	0.95	-0.08	0.54	('chr11:46709723:46709810:-@chr11:46703601:46703732:-@chr11:46702843:46702929:-.A.dn_chr11:46709723:46709810:-@chr11:46703601:46703732:-@chr11:46702843:46702929:-.A.se_chr11:46709723:46709810:-@chr11:46703601:46703732:-@chr11:46702843:46702929:-.A.up', 'chr11:46709723:46709810:-@chr11:46703601:46703732:-@chr11:46702843:46702929:-.B.dn_chr11:46709723:46709810:-@chr11:46703601:46703732:-@chr11:4670…	(0,0):81,(1,0):12,(1,1):2	0:13,1:1	(0,0):78,(0,1):1,(1,0):20	0:20,1:1	chr11	-	(46702843, 46702843)	(46709810, 46709810)
SE	chr11:18436731:18436848:+@chr11:18451326:18451457:+@chr11:18456287:18456460:+	0.72	0.39	0.98	0.72	0.44	0.92	0	0.55	('chr11:18436731:18436848:+@chr11:18451326:18451457:+@chr11:18456287:18456460:+.A.up_chr11:18436731:18436848:+@chr11:18451326:18451457:+@chr11:18456287:18456460:+.A.se_chr11:18436731:18436848:+@chr11:18451326:18451457:+@chr11:18456287:18456460:+.A.dn', 'chr11:18436731:18436848:+@chr11:18451326:18451457:+@chr11:18456287:18456460:+.B.up_chr11:18436731:18436848:+@chr11:18451326:18451457:+@chr11:1845…	(0,0):52,(0,1):1,(1,0):12,(1,1):6	0:16,1:3	(0,0):57,(0,1):1,(1,0):10,(1,1):6	0:15,1:2	chr11	+	(18436731, 18436731)	(18456460, 18456460)
SE	chr11:93454478:93454578:+@chr11:93455120:93455216:+@chr11:93456207:93456455:+	0.93	0.84	0.99	0.95	0.9	0.99	-0.02	0.12	('chr11:93454478:93454578:+@chr11:93455120:93455216:+@chr11:93456207:93456455:+.A.up_chr11:93454478:93454578:+@chr11:93455120:93455216:+@chr11:93456207:93456455:+.A.se_chr11:93454478:93454578:+@chr11:93455120:93455216:+@chr11:93456207:93456455:+.A.dn', 'chr11:93454478:93454578:+@chr11:93455120:93455216:+@chr11:93456207:93456455:+.B.up_chr11:93454478:93454578:+@chr11:93455120:93455216:+@chr11:9345…	(0,0):801,(0,1):1,(1,0):74,(1,1):59	0:133,1:1	(0,0):963,(0,1):1,(1,0):99,(1,1):78	0:173,1:5	chr11	+	(93454478, 93454478)	(93456455, 93456455)
SE	chr11:9163487:9163655:-@chr11:9161736:9161795:-@chr11:9160375:9161401:-	0.03	0.01	0.05	0.03	0.01	0.06	0	0.05	('chr11:9163487:9163655:-@chr11:9161736:9161795:-@chr11:9160375:9161401:-.A.dn_chr11:9163487:9163655:-@chr11:9161736:9161795:-@chr11:9160375:9161401:-.A.se_chr11:9163487:9163655:-@chr11:9161736:9161795:-@chr11:9160375:9161401:-.A.up', 'chr11:9163487:9163655:-@chr11:9161736:9161795:-@chr11:9160375:9161401:-.B.dn_chr11:9163487:9163655:-@chr11:9161736:9161795:-@chr11:9160375:9161401:-.B.up')	(0,0):140,(0,1):96,(1,0):4,(1,1):637	0:21,1:716	(0,0):129,(0,1):77,(1,0):3,(1,1):680	0:19,1:741	chr11	-	(9160375, 9160375)	(9163655, 9163655)
SE	chr11:82984690:82984743:-@chr11:82976907:82977021:-@chr11:82972502:82973008:-	0.96	0.88	1	0.95	0.9	0.99	0.01	0.1	('chr11:82984690:82984743:-@chr11:82976907:82977021:-@chr11:82972502:82973008:-.A.dn_chr11:82984690:82984743:-@chr11:82976907:82977021:-@chr11:82972502:82973008:-.A.se_chr11:82984690:82984743:-@chr11:82976907:82977021:-@chr11:82972502:82973008:-.A.up', 'chr11:82984690:82984743:-@chr11:82976907:82977021:-@chr11:82972502:82973008:-.B.dn_chr11:82984690:82984743:-@chr11:82976907:82977021:-@chr11:8297…	(0,0):236,(0,1):1,(1,0):130,(1,1):295	0:420,1:6	(0,0):230,(0,1):2,(1,0):138,(1,1):257	0:384,1:13	chr11	-	(82972502, 82972502)	(82984743, 82984743)
SE	chr11:65480393:65480529:+@chr11:65480819:65480974:+@chr11:65481064:65481138:+	0.32	0.22	0.44	0.19	0.13	0.25	0.13	0.93	('chr11:65480393:65480529:+@chr11:65480819:65480974:+@chr11:65481064:65481138:+.A.up_chr11:65480393:65480529:+@chr11:65480819:65480974:+@chr11:65481064:65481138:+.A.se_chr11:65480393:65480529:+@chr11:65480819:65480974:+@chr11:65481064:65481138:+.A.dn', 'chr11:65480393:65480529:+@chr11:65480819:65480974:+@chr11:65481064:65481138:+.B.up_chr11:65480393:65480529:+@chr11:65480819:65480974:+@chr11:6548…	(0,0):74,(0,1):21,(1,0):37,(1,1):10	0:41,1:27	(0,0):87,(0,1):39,(1,0):40,(1,1):27	0:43,1:63	chr11	+	(65480393, 65480393)	(65481138, 65481138)
SE	chr11:102033187:102033302:+@chr11:102056749:102056862:+@chr11:102076624:102076805:+	0.85	0.74	0.93	0.77	0.65	0.89	0.08	0.33	('chr11:102033187:102033302:+@chr11:102056749:102056862:+@chr11:102076624:102076805:+.A.up_chr11:102033187:102033302:+@chr11:102056749:102056862:+@chr11:102076624:102076805:+.A.se_chr11:102033187:102033302:+@chr11:102056749:102056862:+@chr11:102076624:102076805:+.A.dn', 'chr11:102033187:102033302:+@chr11:102056749:102056862:+@chr11:102076624:102076805:+.B.up_chr11:102033187:102033302:+@chr11:1020…	(0,0):315,(0,1):6,(1,0):80,(1,1):27	0:106,1:7	(0,0):256,(0,1):8,(1,0):67,(1,1):31	0:93,1:13	chr11	+	(102033187, 102033187)	(102076805, 102076805)
SE	chr11:77451776:77451981:-@chr11:77436590:77436744:-@chr11:77411766:77413540:-	0.93	0.84	0.99	0.96	0.9	1	-0.03	0.12	('chr11:77451776:77451981:-@chr11:77436590:77436744:-@chr11:77411766:77413540:-.A.dn_chr11:77451776:77451981:-@chr11:77436590:77436744:-@chr11:77411766:77413540:-.A.se_chr11:77451776:77451981:-@chr11:77436590:77436744:-@chr11:77411766:77413540:-.A.up', 'chr11:77451776:77451981:-@chr11:77436590:77436744:-@chr11:77411766:77413540:-.B.dn_chr11:77451776:77451981:-@chr11:77436590:77436744:-@chr11:7741…	(0,0):413,(0,1):1,(1,0):77,(1,1):550	0:566,1:62	(0,0):568,(0,1):1,(1,0):111,(1,1):717	0:818,1:11	chr11	-	(77411766, 77411766)	(77451981, 77451981)
SE	chr11:8985756:8985989:-@chr11:8983639:8983730:-@chr11:8977737:8977845:-	0.86	0.69	0.95	0.76	0.65	0.87	0.1	0.43	('chr11:8985756:8985989:-@chr11:8983639:8983730:-@chr11:8977737:8977845:-.A.dn_chr11:8985756:8985989:-@chr11:8983639:8983730:-@chr11:8977737:8977845:-.A.se_chr11:8985756:8985989:-@chr11:8983639:8983730:-@chr11:8977737:8977845:-.A.up', 'chr11:8985756:8985989:-@chr11:8983639:8983730:-@chr11:8977737:8977845:-.B.dn_chr11:8985756:8985989:-@chr11:8983639:8983730:-@chr11:8977737:8977845:-.B.up')	(0,0):71,(0,1):1,(1,0):38,(1,1):50	0:78,1:11	(0,0):111,(0,1):7,(1,0):66,(1,1):51	0:96,1:28	chr11	-	(8977737, 8977737)	(8985989, 8985989)
SE	chr11:7334626:7335172:+@chr11:7335416:7335568:+@chr11:7437273:7437393:+	0.03	0.01	0.07	0.03	0.01	0.07	0	0.05	('chr11:7334626:7335172:+@chr11:7335416:7335568:+@chr11:7437273:7437393:+.A.up_chr11:7334626:7335172:+@chr11:7335416:7335568:+@chr11:7437273:7437393:+.A.se_chr11:7334626:7335172:+@chr11:7335416:7335568:+@chr11:7437273:7437393:+.A.dn', 'chr11:7334626:7335172:+@chr11:7335416:7335568:+@chr11:7437273:7437393:+.B.up_chr11:7334626:7335172:+@chr11:7335416:7335568:+@chr11:7437273:7437393:+.B.dn')	(0,0):535,(0,1):33,(1,0):2,(1,1):181	0:7,1:209	(0,0):579,(0,1):46,(1,0):3,(1,1):238	0:6,1:281	chr11	+	(7334626, 7334626)	(7437393, 7437393)
SE	chr11:74700063:74700199:+@chr11:74705554:74705765:+@chr11:74716458:74718743:+	0.93	0.8	0.99	0.9	0.76	0.99	0.03	0.27	('chr11:74700063:74700199:+@chr11:74705554:74705765:+@chr11:74716458:74718743:+.A.up_chr11:74700063:74700199:+@chr11:74705554:74705765:+@chr11:74716458:74718743:+.A.se_chr11:74700063:74700199:+@chr11:74705554:74705765:+@chr11:74716458:74718743:+.A.dn', 'chr11:74700063:74700199:+@chr11:74705554:74705765:+@chr11:74716458:74718743:+.B.up_chr11:74700063:74700199:+@chr11:74705554:74705765:+@chr11:7471…	(0,0):161,(1,0):55,(1,1):484	0:525,1:14	(0,0):247,(0,1):1,(1,0):70,(1,1):658	0:701,1:28	chr11	+	(74700063, 74700063)	(74718743, 74718743)
SE	chr11:18557953:18558016:-@chr11:18555877:18556000:-@chr11:18552950:18554034:-	0.73	0.57	0.9	0.81	0.68	0.94	-0.08	0.38	('chr11:18557953:18558016:-@chr11:18555877:18556000:-@chr11:18552950:18554034:-.A.dn_chr11:18557953:18558016:-@chr11:18555877:18556000:-@chr11:18552950:18554034:-.A.se_chr11:18557953:18558016:-@chr11:18555877:18556000:-@chr11:18552950:18554034:-.A.up', 'chr11:18557953:18558016:-@chr11:18555877:18556000:-@chr11:18552950:18554034:-.B.dn_chr11:18557953:18558016:-@chr11:18555877:18556000:-@chr11:1855…	(0,0):47,(0,1):3,(1,0):28,(1,1):186	0:154,1:63	(0,0):64,(0,1):3,(1,0):51,(1,1):315	0:328,1:41	chr11	-	(18552950, 18552950)	(18558016, 18558016)
SE	chr11:31531066:31531169:-@chr11:31491305:31491344:-@chr11:31484719:31484852:-	0.11	0.02	0.24	0.14	0.06	0.23	-0.03	0.2	('chr11:31531066:31531169:-@chr11:31491305:31491344:-@chr11:31484719:31484852:-.A.dn_chr11:31531066:31531169:-@chr11:31491305:31491344:-@chr11:31484719:31484852:-.A.se_chr11:31531066:31531169:-@chr11:31491305:31491344:-@chr11:31484719:31484852:-.A.up', 'chr11:31531066:31531169:-@chr11:31491305:31491344:-@chr11:31484719:31484852:-.B.dn_chr11:31531066:31531169:-@chr11:31491305:31491344:-@chr11:3148…	(0,0):786,(0,1):15,(1,0):2,(1,1):8	0:2,1:23	(0,0):892,(0,1):20,(1,0):6,(1,1):15	0:8,1:33	chr11	-	(31484719, 31484719)	(31531169, 31531169)
SE	chr11:4629257:4629489:-@chr11:4626309:4626791:-@chr11:4624475:4624570:-	0.81	0.62	0.94	0.84	0.69	0.95	-0.03	0.32	('chr11:4629257:4629489:-@chr11:4626309:4626791:-@chr11:4624475:4624570:-.A.dn_chr11:4629257:4629489:-@chr11:4626309:4626791:-@chr11:4624475:4624570:-.A.se_chr11:4629257:4629489:-@chr11:4626309:4626791:-@chr11:4624475:4624570:-.A.up', 'chr11:4629257:4629489:-@chr11:4626309:4626791:-@chr11:4624475:4624570:-.B.dn_chr11:4629257:4629489:-@chr11:4626309:4626791:-@chr11:4624475:4624570:-.B.up')	(0,0):37,(0,1):2,(1,0):62,(1,1):12	0:71,1:5	(0,0):46,(0,1):3,(1,0):93,(1,1):9	0:100,1:5	chr11	-	(4624475, 4624475)	(4629489, 4629489)
SE	chr11:62459848:62459945:-@chr11:62458752:62458893:-@chr11:62458547:62458613:-	0.84	0.66	0.97	0.91	0.7	0.99	-0.07	0.41	('chr11:62459848:62459945:-@chr11:62458752:62458893:-@chr11:62458547:62458613:-.A.dn_chr11:62459848:62459945:-@chr11:62458752:62458893:-@chr11:62458547:62458613:-.A.se_chr11:62459848:62459945:-@chr11:62458752:62458893:-@chr11:62458547:62458613:-.A.up', 'chr11:62459848:62459945:-@chr11:62458752:62458893:-@chr11:62458547:62458613:-.B.dn_chr11:62459848:62459945:-@chr11:62458752:62458893:-@chr11:6245…	(0,0):76,(0,1):1,(1,0):49,(1,1):2	0:51,1:1	(0,0):102,(1,0):55	12:55:00 AM	chr11	-	(62458547, 62458547)	(62459945, 62459945)
SE	chr11:44193161:44193292:+@chr11:44219379:44219568:+@chr11:44228343:44228509:+	0.98	0.94	1	0.99	0.96	1	-0.01	0.05	('chr11:44193161:44193292:+@chr11:44219379:44219568:+@chr11:44228343:44228509:+.A.up_chr11:44193161:44193292:+@chr11:44219379:44219568:+@chr11:44228343:44228509:+.A.se_chr11:44193161:44193292:+@chr11:44219379:44219568:+@chr11:44228343:44228509:+.A.dn', 'chr11:44193161:44193292:+@chr11:44219379:44219568:+@chr11:44228343:44228509:+.B.up_chr11:44193161:44193292:+@chr11:44219379:44219568:+@chr11:4422…	(0,0):268,(0,1):1,(1,0):348,(1,1):100	0:448,1:1	(0,0):293,(0,1):1,(1,0):425,(1,1):93	0:517,1:2	chr11	+	(44193161, 44193161)	(44228509, 44228509)
SE	chr11:110143261:110143344:-@chr11:110134685:110134959:-@chr11:110128831:110128914:-	0.97	0.92	1	0.94	0.87	0.99	0.03	0.12	('chr11:110143261:110143344:-@chr11:110134685:110134959:-@chr11:110128831:110128914:-.A.dn_chr11:110143261:110143344:-@chr11:110134685:110134959:-@chr11:110128831:110128914:-.A.se_chr11:110143261:110143344:-@chr11:110134685:110134959:-@chr11:110128831:110128914:-.A.up', 'chr11:110143261:110143344:-@chr11:110134685:110134959:-@chr11:110128831:110128914:-.B.dn_chr11:110143261:110143344:-@chr11:1101…	(0,0):452,(1,0):368,(1,1):6	0.259722222222222	(0,0):628,(0,1):2,(1,0):434,(1,1):3	0:437,1:2	chr11	-	(110128831, 110128831)	(110143344, 110143344)
SE	chr11:46939879:46940173:-@chr11:46924334:46924480:-@chr11:46921813:46921929:-	0.87	0.66	0.99	0.92	0.71	0.99	-0.05	0.29	('chr11:46939879:46940173:-@chr11:46924334:46924480:-@chr11:46921813:46921929:-.A.dn_chr11:46939879:46940173:-@chr11:46924334:46924480:-@chr11:46921813:46921929:-.A.se_chr11:46939879:46940173:-@chr11:46924334:46924480:-@chr11:46921813:46921929:-.A.up', 'chr11:46939879:46940173:-@chr11:46924334:46924480:-@chr11:46921813:46921929:-.B.dn_chr11:46939879:46940173:-@chr11:46924334:46924480:-@chr11:4692…	(0,0):129,(0,1):1,(1,0):19,(1,1):2	0:21,1:1	(0,0):127,(1,0):17,(1,1):2	12:19:00 AM	chr11	-	(46921813, 46921813)	(46940173, 46940173)
SE	chr11:62601264:62601409:-@chr11:62601090:62601146:-@chr11:62600383:62600603:-	0.98	0.93	1	0.93	0.86	0.98	0.05	0.22	('chr11:62601264:62601409:-@chr11:62601090:62601146:-@chr11:62600383:62600603:-.A.dn_chr11:62601264:62601409:-@chr11:62601090:62601146:-@chr11:62600383:62600603:-.A.se_chr11:62601264:62601409:-@chr11:62601090:62601146:-@chr11:62600383:62600603:-.A.up', 'chr11:62601264:62601409:-@chr11:62601090:62601146:-@chr11:62600383:62600603:-.B.dn_chr11:62601264:62601409:-@chr11:62601090:62601146:-@chr11:6260…	(0,0):87,(1,0):114,(1,1):159	0.189583333333333	(0,0):89,(0,1):1,(1,0):160,(1,1):226	0:374,1:13	chr11	-	(62600383, 62600383)	(62601409, 62601409)
SE	chr11:46638826:46639440:+@chr11:46639810:46639925:+@chr11:46651595:46651650:+	0.59	0.38	0.8	0.57	0.38	0.74	0.02	0.43	('chr11:46638826:46639440:+@chr11:46639810:46639925:+@chr11:46651595:46651650:+.A.up_chr11:46638826:46639440:+@chr11:46639810:46639925:+@chr11:46651595:46651650:+.A.se_chr11:46638826:46639440:+@chr11:46639810:46639925:+@chr11:46651595:46651650:+.A.dn', 'chr11:46638826:46639440:+@chr11:46639810:46639925:+@chr11:46651595:46651650:+.B.up_chr11:46638826:46639440:+@chr11:46639810:46639925:+@chr11:4665…	(0,0):138,(0,1):4,(1,0):21,(1,1):109	0:66,1:68	(0,0):167,(0,1):5,(1,0):23,(1,1):107	0:101,1:34	chr11	+	(46638826, 46638826)	(46651650, 46651650)
SE	chr11:59560853:59560987:+@chr11:59562845:59562955:+@chr11:59564756:59564869:+	0.96	0.89	0.99	0.81	0.65	0.94	0.15	1.09	('chr11:59560853:59560987:+@chr11:59562845:59562955:+@chr11:59564756:59564869:+.A.up_chr11:59560853:59560987:+@chr11:59562845:59562955:+@chr11:59564756:59564869:+.A.se_chr11:59560853:59560987:+@chr11:59562845:59562955:+@chr11:59564756:59564869:+.A.dn', 'chr11:59560853:59560987:+@chr11:59562845:59562955:+@chr11:59564756:59564869:+.B.up_chr11:59560853:59560987:+@chr11:59562845:59562955:+@chr11:5956…	(0,0):144,(0,1):1,(1,0):92,(1,1):14	0:105,1:2	(0,0):121,(0,1):1,(1,0):52,(1,1):11	0:60,1:4	chr11	+	(59560853, 59560853)	(59564869, 59564869)
SE	chr11:507113:507283:-@chr11:504824:504996:-@chr11:502062:502249:-	0.59	0.52	0.65	0.43	0.38	0.48	0.16	49.41	('chr11:507113:507283:-@chr11:504824:504996:-@chr11:502062:502249:-.A.dn_chr11:507113:507283:-@chr11:504824:504996:-@chr11:502062:502249:-.A.se_chr11:507113:507283:-@chr11:504824:504996:-@chr11:502062:502249:-.A.up', 'chr11:507113:507283:-@chr11:504824:504996:-@chr11:502062:502249:-.B.dn_chr11:507113:507283:-@chr11:504824:504996:-@chr11:502062:502249:-.B.up')	(0,0):585,(0,1):64,(1,0):204,(1,1):80	0:244,1:104	(0,0):703,(0,1):126,(1,0):207,(1,1):95	0:245,1:183	chr11	-	(502062, 502062)	(507283, 507283)
SE	chr11:71639495:71639670:-@chr11:71634355:71634521:-@chr11:71629931:71630072:-	0.85	0.57	0.99	0.75	0.51	0.94	0.1	0.51	('chr11:71639495:71639670:-@chr11:71634355:71634521:-@chr11:71629931:71630072:-.A.dn_chr11:71639495:71639670:-@chr11:71634355:71634521:-@chr11:71629931:71630072:-.A.se_chr11:71639495:71639670:-@chr11:71634355:71634521:-@chr11:71629931:71630072:-.A.up', 'chr11:71639495:71639670:-@chr11:71634355:71634521:-@chr11:71629931:71630072:-.B.dn_chr11:71639495:71639670:-@chr11:71634355:71634521:-@chr11:7162…	(0,0):105,(1,0):15,(1,1):7	12:22:00 AM	(0,0):138,(0,1):1,(1,0):17,(1,1):8	0:23,1:3	chr11	-	(71629931, 71629931)	(71639670, 71639670)
SE	chr11:93488376:93488552:+@chr11:93490482:93490631:+@chr11:93492908:93493024:+	0.93	0.86	0.98	0.94	0.89	0.97	-0.01	0.09	('chr11:93488376:93488552:+@chr11:93490482:93490631:+@chr11:93492908:93493024:+.A.up_chr11:93488376:93488552:+@chr11:93490482:93490631:+@chr11:93492908:93493024:+.A.se_chr11:93488376:93488552:+@chr11:93490482:93490631:+@chr11:93492908:93493024:+.A.dn', 'chr11:93488376:93488552:+@chr11:93490482:93490631:+@chr11:93492908:93493024:+.B.up_chr11:93488376:93488552:+@chr11:93490482:93490631:+@chr11:9349…	(0,0):72,(0,1):2,(1,0):104,(1,1):27	0:127,1:6	(0,0):133,(0,1):6,(1,0):232,(1,1):18	0:249,1:7	chr11	+	(93488376, 93488376)	(93493024, 93493024)
SE	chr11:93527117:93527201:+@chr11:93528074:93528226:+@chr11:93529576:93529706:+	0.92	0.82	0.98	0.98	0.92	1	-0.06	0.24	('chr11:93527117:93527201:+@chr11:93528074:93528226:+@chr11:93529576:93529706:+.A.up_chr11:93527117:93527201:+@chr11:93528074:93528226:+@chr11:93529576:93529706:+.A.se_chr11:93527117:93527201:+@chr11:93528074:93528226:+@chr11:93529576:93529706:+.A.dn', 'chr11:93527117:93527201:+@chr11:93528074:93528226:+@chr11:93529576:93529706:+.B.up_chr11:93527117:93527201:+@chr11:93528074:93528226:+@chr11:9352…	(0,0):92,(0,1):2,(1,0):132,(1,1):7	0:139,1:2	(0,0):119,(1,0):171,(1,1):6	0:176,1:1	chr11	+	(93527117, 93527117)	(93529706, 93529706)
SE	chr11:12695969:12696381:+@chr11:12696956:12697108:+@chr11:12785726:12785981:+	0.78	0.62	0.91	0.69	0.54	0.84	0.09	0.38	('chr11:12695969:12696381:+@chr11:12696956:12697108:+@chr11:12785726:12785981:+.A.up_chr11:12695969:12696381:+@chr11:12696956:12697108:+@chr11:12785726:12785981:+.A.se_chr11:12695969:12696381:+@chr11:12696956:12697108:+@chr11:12785726:12785981:+.A.dn', 'chr11:12695969:12696381:+@chr11:12696956:12697108:+@chr11:12785726:12785981:+.B.up_chr11:12695969:12696381:+@chr11:12696956:12697108:+@chr11:1278…	(0,0):640,(0,1):5,(1,0):41,(1,1):71	0:91,1:26	(0,0):712,(0,1):7,(1,0):32,(1,1):50	0:70,1:19	chr11	+	(12695969, 12695969)	(12785981, 12785981)
SE	chr11:85692172:85692271:-@chr11:85687666:85687725:-@chr11:85685751:85685855:-	0.8	0.68	0.9	0.81	0.71	0.9	-0.01	0.18	('chr11:85692172:85692271:-@chr11:85687666:85687725:-@chr11:85685751:85685855:-.A.dn_chr11:85692172:85692271:-@chr11:85687666:85687725:-@chr11:85685751:85685855:-.A.se_chr11:85692172:85692271:-@chr11:85687666:85687725:-@chr11:85685751:85685855:-.A.up', 'chr11:85692172:85692271:-@chr11:85687666:85687725:-@chr11:85685751:85685855:-.B.dn_chr11:85692172:85692271:-@chr11:85687666:85687725:-@chr11:8568…	(0,0):237,(0,1):5,(1,0):67,(1,1):13	0:72,1:13	(0,0):278,(0,1):7,(1,0):104,(1,1):20	0:115,1:16	chr11	-	(85685751, 85685751)	(85692271, 85692271)
SE	chr11:18436731:18436848:+@chr11:18451284:18451457:+@chr11:18456287:18456460:+	0.78	0.46	0.96	0.75	0.48	0.93	0.03	0.41	('chr11:18436731:18436848:+@chr11:18451284:18451457:+@chr11:18456287:18456460:+.A.up_chr11:18436731:18436848:+@chr11:18451284:18451457:+@chr11:18456287:18456460:+.A.se_chr11:18436731:18436848:+@chr11:18451284:18451457:+@chr11:18456287:18456460:+.A.dn', 'chr11:18436731:18436848:+@chr11:18451284:18451457:+@chr11:18456287:18456460:+.B.up_chr11:18436731:18436848:+@chr11:18451284:18451457:+@chr11:1845…	(0,0):47,(0,1):1,(1,0):17,(1,1):6	0:23,1:1	(0,0):50,(0,1):1,(1,0):17,(1,1):6	0:19,1:5	chr11	+	(18436731, 18436731)	(18456460, 18456460)
SE	chr11:72539774:72539821:+@chr11:72539928:72540029:+@chr11:72540348:72540680:+	0.94	0.82	0.99	0.88	0.72	0.97	0.06	0.24	('chr11:72539774:72539821:+@chr11:72539928:72540029:+@chr11:72540348:72540680:+.A.up_chr11:72539774:72539821:+@chr11:72539928:72540029:+@chr11:72540348:72540680:+.A.se_chr11:72539774:72539821:+@chr11:72539928:72540029:+@chr11:72540348:72540680:+.A.dn', 'chr11:72539774:72539821:+@chr11:72539928:72540029:+@chr11:72540348:72540680:+.B.up_chr11:72539774:72539821:+@chr11:72539928:72540029:+@chr11:7254…	(0,0):32,(1,0):36,(1,1):23	0:58,1:1	(0,0):23,(0,1):1,(1,0):39,(1,1):47	0:83,1:4	chr11	+	(72539774, 72539774)	(72540680, 72540680)
SE	chr11:47196566:47196649:-@chr11:47195310:47195433:-@chr11:47194977:47195033:-	0.74	0.51	0.94	0.91	0.76	1	-0.17	0.69	('chr11:47196566:47196649:-@chr11:47195310:47195433:-@chr11:47194977:47195033:-.A.dn_chr11:47196566:47196649:-@chr11:47195310:47195433:-@chr11:47194977:47195033:-.A.se_chr11:47196566:47196649:-@chr11:47195310:47195433:-@chr11:47194977:47195033:-.A.up', 'chr11:47196566:47196649:-@chr11:47195310:47195433:-@chr11:47194977:47195033:-.B.dn_chr11:47196566:47196649:-@chr11:47195310:47195433:-@chr11:4719…	(0,0):230,(0,1):2,(1,0):35	0:35,1:2	(0,0):218,(1,0):49	12:49:00 AM	chr11	-	(47194977, 47194977)	(47196649, 47196649)
SE	chr11:76709807:76709865:+@chr11:76722374:76722419:+@chr11:76726060:76726161:+	0.08	0.01	0.2	0.05	0	0.16	0.03	0.13	('chr11:76709807:76709865:+@chr11:76722374:76722419:+@chr11:76726060:76726161:+.A.up_chr11:76709807:76709865:+@chr11:76722374:76722419:+@chr11:76726060:76726161:+.A.se_chr11:76709807:76709865:+@chr11:76722374:76722419:+@chr11:76726060:76726161:+.A.dn', 'chr11:76709807:76709865:+@chr11:76722374:76722419:+@chr11:76726060:76726161:+.B.up_chr11:76709807:76709865:+@chr11:76722374:76722419:+@chr11:7672…	(0,0):91,(0,1):10,(1,0):1,(1,1):6	0:1,1:16	(0,0):165,(0,1):11,(1,1):6	0:0,1:17	chr11	+	(76709807, 76709807)	(76726161, 76726161)
SE	chr11:774008:774113:-@chr11:773522:773629:-@chr11:772427:772521:-	0.97	0.87	1	0.89	0.78	0.97	0.08	0.39	('chr11:774008:774113:-@chr11:773522:773629:-@chr11:772427:772521:-.A.dn_chr11:774008:774113:-@chr11:773522:773629:-@chr11:772427:772521:-.A.se_chr11:774008:774113:-@chr11:773522:773629:-@chr11:772427:772521:-.A.up', 'chr11:774008:774113:-@chr11:773522:773629:-@chr11:772427:772521:-.B.dn_chr11:774008:774113:-@chr11:773522:773629:-@chr11:772427:772521:-.B.up')	(0,0):158,(1,0):97,(1,1):3	0.0694444444444445	(0,0):196,(0,1):3,(1,0):101,(1,1):9	0:109,1:4	chr11	-	(772427, 772427)	(774113, 774113)
SE	chr11:134123434:134123603:+@chr11:134126982:134127151:+@chr11:134128409:134128518:+	0.81	0.58	0.96	0.89	0.7	0.99	-0.08	0.33	('chr11:134123434:134123603:+@chr11:134126982:134127151:+@chr11:134128409:134128518:+.A.up_chr11:134123434:134123603:+@chr11:134126982:134127151:+@chr11:134128409:134128518:+.A.se_chr11:134123434:134123603:+@chr11:134126982:134127151:+@chr11:134128409:134128518:+.A.dn', 'chr11:134123434:134123603:+@chr11:134126982:134127151:+@chr11:134128409:134128518:+.B.up_chr11:134123434:134123603:+@chr11:1341…	(0,0):281,(0,1):1,(1,0):34,(1,1):16	0:49,1:2	(0,0):308,(1,0):37,(1,1):15	0:48,1:4	chr11	+	(134123434, 134123434)	(134128518, 134128518)
SE	chr11:102962516:102962944:-@chr11:102959956:102960047:-@chr11:102953985:102954055:-	0.99	0.97	1	0.98	0.95	0.99	0.01	0.06	('chr11:102962516:102962944:-@chr11:102959956:102960047:-@chr11:102953985:102954055:-.A.dn_chr11:102962516:102962944:-@chr11:102959956:102960047:-@chr11:102953985:102954055:-.A.se_chr11:102962516:102962944:-@chr11:102959956:102960047:-@chr11:102953985:102954055:-.A.up', 'chr11:102962516:102962944:-@chr11:102959956:102960047:-@chr11:102953985:102954055:-.B.dn_chr11:102962516:102962944:-@chr11:1029…	(0,0):334,(1,0):201,(1,1):218	0.290972222222222	(0,0):468,(0,1):2,(1,0):302,(1,1):274	0:564,1:14	chr11	-	(102953985, 102953985)	(102962944, 102962944)
SE	chr11:77702154:77702345:-@chr11:77698575:77698744:-@chr11:77692505:77692622:-	0.04	0.01	0.1	0.03	0.01	0.08	0.01	0.07	('chr11:77702154:77702345:-@chr11:77698575:77698744:-@chr11:77692505:77692622:-.A.dn_chr11:77702154:77702345:-@chr11:77698575:77698744:-@chr11:77692505:77692622:-.A.se_chr11:77702154:77702345:-@chr11:77698575:77698744:-@chr11:77692505:77692622:-.A.up', 'chr11:77702154:77702345:-@chr11:77698575:77698744:-@chr11:77692505:77692622:-.B.dn_chr11:77702154:77702345:-@chr11:77698575:77698744:-@chr11:7769…	(0,0):67,(0,1):16,(1,0):1,(1,1):30	0:5,1:42	(0,0):83,(0,1):29,(1,0):2,(1,1):36	0:3,1:64	chr11	-	(77692505, 77692505)	(77702345, 77702345)
SE	chr11:118869721:118869819:+@chr11:118872323:118872535:+@chr11:118881474:118881540:+	0.36	0.17	0.6	0.12	0.06	0.25	0.24	2	('chr11:118869721:118869819:+@chr11:118872323:118872535:+@chr11:118881474:118881540:+.A.up_chr11:118869721:118869819:+@chr11:118872323:118872535:+@chr11:118881474:118881540:+.A.se_chr11:118869721:118869819:+@chr11:118872323:118872535:+@chr11:118881474:118881540:+.A.dn', 'chr11:118869721:118869819:+@chr11:118872323:118872535:+@chr11:118881474:118881540:+.B.up_chr11:118869721:118869819:+@chr11:1188…	(0,0):1091,(0,1):5,(1,0):19,(1,1):2	0:20,1:6	(0,0):901,(0,1):8,(1,0):9,(1,1):5	0:10,1:12	chr11	+	(118869721, 118869721)	(118881540, 118881540)
SE	chr11:31531066:31531169:-@chr11:31499048:31499306:-@chr11:31455007:31455117:-	0.05	0.03	0.09	0.04	0.02	0.07	0.01	0.06	('chr11:31531066:31531169:-@chr11:31499048:31499306:-@chr11:31455007:31455117:-.A.dn_chr11:31531066:31531169:-@chr11:31499048:31499306:-@chr11:31455007:31455117:-.A.se_chr11:31531066:31531169:-@chr11:31499048:31499306:-@chr11:31455007:31455117:-.A.up', 'chr11:31531066:31531169:-@chr11:31499048:31499306:-@chr11:31455007:31455117:-.B.dn_chr11:31531066:31531169:-@chr11:31499048:31499306:-@chr11:3145…	(0,0):2133,(0,1):34,(1,0):10,(1,1):12	0:12,1:44	(0,0):2325,(0,1):61,(1,0):14,(1,1):9	0:15,1:69	chr11	-	(31455007, 31455007)	(31531169, 31531169)
SE	chr11:17981017:17981183:-@chr11:17940242:17940326:-@chr11:17899755:17899791:-	0.01	0	0.03	0.01	0	0.02	0	0	('chr11:17981017:17981183:-@chr11:17940242:17940326:-@chr11:17899755:17899791:-.A.dn_chr11:17981017:17981183:-@chr11:17940242:17940326:-@chr11:17899755:17899791:-.A.se_chr11:17981017:17981183:-@chr11:17940242:17940326:-@chr11:17899755:17899791:-.A.up', 'chr11:17981017:17981183:-@chr11:17940242:17940326:-@chr11:17899755:17899791:-.B.dn_chr11:17981017:17981183:-@chr11:17940242:17940326:-@chr11:1789…	(0,0):852,(0,1):30,(1,0):1,(1,1):86	0:2,1:115	(0,0):1010,(0,1):33,(1,1):86	0:2,1:117	chr11	-	(17899755, 17899755)	(17981183, 17981183)
SE	chr11:111636972:111637169:-@chr11:111636018:111636108:-@chr11:111631543:111631775:-	0.98	0.94	1	0.93	0.87	0.97	0.05	0.27	('chr11:111636972:111637169:-@chr11:111636018:111636108:-@chr11:111631543:111631775:-.A.dn_chr11:111636972:111637169:-@chr11:111636018:111636108:-@chr11:111631543:111631775:-.A.se_chr11:111636972:111637169:-@chr11:111636018:111636108:-@chr11:111631543:111631775:-.A.up', 'chr11:111636972:111637169:-@chr11:111636018:111636108:-@chr11:111631543:111631775:-.B.dn_chr11:111636972:111637169:-@chr11:1116…	(0,0):328,(1,0):105,(1,1):89	0.134722222222222	(0,0):356,(0,1):4,(1,0):138,(1,1):104	0:234,1:12	chr11	-	(111631543, 111631543)	(111637169, 111637169)
SE	chr11:18579775:18579877:-@chr11:18568427:18568597:-@chr11:18566170:18566343:-	0.95	0.82	1	0.91	0.76	0.99	0.04	0.2	('chr11:18579775:18579877:-@chr11:18568427:18568597:-@chr11:18566170:18566343:-.A.dn_chr11:18579775:18579877:-@chr11:18568427:18568597:-@chr11:18566170:18566343:-.A.se_chr11:18579775:18579877:-@chr11:18568427:18568597:-@chr11:18566170:18566343:-.A.up', 'chr11:18579775:18579877:-@chr11:18568427:18568597:-@chr11:18566170:18566343:-.B.dn_chr11:18579775:18579877:-@chr11:18568427:18568597:-@chr11:1856…	(0,0):57,(1,0):56,(1,1):23	0:78,1:1	(0,0):88,(0,1):1,(1,0):88,(1,1):33	0:119,1:3	chr11	-	(18566170, 18566170)	(18579877, 18579877)
SE	chr11:126079416:126079617:-@chr11:126076149:126076448:-@chr11:126075583:126075676:-	0.02	0	0.04	0.02	0	0.05	0	0.04	('chr11:126079416:126079617:-@chr11:126076149:126076448:-@chr11:126075583:126075676:-.A.dn_chr11:126079416:126079617:-@chr11:126076149:126076448:-@chr11:126075583:126075676:-.A.se_chr11:126079416:126079617:-@chr11:126076149:126076448:-@chr11:126075583:126075676:-.A.up', 'chr11:126079416:126079617:-@chr11:126076149:126076448:-@chr11:126075583:126075676:-.B.dn_chr11:126079416:126079617:-@chr11:1260…	(0,0):123,(0,1):35,(1,0):2,(1,1):52	0:3,1:86	(0,0):146,(0,1):34,(1,0):3,(1,1):42	0:4,1:75	chr11	-	(126075583, 126075583)	(126079617, 126079617)
SE	chr11:3400268:3400452:-@chr11:3398847:3399130:-@chr11:3394807:3394886:-	0.32	0.15	0.57	0.51	0.19	0.84	-0.19	0.91	('chr11:3400268:3400452:-@chr11:3398847:3399130:-@chr11:3394807:3394886:-.A.dn_chr11:3400268:3400452:-@chr11:3398847:3399130:-@chr11:3394807:3394886:-.A.se_chr11:3400268:3400452:-@chr11:3398847:3399130:-@chr11:3394807:3394886:-.A.up', 'chr11:3400268:3400452:-@chr11:3398847:3399130:-@chr11:3394807:3394886:-.B.dn_chr11:3400268:3400452:-@chr11:3398847:3399130:-@chr11:3394807:3394886:-.B.up')	(0,0):121,(0,1):3,(1,0):9,(1,1):7	0:12,1:7	(0,0):134,(0,1):1,(1,0):11,(1,1):9	0:15,1:6	chr11	-	(3394807, 3394807)	(3400452, 3400452)
SE	chr11:10830252:10830582:-@chr11:10828802:10828866:-@chr11:10828367:10828432:-	0.73	0.6	0.88	0.86	0.73	0.97	-0.13	0.5	('chr11:10830252:10830582:-@chr11:10828802:10828866:-@chr11:10828367:10828432:-.A.dn_chr11:10830252:10830582:-@chr11:10828802:10828866:-@chr11:10828367:10828432:-.A.se_chr11:10830252:10830582:-@chr11:10828802:10828866:-@chr11:10828367:10828432:-.A.up', 'chr11:10830252:10830582:-@chr11:10828802:10828866:-@chr11:10828367:10828432:-.B.dn_chr11:10830252:10830582:-@chr11:10828802:10828866:-@chr11:1082…	(0,0):660,(0,1):2,(1,0):94,(1,1):430	0:454,1:72	(0,0):750,(1,0):101,(1,1):394	0:470,1:25	chr11	-	(10828367, 10828367)	(10830582, 10830582)
SE	chr11:9009095:9009177:-@chr11:9007258:9007397:-@chr11:9005619:9005671:-	0.85	0.63	0.98	0.78	0.56	0.95	0.07	0.43	('chr11:9009095:9009177:-@chr11:9007258:9007397:-@chr11:9005619:9005671:-.A.dn_chr11:9009095:9009177:-@chr11:9007258:9007397:-@chr11:9005619:9005671:-.A.se_chr11:9009095:9009177:-@chr11:9007258:9007397:-@chr11:9005619:9005671:-.A.up', 'chr11:9009095:9009177:-@chr11:9007258:9007397:-@chr11:9005619:9005671:-.B.dn_chr11:9009095:9009177:-@chr11:9007258:9007397:-@chr11:9005619:9005671:-.B.up')	(0,0):42,(1,0):48,(1,1):1	12:49:00 AM	(0,0):27,(0,1):1,(1,0):42	0:42,1:1	chr11	-	(9005619, 9005619)	(9009177, 9009177)
SE	chr11:47196566:47196649:-@chr11:47195310:47195466:-@chr11:47194977:47195033:-	0.69	0.46	0.93	0.89	0.71	0.98	-0.2	0.8	('chr11:47196566:47196649:-@chr11:47195310:47195466:-@chr11:47194977:47195033:-.A.dn_chr11:47196566:47196649:-@chr11:47195310:47195466:-@chr11:47194977:47195033:-.A.se_chr11:47196566:47196649:-@chr11:47195310:47195466:-@chr11:47194977:47195033:-.A.up', 'chr11:47196566:47196649:-@chr11:47195310:47195466:-@chr11:47194977:47195033:-.B.dn_chr11:47196566:47196649:-@chr11:47195310:47195466:-@chr11:4719…	(0,0):235,(0,1):2,(1,0):30	0:30,1:2	(0,0):219,(1,0):48	12:48:00 AM	chr11	-	(47194977, 47194977)	(47196649, 47196649)
SE	chr11:64055193:64055418:+@chr11:64055537:64055686:+@chr11:64055812:64055940:+	0.93	0.81	0.99	0.89	0.73	0.97	0.04	0.19	('chr11:64055193:64055418:+@chr11:64055537:64055686:+@chr11:64055812:64055940:+.A.up_chr11:64055193:64055418:+@chr11:64055537:64055686:+@chr11:64055812:64055940:+.A.se_chr11:64055193:64055418:+@chr11:64055537:64055686:+@chr11:64055812:64055940:+.A.dn', 'chr11:64055193:64055418:+@chr11:64055537:64055686:+@chr11:64055812:64055940:+.B.up_chr11:64055193:64055418:+@chr11:64055537:64055686:+@chr11:6405…	(0,0):31,(0,1):1,(1,0):44,(1,1):11	0:55,1:1	(0,0):28,(0,1):1,(1,0):35,(1,1):14	0:46,1:4	chr11	+	(64055193, 64055193)	(64055940, 64055940)
SE	chr11:62389338:62389647:-@chr11:62388527:62388765:-@chr11:62387969:62388143:-	0.05	0.02	0.08	0.03	0.01	0.06	0.02	0.06	('chr11:62389338:62389647:-@chr11:62388527:62388765:-@chr11:62387969:62388143:-.A.dn_chr11:62389338:62389647:-@chr11:62388527:62388765:-@chr11:62387969:62388143:-.A.se_chr11:62389338:62389647:-@chr11:62388527:62388765:-@chr11:62387969:62388143:-.A.up', 'chr11:62389338:62389647:-@chr11:62388527:62388765:-@chr11:62387969:62388143:-.B.dn_chr11:62389338:62389647:-@chr11:62388527:62388765:-@chr11:6238…	(0,0):104,(0,1):81,(1,0):7,(1,1):52	0:8,1:132	(0,0):119,(0,1):104,(1,0):6,(1,1):55	0:7,1:158	chr11	-	(62387969, 62387969)	(62389647, 62389647)
SE	chr11:33790397:33790560:-@chr11:33784752:33784832:-@chr11:33780033:33780147:-	0.05	0.02	0.09	0.03	0.01	0.06	0.02	0.08	('chr11:33790397:33790560:-@chr11:33784752:33784832:-@chr11:33780033:33780147:-.A.dn_chr11:33790397:33790560:-@chr11:33784752:33784832:-@chr11:33780033:33780147:-.A.se_chr11:33790397:33790560:-@chr11:33784752:33784832:-@chr11:33780033:33780147:-.A.up', 'chr11:33790397:33790560:-@chr11:33784752:33784832:-@chr11:33780033:33780147:-.B.dn_chr11:33790397:33790560:-@chr11:33784752:33784832:-@chr11:3378…	(0,0):105,(0,1):67,(1,0):7,(1,1):54	0:10,1:118	(0,0):126,(0,1):75,(1,0):5,(1,1):86	0:6,1:160	chr11	-	(33780033, 33780033)	(33790560, 33790560)
SE	chr11:66612637:66612708:+@chr11:66612971:66613033:+@chr11:66613331:66614003:+	0.78	0.66	0.9	0.8	0.63	0.94	-0.02	0.26	('chr11:66612637:66612708:+@chr11:66612971:66613033:+@chr11:66613331:66614003:+.A.up_chr11:66612637:66612708:+@chr11:66612971:66613033:+@chr11:66613331:66614003:+.A.se_chr11:66612637:66612708:+@chr11:66612971:66613033:+@chr11:66613331:66614003:+.A.dn', 'chr11:66612637:66612708:+@chr11:66612971:66613033:+@chr11:66613331:66614003:+.B.up_chr11:66612637:66612708:+@chr11:66612971:66613033:+@chr11:6661…	(0,0):50,(0,1):4,(1,0):40,(1,1):223	0:217,1:50	(0,0):27,(0,1):2,(1,0):36,(1,1):246	0:205,1:79	chr11	+	(66612637, 66612637)	(66614003, 66614003)
SE	chr11:68207245:68207384:+@chr11:68213041:68213154:+@chr11:68213904:68214001:+	0.02	0	0.07	0.03	0	0.08	-0.01	0.05	('chr11:68207245:68207384:+@chr11:68213041:68213154:+@chr11:68213904:68214001:+.A.up_chr11:68207245:68207384:+@chr11:68213041:68213154:+@chr11:68213904:68214001:+.A.se_chr11:68207245:68207384:+@chr11:68213041:68213154:+@chr11:68213904:68214001:+.A.dn', 'chr11:68207245:68207384:+@chr11:68213041:68213154:+@chr11:68213904:68214001:+.B.up_chr11:68207245:68207384:+@chr11:68213041:68213154:+@chr11:6821…	(0,0):135,(0,1):22,(1,1):9	0:0,1:31	(0,0):129,(0,1):22,(1,0):1,(1,1):14	0:1,1:36	chr11	+	(68207245, 68207245)	(68214001, 68214001)
SE	chr11:6962802:6962884:+@chr11:6964314:6964446:+@chr11:6964777:6964872:+	0.82	0.57	0.96	0.81	0.62	0.96	0.01	0.31	('chr11:6962802:6962884:+@chr11:6964314:6964446:+@chr11:6964777:6964872:+.A.up_chr11:6962802:6962884:+@chr11:6964314:6964446:+@chr11:6964777:6964872:+.A.se_chr11:6962802:6962884:+@chr11:6964314:6964446:+@chr11:6964777:6964872:+.A.dn', 'chr11:6962802:6962884:+@chr11:6964314:6964446:+@chr11:6964777:6964872:+.B.up_chr11:6962802:6962884:+@chr11:6964314:6964446:+@chr11:6964777:6964872:+.B.dn')	(0,0):84,(0,1):2,(1,0):49,(1,1):2	0:51,1:2	(0,0):84,(0,1):3,(1,0):63,(1,1):1	0:64,1:3	chr11	+	(6962802, 6962802)	(6964872, 6964872)
SE	chr11:910775:910874:-@chr11:908542:908645:-@chr11:904706:904859:-	0.37	0.24	0.52	0.4	0.32	0.48	-0.03	0.22	('chr11:910775:910874:-@chr11:908542:908645:-@chr11:904706:904859:-.A.dn_chr11:910775:910874:-@chr11:908542:908645:-@chr11:904706:904859:-.A.se_chr11:910775:910874:-@chr11:908542:908645:-@chr11:904706:904859:-.A.up', 'chr11:910775:910874:-@chr11:908542:908645:-@chr11:904706:904859:-.B.dn_chr11:910775:910874:-@chr11:908542:908645:-@chr11:904706:904859:-.B.up')	(0,0):69,(0,1):14,(1,0):29,(1,1):40	0:43,1:40	(0,0):138,(0,1):46,(1,0):91,(1,1):76	0:113,1:100	chr11	-	(904706, 904706)	(910874, 910874)
SE	chr11:118992233:118992349:+@chr11:118994278:118994394:+@chr11:118997645:118997835:+	0.35	0.17	0.56	0.15	0.05	0.32	0.2	0.98	('chr11:118992233:118992349:+@chr11:118994278:118994394:+@chr11:118997645:118997835:+.A.up_chr11:118992233:118992349:+@chr11:118994278:118994394:+@chr11:118997645:118997835:+.A.se_chr11:118992233:118992349:+@chr11:118994278:118994394:+@chr11:118997645:118997835:+.A.dn', 'chr11:118992233:118992349:+@chr11:118994278:118994394:+@chr11:118997645:118997835:+.B.up_chr11:118992233:118992349:+@chr11:1189…	(0,0):139,(0,1):7,(1,0):8,(1,1):11	0:11,1:15	(0,0):152,(0,1):12,(1,0):4,(1,1):13	0:5,1:24	chr11	+	(118992233, 118992233)	(118997835, 118997835)
SE	chr11:506609:506821:-@chr11:504824:504888:-@chr11:502062:502249:-	0.62	0.5	0.75	0.62	0.51	0.74	0	0.22	('chr11:506609:506821:-@chr11:504824:504888:-@chr11:502062:502249:-.A.dn_chr11:506609:506821:-@chr11:504824:504888:-@chr11:502062:502249:-.A.se_chr11:506609:506821:-@chr11:504824:504888:-@chr11:502062:502249:-.A.up', 'chr11:506609:506821:-@chr11:504824:504888:-@chr11:502062:502249:-.B.dn_chr11:506609:506821:-@chr11:504824:504888:-@chr11:502062:502249:-.B.up')	(0,0):602,(0,1):13,(1,0):63,(1,1):174	0:151,1:99	(0,0):727,(0,1):15,(1,0):66,(1,1):193	0:178,1:96	chr11	-	(502062, 502062)	(506821, 506821)
SE	chr11:67798084:67798200:+@chr11:67799000:67799177:+@chr11:67799619:67799676:+	0.11	0.03	0.22	0.08	0.03	0.15	0.03	0.17	('chr11:67798084:67798200:+@chr11:67799000:67799177:+@chr11:67799619:67799676:+.A.up_chr11:67798084:67798200:+@chr11:67799000:67799177:+@chr11:67799619:67799676:+.A.se_chr11:67798084:67798200:+@chr11:67799000:67799177:+@chr11:67799619:67799676:+.A.dn', 'chr11:67798084:67798200:+@chr11:67799000:67799177:+@chr11:67799619:67799676:+.B.up_chr11:67798084:67798200:+@chr11:67799000:67799177:+@chr11:6779…	(0,0):159,(0,1):11,(1,0):5,(1,1):1	0:5,1:12	(0,0):200,(0,1):17,(1,0):6	0:6,1:17	chr11	+	(67798084, 67798084)	(67799676, 67799676)
SE	chr11:72091325:72091428:-@chr11:72083969:72084058:-@chr11:72069924:72070052:-	0.05	0.02	0.1	0.02	0.01	0.04	0.03	0.18	('chr11:72091325:72091428:-@chr11:72083969:72084058:-@chr11:72069924:72070052:-.A.dn_chr11:72091325:72091428:-@chr11:72083969:72084058:-@chr11:72069924:72070052:-.A.se_chr11:72091325:72091428:-@chr11:72083969:72084058:-@chr11:72069924:72070052:-.A.up', 'chr11:72091325:72091428:-@chr11:72083969:72084058:-@chr11:72069924:72070052:-.B.dn_chr11:72091325:72091428:-@chr11:72083969:72084058:-@chr11:7206…	(0,0):142,(0,1):53,(1,0):8,(1,1):37	0:9,1:89	(0,0):210,(0,1):76,(1,0):4,(1,1):46	0:5,1:121	chr11	-	(72069924, 72069924)	(72091428, 72091428)
SE	chr11:134182710:134182781:+@chr11:134183290:134183368:+@chr11:134183835:134183922:+	0.61	0.31	0.89	0.71	0.42	0.92	-0.1	0.6	('chr11:134182710:134182781:+@chr11:134183290:134183368:+@chr11:134183835:134183922:+.A.up_chr11:134182710:134182781:+@chr11:134183290:134183368:+@chr11:134183835:134183922:+.A.se_chr11:134182710:134182781:+@chr11:134183290:134183368:+@chr11:134183835:134183922:+.A.dn', 'chr11:134182710:134182781:+@chr11:134183290:134183368:+@chr11:134183835:134183922:+.B.up_chr11:134182710:134182781:+@chr11:1341…	(0,0):22,(0,1):1,(1,0):8,(1,1):1	0:9,1:1	(0,0):27,(0,1):1,(1,0):9	0:9,1:1	chr11	+	(134182710, 134182710)	(134183922, 134183922)
SE	chr11:76164358:76164432:+@chr11:76165793:76165834:+@chr11:76169227:76169402:+	0.06	0	0.18	0.23	0.08	0.44	-0.17	1.39	('chr11:76164358:76164432:+@chr11:76165793:76165834:+@chr11:76169227:76169402:+.A.up_chr11:76164358:76164432:+@chr11:76165793:76165834:+@chr11:76169227:76169402:+.A.se_chr11:76164358:76164432:+@chr11:76165793:76165834:+@chr11:76169227:76169402:+.A.dn', 'chr11:76164358:76164432:+@chr11:76165793:76165834:+@chr11:76169227:76169402:+.B.up_chr11:76164358:76164432:+@chr11:76165793:76165834:+@chr11:7616…	(0,0):96,(0,1):11,(1,1):11	0:0,1:22	(0,0):164,(0,1):11,(1,0):5,(1,1):10	0:7,1:19	chr11	+	(76164358, 76164358)	(76169402, 76169402)
SE	chr11:31824252:31824382:-@chr11:31823419:31823460:-@chr11:31823109:31823324:-	0.41	0.25	0.58	0.44	0.32	0.56	-0.03	0.32	('chr11:31824252:31824382:-@chr11:31823419:31823460:-@chr11:31823109:31823324:-.A.dn_chr11:31824252:31824382:-@chr11:31823419:31823460:-@chr11:31823109:31823324:-.A.se_chr11:31824252:31824382:-@chr11:31823419:31823460:-@chr11:31823109:31823324:-.A.up', 'chr11:31824252:31824382:-@chr11:31823419:31823460:-@chr11:31823109:31823324:-.B.dn_chr11:31824252:31824382:-@chr11:31823419:31823460:-@chr11:3182…	(0,0):40,(0,1):8,(1,0):15,(1,1):67	0:37,1:53	(0,0):47,(0,1):22,(1,0):36,(1,1):85	0:70,1:73	chr11	-	(31823109, 31823109)	(31824382, 31824382)
SE	chr11:61188862:61189080:-@chr11:61187942:61188045:-@chr11:61187421:61187566:-	0.89	0.78	0.97	0.8	0.69	0.9	0.09	0.35	('chr11:61188862:61189080:-@chr11:61187942:61188045:-@chr11:61187421:61187566:-.A.dn_chr11:61188862:61189080:-@chr11:61187942:61188045:-@chr11:61187421:61187566:-.A.se_chr11:61188862:61189080:-@chr11:61187942:61188045:-@chr11:61187421:61187566:-.A.up', 'chr11:61188862:61189080:-@chr11:61187942:61188045:-@chr11:61187421:61187566:-.B.dn_chr11:61188862:61189080:-@chr11:61187942:61188045:-@chr11:6118…	(0,0):109,(0,1):3,(1,0):68,(1,1):62	0:121,1:12	(0,0):133,(0,1):7,(1,0):92,(1,1):87	0:154,1:32	chr11	-	(61187421, 61187421)	(61189080, 61189080)
SE	chr11:125773065:125773116:-@chr11:125765802:125766225:-@chr11:125765119:125765684:-	0.87	0.73	0.98	0.83	0.73	0.93	0.04	0.27	('chr11:125773065:125773116:-@chr11:125765802:125766225:-@chr11:125765119:125765684:-.A.dn_chr11:125773065:125773116:-@chr11:125765802:125766225:-@chr11:125765119:125765684:-.A.se_chr11:125773065:125773116:-@chr11:125765802:125766225:-@chr11:125765119:125765684:-.A.up', 'chr11:125773065:125773116:-@chr11:125765802:125766225:-@chr11:125765119:125765684:-.B.dn_chr11:125773065:125773116:-@chr11:1257…	(0,0):361,(0,1):1,(1,0):111,(1,1):121	0:227,1:6	(0,0):565,(0,1):4,(1,0):149,(1,1):140	0:271,1:22	chr11	-	(125765119, 125765119)	(125773116, 125773116)
SE	chr11:76256841:76257341:+@chr11:76258072:76258144:+@chr11:76260996:76262589:+	0.08	0.01	0.21	0.13	0.03	0.3	-0.05	0.24	('chr11:76256841:76257341:+@chr11:76258072:76258144:+@chr11:76260996:76262589:+.A.up_chr11:76256841:76257341:+@chr11:76258072:76258144:+@chr11:76260996:76262589:+.A.se_chr11:76256841:76257341:+@chr11:76258072:76258144:+@chr11:76260996:76262589:+.A.dn', 'chr11:76256841:76257341:+@chr11:76258072:76258144:+@chr11:76260996:76262589:+.B.up_chr11:76256841:76257341:+@chr11:76258072:76258144:+@chr11:7626…	(0,0):72,(0,1):17,(1,0):1,(1,1):150	0:7,1:161	(0,0):87,(0,1):11,(1,0):2,(1,1):224	0:36,1:201	chr11	+	(76256841, 76256841)	(76262589, 76262589)
SE	chr11:320565:320914:-@chr11:320113:320248:-@chr11:319673:319990:-	0.08	0.03	0.17	0.02	0	0.06	0.06	0.39	('chr11:320565:320914:-@chr11:320113:320248:-@chr11:319673:319990:-.A.dn_chr11:320565:320914:-@chr11:320113:320248:-@chr11:319673:319990:-.A.se_chr11:320565:320914:-@chr11:320113:320248:-@chr11:319673:319990:-.A.up', 'chr11:320565:320914:-@chr11:320113:320248:-@chr11:319673:319990:-.B.dn_chr11:320565:320914:-@chr11:320113:320248:-@chr11:319673:319990:-.B.up')	(0,0):19,(0,1):31,(1,0):3,(1,1):38	0:9,1:63	(0,0):22,(0,1):43,(1,1):49	0:0,1:92	chr11	-	(319673, 319673)	(320914, 320914)
SE	chr11:61197597:61197654:+@chr11:61205097:61205320:+@chr11:61213413:61214239:+	0.82	0.74	0.9	0.89	0.82	0.95	-0.07	0.34	('chr11:61197597:61197654:+@chr11:61205097:61205320:+@chr11:61213413:61214239:+.A.up_chr11:61197597:61197654:+@chr11:61205097:61205320:+@chr11:61213413:61214239:+.A.se_chr11:61197597:61197654:+@chr11:61205097:61205320:+@chr11:61213413:61214239:+.A.dn', 'chr11:61197597:61197654:+@chr11:61205097:61205320:+@chr11:61213413:61214239:+.B.up_chr11:61197597:61197654:+@chr11:61205097:61205320:+@chr11:6121…	(0,0):383,(0,1):13,(1,0):141,(1,1):225	0:310,1:69	(0,0):407,(0,1):7,(1,0):149,(1,1):240	0:371,1:25	chr11	+	(61197597, 61197597)	(61214239, 61214239)
SE	chr11:63997904:63998412:+@chr11:63998504:63998619:+@chr11:63999343:63999436:+	0.09	0.02	0.21	0.13	0.03	0.27	-0.04	0.24	('chr11:63997904:63998412:+@chr11:63998504:63998619:+@chr11:63999343:63999436:+.A.up_chr11:63997904:63998412:+@chr11:63998504:63998619:+@chr11:63999343:63999436:+.A.se_chr11:63997904:63998412:+@chr11:63998504:63998619:+@chr11:63999343:63999436:+.A.dn', 'chr11:63997904:63998412:+@chr11:63998504:63998619:+@chr11:63999343:63999436:+.B.up_chr11:63997904:63998412:+@chr11:63998504:63998619:+@chr11:6399…	(0,0):46,(0,1):11,(1,0):2,(1,1):52	0:11,1:54	(0,0):44,(0,1):8,(1,0):2,(1,1):50	0:5,1:55	chr11	+	(63997904, 63997904)	(63999436, 63999436)
SE	chr11:95512771:95512851:-@chr11:95512242:95512299:-@chr11:95511986:95512121:-	0.31	0.12	0.53	0.31	0.18	0.46	0	0.37	('chr11:95512771:95512851:-@chr11:95512242:95512299:-@chr11:95511986:95512121:-.A.dn_chr11:95512771:95512851:-@chr11:95512242:95512299:-@chr11:95511986:95512121:-.A.se_chr11:95512771:95512851:-@chr11:95512242:95512299:-@chr11:95511986:95512121:-.A.up', 'chr11:95512771:95512851:-@chr11:95512242:95512299:-@chr11:95511986:95512121:-.B.dn_chr11:95512771:95512851:-@chr11:95512242:95512299:-@chr11:9551…	(0,0):99,(0,1):6,(1,0):6,(1,1):6	0:6,1:12	(0,0):122,(0,1):8,(1,0):14,(1,1):20	0:18,1:24	chr11	-	(95511986, 95511986)	(95512851, 95512851)
SE	chr11:114311378:114311461:+@chr11:114314578:114314655:+@chr11:114316701:114316809:+	0.84	0.71	0.94	0.72	0.55	0.86	0.12	0.53	('chr11:114311378:114311461:+@chr11:114314578:114314655:+@chr11:114316701:114316809:+.A.up_chr11:114311378:114311461:+@chr11:114314578:114314655:+@chr11:114316701:114316809:+.A.se_chr11:114311378:114311461:+@chr11:114314578:114314655:+@chr11:114316701:114316809:+.A.dn', 'chr11:114311378:114311461:+@chr11:114314578:114314655:+@chr11:114316701:114316809:+.B.up_chr11:114311378:114311461:+@chr11:1143…	(0,0):567,(0,1):4,(1,0):60,(1,1):2	0:61,1:5	(0,0):587,(0,1):6,(1,0):48,(1,1):6	0:49,1:11	chr11	+	(114311378, 114311378)	(114316809, 114316809)
SE	chr11:105948039:105948465:-@chr11:105947234:105947434:-@chr11:105929592:105929836:-	0.88	0.7	0.97	0.88	0.75	0.97	0	0.26	('chr11:105948039:105948465:-@chr11:105947234:105947434:-@chr11:105929592:105929836:-.A.dn_chr11:105948039:105948465:-@chr11:105947234:105947434:-@chr11:105929592:105929836:-.A.se_chr11:105948039:105948465:-@chr11:105947234:105947434:-@chr11:105929592:105929836:-.A.up', 'chr11:105948039:105948465:-@chr11:105947234:105947434:-@chr11:105929592:105929836:-.B.dn_chr11:105948039:105948465:-@chr11:1059…	(0,0):125,(0,1):2,(1,0):33,(1,1):27	0:57,1:5	(0,0):132,(0,1):3,(1,0):52,(1,1):37	0:82,1:10	chr11	-	(105929592, 105929592)	(105948465, 105948465)
SE	chr11:86013253:86013520:+@chr11:86017287:86017524:+@chr11:86048421:86048572:+	0.94	0.9	0.97	0.91	0.87	0.94	0.03	0.11	('chr11:86013253:86013520:+@chr11:86017287:86017524:+@chr11:86048421:86048572:+.A.up_chr11:86013253:86013520:+@chr11:86017287:86017524:+@chr11:86048421:86048572:+.A.se_chr11:86013253:86013520:+@chr11:86017287:86017524:+@chr11:86048421:86048572:+.A.dn', 'chr11:86013253:86013520:+@chr11:86017287:86017524:+@chr11:86048421:86048572:+.B.up_chr11:86013253:86013520:+@chr11:86017287:86017524:+@chr11:8604…	(0,0):279,(0,1):10,(1,0):440,(1,1):153	0:588,1:15	(0,0):297,(0,1):18,(1,0):500,(1,1):167	0:657,1:28	chr11	+	(86013253, 86013253)	(86048572, 86048572)
SE	chr11:31484719:31484852:-@chr11:31482173:31482261:-@chr11:31477807:31477933:-	0.77	0.63	0.9	0.74	0.6	0.87	0.03	0.28	('chr11:31484719:31484852:-@chr11:31482173:31482261:-@chr11:31477807:31477933:-.A.dn_chr11:31484719:31484852:-@chr11:31482173:31482261:-@chr11:31477807:31477933:-.A.se_chr11:31484719:31484852:-@chr11:31482173:31482261:-@chr11:31477807:31477933:-.A.up', 'chr11:31484719:31484852:-@chr11:31482173:31482261:-@chr11:31477807:31477933:-.B.dn_chr11:31484719:31484852:-@chr11:31482173:31482261:-@chr11:3147…	(0,0):90,(0,1):6,(1,0):51,(1,1):20	0:67,1:10	(0,0):131,(0,1):5,(1,0):50,(1,1):20	0:61,1:14	chr11	-	(31477807, 31477807)	(31484852, 31484852)
SE	chr11:77553525:77553674:+@chr11:77580768:77580863:+@chr11:77583221:77583398:+	0.91	0.83	0.96	0.9	0.83	0.96	0.01	0.12	('chr11:77553525:77553674:+@chr11:77580768:77580863:+@chr11:77583221:77583398:+.A.up_chr11:77553525:77553674:+@chr11:77580768:77580863:+@chr11:77583221:77583398:+.A.se_chr11:77553525:77553674:+@chr11:77580768:77580863:+@chr11:77583221:77583398:+.A.dn', 'chr11:77553525:77553674:+@chr11:77580768:77580863:+@chr11:77583221:77583398:+.B.up_chr11:77553525:77553674:+@chr11:77580768:77580863:+@chr11:7758…	(0,0):128,(0,1):4,(1,0):114,(1,1):67	0:177,1:8	(0,0):131,(0,1):5,(1,0):122,(1,1):85	0:197,1:15	chr11	+	(77553525, 77553525)	(77583398, 77583398)
SE	chr11:47754089:47754222:-@chr11:47753669:47753771:-@chr11:47752926:47753113:-	0.3	0.21	0.41	0.39	0.29	0.51	-0.09	0.38	('chr11:47754089:47754222:-@chr11:47753669:47753771:-@chr11:47752926:47753113:-.A.dn_chr11:47754089:47754222:-@chr11:47753669:47753771:-@chr11:47752926:47753113:-.A.se_chr11:47754089:47754222:-@chr11:47753669:47753771:-@chr11:47752926:47753113:-.A.up', 'chr11:47754089:47754222:-@chr11:47753669:47753771:-@chr11:47752926:47753113:-.B.dn_chr11:47754089:47754222:-@chr11:47753669:47753771:-@chr11:4775…	(0,0):349,(0,1):19,(1,0):29,(1,1):89	0:50,1:87	(0,0):391,(0,1):19,(1,0):41,(1,1):86	0:68,1:78	chr11	-	(47752926, 47752926)	(47754222, 47754222)
SE	chr11:125761318:125761367:+@chr11:125768999:125769053:+@chr11:125769239:125770541:+	0.07	0.01	0.22	0.06	0.01	0.16	0.01	0.15	('chr11:125761318:125761367:+@chr11:125768999:125769053:+@chr11:125769239:125770541:+.A.up_chr11:125761318:125761367:+@chr11:125768999:125769053:+@chr11:125769239:125770541:+.A.se_chr11:125761318:125761367:+@chr11:125768999:125769053:+@chr11:125769239:125770541:+.A.dn', 'chr11:125761318:125761367:+@chr11:125768999:125769053:+@chr11:125769239:125770541:+.B.up_chr11:125761318:125761367:+@chr11:1257…	(0,0):616,(0,1):7,(1,1):260	0:2,1:265	(0,0):861,(0,1):18,(1,0):1,(1,1):415	0:7,1:427	chr11	+	(125761318, 125761318)	(125770541, 125770541)
SE	chr11:62556764:62556898:+@chr11:62557073:62557151:+@chr11:62557358:62557872:+	0.95	0.91	0.98	0.85	0.79	0.91	0.1	2.95	('chr11:62556764:62556898:+@chr11:62557073:62557151:+@chr11:62557358:62557872:+.A.up_chr11:62556764:62556898:+@chr11:62557073:62557151:+@chr11:62557358:62557872:+.A.se_chr11:62556764:62556898:+@chr11:62557073:62557151:+@chr11:62557358:62557872:+.A.dn', 'chr11:62556764:62556898:+@chr11:62557073:62557151:+@chr11:62557358:62557872:+.B.up_chr11:62556764:62556898:+@chr11:62557073:62557151:+@chr11:6255…	(0,0):216,(0,1):4,(1,0):205,(1,1):414	0:601,1:22	(0,0):188,(0,1):7,(1,0):147,(1,1):347	0:427,1:74	chr11	+	(62556764, 62556764)	(62557872, 62557872)
SE	chr11:102217966:102218107:+@chr11:102219329:102219495:+@chr11:102220732:102221480:+	0.85	0.68	0.97	0.76	0.64	0.9	0.09	0.41	('chr11:102217966:102218107:+@chr11:102219329:102219495:+@chr11:102220732:102221480:+.A.up_chr11:102217966:102218107:+@chr11:102219329:102219495:+@chr11:102220732:102221480:+.A.se_chr11:102217966:102218107:+@chr11:102219329:102219495:+@chr11:102220732:102221480:+.A.dn', 'chr11:102217966:102218107:+@chr11:102219329:102219495:+@chr11:102220732:102221480:+.B.up_chr11:102217966:102218107:+@chr11:1022…	(0,0):845,(1,0):83,(1,1):436	0:421,1:98	(0,0):1106,(0,1):1,(1,0):91,(1,1):512	0:470,1:134	chr11	+	(102217966, 102217966)	(102221480, 102221480)
SE	chr11:113711320:113711479:-@chr11:113705929:113706049:-@chr11:113704971:113705057:-	0.01	0	0.02	0.02	0.01	0.04	-0.01	0.06	('chr11:113711320:113711479:-@chr11:113705929:113706049:-@chr11:113704971:113705057:-.A.dn_chr11:113711320:113711479:-@chr11:113705929:113706049:-@chr11:113704971:113705057:-.A.se_chr11:113711320:113711479:-@chr11:113705929:113706049:-@chr11:113704971:113705057:-.A.up', 'chr11:113711320:113711479:-@chr11:113705929:113706049:-@chr11:113704971:113705057:-.B.dn_chr11:113711320:113711479:-@chr11:1137…	(0,0):214,(0,1):69,(1,1):71	0:1,1:139	(0,0):304,(0,1):69,(1,0):4,(1,1):88	0:4,1:157	chr11	-	(113704971, 113704971)	(113711479, 113711479)
SE	chr11:126138935:126139186:+@chr11:126141332:126141552:+@chr11:126142864:126142974:+	0.96	0.9	1	0.98	0.93	1	-0.02	0.08	('chr11:126138935:126139186:+@chr11:126141332:126141552:+@chr11:126142864:126142974:+.A.up_chr11:126138935:126139186:+@chr11:126141332:126141552:+@chr11:126142864:126142974:+.A.se_chr11:126138935:126139186:+@chr11:126141332:126141552:+@chr11:126142864:126142974:+.A.dn', 'chr11:126138935:126139186:+@chr11:126141332:126141552:+@chr11:126142864:126142974:+.B.up_chr11:126138935:126139186:+@chr11:1261…	(0,0):268,(0,1):1,(1,0):101,(1,1):13	0:114,1:1	(0,0):288,(1,0):114,(1,1):19	0.0923611111111111	chr11	+	(126138935, 126138935)	(126142974, 126142974)
SE	chr11:57505080:57505140:+@chr11:57506136:57506511:+@chr11:57506603:57506732:+	0.53	0.37	0.72	0.55	0.4	0.74	-0.02	0.33	('chr11:57505080:57505140:+@chr11:57506136:57506511:+@chr11:57506603:57506732:+.A.up_chr11:57505080:57505140:+@chr11:57506136:57506511:+@chr11:57506603:57506732:+.A.se_chr11:57505080:57505140:+@chr11:57506136:57506511:+@chr11:57506603:57506732:+.A.dn', 'chr11:57505080:57505140:+@chr11:57506136:57506511:+@chr11:57506603:57506732:+.B.up_chr11:57505080:57505140:+@chr11:57506136:57506511:+@chr11:5750…	(0,0):769,(1,0):141,(1,1):39	0:165,1:15	(0,0):906,(0,1):1,(1,0):138,(1,1):34	0:153,1:20	chr11	+	(57505080, 57505080)	(57506732, 57506732)
SE	chr11:77553525:77553674:+@chr11:77566391:77566528:+@chr11:77580768:77580863:+	0.06	0.02	0.1	0.03	0.01	0.05	0.03	0.11	('chr11:77553525:77553674:+@chr11:77566391:77566528:+@chr11:77580768:77580863:+.A.up_chr11:77553525:77553674:+@chr11:77566391:77566528:+@chr11:77580768:77580863:+.A.se_chr11:77553525:77553674:+@chr11:77566391:77566528:+@chr11:77580768:77580863:+.A.dn', 'chr11:77553525:77553674:+@chr11:77566391:77566528:+@chr11:77580768:77580863:+.B.up_chr11:77553525:77553674:+@chr11:77566391:77566528:+@chr11:7758…	(0,0):124,(0,1):48,(1,0):7,(1,1):20	0:8,1:67	(0,0):121,(0,1):59,(1,0):5,(1,1):36	0:9,1:91	chr11	+	(77553525, 77553525)	(77580863, 77580863)
SE	chr11:250803:250865:+@chr11:251546:251626:+@chr11:251820:251936:+	0.96	0.89	1	0.93	0.87	0.98	0.03	0.13	('chr11:250803:250865:+@chr11:251546:251626:+@chr11:251820:251936:+.A.up_chr11:250803:250865:+@chr11:251546:251626:+@chr11:251820:251936:+.A.se_chr11:250803:250865:+@chr11:251546:251626:+@chr11:251820:251936:+.A.dn', 'chr11:250803:250865:+@chr11:251546:251626:+@chr11:251820:251936:+.B.up_chr11:250803:250865:+@chr11:251546:251626:+@chr11:251820:251936:+.B.dn')	(0,0):233,(1,0):121,(1,1):15	0:135,1:1	(0,0):289,(0,1):2,(1,0):218,(1,1):18	0:235,1:3	chr11	+	(250803, 250803)	(251936, 251936)
SE	chr11:62649365:62649538:+@chr11:62649977:62650090:+@chr11:62650380:62650471:+	0	0	0.01	0	0	0.01	0	0	('chr11:62649365:62649538:+@chr11:62649977:62650090:+@chr11:62650380:62650471:+.A.up_chr11:62649365:62649538:+@chr11:62649977:62650090:+@chr11:62650380:62650471:+.A.se_chr11:62649365:62649538:+@chr11:62649977:62650090:+@chr11:62650380:62650471:+.A.dn', 'chr11:62649365:62649538:+@chr11:62649977:62650090:+@chr11:62650380:62650471:+.B.up_chr11:62649365:62649538:+@chr11:62649977:62650090:+@chr11:6265…	(0,0):199,(0,1):181,(1,0):1,(1,1):131	0:2,1:311	(0,0):328,(0,1):225,(1,0):1,(1,1):157	0:2,1:381	chr11	+	(62649365, 62649365)	(62650471, 62650471)
SE	chr11:63991757:63991813:-@chr11:63991572:63991682:-@chr11:63991271:63991439:-	0.97	0.91	1	0.94	0.87	0.98	0.03	0.12	('chr11:63991757:63991813:-@chr11:63991572:63991682:-@chr11:63991271:63991439:-.A.dn_chr11:63991757:63991813:-@chr11:63991572:63991682:-@chr11:63991271:63991439:-.A.se_chr11:63991757:63991813:-@chr11:63991572:63991682:-@chr11:63991271:63991439:-.A.up', 'chr11:63991757:63991813:-@chr11:63991572:63991682:-@chr11:63991271:63991439:-.B.dn_chr11:63991757:63991813:-@chr11:63991572:63991682:-@chr11:6399…	(0,0):56,(1,0):126,(1,1):18	0.1	(0,0):60,(0,1):2,(1,0):159,(1,1):19	0:176,1:4	chr11	-	(63991271, 63991271)	(63991813, 63991813)
SE	chr11:17304336:17304490:+@chr11:17308181:17308264:+@chr11:17316871:17317014:+	0.1	0.06	0.15	0.11	0.07	0.15	-0.01	0.08	('chr11:17304336:17304490:+@chr11:17308181:17308264:+@chr11:17316871:17317014:+.A.up_chr11:17304336:17304490:+@chr11:17308181:17308264:+@chr11:17316871:17317014:+.A.se_chr11:17304336:17304490:+@chr11:17308181:17308264:+@chr11:17316871:17317014:+.A.dn', 'chr11:17304336:17304490:+@chr11:17308181:17308264:+@chr11:17316871:17317014:+.B.up_chr11:17304336:17304490:+@chr11:17308181:17308264:+@chr11:1731…	(0,0):207,(0,1):78,(1,0):19,(1,1):105	0:33,1:169	(0,0):295,(0,1):112,(1,0):32,(1,1):169	0:63,1:250	chr11	+	(17304336, 17304336)	(17317014, 17317014)
SE	chr11:47312161:47312367:+@chr11:47314094:47314147:+@chr11:47315434:47315534:+	0.03	0.01	0.07	0.06	0.02	0.11	-0.03	0.1	('chr11:47312161:47312367:+@chr11:47314094:47314147:+@chr11:47315434:47315534:+.A.up_chr11:47312161:47312367:+@chr11:47314094:47314147:+@chr11:47315434:47315534:+.A.se_chr11:47312161:47312367:+@chr11:47314094:47314147:+@chr11:47315434:47315534:+.A.dn', 'chr11:47312161:47312367:+@chr11:47314094:47314147:+@chr11:47315434:47315534:+.B.up_chr11:47312161:47312367:+@chr11:47314094:47314147:+@chr11:4731…	(0,0):50,(0,1):42,(1,0):2,(1,1):73	0:4,1:113	(0,0):81,(0,1):40,(1,0):5,(1,1):78	0:7,1:116	chr11	+	(47312161, 47312161)	(47315534, 47315534)
SE	chr11:75826968:75827059:+@chr11:75848238:75848496:+@chr11:75851755:75855282:+	0.06	0.02	0.15	0.03	0	0.07	0.03	0.11	('chr11:75826968:75827059:+@chr11:75848238:75848496:+@chr11:75851755:75855282:+.A.up_chr11:75826968:75827059:+@chr11:75848238:75848496:+@chr11:75851755:75855282:+.A.se_chr11:75826968:75827059:+@chr11:75848238:75848496:+@chr11:75851755:75855282:+.A.dn', 'chr11:75826968:75827059:+@chr11:75848238:75848496:+@chr11:75851755:75855282:+.B.up_chr11:75826968:75827059:+@chr11:75848238:75848496:+@chr11:7585…	(0,0):107,(0,1):12,(1,0):2,(1,1):457	0:28,1:443	(0,0):123,(0,1):34,(1,0):1,(1,1):614	0:31,1:618	chr11	+	(75826968, 75826968)	(75855282, 75855282)
SE	chr11:118898904:118899136:-@chr11:118898338:118898582:-@chr11:118897647:118897805:-	0.95	0.88	0.99	0.98	0.91	1	-0.03	0.13	('chr11:118898904:118899136:-@chr11:118898338:118898582:-@chr11:118897647:118897805:-.A.dn_chr11:118898904:118899136:-@chr11:118898338:118898582:-@chr11:118897647:118897805:-.A.se_chr11:118898904:118899136:-@chr11:118898338:118898582:-@chr11:118897647:118897805:-.A.up', 'chr11:118898904:118899136:-@chr11:118898338:118898582:-@chr11:118897647:118897805:-.B.dn_chr11:118898904:118899136:-@chr11:1188…	(0,0):187,(0,1):1,(1,0):139,(1,1):65	0:203,1:2	(0,0):183,(1,0):154,(1,1):57	0.146527777777778	chr11	-	(118897647, 118897647)	(118899136, 118899136)
SE	chr11:64850836:64850871:-@chr11:64846825:64847021:-@chr11:64835960:64836073:-	0.93	0.82	0.99	0.9	0.76	0.98	0.03	0.19	('chr11:64850836:64850871:-@chr11:64846825:64847021:-@chr11:64835960:64836073:-.A.dn_chr11:64850836:64850871:-@chr11:64846825:64847021:-@chr11:64835960:64836073:-.A.se_chr11:64850836:64850871:-@chr11:64846825:64847021:-@chr11:64835960:64836073:-.A.up', 'chr11:64850836:64850871:-@chr11:64846825:64847021:-@chr11:64835960:64836073:-.B.dn_chr11:64850836:64850871:-@chr11:64846825:64847021:-@chr11:6483…	(0,0):2029,(1,0):111	0.0770833333333333	(0,0):2886,(0,1):1,(1,0):139	0:139,1:1	chr11	-	(64835960, 64835960)	(64850871, 64850871)
SE	chr11:117063869:117063974:+@chr11:117064569:117064679:+@chr11:117066518:117066631:+	0.91	0.77	0.99	0.87	0.72	0.97	0.04	0.27	('chr11:117063869:117063974:+@chr11:117064569:117064679:+@chr11:117066518:117066631:+.A.up_chr11:117063869:117063974:+@chr11:117064569:117064679:+@chr11:117066518:117066631:+.A.se_chr11:117063869:117063974:+@chr11:117064569:117064679:+@chr11:117066518:117066631:+.A.dn', 'chr11:117063869:117063974:+@chr11:117064569:117064679:+@chr11:117066518:117066631:+.B.up_chr11:117063869:117063974:+@chr11:1170…	(0,0):57,(1,0):37,(1,1):3	0:39,1:1	(0,0):54,(0,1):1,(1,0):35,(1,1):6	0:40,1:2	chr11	+	(117063869, 117063869)	(117066631, 117066631)
SE	chr11:13484639:13484838:-@chr11:13466571:13466728:-@chr11:13443189:13443385:-	0.48	0.39	0.57	0.41	0.34	0.49	0.07	0.3	('chr11:13484639:13484838:-@chr11:13466571:13466728:-@chr11:13443189:13443385:-.A.dn_chr11:13484639:13484838:-@chr11:13466571:13466728:-@chr11:13443189:13443385:-.A.se_chr11:13484639:13484838:-@chr11:13466571:13466728:-@chr11:13443189:13443385:-.A.up', 'chr11:13484639:13484838:-@chr11:13466571:13466728:-@chr11:13443189:13443385:-.B.dn_chr11:13484639:13484838:-@chr11:13466571:13466728:-@chr11:1344…	(0,0):333,(0,1):42,(1,0):81,(1,1):60	0:112,1:71	(0,0):322,(0,1):63,(1,0):91,(1,1):72	0:124,1:102	chr11	-	(13443189, 13443189)	(13484838, 13484838)
SE	chr11:18343816:18344287:+@chr11:18347494:18347700:+@chr11:18354607:18354775:+	0.03	0.01	0.07	0.03	0.01	0.05	0	0.05	('chr11:18343816:18344287:+@chr11:18347494:18347700:+@chr11:18354607:18354775:+.A.up_chr11:18343816:18344287:+@chr11:18347494:18347700:+@chr11:18354607:18354775:+.A.se_chr11:18343816:18344287:+@chr11:18347494:18347700:+@chr11:18354607:18354775:+.A.dn', 'chr11:18343816:18344287:+@chr11:18347494:18347700:+@chr11:18354607:18354775:+.B.up_chr11:18343816:18344287:+@chr11:18347494:18347700:+@chr11:1835…	(0,0):129,(0,1):71,(1,0):4,(1,1):117	0:4,1:188	(0,0):182,(0,1):84,(1,0):4,(1,1):151	0:9,1:230	chr11	+	(18343816, 18343816)	(18354775, 18354775)
SE	chr11:69489958:69490165:-@chr11:69486517:69486587:-@chr11:69482663:69482780:-	0.9	0.63	0.99	0.84	0.6	0.99	0.06	0.28	('chr11:69489958:69490165:-@chr11:69486517:69486587:-@chr11:69482663:69482780:-.A.dn_chr11:69489958:69490165:-@chr11:69486517:69486587:-@chr11:69482663:69482780:-.A.se_chr11:69489958:69490165:-@chr11:69486517:69486587:-@chr11:69482663:69482780:-.A.up', 'chr11:69489958:69490165:-@chr11:69486517:69486587:-@chr11:69482663:69482780:-.B.dn_chr11:69489958:69490165:-@chr11:69486517:69486587:-@chr11:6948…	(0,0):300,(1,0):18,(1,1):9	12:27:00 AM	(0,0):376,(0,1):1,(1,0):15,(1,1):17	0:31,1:2	chr11	-	(69482663, 69482663)	(69490165, 69490165)
SE	chr11:126138935:126139186:+@chr11:126141115:126141552:+@chr11:126142864:126142974:+	0.93	0.8	0.99	0.96	0.88	1	-0.03	0.13	('chr11:126138935:126139186:+@chr11:126141115:126141552:+@chr11:126142864:126142974:+.A.up_chr11:126138935:126139186:+@chr11:126141115:126141552:+@chr11:126142864:126142974:+.A.se_chr11:126138935:126139186:+@chr11:126141115:126141552:+@chr11:126142864:126142974:+.A.dn', 'chr11:126138935:126139186:+@chr11:126141115:126141552:+@chr11:126142864:126142974:+.B.up_chr11:126138935:126139186:+@chr11:1261…	(0,0):279,(0,1):1,(1,0):90,(1,1):13	0:101,1:3	(0,0):296,(1,0):106,(1,1):19	0.0868055555555556	chr11	+	(126138935, 126138935)	(126142974, 126142974)
SE	chr11:45970437:45970497:-@chr11:45967391:45967554:-@chr11:45959708:45959863:-	0.88	0.68	0.99	0.82	0.57	0.96	0.06	0.33	('chr11:45970437:45970497:-@chr11:45967391:45967554:-@chr11:45959708:45959863:-.A.dn_chr11:45970437:45970497:-@chr11:45967391:45967554:-@chr11:45959708:45959863:-.A.se_chr11:45970437:45970497:-@chr11:45967391:45967554:-@chr11:45959708:45959863:-.A.up', 'chr11:45970437:45970497:-@chr11:45967391:45967554:-@chr11:45959708:45959863:-.B.dn_chr11:45970437:45970497:-@chr11:45967391:45967554:-@chr11:4595…	(0,0):188,(1,0):28,(1,1):5	0:32,1:1	(0,0):192,(0,1):1,(1,0):36,(1,1):8	0:43,1:2	chr11	-	(45959708, 45959708)	(45970497, 45970497)
SE	chr11:61102092:61102203:+@chr11:61103676:61103862:+@chr11:61105413:61105602:+	0.03	0.01	0.06	0.03	0.01	0.08	0	0.06	('chr11:61102092:61102203:+@chr11:61103676:61103862:+@chr11:61105413:61105602:+.A.up_chr11:61102092:61102203:+@chr11:61103676:61103862:+@chr11:61105413:61105602:+.A.se_chr11:61102092:61102203:+@chr11:61103676:61103862:+@chr11:61105413:61105602:+.A.dn', 'chr11:61102092:61102203:+@chr11:61103676:61103862:+@chr11:61105413:61105602:+.B.up_chr11:61102092:61102203:+@chr11:61103676:61103862:+@chr11:6110…	(0,0):55,(0,1):42,(1,0):3,(1,1):26	0:3,1:68	(0,0):47,(0,1):30,(1,0):2,(1,1):23	0:2,1:53	chr11	+	(61102092, 61102092)	(61105602, 61105602)
SE	chr11:125439298:125439469:+@chr11:125440000:125440086:+@chr11:125442354:125442465:+	0.05	0.02	0.09	0.02	0	0.04	0.03	0.16	('chr11:125439298:125439469:+@chr11:125440000:125440086:+@chr11:125442354:125442465:+.A.up_chr11:125439298:125439469:+@chr11:125440000:125440086:+@chr11:125442354:125442465:+.A.se_chr11:125439298:125439469:+@chr11:125440000:125440086:+@chr11:125442354:125442465:+.A.dn', 'chr11:125439298:125439469:+@chr11:125440000:125440086:+@chr11:125442354:125442465:+.B.up_chr11:125439298:125439469:+@chr11:1254…	(0,0):80,(0,1):61,(1,0):7,(1,1):51	0:7,1:112	(0,0):73,(0,1):58,(1,0):2,(1,1):51	0:2,1:109	chr11	+	(125439298, 125439298)	(125442465, 125442465)
SE	chr11:18354607:18354775:+@chr11:18357301:18357493:+@chr11:18359656:18359821:+	0.98	0.95	1	0.98	0.96	1	0	0.03	('chr11:18354607:18354775:+@chr11:18357301:18357493:+@chr11:18359656:18359821:+.A.up_chr11:18354607:18354775:+@chr11:18357301:18357493:+@chr11:18359656:18359821:+.A.se_chr11:18354607:18354775:+@chr11:18357301:18357493:+@chr11:18359656:18359821:+.A.dn', 'chr11:18354607:18354775:+@chr11:18357301:18357493:+@chr11:18359656:18359821:+.B.up_chr11:18354607:18354775:+@chr11:18357301:18357493:+@chr11:1835…	(0,0):134,(1,0):203,(1,1):47	0.173611111111111	(0,0):188,(0,1):1,(1,0):328,(1,1):72	0:397,1:4	chr11	+	(18354607, 18354607)	(18359821, 18359821)
SE	chr11:134126982:134127151:+@chr11:134128409:134128518:+@chr11:134128902:134128978:+	0.88	0.76	0.96	0.91	0.8	0.98	-0.03	0.21	('chr11:134126982:134127151:+@chr11:134128409:134128518:+@chr11:134128902:134128978:+.A.up_chr11:134126982:134127151:+@chr11:134128409:134128518:+@chr11:134128902:134128978:+.A.se_chr11:134126982:134127151:+@chr11:134128409:134128518:+@chr11:134128902:134128978:+.A.dn', 'chr11:134126982:134127151:+@chr11:134128409:134128518:+@chr11:134128902:134128978:+.B.up_chr11:134126982:134127151:+@chr11:1341…	(0,0):106,(0,1):2,(1,0):52,(1,1):9	0:60,1:3	(0,0):117,(0,1):1,(1,0):58,(1,1):13	0:65,1:7	chr11	+	(134126982, 134126982)	(134128978, 134128978)
SE	chr11:75273101:75273364:+@chr11:75274772:75274815:+@chr11:75277361:75278016:+	0.03	0.01	0.06	0.04	0.01	0.1	-0.01	0.07	('chr11:75273101:75273364:+@chr11:75274772:75274815:+@chr11:75277361:75278016:+.A.up_chr11:75273101:75273364:+@chr11:75274772:75274815:+@chr11:75277361:75278016:+.A.se_chr11:75273101:75273364:+@chr11:75274772:75274815:+@chr11:75277361:75278016:+.A.dn', 'chr11:75273101:75273364:+@chr11:75274772:75274815:+@chr11:75277361:75278016:+.B.up_chr11:75273101:75273364:+@chr11:75274772:75274815:+@chr11:7527…	(0,0):152,(0,1):69,(1,0):2,(1,1):321	0:3,1:389	(0,0):143,(0,1):36,(1,0):2,(1,1):238	0:17,1:259	chr11	+	(75273101, 75273101)	(75278016, 75278016)
SE	chr11:17333575:17333667:+@chr11:17336933:17337022:+@chr11:17351674:17351844:+	0.88	0.81	0.94	0.92	0.87	0.96	-0.04	0.15	('chr11:17333575:17333667:+@chr11:17336933:17337022:+@chr11:17351674:17351844:+.A.up_chr11:17333575:17333667:+@chr11:17336933:17337022:+@chr11:17351674:17351844:+.A.se_chr11:17333575:17333667:+@chr11:17336933:17337022:+@chr11:17351674:17351844:+.A.dn', 'chr11:17333575:17333667:+@chr11:17336933:17337022:+@chr11:17351674:17351844:+.B.up_chr11:17333575:17333667:+@chr11:17336933:17337022:+@chr11:1735…	(0,0):236,(0,1):10,(1,0):188,(1,1):62	0:243,1:17	(0,0):360,(0,1):8,(1,0):300,(1,1):121	0:407,1:22	chr11	+	(17333575, 17333575)	(17351844, 17351844)
SE	chr11:57529234:57529518:+@chr11:57556509:57556627:+@chr11:57558857:57559145:+	0.87	0.75	0.96	0.87	0.74	0.97	0	0.21	('chr11:57529234:57529518:+@chr11:57556509:57556627:+@chr11:57558857:57559145:+.A.up_chr11:57529234:57529518:+@chr11:57556509:57556627:+@chr11:57558857:57559145:+.A.se_chr11:57529234:57529518:+@chr11:57556509:57556627:+@chr11:57558857:57559145:+.A.dn', 'chr11:57529234:57529518:+@chr11:57556509:57556627:+@chr11:57558857:57559145:+.B.up_chr11:57529234:57529518:+@chr11:57556509:57556627:+@chr11:5755…	(0,0):572,(0,1):3,(1,0):57,(1,1):90	0:140,1:10	(0,0):531,(0,1):3,(1,0):57,(1,1):97	0:141,1:16	chr11	+	(57529234, 57529234)	(57559145, 57559145)
SE	chr11:27523349:27523467:-@chr11:27523042:27523113:-@chr11:27520906:27521115:-	0.96	0.9	1	0.94	0.88	0.98	0.02	0.13	('chr11:27523349:27523467:-@chr11:27523042:27523113:-@chr11:27520906:27521115:-.A.dn_chr11:27523349:27523467:-@chr11:27523042:27523113:-@chr11:27520906:27521115:-.A.se_chr11:27523349:27523467:-@chr11:27523042:27523113:-@chr11:27520906:27521115:-.A.up', 'chr11:27523349:27523467:-@chr11:27523042:27523113:-@chr11:27520906:27521115:-.B.dn_chr11:27523349:27523467:-@chr11:27523042:27523113:-@chr11:2752…	(0,0):92,(1,0):116,(1,1):93	0:207,1:2	(0,0):137,(0,1):1,(1,0):160,(1,1):152	0:304,1:9	chr11	-	(27520906, 27520906)	(27523467, 27523467)
SE	chr11:65154508:65154592:+@chr11:65156832:65156999:+@chr11:65161044:65161145:+	0.85	0.6	0.98	0.77	0.5	0.95	0.08	0.49	('chr11:65154508:65154592:+@chr11:65156832:65156999:+@chr11:65161044:65161145:+.A.up_chr11:65154508:65154592:+@chr11:65156832:65156999:+@chr11:65161044:65161145:+.A.se_chr11:65154508:65154592:+@chr11:65156832:65156999:+@chr11:65161044:65161145:+.A.dn', 'chr11:65154508:65154592:+@chr11:65156832:65156999:+@chr11:65161044:65161145:+.B.up_chr11:65154508:65154592:+@chr11:65156832:65156999:+@chr11:6516…	(0,0):176,(1,0):21,(1,1):1	12:22:00 AM	(0,0):158,(0,1):1,(1,0):25,(1,1):1	0:26,1:1	chr11	+	(65154508, 65154508)	(65161145, 65161145)
SE	chr11:113704142:113704279:-@chr11:113702642:113702711:-@chr11:113701589:113701665:-	0.7	0.53	0.88	0.67	0.46	0.89	0.03	0.38	('chr11:113704142:113704279:-@chr11:113702642:113702711:-@chr11:113701589:113701665:-.A.dn_chr11:113704142:113704279:-@chr11:113702642:113702711:-@chr11:113701589:113701665:-.A.se_chr11:113704142:113704279:-@chr11:113702642:113702711:-@chr11:113701589:113701665:-.A.up', 'chr11:113704142:113704279:-@chr11:113702642:113702711:-@chr11:113701589:113701665:-.B.dn_chr11:113704142:113704279:-@chr11:1137…	(0,0):291,(0,1):3,(1,0):36,(1,1):26	0:55,1:10	(0,0):308,(0,1):1,(1,0):46,(1,1):55	0:81,1:21	chr11	-	(113701589, 113701589)	(113704279, 113704279)
SE	chr11:115085328:115085500:-@chr11:115069126:115069158:-@chr11:115049364:115049495:-	0.52	0.29	0.77	0.46	0.28	0.67	0.06	0.46	('chr11:115085328:115085500:-@chr11:115069126:115069158:-@chr11:115049364:115049495:-.A.dn_chr11:115085328:115085500:-@chr11:115069126:115069158:-@chr11:115049364:115049495:-.A.se_chr11:115085328:115085500:-@chr11:115069126:115069158:-@chr11:115049364:115049495:-.A.up', 'chr11:115085328:115085500:-@chr11:115069126:115069158:-@chr11:115049364:115049495:-.B.dn_chr11:115085328:115085500:-@chr11:1150…	(0,0):1012,(1,0):12,(1,1):117	0:102,1:27	(0,0):1147,(0,1):4,(1,0):16,(1,1):131	0:106,1:45	chr11	-	(115049364, 115049364)	(115085500, 115085500)
SE	chr11:67254477:67254656:+@chr11:67256738:67256926:+@chr11:67257509:67257685:+	0.91	0.85	0.96	0.89	0.84	0.93	0.02	0.12	('chr11:67254477:67254656:+@chr11:67256738:67256926:+@chr11:67257509:67257685:+.A.up_chr11:67254477:67254656:+@chr11:67256738:67256926:+@chr11:67257509:67257685:+.A.se_chr11:67254477:67254656:+@chr11:67256738:67256926:+@chr11:67257509:67257685:+.A.dn', 'chr11:67254477:67254656:+@chr11:67256738:67256926:+@chr11:67257509:67257685:+.B.up_chr11:67254477:67254656:+@chr11:67256738:67256926:+@chr11:6725…	(0,0):147,(0,1):7,(1,0):259,(1,1):127	0:382,1:11	(0,0):225,(0,1):14,(1,0):410,(1,1):229	0:618,1:35	chr11	+	(67254477, 67254477)	(67257685, 67257685)
SE	chr11:67953248:67953395:-@chr11:67947599:67947667:-@chr11:67942485:67942650:-	0.93	0.82	0.99	0.88	0.79	0.94	0.05	0.23	('chr11:67953248:67953395:-@chr11:67947599:67947667:-@chr11:67942485:67942650:-.A.dn_chr11:67953248:67953395:-@chr11:67947599:67947667:-@chr11:67942485:67942650:-.A.se_chr11:67953248:67953395:-@chr11:67947599:67947667:-@chr11:67942485:67942650:-.A.up', 'chr11:67953248:67953395:-@chr11:67947599:67947667:-@chr11:67942485:67942650:-.B.dn_chr11:67953248:67953395:-@chr11:67947599:67947667:-@chr11:6794…	(0,0):131,(0,1):1,(1,0):66,(1,1):49	0:115,1:1	(0,0):220,(0,1):6,(1,0):94,(1,1):67	0:142,1:25	chr11	-	(67942485, 67942485)	(67953395, 67953395)
SE	chr11:17298286:17298375:+@chr11:17299909:17300084:+@chr11:17304336:17304490:+	0	0	0.01	0.01	0	0.01	-0.01	0	('chr11:17298286:17298375:+@chr11:17299909:17300084:+@chr11:17304336:17304490:+.A.up_chr11:17298286:17298375:+@chr11:17299909:17300084:+@chr11:17304336:17304490:+.A.se_chr11:17298286:17298375:+@chr11:17299909:17300084:+@chr11:17304336:17304490:+.A.dn', 'chr11:17298286:17298375:+@chr11:17299909:17300084:+@chr11:17304336:17304490:+.B.up_chr11:17298286:17298375:+@chr11:17299909:17300084:+@chr11:1730…	(0,0):140,(0,1):69,(1,1):47	0:0,1:116	(0,0):215,(0,1):97,(1,0):1,(1,1):78	0:1,1:175	chr11	+	(17298286, 17298286)	(17304490, 17304490)
SE	chr11:66249667:66249941:+@chr11:66250522:66250640:+@chr11:66252644:66252733:+	0.01	0	0.04	0.01	0	0.02	0	0.03	('chr11:66249667:66249941:+@chr11:66250522:66250640:+@chr11:66252644:66252733:+.A.up_chr11:66249667:66249941:+@chr11:66250522:66250640:+@chr11:66252644:66252733:+.A.se_chr11:66249667:66249941:+@chr11:66250522:66250640:+@chr11:66252644:66252733:+.A.dn', 'chr11:66249667:66249941:+@chr11:66250522:66250640:+@chr11:66252644:66252733:+.B.up_chr11:66249667:66249941:+@chr11:66250522:66250640:+@chr11:6625…	(0,0):68,(0,1):58,(1,0):1,(1,1):103	0:2,1:160	(0,0):123,(0,1):72,(1,1):139	0:1,1:210	chr11	+	(66249667, 66249667)	(66252733, 66252733)
SE	chr11:1330696:1330892:-@chr11:1316875:1317024:-@chr11:1311457:1311639:-	0.94	0.83	0.99	0.87	0.73	0.96	0.07	0.31	('chr11:1330696:1330892:-@chr11:1316875:1317024:-@chr11:1311457:1311639:-.A.dn_chr11:1330696:1330892:-@chr11:1316875:1317024:-@chr11:1311457:1311639:-.A.se_chr11:1330696:1330892:-@chr11:1316875:1317024:-@chr11:1311457:1311639:-.A.up', 'chr11:1330696:1330892:-@chr11:1316875:1317024:-@chr11:1311457:1311639:-.B.dn_chr11:1330696:1330892:-@chr11:1316875:1317024:-@chr11:1311457:1311639:-.B.up')	(0,0):184,(1,0):31,(1,1):16	0:45,1:2	(0,0):215,(0,1):2,(1,0):42,(1,1):22	0:62,1:4	chr11	-	(1311457, 1311457)	(1330892, 1330892)
SE	chr11:15212247:15212360:+@chr11:15222370:15222495:+@chr11:15243023:15243194:+	0.72	0.34	1	0.78	0.48	0.97	-0.06	0.57	('chr11:15212247:15212360:+@chr11:15222370:15222495:+@chr11:15243023:15243194:+.A.up_chr11:15212247:15212360:+@chr11:15222370:15222495:+@chr11:15243023:15243194:+.A.se_chr11:15212247:15212360:+@chr11:15222370:15222495:+@chr11:15243023:15243194:+.A.dn', 'chr11:15212247:15212360:+@chr11:15222370:15222495:+@chr11:15243023:15243194:+.B.up_chr11:15212247:15212360:+@chr11:15222370:15222495:+@chr11:1524…	(0,0):39,(1,0):8,(1,1):7	0:12,1:3	(0,0):55,(0,1):1,(1,0):12,(1,1):1	0:13,1:1	chr11	+	(15212247, 15212247)	(15243194, 15243194)
SE	chr11:61188862:61189080:-@chr11:61187942:61188002:-@chr11:61187421:61187566:-	0.63	0.42	0.87	0.38	0.23	0.55	0.25	1.57	('chr11:61188862:61189080:-@chr11:61187942:61188002:-@chr11:61187421:61187566:-.A.dn_chr11:61188862:61189080:-@chr11:61187942:61188002:-@chr11:61187421:61187566:-.A.se_chr11:61188862:61189080:-@chr11:61187942:61188002:-@chr11:61187421:61187566:-.A.up', 'chr11:61188862:61189080:-@chr11:61187942:61188002:-@chr11:61187421:61187566:-.B.dn_chr11:61188862:61189080:-@chr11:61187942:61188002:-@chr11:6118…	(0,0):158,(0,1):3,(1,0):19,(1,1):62	0:66,1:18	(0,0):210,(0,1):7,(1,0):15,(1,1):87	0:32,1:77	chr11	-	(61187421, 61187421)	(61189080, 61189080)
SE	chr11:118403632:118403922:+@chr11:118404135:118404266:+@chr11:118404572:118404602:+	0.37	0.23	0.55	0.34	0.21	0.52	0.03	0.3	('chr11:118403632:118403922:+@chr11:118404135:118404266:+@chr11:118404572:118404602:+.A.up_chr11:118403632:118403922:+@chr11:118404135:118404266:+@chr11:118404572:118404602:+.A.se_chr11:118403632:118403922:+@chr11:118404135:118404266:+@chr11:118404572:118404602:+.A.dn', 'chr11:118403632:118403922:+@chr11:118404135:118404266:+@chr11:118404572:118404602:+.B.up_chr11:118403632:118403922:+@chr11:1184…	(0,0):112,(0,1):3,(1,0):23,(1,1):77	0:43,1:60	(0,0):117,(0,1):1,(1,0):20,(1,1):79	0:39,1:61	chr11	+	(118403632, 118403632)	(118404602, 118404602)
SE	chr11:14380309:14380730:-@chr11:14329753:14329863:-@chr11:14317314:14317401:-	0.05	0	0.11	0.04	0	0.12	0.01	0.09	('chr11:14380309:14380730:-@chr11:14329753:14329863:-@chr11:14317314:14317401:-.A.dn_chr11:14380309:14380730:-@chr11:14329753:14329863:-@chr11:14317314:14317401:-.A.se_chr11:14380309:14380730:-@chr11:14329753:14329863:-@chr11:14317314:14317401:-.A.up', 'chr11:14380309:14380730:-@chr11:14329753:14329863:-@chr11:14317314:14317401:-.B.dn_chr11:14380309:14380730:-@chr11:14329753:14329863:-@chr11:1431…	(0,0):295,(0,1):23,(1,0):1,(1,1):41	0:5,1:60	(0,0):386,(0,1):18,(1,1):33	0:2,1:49	chr11	-	(14317314, 14317314)	(14380730, 14380730)
SE	chr11:66384053:66384528:+@chr11:66391372:66391439:+@chr11:66391685:66393149:+	0.02	0	0.06	0.04	0.01	0.09	-0.02	0.09	('chr11:66384053:66384528:+@chr11:66391372:66391439:+@chr11:66391685:66393149:+.A.up_chr11:66384053:66384528:+@chr11:66391372:66391439:+@chr11:66391685:66393149:+.A.se_chr11:66384053:66384528:+@chr11:66391372:66391439:+@chr11:66391685:66393149:+.A.dn', 'chr11:66384053:66384528:+@chr11:66391372:66391439:+@chr11:66391685:66393149:+.B.up_chr11:66384053:66384528:+@chr11:66391372:66391439:+@chr11:6639…	(0,0):919,(0,1):48,(1,1):729	0:3,1:774	(0,0):859,(0,1):46,(1,0):2,(1,1):718	0:11,1:755	chr11	+	(66384053, 66384053)	(66393149, 66393149)
SE	chr11:57505080:57505140:+@chr11:57505258:57505498:+@chr11:57506136:57506242:+	0.4	0.22	0.68	0.38	0.24	0.57	0.02	0.35	('chr11:57505080:57505140:+@chr11:57505258:57505498:+@chr11:57506136:57506242:+.A.up_chr11:57505080:57505140:+@chr11:57505258:57505498:+@chr11:57506136:57506242:+.A.se_chr11:57505080:57505140:+@chr11:57505258:57505498:+@chr11:57506136:57506242:+.A.dn', 'chr11:57505080:57505140:+@chr11:57505258:57505498:+@chr11:57506136:57506242:+.B.up_chr11:57505080:57505140:+@chr11:57505258:57505498:+@chr11:5750…	(0,0):589,(0,1):1,(1,0):43,(1,1):17	0:47,1:14	(0,0):650,(1,0):72,(1,1):32	0:85,1:19	chr11	+	(57505080, 57505080)	(57506242, 57506242)
SE	chr11:43344980:43345186:+@chr11:43348057:43348161:+@chr11:43349339:43349428:+	0.93	0.86	0.97	0.96	0.92	0.99	-0.03	0.11	('chr11:43344980:43345186:+@chr11:43348057:43348161:+@chr11:43349339:43349428:+.A.up_chr11:43344980:43345186:+@chr11:43348057:43348161:+@chr11:43349339:43349428:+.A.se_chr11:43344980:43345186:+@chr11:43348057:43348161:+@chr11:43349339:43349428:+.A.dn', 'chr11:43344980:43345186:+@chr11:43348057:43348161:+@chr11:43349339:43349428:+.B.up_chr11:43344980:43345186:+@chr11:43348057:43348161:+@chr11:4334…	(0,0):442,(0,1):4,(1,0):214,(1,1):156	0:352,1:22	(0,0):605,(0,1):3,(1,0):322,(1,1):197	0:511,1:11	chr11	+	(43344980, 43344980)	(43349428, 43349428)
SE	chr11:17098715:17098793:-@chr11:17097990:17098094:-@chr11:17097001:17097170:-	0	0	0	0	0	0	0	0	('chr11:17098715:17098793:-@chr11:17097990:17098094:-@chr11:17097001:17097170:-.A.dn_chr11:17098715:17098793:-@chr11:17097990:17098094:-@chr11:17097001:17097170:-.A.se_chr11:17098715:17098793:-@chr11:17097990:17098094:-@chr11:17097001:17097170:-.A.up', 'chr11:17098715:17098793:-@chr11:17097990:17098094:-@chr11:17097001:17097170:-.B.dn_chr11:17098715:17098793:-@chr11:17097990:17098094:-@chr11:1709…	(0,0):1889,(0,1):1365,(1,1):1415	0:0,1:2780	(0,0):2594,(0,1):1780,(1,0):3,(1,1):1952	0:3,1:3732	chr11	-	(17097001, 17097001)	(17098793, 17098793)
SE	chr11:63991757:63991813:-@chr11:63991572:63991634:-@chr11:63991271:63991439:-	0.96	0.86	1	0.92	0.83	0.99	0.04	0.23	('chr11:63991757:63991813:-@chr11:63991572:63991634:-@chr11:63991271:63991439:-.A.dn_chr11:63991757:63991813:-@chr11:63991572:63991634:-@chr11:63991271:63991439:-.A.se_chr11:63991757:63991813:-@chr11:63991572:63991634:-@chr11:63991271:63991439:-.A.up', 'chr11:63991757:63991813:-@chr11:63991572:63991634:-@chr11:63991271:63991439:-.B.dn_chr11:63991757:63991813:-@chr11:63991572:63991634:-@chr11:6399…	(0,0):124,(1,0):58,(1,1):18	0.0527777777777778	(0,0):139,(0,1):2,(1,0):80,(1,1):19	0:97,1:4	chr11	-	(63991271, 63991271)	(63991813, 63991813)
SE	chr11:123612257:123612363:-@chr11:123611101:123611244:-@chr11:123601195:123601693:-	0.58	0.34	0.85	0.18	0.03	0.39	0.4	9.04	('chr11:123612257:123612363:-@chr11:123611101:123611244:-@chr11:123601195:123601693:-.A.dn_chr11:123612257:123612363:-@chr11:123611101:123611244:-@chr11:123601195:123601693:-.A.se_chr11:123612257:123612363:-@chr11:123611101:123611244:-@chr11:123601195:123601693:-.A.up', 'chr11:123612257:123612363:-@chr11:123611101:123611244:-@chr11:123601195:123601693:-.B.dn_chr11:123612257:123612363:-@chr11:1236…	(0,0):227,(0,1):1,(1,0):9,(1,1):44	0:31,1:23	(0,0):240,(0,1):5,(1,0):3,(1,1):41	0:6,1:43	chr11	-	(123601195, 123601195)	(123612363, 123612363)
SE	chr11:66360690:66360771:+@chr11:66361081:66361185:+@chr11:66366587:66366724:+	0.85	0.67	0.96	0.71	0.47	0.89	0.14	0.64	('chr11:66360690:66360771:+@chr11:66361081:66361185:+@chr11:66366587:66366724:+.A.up_chr11:66360690:66360771:+@chr11:66361081:66361185:+@chr11:66366587:66366724:+.A.se_chr11:66360690:66360771:+@chr11:66361081:66361185:+@chr11:66366587:66366724:+.A.dn', 'chr11:66360690:66360771:+@chr11:66361081:66361185:+@chr11:66366587:66366724:+.B.up_chr11:66360690:66360771:+@chr11:66361081:66361185:+@chr11:6636…	(0,0):124,(0,1):1,(1,0):36,(1,1):11	0:46,1:2	(0,0):103,(0,1):1,(1,0):27,(1,1):9	0:33,1:4	chr11	+	(66360690, 66360690)	(66366724, 66366724)
SE	chr11:236808:237144:+@chr11:238998:239076:+@chr11:244041:244075:+	0.98	0.95	1	0.96	0.93	0.99	0.02	0.09	('chr11:236808:237144:+@chr11:238998:239076:+@chr11:244041:244075:+.A.up_chr11:236808:237144:+@chr11:238998:239076:+@chr11:244041:244075:+.A.se_chr11:236808:237144:+@chr11:238998:239076:+@chr11:244041:244075:+.A.dn', 'chr11:236808:237144:+@chr11:238998:239076:+@chr11:244041:244075:+.B.up_chr11:236808:237144:+@chr11:238998:239076:+@chr11:244041:244075:+.B.dn')	(0,0):275,(1,0):144,(1,1):57	0.139583333333333	(0,0):230,(0,1):3,(1,0):162,(1,1):82	0:238,1:9	chr11	+	(236808, 236808)	(244075, 244075)
SE	chr11:118889476:118889680:+@chr11:118889853:118890027:+@chr11:118892470:118892596:+	0.96	0.91	0.99	0.98	0.94	1	-0.02	0.06	('chr11:118889476:118889680:+@chr11:118889853:118890027:+@chr11:118892470:118892596:+.A.up_chr11:118889476:118889680:+@chr11:118889853:118890027:+@chr11:118892470:118892596:+.A.se_chr11:118889476:118889680:+@chr11:118889853:118890027:+@chr11:118892470:118892596:+.A.dn', 'chr11:118889476:118889680:+@chr11:118889853:118890027:+@chr11:118892470:118892596:+.B.up_chr11:118889476:118889680:+@chr11:1188…	(0,0):470,(0,1):1,(1,0):212,(1,1):122	0:328,1:7	(0,0):546,(1,0):209,(1,1):105	0:310,1:4	chr11	+	(118889476, 118889476)	(118892596, 118892596)
SE	chr11:57529234:57529518:+@chr11:57558857:57559145:+@chr11:57561482:57561553:+	0.42	0.31	0.54	0.41	0.3	0.53	0.01	0.2	('chr11:57529234:57529518:+@chr11:57558857:57559145:+@chr11:57561482:57561553:+.A.up_chr11:57529234:57529518:+@chr11:57558857:57559145:+@chr11:57561482:57561553:+.A.se_chr11:57529234:57529518:+@chr11:57558857:57559145:+@chr11:57561482:57561553:+.A.dn', 'chr11:57529234:57529518:+@chr11:57558857:57559145:+@chr11:57561482:57561553:+.B.up_chr11:57529234:57529518:+@chr11:57558857:57559145:+@chr11:5756…	(0,0):744,(0,1):17,(1,0):56,(1,1):50	0:83,1:40	(0,0):672,(0,1):15,(1,0):56,(1,1):54	0:78,1:47	chr11	+	(57529234, 57529234)	(57561553, 57561553)
SE	chr11:44972228:44972608:-@chr11:44960717:44960832:-@chr11:44959758:44959917:-	0.21	0.07	0.42	0.17	0.04	0.45	0.04	0.39	('chr11:44972228:44972608:-@chr11:44960717:44960832:-@chr11:44959758:44959917:-.A.dn_chr11:44972228:44972608:-@chr11:44960717:44960832:-@chr11:44959758:44959917:-.A.se_chr11:44972228:44972608:-@chr11:44960717:44960832:-@chr11:44959758:44959917:-.A.up', 'chr11:44972228:44972608:-@chr11:44960717:44960832:-@chr11:44959758:44959917:-.B.dn_chr11:44972228:44972608:-@chr11:44960717:44960832:-@chr11:4495…	(0,0):61,(0,1):11,(1,0):4,(1,1):11	0:6,1:20	(0,0):93,(0,1):4,(1,1):12	0:2,1:14	chr11	-	(44959758, 44959758)	(44972608, 44972608)
SE	chr11:6625456:6625590:+@chr11:6629276:6629441:+@chr11:6629624:6629719:+	0.95	0.89	0.99	0.82	0.72	0.9	0.13	2.63	('chr11:6625456:6625590:+@chr11:6629276:6629441:+@chr11:6629624:6629719:+.A.up_chr11:6625456:6625590:+@chr11:6629276:6629441:+@chr11:6629624:6629719:+.A.se_chr11:6625456:6625590:+@chr11:6629276:6629441:+@chr11:6629624:6629719:+.A.dn', 'chr11:6625456:6625590:+@chr11:6629276:6629441:+@chr11:6629624:6629719:+.B.up_chr11:6625456:6625590:+@chr11:6629276:6629441:+@chr11:6629624:6629719:+.B.dn')	(0,0):361,(0,1):2,(1,0):204,(1,1):25	0:228,1:3	(0,0):347,(0,1):9,(1,0):190,(1,1):32	0:216,1:15	chr11	+	(6625456, 6625456)	(6629719, 6629719)
SE	chr11:94180385:94180604:-@chr11:94178976:94179056:-@chr11:94170343:94170401:-	0.41	0.26	0.63	0.31	0.19	0.45	0.1	0.4	('chr11:94180385:94180604:-@chr11:94178976:94179056:-@chr11:94170343:94170401:-.A.dn_chr11:94180385:94180604:-@chr11:94178976:94179056:-@chr11:94170343:94170401:-.A.se_chr11:94180385:94180604:-@chr11:94178976:94179056:-@chr11:94170343:94170401:-.A.up', 'chr11:94180385:94180604:-@chr11:94178976:94179056:-@chr11:94170343:94170401:-.B.dn_chr11:94180385:94180604:-@chr11:94178976:94179056:-@chr11:9417…	(0,0):133,(0,1):1,(1,0):23,(1,1):96	0:58,1:62	(0,0):151,(0,1):3,(1,0):21,(1,1):101	0:45,1:80	chr11	-	(94170343, 94170343)	(94180604, 94180604)
SE	chr11:32122094:32122154:+@chr11:32124550:32124704:+@chr11:32124827:32125026:+	0.01	0	0.01	0.01	0	0.01	0	0	('chr11:32122094:32122154:+@chr11:32124550:32124704:+@chr11:32124827:32125026:+.A.up_chr11:32122094:32122154:+@chr11:32124550:32124704:+@chr11:32124827:32125026:+.A.se_chr11:32122094:32122154:+@chr11:32124550:32124704:+@chr11:32124827:32125026:+.A.dn', 'chr11:32122094:32122154:+@chr11:32124550:32124704:+@chr11:32124827:32125026:+.B.up_chr11:32122094:32122154:+@chr11:32124550:32124704:+@chr11:3212…	(0,0):547,(0,1):262,(1,0):6,(1,1):289	0:6,1:551	(0,0):583,(0,1):257,(1,0):5,(1,1):276	0:7,1:531	chr11	+	(32122094, 32122094)	(32125026, 32125026)
SE	chr11:77532208:77532287:+@chr11:77552065:77552106:+@chr11:77553525:77553674:+	0.17	0.1	0.27	0.13	0.06	0.22	0.04	0.21	('chr11:77532208:77532287:+@chr11:77552065:77552106:+@chr11:77553525:77553674:+.A.up_chr11:77532208:77532287:+@chr11:77552065:77552106:+@chr11:77553525:77553674:+.A.se_chr11:77532208:77532287:+@chr11:77552065:77552106:+@chr11:77553525:77553674:+.A.dn', 'chr11:77532208:77532287:+@chr11:77552065:77552106:+@chr11:77553525:77553674:+.B.up_chr11:77532208:77532287:+@chr11:77552065:77552106:+@chr11:7755…	(0,0):112,(0,1):28,(1,0):11,(1,1):26	0:11,1:54	(0,0):120,(0,1):21,(1,0):8,(1,1):45	0:16,1:58	chr11	+	(77532208, 77532208)	(77553674, 77553674)
SE	chr11:65664280:65664477:-@chr11:65661485:65661592:-@chr11:65659692:65660767:-	0.81	0.54	0.97	0.8	0.56	0.96	0.01	0.44	('chr11:65664280:65664477:-@chr11:65661485:65661592:-@chr11:65659692:65660767:-.A.dn_chr11:65664280:65664477:-@chr11:65661485:65661592:-@chr11:65659692:65660767:-.A.se_chr11:65664280:65664477:-@chr11:65661485:65661592:-@chr11:65659692:65660767:-.A.up', 'chr11:65664280:65664477:-@chr11:65661485:65661592:-@chr11:65659692:65660767:-.B.dn_chr11:65664280:65664477:-@chr11:65661485:65661592:-@chr11:6565…	(0,0):36,(1,0):8,(1,1):34	0:35,1:7	(0,0):30,(0,1):1,(1,0):13,(1,1):59	0:65,1:8	chr11	-	(65659692, 65659692)	(65664477, 65664477)
SE	chr11:63448922:63449250:+@chr11:63486453:63488504:+@chr11:63517463:63517670:+	0.03	0.02	0.03	0.04	0.03	0.05	-0.01	0.34	('chr11:63448922:63449250:+@chr11:63486453:63488504:+@chr11:63517463:63517670:+.A.up_chr11:63448922:63449250:+@chr11:63486453:63488504:+@chr11:63517463:63517670:+.A.se_chr11:63448922:63449250:+@chr11:63486453:63488504:+@chr11:63517463:63517670:+.A.dn', 'chr11:63448922:63449250:+@chr11:63486453:63488504:+@chr11:63517463:63517670:+.B.up_chr11:63448922:63449250:+@chr11:63486453:63488504:+@chr11:6351…	(0,0):419,(0,1):67,(1,0):53,(1,1):312	0:60,1:372	(0,0):542,(0,1):61,(1,0):86,(1,1):309	0:105,1:351	chr11	+	(63448922, 63448922)	(63517670, 63517670)
SE	chr11:20388720:20388827:+@chr11:20398126:20398263:+@chr11:20403724:20403785:+	0.96	0.89	1	0.97	0.93	1	-0.01	0.07	('chr11:20388720:20388827:+@chr11:20398126:20398263:+@chr11:20403724:20403785:+.A.up_chr11:20388720:20388827:+@chr11:20398126:20398263:+@chr11:20403724:20403785:+.A.se_chr11:20388720:20388827:+@chr11:20398126:20398263:+@chr11:20403724:20403785:+.A.dn', 'chr11:20388720:20388827:+@chr11:20398126:20398263:+@chr11:20403724:20403785:+.B.up_chr11:20388720:20388827:+@chr11:20398126:20398263:+@chr11:2040…	(0,0):287,(0,1):1,(1,0):239,(1,1):12	0:251,1:1	(0,0):310,(1,0):282,(1,1):11	0.203472222222222	chr11	+	(20388720, 20388720)	(20403785, 20403785)
SE	chr11:36300027:36300166:-@chr11:36298639:36298673:-@chr11:36297687:36297790:-	0.97	0.89	1	0.91	0.79	0.97	0.06	0.24	('chr11:36300027:36300166:-@chr11:36298639:36298673:-@chr11:36297687:36297790:-.A.dn_chr11:36300027:36300166:-@chr11:36298639:36298673:-@chr11:36297687:36297790:-.A.se_chr11:36300027:36300166:-@chr11:36298639:36298673:-@chr11:36297687:36297790:-.A.up', 'chr11:36300027:36300166:-@chr11:36298639:36298673:-@chr11:36297687:36297790:-.B.dn_chr11:36300027:36300166:-@chr11:36298639:36298673:-@chr11:3629…	(0,0):90,(1,0):60,(1,1):21	0.05625	(0,0):111,(0,1):1,(1,0):51,(1,1):23	0:69,1:6	chr11	-	(36297687, 36297687)	(36300166, 36300166)
SE	chr11:62439036:62439241:-@chr11:62437354:62437487:-@chr11:62434995:62435219:-	0.57	0.34	0.85	0.27	0.05	0.61	0.3	1.84	('chr11:62439036:62439241:-@chr11:62437354:62437487:-@chr11:62434995:62435219:-.A.dn_chr11:62439036:62439241:-@chr11:62437354:62437487:-@chr11:62434995:62435219:-.A.se_chr11:62439036:62439241:-@chr11:62437354:62437487:-@chr11:62434995:62435219:-.A.up', 'chr11:62439036:62439241:-@chr11:62437354:62437487:-@chr11:62434995:62435219:-.B.dn_chr11:62439036:62439241:-@chr11:62437354:62437487:-@chr11:6243…	(0,0):310,(0,1):1,(1,0):11,(1,1):32	0:33,1:11	(0,0):219,(1,0):2,(1,1):27	0:8,1:21	chr11	-	(62434995, 62434995)	(62439241, 62439241)
SE	chr11:61557847:61558074:-@chr11:61557257:61557462:-@chr11:61556602:61556707:-	0.99	0.97	1	0.98	0.95	0.99	0.01	0.04	('chr11:61557847:61558074:-@chr11:61557257:61557462:-@chr11:61556602:61556707:-.A.dn_chr11:61557847:61558074:-@chr11:61557257:61557462:-@chr11:61556602:61556707:-.A.se_chr11:61557847:61558074:-@chr11:61557257:61557462:-@chr11:61556602:61556707:-.A.up', 'chr11:61557847:61558074:-@chr11:61557257:61557462:-@chr11:61556602:61556707:-.B.dn_chr11:61557847:61558074:-@chr11:61557257:61557462:-@chr11:6155…	(0,0):785,(1,0):439,(1,1):129	0:567,1:1	(0,0):889,(0,1):2,(1,0):476,(1,1):168	0:639,1:7	chr11	-	(61556602, 61556602)	(61558074, 61558074)
SE	chr11:14907322:14907463:-@chr11:14901682:14902314:-@chr11:14900660:14900753:-	0.89	0.75	0.98	0.69	0.48	0.85	0.2	1.5	('chr11:14907322:14907463:-@chr11:14901682:14902314:-@chr11:14900660:14900753:-.A.dn_chr11:14907322:14907463:-@chr11:14901682:14902314:-@chr11:14900660:14900753:-.A.se_chr11:14907322:14907463:-@chr11:14901682:14902314:-@chr11:14900660:14900753:-.A.up', 'chr11:14907322:14907463:-@chr11:14901682:14902314:-@chr11:14900660:14900753:-.B.dn_chr11:14907322:14907463:-@chr11:14901682:14902314:-@chr11:1490…	(0,0):252,(0,1):1,(1,0):179,(1,1):7	0:186,1:1	(0,0):207,(0,1):3,(1,0):100,(1,1):7	0:101,1:9	chr11	-	(14900660, 14900660)	(14907463, 14907463)
SE	chr11:62407099:62407203:-@chr11:62406831:62406939:-@chr11:62406455:62406582:-	0.99	0.98	1	0.98	0.96	1	0.01	0.05	('chr11:62407099:62407203:-@chr11:62406831:62406939:-@chr11:62406455:62406582:-.A.dn_chr11:62407099:62407203:-@chr11:62406831:62406939:-@chr11:62406455:62406582:-.A.se_chr11:62407099:62407203:-@chr11:62406831:62406939:-@chr11:62406455:62406582:-.A.up', 'chr11:62407099:62407203:-@chr11:62406831:62406939:-@chr11:62406455:62406582:-.B.dn_chr11:62407099:62407203:-@chr11:62406831:62406939:-@chr11:6240…	(0,0):272,(1,0):470,(1,1):33	0.349305555555556	(0,0):269,(0,1):2,(1,0):489,(1,1):48	0:535,1:4	chr11	-	(62406455, 62406455)	(62407203, 62407203)
SE	chr11:85339622:85339732:+@chr11:85342731:85342852:+@chr11:85345130:85345323:+	0.93	0.88	0.97	0.94	0.89	0.97	-0.01	0.08	('chr11:85339622:85339732:+@chr11:85342731:85342852:+@chr11:85345130:85345323:+.A.up_chr11:85339622:85339732:+@chr11:85342731:85342852:+@chr11:85345130:85345323:+.A.se_chr11:85339622:85339732:+@chr11:85342731:85342852:+@chr11:85345130:85345323:+.A.dn', 'chr11:85339622:85339732:+@chr11:85342731:85342852:+@chr11:85345130:85345323:+.B.up_chr11:85339622:85339732:+@chr11:85342731:85342852:+@chr11:8534…	(0,0):367,(0,1):5,(1,0):221,(1,1):85	0:296,1:15	(0,0):410,(0,1):7,(1,0):299,(1,1):124	0:409,1:21	chr11	+	(85339622, 85339622)	(85345323, 85345323)
SE	chr11:2421718:2422028:+@chr11:2423206:2423377:+@chr11:2423524:2423680:+	0.17	0.1	0.25	0.18	0.1	0.26	-0.01	0.15	('chr11:2421718:2422028:+@chr11:2423206:2423377:+@chr11:2423524:2423680:+.A.up_chr11:2421718:2422028:+@chr11:2423206:2423377:+@chr11:2423524:2423680:+.A.se_chr11:2421718:2422028:+@chr11:2423206:2423377:+@chr11:2423524:2423680:+.A.dn', 'chr11:2421718:2422028:+@chr11:2423206:2423377:+@chr11:2423524:2423680:+.B.up_chr11:2421718:2422028:+@chr11:2423206:2423377:+@chr11:2423524:2423680:+.B.dn')	(0,0):203,(0,1):36,(1,0):12,(1,1):18	0:15,1:51	(0,0):239,(0,1):38,(1,0):13,(1,1):22	0:16,1:57	chr11	+	(2421718, 2421718)	(2423680, 2423680)
SE	chr11:129764254:129764333:-@chr11:129763192:129763280:-@chr11:129762610:129762765:-	0.27	0.16	0.43	0.27	0.14	0.44	0	0.27	('chr11:129764254:129764333:-@chr11:129763192:129763280:-@chr11:129762610:129762765:-.A.dn_chr11:129764254:129764333:-@chr11:129763192:129763280:-@chr11:129762610:129762765:-.A.se_chr11:129764254:129764333:-@chr11:129763192:129763280:-@chr11:129762610:129762765:-.A.up', 'chr11:129764254:129764333:-@chr11:129763192:129763280:-@chr11:129762610:129762765:-.B.dn_chr11:129764254:129764333:-@chr11:1297…	(0,0):231,(0,1):11,(1,0):13,(1,1):18	0:14,1:28	(0,0):212,(0,1):9,(1,0):9,(1,1):10	0:13,1:15	chr11	-	(129762610, 129762610)	(129764333, 129764333)
SE	chr11:62439036:62439241:-@chr11:62437354:62437513:-@chr11:62434995:62435219:-	0.67	0.43	0.91	0.31	0.09	0.74	0.36	2.82	('chr11:62439036:62439241:-@chr11:62437354:62437513:-@chr11:62434995:62435219:-.A.dn_chr11:62439036:62439241:-@chr11:62437354:62437513:-@chr11:62434995:62435219:-.A.se_chr11:62439036:62439241:-@chr11:62437354:62437513:-@chr11:62434995:62435219:-.A.up', 'chr11:62439036:62439241:-@chr11:62437354:62437513:-@chr11:62434995:62435219:-.B.dn_chr11:62439036:62439241:-@chr11:62437354:62437513:-@chr11:6243…	(0,0):306,(0,1):1,(1,0):15,(1,1):32	0:39,1:9	(0,0):217,(1,0):4,(1,1):27	0:9,1:22	chr11	-	(62434995, 62434995)	(62439241, 62439241)
SE	chr11:18028138:18028293:-@chr11:18025988:18026082:-@chr11:18022044:18022104:-	0.96	0.9	0.99	0.98	0.96	1	-0.02	0.07	('chr11:18028138:18028293:-@chr11:18025988:18026082:-@chr11:18022044:18022104:-.A.dn_chr11:18028138:18028293:-@chr11:18025988:18026082:-@chr11:18022044:18022104:-.A.se_chr11:18028138:18028293:-@chr11:18025988:18026082:-@chr11:18022044:18022104:-.A.up', 'chr11:18028138:18028293:-@chr11:18025988:18026082:-@chr11:18022044:18022104:-.B.dn_chr11:18028138:18028293:-@chr11:18025988:18026082:-@chr11:1802…	(0,0):280,(0,1):1,(1,0):255,(1,1):102	0:353,1:5	(0,0):469,(0,1):1,(1,0):458,(1,1):105	0:560,1:4	chr11	-	(18022044, 18022044)	(18028293, 18028293)
SE	chr11:2421718:2422028:+@chr11:2423069:2423377:+@chr11:2423524:2423680:+	0.29	0.2	0.39	0.32	0.24	0.41	-0.03	0.19	('chr11:2421718:2422028:+@chr11:2423069:2423377:+@chr11:2423524:2423680:+.A.up_chr11:2421718:2422028:+@chr11:2423069:2423377:+@chr11:2423524:2423680:+.A.se_chr11:2421718:2422028:+@chr11:2423069:2423377:+@chr11:2423524:2423680:+.A.dn', 'chr11:2421718:2422028:+@chr11:2423069:2423377:+@chr11:2423524:2423680:+.B.up_chr11:2421718:2422028:+@chr11:2423069:2423377:+@chr11:2423524:2423680:+.B.dn')	(0,0):182,(0,1):36,(1,0):33,(1,1):18	0:39,1:48	(0,0):211,(0,1):38,(1,0):41,(1,1):22	0:46,1:55	chr11	+	(2421718, 2421718)	(2423680, 2423680)
SE	chr11:44958354:44958450:-@chr11:44958110:44958240:-@chr11:44957112:44957213:-	0.09	0.02	0.21	0.21	0.08	0.38	-0.12	0.43	('chr11:44958354:44958450:-@chr11:44958110:44958240:-@chr11:44957112:44957213:-.A.dn_chr11:44958354:44958450:-@chr11:44958110:44958240:-@chr11:44957112:44957213:-.A.se_chr11:44958354:44958450:-@chr11:44958110:44958240:-@chr11:44957112:44957213:-.A.up', 'chr11:44958354:44958450:-@chr11:44958110:44958240:-@chr11:44957112:44957213:-.B.dn_chr11:44958354:44958450:-@chr11:44958110:44958240:-@chr11:4495…	(0,0):58,(0,1):11,(1,0):2,(1,1):1	0:2,1:12	(0,0):66,(0,1):7,(1,0):6,(1,1):1	0:6,1:8	chr11	-	(44957112, 44957112)	(44958450, 44958450)
SE	chr11:64534372:64534551:-@chr11:64533423:64533627:-@chr11:64532076:64532990:-	0.33	0.26	0.41	0.38	0.3	0.46	-0.05	0.2	('chr11:64534372:64534551:-@chr11:64533423:64533627:-@chr11:64532076:64532990:-.A.dn_chr11:64534372:64534551:-@chr11:64533423:64533627:-@chr11:64532076:64532990:-.A.se_chr11:64534372:64534551:-@chr11:64533423:64533627:-@chr11:64532076:64532990:-.A.up', 'chr11:64534372:64534551:-@chr11:64533423:64533627:-@chr11:64532076:64532990:-.B.dn_chr11:64534372:64534551:-@chr11:64533423:64533627:-@chr11:6453…	(0,0):220,(0,1):38,(1,0):63,(1,1):547	0:245,1:403	(0,0):305,(0,1):30,(1,0):82,(1,1):736	0:341,1:507	chr11	-	(64532076, 64532076)	(64534551, 64534551)
SE	chr11:65664280:65664477:-@chr11:65661485:65661587:-@chr11:65659692:65660767:-	0.81	0.44	0.98	0.79	0.49	0.96	0.02	0.44	('chr11:65664280:65664477:-@chr11:65661485:65661587:-@chr11:65659692:65660767:-.A.dn_chr11:65664280:65664477:-@chr11:65661485:65661587:-@chr11:65659692:65660767:-.A.se_chr11:65664280:65664477:-@chr11:65661485:65661587:-@chr11:65659692:65660767:-.A.up', 'chr11:65664280:65664477:-@chr11:65661485:65661587:-@chr11:65659692:65660767:-.B.dn_chr11:65664280:65664477:-@chr11:65661485:65661587:-@chr11:6565…	(0,0):38,(1,0):6,(1,1):34	0:35,1:5	(0,0):33,(0,1):1,(1,0):10,(1,1):59	0:49,1:21	chr11	-	(65659692, 65659692)	(65664477, 65664477)
SE	chr11:68331771:68331900:+@chr11:68334467:68334634:+@chr11:68337216:68337365:+	0.96	0.91	0.99	0.94	0.89	0.98	0.02	0.1	('chr11:68331771:68331900:+@chr11:68334467:68334634:+@chr11:68337216:68337365:+.A.up_chr11:68331771:68331900:+@chr11:68334467:68334634:+@chr11:68337216:68337365:+.A.se_chr11:68331771:68331900:+@chr11:68334467:68334634:+@chr11:68337216:68337365:+.A.dn', 'chr11:68331771:68331900:+@chr11:68334467:68334634:+@chr11:68337216:68337365:+.B.up_chr11:68331771:68331900:+@chr11:68334467:68334634:+@chr11:6833…	(0,0):350,(0,1):2,(1,0):280,(1,1):98	0:376,1:4	(0,0):414,(0,1):4,(1,0):307,(1,1):111	0:413,1:9	chr11	+	(68331771, 68331771)	(68337365, 68337365)
SE	chr11:93474793:93474894:+@chr11:93475129:93475307:+@chr11:93480463:93480614:+	0.11	0.04	0.19	0.09	0.05	0.16	0.02	0.12	('chr11:93474793:93474894:+@chr11:93475129:93475307:+@chr11:93480463:93480614:+.A.up_chr11:93474793:93474894:+@chr11:93475129:93475307:+@chr11:93480463:93480614:+.A.se_chr11:93474793:93474894:+@chr11:93475129:93475307:+@chr11:93480463:93480614:+.A.dn', 'chr11:93474793:93474894:+@chr11:93475129:93475307:+@chr11:93480463:93480614:+.B.up_chr11:93474793:93474894:+@chr11:93475129:93475307:+@chr11:9348…	(0,0):184,(0,1):15,(1,0):6,(1,1):16	0:7,1:30	(0,0):267,(0,1):31,(1,0):11,(1,1):24	0:14,1:52	chr11	+	(93474793, 93474793)	(93480614, 93480614)
SE	chr11:6501202:6501298:-@chr11:6500370:6500587:-@chr11:6499968:6500189:-	0.95	0.87	1	0.94	0.83	0.99	0.01	0.12	('chr11:6501202:6501298:-@chr11:6500370:6500587:-@chr11:6499968:6500189:-.A.dn_chr11:6501202:6501298:-@chr11:6500370:6500587:-@chr11:6499968:6500189:-.A.se_chr11:6501202:6501298:-@chr11:6500370:6500587:-@chr11:6499968:6500189:-.A.up', 'chr11:6501202:6501298:-@chr11:6500370:6500587:-@chr11:6499968:6500189:-.B.dn_chr11:6501202:6501298:-@chr11:6500370:6500587:-@chr11:6499968:6500189:-.B.up')	(0,0):190,(1,0):103,(1,1):39	0.0986111111111111	(0,0):224,(0,1):1,(1,0):116,(1,1):41	0:155,1:3	chr11	-	(6499968, 6499968)	(6501298, 6501298)
SE	chr11:134123434:134123603:+@chr11:134126982:134127151:+@chr11:134128902:134128978:+	0.55	0.24	0.86	0.49	0.26	0.8	0.06	0.6	('chr11:134123434:134123603:+@chr11:134126982:134127151:+@chr11:134128902:134128978:+.A.up_chr11:134123434:134123603:+@chr11:134126982:134127151:+@chr11:134128902:134128978:+.A.se_chr11:134123434:134123603:+@chr11:134126982:134127151:+@chr11:134128902:134128978:+.A.dn', 'chr11:134123434:134123603:+@chr11:134126982:134127151:+@chr11:134128902:134128978:+.B.up_chr11:134123434:134123603:+@chr11:1341…	(0,0):359,(0,1):1,(1,0):11,(1,1):13	0:20,1:5	(0,0):382,(0,1):2,(1,0):14,(1,1):12	0:17,1:11	chr11	+	(134123434, 134123434)	(134128978, 134128978)
SE	chr11:18034498:18034637:-@chr11:18031622:18031686:-@chr11:18029488:18029623:-	0.05	0.01	0.14	0.09	0.04	0.16	-0.04	0.2	('chr11:18034498:18034637:-@chr11:18031622:18031686:-@chr11:18029488:18029623:-.A.dn_chr11:18034498:18034637:-@chr11:18031622:18031686:-@chr11:18029488:18029623:-.A.se_chr11:18034498:18034637:-@chr11:18031622:18031686:-@chr11:18029488:18029623:-.A.up', 'chr11:18034498:18034637:-@chr11:18031622:18031686:-@chr11:18029488:18029623:-.B.dn_chr11:18034498:18034637:-@chr11:18031622:18031686:-@chr11:1802…	(0,0):410,(0,1):18,(1,0):2,(1,1):54	0:5,1:69	(0,0):479,(0,1):26,(1,0):8,(1,1):96	0:16,1:114	chr11	-	(18029488, 18029488)	(18034637, 18034637)
SE	chr11:107219663:107219779:-@chr11:107216140:107216216:-@chr11:107207284:107207439:-	0.04	0	0.15	0.08	0.02	0.16	-0.04	0.17	('chr11:107219663:107219779:-@chr11:107216140:107216216:-@chr11:107207284:107207439:-.A.dn_chr11:107219663:107219779:-@chr11:107216140:107216216:-@chr11:107207284:107207439:-.A.se_chr11:107219663:107219779:-@chr11:107216140:107216216:-@chr11:107207284:107207439:-.A.up', 'chr11:107219663:107219779:-@chr11:107216140:107216216:-@chr11:107207284:107207439:-.B.dn_chr11:107219663:107219779:-@chr11:1072…	(0,0):94,(0,1):12,(1,1):14	0:1,1:25	(0,0):133,(0,1):19,(1,0):3,(1,1):19	0:3,1:38	chr11	-	(107207284, 107207284)	(107219779, 107219779)
SE	chr11:62414034:62414104:-@chr11:62407402:62407538:-@chr11:62407099:62407203:-	0.03	0.01	0.05	0.04	0.02	0.06	-0.01	0.04	('chr11:62414034:62414104:-@chr11:62407402:62407538:-@chr11:62407099:62407203:-.A.dn_chr11:62414034:62414104:-@chr11:62407402:62407538:-@chr11:62407099:62407203:-.A.se_chr11:62414034:62414104:-@chr11:62407402:62407538:-@chr11:62407099:62407203:-.A.up', 'chr11:62414034:62414104:-@chr11:62407402:62407538:-@chr11:62407099:62407203:-.B.dn_chr11:62414034:62414104:-@chr11:62407402:62407538:-@chr11:6240…	(0,0):419,(0,1):70,(1,0):9,(1,1):12	0:9,1:82	(0,0):516,(0,1):72,(1,0):13,(1,1):11	0:13,1:83	chr11	-	(62407099, 62407099)	(62414104, 62414104)
SE	chr11:46639875:46639925:+@chr11:46651595:46651650:+@chr11:46665829:46665910:+	0.72	0.44	0.96	0.77	0.47	0.95	-0.05	0.54	('chr11:46639875:46639925:+@chr11:46651595:46651650:+@chr11:46665829:46665910:+.A.up_chr11:46639875:46639925:+@chr11:46651595:46651650:+@chr11:46665829:46665910:+.A.se_chr11:46639875:46639925:+@chr11:46651595:46651650:+@chr11:46665829:46665910:+.A.dn', 'chr11:46639875:46639925:+@chr11:46651595:46651650:+@chr11:46665829:46665910:+.B.up_chr11:46639875:46639925:+@chr11:46651595:46651650:+@chr11:4666…	(0,0):222,(0,1):1,(1,0):12,(1,1):2	0:14,1:1	(0,0):250,(0,1):1,(1,0):12	0:12,1:1	chr11	+	(46639875, 46639875)	(46665910, 46665910)
SE	chr11:10830252:10830582:-@chr11:10829824:10830055:-@chr11:10828367:10828432:-	0.04	0.02	0.06	0.05	0.03	0.07	-0.01	0.04	('chr11:10830252:10830582:-@chr11:10829824:10830055:-@chr11:10828367:10828432:-.A.dn_chr11:10830252:10830582:-@chr11:10829824:10830055:-@chr11:10828367:10828432:-.A.se_chr11:10830252:10830582:-@chr11:10829824:10830055:-@chr11:10828367:10828432:-.A.up', 'chr11:10830252:10830582:-@chr11:10829824:10830055:-@chr11:10828367:10828432:-.B.dn_chr11:10830252:10830582:-@chr11:10829824:10830055:-@chr11:1082…	(0,0):739,(0,1):4,(1,0):15,(1,1):428	0:26,1:421	(0,0):835,(0,1):1,(1,0):16,(1,1):393	0:35,1:375	chr11	-	(10828367, 10828367)	(10830582, 10830582)
SE	chr11:14380309:14380730:-@chr11:14378232:14378315:-@chr11:14317314:14317401:-	0.04	0	0.12	0.08	0.02	0.2	-0.04	0.2	('chr11:14380309:14380730:-@chr11:14378232:14378315:-@chr11:14317314:14317401:-.A.dn_chr11:14380309:14380730:-@chr11:14378232:14378315:-@chr11:14317314:14317401:-.A.se_chr11:14380309:14380730:-@chr11:14378232:14378315:-@chr11:14317314:14317401:-.A.up', 'chr11:14380309:14380730:-@chr11:14378232:14378315:-@chr11:14317314:14317401:-.B.dn_chr11:14380309:14380730:-@chr11:14378232:14378315:-@chr11:1431…	(0,0):296,(0,1):21,(1,1):43	0:1,1:63	(0,0):385,(0,1):16,(1,0):1,(1,1):35	0:1,1:51	chr11	-	(14317314, 14317314)	(14380730, 14380730)
SE	chr11:1464719:1464865:+@chr11:1466201:1466232:+@chr11:1466524:1466688:+	0.64	0.37	0.88	0.79	0.58	0.93	-0.15	0.61	('chr11:1464719:1464865:+@chr11:1466201:1466232:+@chr11:1466524:1466688:+.A.up_chr11:1464719:1464865:+@chr11:1466201:1466232:+@chr11:1466524:1466688:+.A.se_chr11:1464719:1464865:+@chr11:1466201:1466232:+@chr11:1466524:1466688:+.A.dn', 'chr11:1464719:1464865:+@chr11:1466201:1466232:+@chr11:1466524:1466688:+.B.up_chr11:1464719:1464865:+@chr11:1466201:1466232:+@chr11:1466524:1466688:+.B.dn')	(0,0):43,(0,1):2,(1,0):7,(1,1):15	0:19,1:5	(0,0):24,(0,1):3,(1,0):19,(1,1):11	0:29,1:4	chr11	+	(1464719, 1464719)	(1466688, 1466688)
SE	chr11:118926782:118926879:-@chr11:118926488:118926555:-@chr11:118926205:118926283:-	0.83	0.61	0.96	0.9	0.75	0.99	-0.07	0.32	('chr11:118926782:118926879:-@chr11:118926488:118926555:-@chr11:118926205:118926283:-.A.dn_chr11:118926782:118926879:-@chr11:118926488:118926555:-@chr11:118926205:118926283:-.A.se_chr11:118926782:118926879:-@chr11:118926488:118926555:-@chr11:118926205:118926283:-.A.up', 'chr11:118926782:118926879:-@chr11:118926488:118926555:-@chr11:118926205:118926283:-.B.dn_chr11:118926782:118926879:-@chr11:1189…	(0,0):249,(0,1):1,(1,0):26,(1,1):7	0:33,1:1	(0,0):269,(1,0):36,(1,1):7	0:41,1:2	chr11	-	(118926205, 118926205)	(118926879, 118926879)
SE	chr11:45946336:45946440:+@chr11:45947590:45947702:+@chr11:45947773:45947898:+	0.59	0.31	0.87	0.83	0.6	0.97	-0.24	1.21	('chr11:45946336:45946440:+@chr11:45947590:45947702:+@chr11:45947773:45947898:+.A.up_chr11:45946336:45946440:+@chr11:45947590:45947702:+@chr11:45947773:45947898:+.A.se_chr11:45946336:45946440:+@chr11:45947590:45947702:+@chr11:45947773:45947898:+.A.dn', 'chr11:45946336:45946440:+@chr11:45947590:45947702:+@chr11:45947773:45947898:+.B.up_chr11:45946336:45946440:+@chr11:45947590:45947702:+@chr11:4594…	(0,0):74,(0,1):2,(1,0):10,(1,1):7	0:16,1:3	(0,0):84,(1,0):15,(1,1):6	0:19,1:2	chr11	+	(45946336, 45946336)	(45947898, 45947898)
SE	chr11:113699919:113700067:-@chr11:113699566:113699642:-@chr11:113697955:113698082:-	0.01	0	0.03	0.01	0	0.02	0	0	('chr11:113699919:113700067:-@chr11:113699566:113699642:-@chr11:113697955:113698082:-.A.dn_chr11:113699919:113700067:-@chr11:113699566:113699642:-@chr11:113697955:113698082:-.A.se_chr11:113699919:113700067:-@chr11:113699566:113699642:-@chr11:113697955:113698082:-.A.up', 'chr11:113699919:113700067:-@chr11:113699566:113699642:-@chr11:113697955:113698082:-.B.dn_chr11:113699919:113700067:-@chr11:1136…	(0,0):180,(0,1):80,(1,0):1,(1,1):73	0:2,1:152	(0,0):221,(0,1):109,(1,1):98	0:5,1:202	chr11	-	(113697955, 113697955)	(113700067, 113700067)
SE	chr11:3392205:3392300:-@chr11:3383776:3383832:-@chr11:3382973:3383119:-	0.31	0.13	0.56	0.59	0.28	0.87	-0.28	1.46	('chr11:3392205:3392300:-@chr11:3383776:3383832:-@chr11:3382973:3383119:-.A.dn_chr11:3392205:3392300:-@chr11:3383776:3383832:-@chr11:3382973:3383119:-.A.se_chr11:3392205:3392300:-@chr11:3383776:3383832:-@chr11:3382973:3383119:-.A.up', 'chr11:3392205:3392300:-@chr11:3383776:3383832:-@chr11:3382973:3383119:-.B.dn_chr11:3392205:3392300:-@chr11:3383776:3383832:-@chr11:3382973:3383119:-.B.up')	(0,0):458,(0,1):5,(1,0):5,(1,1):11	0:12,1:9	(0,0):437,(1,0):5,(1,1):7	0:7,1:5	chr11	-	(3382973, 3382973)	(3392300, 3392300)
SE	chr11:64880283:64880337:+@chr11:64880841:64880886:+@chr11:64880963:64881066:+	0.82	0.59	0.95	0.74	0.42	0.95	0.08	0.46	('chr11:64880283:64880337:+@chr11:64880841:64880886:+@chr11:64880963:64881066:+.A.up_chr11:64880283:64880337:+@chr11:64880841:64880886:+@chr11:64880963:64881066:+.A.se_chr11:64880283:64880337:+@chr11:64880841:64880886:+@chr11:64880963:64881066:+.A.dn', 'chr11:64880283:64880337:+@chr11:64880841:64880886:+@chr11:64880963:64881066:+.B.up_chr11:64880283:64880337:+@chr11:64880841:64880886:+@chr11:6488…	(0,0):147,(0,1):1,(1,0):15,(1,1):1	0:15,1:2	(0,0):159,(1,0):8,(1,1):4	12:12:00 AM	chr11	+	(64880283, 64880283)	(64881066, 64881066)
SE	chr11:64055812:64055940:+@chr11:64056075:64056193:+@chr11:64056509:64056972:+	0.87	0.7	0.98	0.94	0.8	1	-0.07	0.3	('chr11:64055812:64055940:+@chr11:64056075:64056193:+@chr11:64056509:64056972:+.A.up_chr11:64055812:64055940:+@chr11:64056075:64056193:+@chr11:64056509:64056972:+.A.se_chr11:64055812:64055940:+@chr11:64056075:64056193:+@chr11:64056509:64056972:+.A.dn', 'chr11:64055812:64055940:+@chr11:64056075:64056193:+@chr11:64056509:64056972:+.B.up_chr11:64055812:64055940:+@chr11:64056075:64056193:+@chr11:6405…	(0,0):14,(0,1):1,(1,0):40,(1,1):88	0:126,1:3	(0,0):20,(1,0):42,(1,1):81	0:120,1:3	chr11	+	(64055812, 64055812)	(64056972, 64056972)
SE	chr11:506609:506821:-@chr11:504824:504996:-@chr11:502062:502181:-	0.94	0.87	0.98	0.87	0.81	0.93	0.07	0.35	('chr11:506609:506821:-@chr11:504824:504996:-@chr11:502062:502181:-.A.dn_chr11:506609:506821:-@chr11:504824:504996:-@chr11:502062:502181:-.A.se_chr11:506609:506821:-@chr11:504824:504996:-@chr11:502062:502181:-.A.up', 'chr11:506609:506821:-@chr11:504824:504996:-@chr11:502062:502181:-.B.dn_chr11:506609:506821:-@chr11:504824:504996:-@chr11:502062:502181:-.B.up')	(0,0):495,(0,1):4,(1,0):234,(1,1):119	0:345,1:12	(0,0):589,(0,1):11,(1,0):268,(1,1):133	0:376,1:36	chr11	-	(502062, 502062)	(506821, 506821)
SE	chr11:65405578:65405653:+@chr11:65406607:65406722:+@chr11:65408302:65409071:+	0.04	0.01	0.14	0.05	0.01	0.14	-0.01	0.11	('chr11:65405578:65405653:+@chr11:65406607:65406722:+@chr11:65408302:65409071:+.A.up_chr11:65405578:65405653:+@chr11:65406607:65406722:+@chr11:65408302:65409071:+.A.se_chr11:65405578:65405653:+@chr11:65406607:65406722:+@chr11:65408302:65409071:+.A.dn', 'chr11:65405578:65405653:+@chr11:65406607:65406722:+@chr11:65408302:65409071:+.B.up_chr11:65405578:65405653:+@chr11:65406607:65406722:+@chr11:6540…	(0,0):168,(0,1):12,(1,0):1,(1,1):177	0:8,1:182	(0,0):193,(0,1):14,(1,0):2,(1,1):218	0:5,1:229	chr11	+	(65405578, 65405578)	(65409071, 65409071)
SE	chr11:65029432:65029842:+@chr11:65034053:65034177:+@chr11:65034948:65035039:+	0.97	0.92	1	0.97	0.93	1	0	0.05	('chr11:65029432:65029842:+@chr11:65034053:65034177:+@chr11:65034948:65035039:+.A.up_chr11:65029432:65029842:+@chr11:65034053:65034177:+@chr11:65034948:65035039:+.A.se_chr11:65029432:65029842:+@chr11:65034053:65034177:+@chr11:65034948:65035039:+.A.dn', 'chr11:65029432:65029842:+@chr11:65034053:65034177:+@chr11:65034948:65035039:+.B.up_chr11:65029432:65029842:+@chr11:65034053:65034177:+@chr11:6503…	(0,0):123,(0,1):1,(1,0):145,(1,1):143	0:287,1:2	(0,0):187,(0,1):1,(1,0):161,(1,1):174	0:334,1:2	chr11	+	(65029432, 65029432)	(65035039, 65035039)
SE	chr11:58874658:58874769:+@chr11:58876141:58876185:+@chr11:58891652:58894888:+	0.81	0.6	0.97	0.78	0.58	0.94	0.03	0.38	('chr11:58874658:58874769:+@chr11:58876141:58876185:+@chr11:58891652:58894888:+.A.up_chr11:58874658:58874769:+@chr11:58876141:58876185:+@chr11:58891652:58894888:+.A.se_chr11:58874658:58874769:+@chr11:58876141:58876185:+@chr11:58891652:58894888:+.A.dn', 'chr11:58874658:58874769:+@chr11:58876141:58876185:+@chr11:58891652:58894888:+.B.up_chr11:58874658:58874769:+@chr11:58876141:58876185:+@chr11:5889…	(0,0):676,(1,0):22,(1,1):1430	0:1280,1:172	(0,0):408,(0,1):1,(1,0):18,(1,1):1135	0:1060,1:94	chr11	+	(58874658, 58874658)	(58894888, 58894888)
SE	chr11:85339622:85339732:+@chr11:85340176:85340306:+@chr11:85342731:85342852:+	0.07	0.04	0.12	0.07	0.04	0.11	0	0.07	('chr11:85339622:85339732:+@chr11:85340176:85340306:+@chr11:85342731:85342852:+.A.up_chr11:85339622:85339732:+@chr11:85340176:85340306:+@chr11:85342731:85342852:+.A.se_chr11:85339622:85339732:+@chr11:85340176:85340306:+@chr11:85342731:85342852:+.A.dn', 'chr11:85339622:85339732:+@chr11:85340176:85340306:+@chr11:85342731:85342852:+.B.up_chr11:85339622:85339732:+@chr11:85340176:85340306:+@chr11:8534…	(0,0):335,(0,1):68,(1,0):13,(1,1):11	0:13,1:79	(0,0):383,(0,1):76,(1,0):19,(1,1):38	0:19,1:114	chr11	+	(85339622, 85339622)	(85342852, 85342852)
SE	chr11:61093083:61093180:-@chr11:61091710:61091859:-@chr11:61091451:61091609:-	0	0	0.01	0	0	0	0	0	('chr11:61093083:61093180:-@chr11:61091710:61091859:-@chr11:61091451:61091609:-.A.dn_chr11:61093083:61093180:-@chr11:61091710:61091859:-@chr11:61091451:61091609:-.A.se_chr11:61093083:61093180:-@chr11:61091710:61091859:-@chr11:61091451:61091609:-.A.up', 'chr11:61093083:61093180:-@chr11:61091710:61091859:-@chr11:61091451:61091609:-.B.dn_chr11:61093083:61093180:-@chr11:61091710:61091859:-@chr11:6109…	(0,0):347,(0,1):482,(1,0):1,(1,1):105	0:1,1:587	(0,0):445,(0,1):598,(1,0):1,(1,1):144	0:2,1:741	chr11	-	(61091451, 61091451)	(61093180, 61093180)
SE	chr11:102217966:102218107:+@chr11:102219012:102219138:+@chr11:102219329:102221480:+	0.04	0.01	0.07	0.03	0.01	0.05	0.01	0.05	('chr11:102217966:102218107:+@chr11:102219012:102219138:+@chr11:102219329:102221480:+.A.up_chr11:102217966:102218107:+@chr11:102219012:102219138:+@chr11:102219329:102221480:+.A.se_chr11:102217966:102218107:+@chr11:102219012:102219138:+@chr11:102219329:102221480:+.A.dn', 'chr11:102217966:102218107:+@chr11:102219012:102219138:+@chr11:102219329:102221480:+.B.up_chr11:102217966:102218107:+@chr11:1022…	(0,0):91,(0,1):61,(1,0):4,(1,1):1208	0:36,1:1237	(0,0):126,(0,1):66,(1,0):4,(1,1):1514	0:35,1:1549	chr11	+	(102217966, 102217966)	(102221480, 102221480)
SE	chr11:67049293:67049423:+@chr11:67049742:67049836:+@chr11:67049906:67050013:+	0.98	0.92	1	0.95	0.9	0.99	0.03	0.15	('chr11:67049293:67049423:+@chr11:67049742:67049836:+@chr11:67049906:67050013:+.A.up_chr11:67049293:67049423:+@chr11:67049742:67049836:+@chr11:67049906:67050013:+.A.se_chr11:67049293:67049423:+@chr11:67049742:67049836:+@chr11:67049906:67050013:+.A.dn', 'chr11:67049293:67049423:+@chr11:67049742:67049836:+@chr11:67049906:67050013:+.B.up_chr11:67049293:67049423:+@chr11:67049742:67049836:+@chr11:6704…	(0,0):91,(1,0):126,(1,1):11	0.0951388888888889	(0,0):136,(0,1):2,(1,0):172,(1,1):17	0:186,1:5	chr11	+	(67049293, 67049293)	(67050013, 67050013)
SE	chr11:71639411:71639493:-@chr11:71636979:71637150:-@chr11:71634355:71634521:-	0.14	0.04	0.28	0.22	0.07	0.42	-0.08	0.37	('chr11:71639411:71639493:-@chr11:71636979:71637150:-@chr11:71634355:71634521:-.A.dn_chr11:71639411:71639493:-@chr11:71636979:71637150:-@chr11:71634355:71634521:-.A.se_chr11:71639411:71639493:-@chr11:71636979:71637150:-@chr11:71634355:71634521:-.A.up', 'chr11:71639411:71639493:-@chr11:71636979:71637150:-@chr11:71634355:71634521:-.B.dn_chr11:71639411:71639493:-@chr11:71636979:71637150:-@chr11:7163…	(0,0):49,(0,1):8,(1,0):4,(1,1):9	0:5,1:16	(0,0):88,(0,1):6,(1,0):6,(1,1):5	0:8,1:9	chr11	-	(71634355, 71634355)	(71639493, 71639493)
SE	chr11:103228971:103229087:+@chr11:103270391:103270600:+@chr11:103306671:103306760:+	0.81	0.67	0.91	0.92	0.83	0.98	-0.11	0.69	('chr11:103228971:103229087:+@chr11:103270391:103270600:+@chr11:103306671:103306760:+.A.up_chr11:103228971:103229087:+@chr11:103270391:103270600:+@chr11:103306671:103306760:+.A.se_chr11:103228971:103229087:+@chr11:103270391:103270600:+@chr11:103306671:103306760:+.A.dn', 'chr11:103228971:103229087:+@chr11:103270391:103270600:+@chr11:103306671:103306760:+.B.up_chr11:103228971:103229087:+@chr11:1032…	(0,0):209,(0,1):5,(1,0):113,(1,1):6	0:118,1:6	(0,0):268,(0,1):1,(1,0):114,(1,1):4	0:116,1:3	chr11	+	(103228971, 103228971)	(103306760, 103306760)
SE	chr11:66204575:66204734:-@chr11:66204273:66204380:-@chr11:66202550:66203583:-	0.02	0	0.04	0.01	0	0.02	0.01	0	('chr11:66204575:66204734:-@chr11:66204273:66204380:-@chr11:66202550:66203583:-.A.dn_chr11:66204575:66204734:-@chr11:66204273:66204380:-@chr11:66202550:66203583:-.A.se_chr11:66204575:66204734:-@chr11:66204273:66204380:-@chr11:66202550:66203583:-.A.up', 'chr11:66204575:66204734:-@chr11:66204273:66204380:-@chr11:66202550:66203583:-.B.dn_chr11:66204575:66204734:-@chr11:66204273:66204380:-@chr11:6620…	(0,0):125,(0,1):157,(1,0):3,(1,1):491	0:6,1:645	(0,0):146,(0,1):203,(1,0):2,(1,1):590	0:6,1:789	chr11	-	(66202550, 66202550)	(66204734, 66204734)
SE	chr11:71671796:71671937:+@chr11:71673198:71673335:+@chr11:71693807:71693961:+	0.08	0.02	0.17	0.06	0.01	0.14	0.02	0.13	('chr11:71671796:71671937:+@chr11:71673198:71673335:+@chr11:71693807:71693961:+.A.up_chr11:71671796:71671937:+@chr11:71673198:71673335:+@chr11:71693807:71693961:+.A.se_chr11:71671796:71671937:+@chr11:71673198:71673335:+@chr11:71693807:71693961:+.A.dn', 'chr11:71671796:71671937:+@chr11:71673198:71673335:+@chr11:71693807:71693961:+.B.up_chr11:71671796:71671937:+@chr11:71673198:71673335:+@chr11:7169…	(0,0):122,(0,1):18,(1,0):3,(1,1):19	0:3,1:37	(0,0):122,(0,1):17,(1,0):2,(1,1):21	0:4,1:36	chr11	+	(71671796, 71671796)	(71693961, 71693961)
SE	chr11:113085091:113085233:+@chr11:113092018:113092047:+@chr11:113102367:113102517:+	0.3	0.19	0.43	0.34	0.22	0.47	-0.04	0.26	('chr11:113085091:113085233:+@chr11:113092018:113092047:+@chr11:113102367:113102517:+.A.up_chr11:113085091:113085233:+@chr11:113092018:113092047:+@chr11:113102367:113102517:+.A.se_chr11:113085091:113085233:+@chr11:113092018:113092047:+@chr11:113102367:113102517:+.A.dn', 'chr11:113085091:113085233:+@chr11:113092018:113092047:+@chr11:113102367:113102517:+.B.up_chr11:113085091:113085233:+@chr11:1130…	(0,0):408,(0,1):24,(1,0):18,(1,1):42	0:29,1:55	(0,0):406,(0,1):20,(1,0):21,(1,1):54	0:33,1:62	chr11	+	(113085091, 113085091)	(113102517, 113102517)
SE	chr11:118897647:118897805:-@chr11:118897313:118897398:-@chr11:118896677:118896790:-	0.8	0.67	0.89	0.88	0.75	0.97	-0.08	0.41	('chr11:118897647:118897805:-@chr11:118897313:118897398:-@chr11:118896677:118896790:-.A.dn_chr11:118897647:118897805:-@chr11:118897313:118897398:-@chr11:118896677:118896790:-.A.se_chr11:118897647:118897805:-@chr11:118897313:118897398:-@chr11:118896677:118896790:-.A.up', 'chr11:118897647:118897805:-@chr11:118897313:118897398:-@chr11:118896677:118896790:-.B.dn_chr11:118897647:118897805:-@chr11:1188…	(0,0):154,(0,1):7,(1,0):66,(1,1):21	0:84,1:10	(0,0):142,(0,1):3,(1,0):59,(1,1):23	0:81,1:4	chr11	-	(118896677, 118896677)	(118897805, 118897805)
SE	chr11:68228186:68228295:+@chr11:68286969:68287119:+@chr11:68305127:68305359:+	0.96	0.9	0.99	0.96	0.9	0.99	0	0.08	('chr11:68228186:68228295:+@chr11:68286969:68287119:+@chr11:68305127:68305359:+.A.up_chr11:68228186:68228295:+@chr11:68286969:68287119:+@chr11:68305127:68305359:+.A.se_chr11:68228186:68228295:+@chr11:68286969:68287119:+@chr11:68305127:68305359:+.A.dn', 'chr11:68228186:68228295:+@chr11:68286969:68287119:+@chr11:68305127:68305359:+.B.up_chr11:68228186:68228295:+@chr11:68286969:68287119:+@chr11:6830…	(0,0):843,(0,1):1,(1,0):234,(1,1):201	0:424,1:12	(0,0):988,(0,1):1,(1,0):262,(1,1):228	0:481,1:10	chr11	+	(68228186, 68228186)	(68305359, 68305359)
SE	chr11:57505308:57505498:+@chr11:57505826:57505902:+@chr11:57506136:57506242:+	0.99	0.96	1	0.98	0.96	1	0.01	0.03	('chr11:57505308:57505498:+@chr11:57505826:57505902:+@chr11:57506136:57506242:+.A.up_chr11:57505308:57505498:+@chr11:57505826:57505902:+@chr11:57506136:57506242:+.A.se_chr11:57505308:57505498:+@chr11:57505826:57505902:+@chr11:57506136:57506242:+.A.dn', 'chr11:57505308:57505498:+@chr11:57505826:57505902:+@chr11:57506136:57506242:+.B.up_chr11:57505308:57505498:+@chr11:57505826:57505902:+@chr11:5750…	(0,0):289,(1,0):194,(1,1):49	0:242,1:1	(0,0):310,(0,1):1,(1,0):240,(1,1):84	0:322,1:3	chr11	+	(57505308, 57505308)	(57506242, 57506242)
SE	chr11:66235599:66235751:+@chr11:66236304:66236375:+@chr11:66238713:66238842:+	0.53	0.37	0.71	0.41	0.26	0.57	0.12	0.51	('chr11:66235599:66235751:+@chr11:66236304:66236375:+@chr11:66238713:66238842:+.A.up_chr11:66235599:66235751:+@chr11:66236304:66236375:+@chr11:66238713:66238842:+.A.se_chr11:66235599:66235751:+@chr11:66236304:66236375:+@chr11:66238713:66238842:+.A.dn', 'chr11:66235599:66235751:+@chr11:66236304:66236375:+@chr11:66238713:66238842:+.B.up_chr11:66235599:66235751:+@chr11:66236304:66236375:+@chr11:6623…	(0,0):52,(0,1):7,(1,0):20,(1,1):15	0:30,1:12	(0,0):71,(0,1):15,(1,0):20,(1,1):10	0:21,1:24	chr11	+	(66235599, 66235599)	(66238842, 66238842)
SE	chr11:129939716:129939977:+@chr11:129970165:129970320:+@chr11:129979324:129979497:+	0	0	0.01	0	0	0.01	0	0	('chr11:129939716:129939977:+@chr11:129970165:129970320:+@chr11:129979324:129979497:+.A.up_chr11:129939716:129939977:+@chr11:129970165:129970320:+@chr11:129979324:129979497:+.A.se_chr11:129939716:129939977:+@chr11:129970165:129970320:+@chr11:129979324:129979497:+.A.dn', 'chr11:129939716:129939977:+@chr11:129970165:129970320:+@chr11:129979324:129979497:+.B.up_chr11:129939716:129939977:+@chr11:1299…	(0,0):463,(0,1):178,(1,1):222	0:0,1:400	(0,0):601,(0,1):235,(1,0):1,(1,1):256	0:2,1:490	chr11	+	(129939716, 129939716)	(129979497, 129979497)
SE	chr11:45939009:45939044:-@chr11:45938525:45938692:-@chr11:45937778:45937854:-	0.33	0.09	0.76	0.13	0.04	0.29	0.2	0.6	('chr11:45939009:45939044:-@chr11:45938525:45938692:-@chr11:45937778:45937854:-.A.dn_chr11:45939009:45939044:-@chr11:45938525:45938692:-@chr11:45937778:45937854:-.A.se_chr11:45939009:45939044:-@chr11:45938525:45938692:-@chr11:45937778:45937854:-.A.up', 'chr11:45939009:45939044:-@chr11:45938525:45938692:-@chr11:45937778:45937854:-.B.dn_chr11:45939009:45939044:-@chr11:45938525:45938692:-@chr11:4593…	(0,0):65,(0,1):2,(1,0):5	0:5,1:2	(0,0):64,(0,1):7,(1,0):9	0:9,1:7	chr11	-	(45937778, 45937778)	(45939044, 45939044)
SE	chr11:65655071:65655197:-@chr11:65653793:65653893:-@chr11:65653001:65653134:-	0.94	0.88	0.98	0.89	0.83	0.94	0.05	0.23	('chr11:65655071:65655197:-@chr11:65653793:65653893:-@chr11:65653001:65653134:-.A.dn_chr11:65655071:65655197:-@chr11:65653793:65653893:-@chr11:65653001:65653134:-.A.se_chr11:65655071:65655197:-@chr11:65653793:65653893:-@chr11:65653001:65653134:-.A.up', 'chr11:65655071:65655197:-@chr11:65653793:65653893:-@chr11:65653001:65653134:-.B.dn_chr11:65655071:65655197:-@chr11:65653793:65653893:-@chr11:6565…	(0,0):289,(0,1):3,(1,0):167,(1,1):47	0:213,1:4	(0,0):256,(0,1):6,(1,0):206,(1,1):67	0:265,1:14	chr11	-	(65653001, 65653001)	(65655197, 65655197)
SE	chr11:64085560:64085858:+@chr11:64087206:64087340:+@chr11:64088337:64088375:+	1	0.98	1	0.99	0.98	1	0.01	0	('chr11:64085560:64085858:+@chr11:64087206:64087340:+@chr11:64088337:64088375:+.A.up_chr11:64085560:64085858:+@chr11:64087206:64087340:+@chr11:64088337:64088375:+.A.se_chr11:64085560:64085858:+@chr11:64087206:64087340:+@chr11:64088337:64088375:+.A.dn', 'chr11:64085560:64085858:+@chr11:64087206:64087340:+@chr11:64088337:64088375:+.B.up_chr11:64085560:64085858:+@chr11:64087206:64087340:+@chr11:6408…	(0,0):1429,(1,0):628,(1,1):434	0.7375	(0,0):1825,(0,1):2,(1,0):914,(1,1):509	0:1418,1:7	chr11	+	(64085560, 64085560)	(64088375, 64088375)
SE	chr11:120894813:120895000:+@chr11:120907214:120907321:+@chr11:120916383:120916532:+	0.42	0.2	0.69	0.32	0.15	0.52	0.1	0.51	('chr11:120894813:120895000:+@chr11:120907214:120907321:+@chr11:120916383:120916532:+.A.up_chr11:120894813:120895000:+@chr11:120907214:120907321:+@chr11:120916383:120916532:+.A.se_chr11:120894813:120895000:+@chr11:120907214:120907321:+@chr11:120916383:120916532:+.A.dn', 'chr11:120894813:120895000:+@chr11:120907214:120907321:+@chr11:120916383:120916532:+.B.up_chr11:120894813:120895000:+@chr11:1209…	(0,0):317,(0,1):6,(1,0):9,(1,1):9	0:12,1:12	(0,0):338,(0,1):11,(1,0):9,(1,1):9	0:12,1:17	chr11	+	(120894813, 120894813)	(120916532, 120916532)
SE	chr11:102076624:102076805:+@chr11:102080248:102080295:+@chr11:102094353:102094483:+	0.64	0.47	0.8	0.32	0.18	0.47	0.32	9.9	('chr11:102076624:102076805:+@chr11:102080248:102080295:+@chr11:102094353:102094483:+.A.up_chr11:102076624:102076805:+@chr11:102080248:102080295:+@chr11:102094353:102094483:+.A.se_chr11:102076624:102076805:+@chr11:102080248:102080295:+@chr11:102094353:102094483:+.A.dn', 'chr11:102076624:102076805:+@chr11:102080248:102080295:+@chr11:102094353:102094483:+.B.up_chr11:102076624:102076805:+@chr11:1020…	(0,0):218,(0,1):7,(1,0):30,(1,1):40	0:51,1:26	(0,0):180,(0,1):10,(1,0):14,(1,1):43	0:22,1:45	chr11	+	(102076624, 102076624)	(102094483, 102094483)
SE	chr11:47198067:47198185:-@chr11:47197402:47197474:-@chr11:47193215:47193351:-	0.84	0.47	0.99	0.7	0.45	0.96	0.14	0.53	('chr11:47198067:47198185:-@chr11:47197402:47197474:-@chr11:47193215:47193351:-.A.dn_chr11:47198067:47198185:-@chr11:47197402:47197474:-@chr11:47193215:47193351:-.A.se_chr11:47198067:47198185:-@chr11:47197402:47197474:-@chr11:47193215:47193351:-.A.up', 'chr11:47198067:47198185:-@chr11:47197402:47197474:-@chr11:47193215:47193351:-.B.dn_chr11:47198067:47198185:-@chr11:47197402:47197474:-@chr11:4719…	(0,0):733,(1,0):17,(1,1):22	0:37,1:2	(0,0):740,(0,1):1,(1,0):14,(1,1):19	0:31,1:3	chr11	-	(47193215, 47193215)	(47198185, 47198185)
SE	chr11:64802992:64803135:+@chr11:64806044:64806301:+@chr11:64807158:64808044:+	0.91	0.79	0.98	0.97	0.92	1	-0.06	0.22	('chr11:64802992:64803135:+@chr11:64806044:64806301:+@chr11:64807158:64808044:+.A.up_chr11:64802992:64803135:+@chr11:64806044:64806301:+@chr11:64807158:64808044:+.A.se_chr11:64802992:64803135:+@chr11:64806044:64806301:+@chr11:64807158:64808044:+.A.dn', 'chr11:64802992:64803135:+@chr11:64806044:64806301:+@chr11:64807158:64808044:+.B.up_chr11:64802992:64803135:+@chr11:64806044:64806301:+@chr11:6480…	(0,0):75,(0,1):2,(1,0):127,(1,1):350	0:403,1:76	(0,0):60,(1,0):182,(1,1):478	0:658,1:2	chr11	+	(64802992, 64802992)	(64808044, 64808044)
SE	chr11:8705553:8705628:+@chr11:8706233:8706439:+@chr11:8707225:8707395:+	0.99	0.98	1	0.99	0.98	0.99	0	0	('chr11:8705553:8705628:+@chr11:8706233:8706439:+@chr11:8707225:8707395:+.A.up_chr11:8705553:8705628:+@chr11:8706233:8706439:+@chr11:8707225:8707395:+.A.se_chr11:8705553:8705628:+@chr11:8706233:8706439:+@chr11:8707225:8707395:+.A.dn', 'chr11:8705553:8705628:+@chr11:8706233:8706439:+@chr11:8707225:8707395:+.B.up_chr11:8705553:8705628:+@chr11:8706233:8706439:+@chr11:8707225:8707395:+.B.dn')	(0,0):5938,(0,1):4,(1,0):9904,(1,1):4164	0:14034,1:38	(0,0):7257,(0,1):8,(1,0):13030,(1,1):4881	0:17881,1:38	chr11	+	(8705553, 8705553)	(8707395, 8707395)
SE	chr11:113694327:113694422:-@chr11:113688380:113688416:-@chr11:113685896:113686104:-	0.76	0.58	0.9	0.75	0.61	0.91	0.01	0.32	('chr11:113694327:113694422:-@chr11:113688380:113688416:-@chr11:113685896:113686104:-.A.dn_chr11:113694327:113694422:-@chr11:113688380:113688416:-@chr11:113685896:113686104:-.A.se_chr11:113694327:113694422:-@chr11:113688380:113688416:-@chr11:113685896:113686104:-.A.up', 'chr11:113694327:113694422:-@chr11:113688380:113688416:-@chr11:113685896:113686104:-.B.dn_chr11:113694327:113694422:-@chr11:1136…	(0,0):407,(0,1):3,(1,0):39,(1,1):134	0:143,1:33	(0,0):510,(0,1):6,(1,0):51,(1,1):154	0:163,1:48	chr11	-	(113685896, 113685896)	(113694422, 113694422)
SE	chr11:68272613:68272739:+@chr11:68282496:68282634:+@chr11:68286969:68287119:+	0.04	0.02	0.08	0.06	0.03	0.1	-0.02	0.08	('chr11:68272613:68272739:+@chr11:68282496:68282634:+@chr11:68286969:68287119:+.A.up_chr11:68272613:68272739:+@chr11:68282496:68282634:+@chr11:68286969:68287119:+.A.se_chr11:68272613:68272739:+@chr11:68282496:68282634:+@chr11:68286969:68287119:+.A.dn', 'chr11:68272613:68272739:+@chr11:68282496:68282634:+@chr11:68286969:68287119:+.B.up_chr11:68272613:68272739:+@chr11:68282496:68282634:+@chr11:6828…	(0,0):238,(0,1):49,(1,0):6,(1,1):55	0:9,1:101	(0,0):272,(0,1):47,(1,0):8,(1,1):52	0:12,1:95	chr11	+	(68272613, 68272613)	(68287119, 68287119)
SE	chr11:9165644:9165825:-@chr11:9164269:9165032:-@chr11:9163487:9163655:-	0.36	0.29	0.44	0.34	0.27	0.42	0.02	0.15	('chr11:9165644:9165825:-@chr11:9164269:9165032:-@chr11:9163487:9163655:-.A.dn_chr11:9165644:9165825:-@chr11:9164269:9165032:-@chr11:9163487:9163655:-.A.se_chr11:9165644:9165825:-@chr11:9164269:9165032:-@chr11:9163487:9163655:-.A.up', 'chr11:9165644:9165825:-@chr11:9164269:9165032:-@chr11:9163487:9163655:-.B.dn_chr11:9165644:9165825:-@chr11:9164269:9165032:-@chr11:9163487:9163655:-.B.up')	(0,0):237,(0,1):12,(1,0):193,(1,1):123	0:235,1:93	(0,0):241,(0,1):14,(1,0):174,(1,1):111	0:199,1:100	chr11	-	(9163487, 9163487)	(9165825, 9165825)
SE	chr11:31531066:31531169:-@chr11:31491287:31491344:-@chr11:31484719:31484852:-	0.13	0.04	0.26	0.21	0.12	0.34	-0.08	0.37	('chr11:31531066:31531169:-@chr11:31491287:31491344:-@chr11:31484719:31484852:-.A.dn_chr11:31531066:31531169:-@chr11:31491287:31491344:-@chr11:31484719:31484852:-.A.se_chr11:31531066:31531169:-@chr11:31491287:31491344:-@chr11:31484719:31484852:-.A.up', 'chr11:31531066:31531169:-@chr11:31491287:31491344:-@chr11:31484719:31484852:-.B.dn_chr11:31531066:31531169:-@chr11:31491287:31491344:-@chr11:3148…	(0,0):784,(0,1):16,(1,0):4,(1,1):7	0:4,1:23	(0,0):886,(0,1):21,(1,0):12,(1,1):14	0:13,1:34	chr11	-	(31484719, 31484719)	(31531169, 31531169)
SE	chr11:9850903:9851043:-@chr11:9849673:9849768:-@chr11:9838387:9838571:-	0.35	0.2	0.51	0.3	0.18	0.44	0.05	0.32	('chr11:9850903:9851043:-@chr11:9849673:9849768:-@chr11:9838387:9838571:-.A.dn_chr11:9850903:9851043:-@chr11:9849673:9849768:-@chr11:9838387:9838571:-.A.se_chr11:9850903:9851043:-@chr11:9849673:9849768:-@chr11:9838387:9838571:-.A.up', 'chr11:9850903:9851043:-@chr11:9849673:9849768:-@chr11:9838387:9838571:-.B.dn_chr11:9850903:9851043:-@chr11:9849673:9849768:-@chr11:9838387:9838571:-.B.up')	(0,0):131,(0,1):12,(1,0):13,(1,1):20	0:17,1:28	(0,0):175,(0,1):13,(1,0):15,(1,1):35	0:25,1:38	chr11	-	(9838387, 9838387)	(9851043, 9851043)
SE	chr11:18108413:18108601:-@chr11:18105082:18105256:-@chr11:18102958:18103050:-	0.71	0.59	0.83	0.66	0.53	0.78	0.05	0.28	('chr11:18108413:18108601:-@chr11:18105082:18105256:-@chr11:18102958:18103050:-.A.dn_chr11:18108413:18108601:-@chr11:18105082:18105256:-@chr11:18102958:18103050:-.A.se_chr11:18108413:18108601:-@chr11:18105082:18105256:-@chr11:18102958:18103050:-.A.up', 'chr11:18108413:18108601:-@chr11:18105082:18105256:-@chr11:18102958:18103050:-.B.dn_chr11:18108413:18108601:-@chr11:18105082:18105256:-@chr11:1810…	(0,0):246,(0,1):9,(1,0):97,(1,1):50	0:135,1:21	(0,0):305,(0,1):9,(1,0):103,(1,1):74	0:154,1:32	chr11	-	(18102958, 18102958)	(18108601, 18108601)
SE	chr11:107676085:107676241:-@chr11:107675444:107675496:-@chr11:107673727:107673881:-	0.98	0.94	1	0.97	0.93	1	0.01	0.07	('chr11:107676085:107676241:-@chr11:107675444:107675496:-@chr11:107673727:107673881:-.A.dn_chr11:107676085:107676241:-@chr11:107675444:107675496:-@chr11:107673727:107673881:-.A.se_chr11:107676085:107676241:-@chr11:107675444:107675496:-@chr11:107673727:107673881:-.A.up', 'chr11:107676085:107676241:-@chr11:107675444:107675496:-@chr11:107673727:107673881:-.B.dn_chr11:107676085:107676241:-@chr11:1076…	(0,0):118,(0,1):1,(1,0):128,(1,1):83	0:211,1:1	(0,0):138,(1,0):137,(1,1):90	0:220,1:7	chr11	-	(107673727, 107673727)	(107676241, 107676241)
SE	chr11:67374429:67374547:+@chr11:67375903:67375949:+@chr11:67376023:67376193:+	0.99	0.98	1	0.99	0.97	1	0	0	('chr11:67374429:67374547:+@chr11:67375903:67375949:+@chr11:67376023:67376193:+.A.up_chr11:67374429:67374547:+@chr11:67375903:67375949:+@chr11:67376023:67376193:+.A.se_chr11:67374429:67374547:+@chr11:67375903:67375949:+@chr11:67376023:67376193:+.A.dn', 'chr11:67374429:67374547:+@chr11:67375903:67375949:+@chr11:67376023:67376193:+.B.up_chr11:67374429:67374547:+@chr11:67375903:67375949:+@chr11:6737…	(0,0):1527,(1,0):288,(1,1):213	0:498,1:3	(0,0):1642,(0,1):1,(1,0):329,(1,1):264	0:591,1:3	chr11	+	(67374429, 67374429)	(67376193, 67376193)
SE	chr11:63521134:63521180:+@chr11:63523584:63523642:+@chr11:63525628:63527363:+	0.97	0.95	0.99	0.97	0.94	0.99	0	0.04	('chr11:63521134:63521180:+@chr11:63523584:63523642:+@chr11:63525628:63527363:+.A.up_chr11:63521134:63521180:+@chr11:63523584:63523642:+@chr11:63525628:63527363:+.A.se_chr11:63521134:63521180:+@chr11:63523584:63523642:+@chr11:63525628:63527363:+.A.dn', 'chr11:63521134:63521180:+@chr11:63523584:63523642:+@chr11:63525628:63527363:+.B.up_chr11:63521134:63521180:+@chr11:63523584:63523642:+@chr11:6352…	(0,0):182,(0,1):3,(1,0):234,(1,1):2008	0:2192,1:53	(0,0):208,(0,1):5,(1,0):284,(1,1):2216	0:2422,1:83	chr11	+	(63521134, 63521134)	(63527363, 63527363)
SE	chr11:47237887:47238023:+@chr11:47238409:47238600:+@chr11:47254365:47254510:+	0.99	0.95	1	0.98	0.95	1	0.01	0.03	('chr11:47237887:47238023:+@chr11:47238409:47238600:+@chr11:47254365:47254510:+.A.up_chr11:47237887:47238023:+@chr11:47238409:47238600:+@chr11:47254365:47254510:+.A.se_chr11:47237887:47238023:+@chr11:47238409:47238600:+@chr11:47254365:47254510:+.A.dn', 'chr11:47237887:47238023:+@chr11:47238409:47238600:+@chr11:47254365:47254510:+.B.up_chr11:47237887:47238023:+@chr11:47238409:47238600:+@chr11:4725…	(0,0):887,(1,0):315,(1,1):80	0.274305555555556	(0,0):857,(0,1):1,(1,0):362,(1,1):83	0:443,1:3	chr11	+	(47237887, 47237887)	(47254510, 47254510)
SE	chr11:3712577:3712719:-@chr11:3707203:3707424:-@chr11:3704430:3704671:-	0.88	0.8	0.94	0.83	0.76	0.9	0.05	0.19	('chr11:3712577:3712719:-@chr11:3707203:3707424:-@chr11:3704430:3704671:-.A.dn_chr11:3712577:3712719:-@chr11:3707203:3707424:-@chr11:3704430:3704671:-.A.se_chr11:3712577:3712719:-@chr11:3707203:3707424:-@chr11:3704430:3704671:-.A.up', 'chr11:3712577:3712719:-@chr11:3707203:3707424:-@chr11:3704430:3704671:-.B.dn_chr11:3712577:3712719:-@chr11:3707203:3707424:-@chr11:3704430:3704671:-.B.up')	(0,0):236,(0,1):8,(1,0):234,(1,1):130	0:353,1:19	(0,0):311,(0,1):14,(1,0):268,(1,1):160	0:388,1:54	chr11	-	(3704430, 3704430)	(3712719, 3712719)
SE	chr11:63713312:63713407:+@chr11:63714197:63714475:+@chr11:63719710:63719805:+	0.44	0.23	0.74	0.51	0.27	0.82	-0.07	0.56	('chr11:63713312:63713407:+@chr11:63714197:63714475:+@chr11:63719710:63719805:+.A.up_chr11:63713312:63713407:+@chr11:63714197:63714475:+@chr11:63719710:63719805:+.A.se_chr11:63713312:63713407:+@chr11:63714197:63714475:+@chr11:63719710:63719805:+.A.dn', 'chr11:63713312:63713407:+@chr11:63714197:63714475:+@chr11:63719710:63719805:+.B.up_chr11:63713312:63713407:+@chr11:63714197:63714475:+@chr11:6371…	(0,0):208,(0,1):3,(1,0):17,(1,1):2	0:17,1:5	(0,0):198,(0,1):3,(1,0):21,(1,1):2	0:21,1:5	chr11	+	(63713312, 63713312)	(63719805, 63719805)
SE	chr11:3013484:3013607:-@chr11:3010359:3010501:-@chr11:3000437:3000467:-	0.21	0.1	0.43	0.11	0.04	0.23	0.1	0.44	('chr11:3013484:3013607:-@chr11:3010359:3010501:-@chr11:3000437:3000467:-.A.dn_chr11:3013484:3013607:-@chr11:3010359:3010501:-@chr11:3000437:3000467:-.A.se_chr11:3013484:3013607:-@chr11:3010359:3010501:-@chr11:3000437:3000467:-.A.up', 'chr11:3013484:3013607:-@chr11:3010359:3010501:-@chr11:3000437:3000467:-.B.dn_chr11:3013484:3013607:-@chr11:3010359:3010501:-@chr11:3000437:3000467:-.B.up')	(0,0):725,(0,1):5,(1,0):8,(1,1):2	0:8,1:7	(0,0):716,(0,1):9,(1,0):5,(1,1):2	0:5,1:11	chr11	-	(3000437, 3000437)	(3013607, 3013607)
SE	chr11:68343426:68343511:+@chr11:68350511:68350597:+@chr11:68355413:68355492:+	0.74	0.6	0.86	0.78	0.64	0.91	-0.04	0.27	('chr11:68343426:68343511:+@chr11:68350511:68350597:+@chr11:68355413:68355492:+.A.up_chr11:68343426:68343511:+@chr11:68350511:68350597:+@chr11:68355413:68355492:+.A.se_chr11:68343426:68343511:+@chr11:68350511:68350597:+@chr11:68355413:68355492:+.A.dn', 'chr11:68343426:68343511:+@chr11:68350511:68350597:+@chr11:68355413:68355492:+.B.up_chr11:68343426:68343511:+@chr11:68350511:68350597:+@chr11:6835…	(0,0):732,(0,1):1,(1,0):61,(1,1):9	0:64,1:7	(0,0):758,(1,0):75,(1,1):13	0:82,1:6	chr11	+	(68343426, 68343426)	(68355492, 68355492)
SE	chr11:68671191:68671303:-@chr11:68668003:68668073:-@chr11:68665395:68665480:-	0.89	0.79	0.97	0.9	0.83	0.95	-0.01	0.15	('chr11:68671191:68671303:-@chr11:68668003:68668073:-@chr11:68665395:68665480:-.A.dn_chr11:68671191:68671303:-@chr11:68668003:68668073:-@chr11:68665395:68665480:-.A.se_chr11:68671191:68671303:-@chr11:68668003:68668073:-@chr11:68665395:68665480:-.A.up', 'chr11:68671191:68671303:-@chr11:68668003:68668073:-@chr11:68665395:68665480:-.B.dn_chr11:68671191:68671303:-@chr11:68668003:68668073:-@chr11:6866…	(0,0):305,(0,1):1,(1,0):105,(1,1):14	0:113,1:7	(0,0):420,(0,1):3,(1,0):150,(1,1):21	0:164,1:10	chr11	-	(68665395, 68665395)	(68671303, 68671303)
SE	chr11:8190413:8190590:-@chr11:8148206:8148351:-@chr11:8127597:8132684:-	0.79	0.39	0.97	0.84	0.63	0.96	-0.05	0.47	('chr11:8190413:8190590:-@chr11:8148206:8148351:-@chr11:8127597:8132684:-.A.dn_chr11:8190413:8190590:-@chr11:8148206:8148351:-@chr11:8127597:8132684:-.A.se_chr11:8190413:8190590:-@chr11:8148206:8148351:-@chr11:8127597:8132684:-.A.up', 'chr11:8190413:8190590:-@chr11:8148206:8148351:-@chr11:8127597:8132684:-.B.dn_chr11:8190413:8190590:-@chr11:8148206:8148351:-@chr11:8127597:8132684:-.B.up')	(0,0):274,(1,0):6,(1,1):97	0:91,1:12	(0,0):217,(0,1):1,(1,0):12,(1,1):98	0:99,1:12	chr11	-	(8127597, 8127597)	(8190590, 8190590)
SE	chr11:46534277:46534363:-@chr11:46529741:46529920:-@chr11:46515674:46515754:-	0.81	0.62	0.93	0.86	0.68	0.98	-0.05	0.36	('chr11:46534277:46534363:-@chr11:46529741:46529920:-@chr11:46515674:46515754:-.A.dn_chr11:46534277:46534363:-@chr11:46529741:46529920:-@chr11:46515674:46515754:-.A.se_chr11:46534277:46534363:-@chr11:46529741:46529920:-@chr11:46515674:46515754:-.A.up', 'chr11:46534277:46534363:-@chr11:46529741:46529920:-@chr11:46515674:46515754:-.B.dn_chr11:46534277:46534363:-@chr11:46529741:46529920:-@chr11:4651…	(0,0):98,(0,1):2,(1,0):61	0:61,1:2	(0,0):130,(0,1):1,(1,0):61,(1,1):1	0:62,1:1	chr11	-	(46515674, 46515674)	(46534363, 46534363)
SE	chr11:82624329:82624428:+@chr11:82624999:82625073:+@chr11:82625765:82625893:+	0.02	0	0.07	0.03	0.01	0.09	-0.01	0.07	('chr11:82624329:82624428:+@chr11:82624999:82625073:+@chr11:82625765:82625893:+.A.up_chr11:82624329:82624428:+@chr11:82624999:82625073:+@chr11:82625765:82625893:+.A.se_chr11:82624329:82624428:+@chr11:82624999:82625073:+@chr11:82625765:82625893:+.A.dn', 'chr11:82624329:82624428:+@chr11:82624999:82625073:+@chr11:82625765:82625893:+.B.up_chr11:82624329:82624428:+@chr11:82624999:82625073:+@chr11:8262…	(0,0):25,(0,1):21,(1,1):8	0:0,1:29	(0,0):44,(0,1):27,(1,0):1,(1,1):15	0:1,1:42	chr11	+	(82624329, 82624329)	(82625893, 82625893)
SE	chr11:63448922:63449250:+@chr11:63486174:63488504:+@chr11:63517463:63517670:+	0.03	0.02	0.03	0.04	0.03	0.05	-0.01	0.31	('chr11:63448922:63449250:+@chr11:63486174:63488504:+@chr11:63517463:63517670:+.A.up_chr11:63448922:63449250:+@chr11:63486174:63488504:+@chr11:63517463:63517670:+.A.se_chr11:63448922:63449250:+@chr11:63486174:63488504:+@chr11:63517463:63517670:+.A.dn', 'chr11:63448922:63449250:+@chr11:63486174:63488504:+@chr11:63517463:63517670:+.B.up_chr11:63448922:63449250:+@chr11:63486174:63488504:+@chr11:6351…	(0,0):414,(0,1):67,(1,0):58,(1,1):312	0:76,1:361	(0,0):536,(0,1):61,(1,0):92,(1,1):309	0:103,1:359	chr11	+	(63448922, 63448922)	(63517670, 63517670)
SE	chr11:65111462:65111540:+@chr11:65112051:65112092:+@chr11:65113137:65113274:+	0.02	0	0.04	0.04	0.01	0.09	-0.02	0.09	('chr11:65111462:65111540:+@chr11:65112051:65112092:+@chr11:65113137:65113274:+.A.up_chr11:65111462:65111540:+@chr11:65112051:65112092:+@chr11:65113137:65113274:+.A.se_chr11:65111462:65111540:+@chr11:65112051:65112092:+@chr11:65113137:65113274:+.A.dn', 'chr11:65111462:65111540:+@chr11:65112051:65112092:+@chr11:65113137:65113274:+.B.up_chr11:65111462:65111540:+@chr11:65112051:65112092:+@chr11:6511…	(0,0):77,(0,1):39,(1,1):25	0:0,1:64	(0,0):100,(0,1):46,(1,0):3,(1,1):33	0:3,1:79	chr11	+	(65111462, 65111462)	(65113274, 65113274)
SE	chr11:130005458:130005610:+@chr11:130007151:130007186:+@chr11:130010293:130010378:+	0.12	0.09	0.15	0.1	0.07	0.12	0.02	0.09	('chr11:130005458:130005610:+@chr11:130007151:130007186:+@chr11:130010293:130010378:+.A.up_chr11:130005458:130005610:+@chr11:130007151:130007186:+@chr11:130010293:130010378:+.A.se_chr11:130005458:130005610:+@chr11:130007151:130007186:+@chr11:130010293:130010378:+.A.dn', 'chr11:130005458:130005610:+@chr11:130007151:130007186:+@chr11:130010293:130010378:+.B.up_chr11:130005458:130005610:+@chr11:1300…	(0,0):449,(0,1):185,(1,0):52,(1,1):205	0:77,1:365	(0,0):555,(0,1):284,(1,0):61,(1,1):255	0:76,1:524	chr11	+	(130005458, 130005458)	(130010378, 130010378)
SE	chr11:73516072:73516124:+@chr11:73519358:73519395:+@chr11:73536753:73536841:+	0.75	0.56	0.91	0.83	0.7	0.93	-0.08	0.38	('chr11:73516072:73516124:+@chr11:73519358:73519395:+@chr11:73536753:73536841:+.A.up_chr11:73516072:73516124:+@chr11:73519358:73519395:+@chr11:73536753:73536841:+.A.se_chr11:73516072:73516124:+@chr11:73519358:73519395:+@chr11:73536753:73536841:+.A.dn', 'chr11:73516072:73516124:+@chr11:73519358:73519395:+@chr11:73536753:73536841:+.B.up_chr11:73516072:73516124:+@chr11:73519358:73519395:+@chr11:7353…	(0,0):108,(0,1):5,(1,0):32,(1,1):4	0:34,1:7	(0,0):181,(0,1):3,(1,0):50,(1,1):9	0:59,1:3	chr11	+	(73516072, 73516072)	(73536841, 73536841)
SE	chr11:43333505:43333746:+@chr11:43339971:43340032:+@chr11:43340190:43340351:+	0.01	0	0.03	0.03	0.01	0.05	-0.02	0.11	('chr11:43333505:43333746:+@chr11:43339971:43340032:+@chr11:43340190:43340351:+.A.up_chr11:43333505:43333746:+@chr11:43339971:43340032:+@chr11:43340190:43340351:+.A.se_chr11:43333505:43333746:+@chr11:43339971:43340032:+@chr11:43340190:43340351:+.A.dn', 'chr11:43333505:43333746:+@chr11:43339971:43340032:+@chr11:43340190:43340351:+.B.up_chr11:43333505:43333746:+@chr11:43339971:43340032:+@chr11:4334…	(0,0):174,(0,1):101,(1,0):1,(1,1):189	0:2,1:289	(0,0):235,(0,1):160,(1,0):8,(1,1):237	0:11,1:394	chr11	+	(43333505, 43333505)	(43340351, 43340351)
SE	chr11:3392205:3392300:-@chr11:3383776:3383832:-@chr11:3379157:3381795:-	0.09	0.02	0.19	0.05	0.01	0.12	0.04	0.13	('chr11:3392205:3392300:-@chr11:3383776:3383832:-@chr11:3379157:3381795:-.A.dn_chr11:3392205:3392300:-@chr11:3383776:3383832:-@chr11:3379157:3381795:-.A.se_chr11:3392205:3392300:-@chr11:3383776:3383832:-@chr11:3379157:3381795:-.A.up', 'chr11:3392205:3392300:-@chr11:3383776:3383832:-@chr11:3379157:3381795:-.B.dn_chr11:3392205:3392300:-@chr11:3383776:3383832:-@chr11:3379157:3381795:-.B.up')	(0,0):535,(0,1):23,(1,0):3,(1,1):862	0:51,1:837	(0,0):513,(0,1):23,(1,0):2,(1,1):1029	0:32,1:1022	chr11	-	(3379157, 3379157)	(3392300, 3392300)
SE	chr11:75113396:75113490:+@chr11:75115064:75115251:+@chr11:75115716:75115912:+	1	1	1	1	1	1	0	0	('chr11:75113396:75113490:+@chr11:75115064:75115251:+@chr11:75115716:75115912:+.A.up_chr11:75113396:75113490:+@chr11:75115064:75115251:+@chr11:75115716:75115912:+.A.se_chr11:75113396:75113490:+@chr11:75115064:75115251:+@chr11:75115716:75115912:+.A.dn', 'chr11:75113396:75113490:+@chr11:75115064:75115251:+@chr11:75115716:75115912:+.B.up_chr11:75113396:75113490:+@chr11:75115064:75115251:+@chr11:7511…	(0,0):7071,(0,1):1,(1,0):9538,(1,1):5435	0:14943,1:31	(0,0):8965,(1,0):10798,(1,1):5980	0:16774,1:4	chr11	+	(75113396, 75113396)	(75115912, 75115912)
SE	chr11:72416850:72416935:-@chr11:72415197:72415379:-@chr11:72413950:72414124:-	0.9	0.81	0.97	0.87	0.74	0.95	0.03	0.18	('chr11:72416850:72416935:-@chr11:72415197:72415379:-@chr11:72413950:72414124:-.A.dn_chr11:72416850:72416935:-@chr11:72415197:72415379:-@chr11:72413950:72414124:-.A.se_chr11:72416850:72416935:-@chr11:72415197:72415379:-@chr11:72413950:72414124:-.A.up', 'chr11:72416850:72416935:-@chr11:72415197:72415379:-@chr11:72413950:72414124:-.B.dn_chr11:72416850:72416935:-@chr11:72415197:72415379:-@chr11:7241…	(0,0):85,(0,1):2,(1,0):83,(1,1):10	0:93,1:2	(0,0):81,(0,1):3,(1,0):90,(1,1):15	0:102,1:6	chr11	-	(72413950, 72413950)	(72416935, 72416935)
SE	chr11:134094561:134095239:+@chr11:134104791:134104947:+@chr11:134109885:134110049:+	0.99	0.97	1	0.95	0.92	0.97	0.04	0.98	('chr11:134094561:134095239:+@chr11:134104791:134104947:+@chr11:134109885:134110049:+.A.up_chr11:134094561:134095239:+@chr11:134104791:134104947:+@chr11:134109885:134110049:+.A.se_chr11:134094561:134095239:+@chr11:134104791:134104947:+@chr11:134109885:134110049:+.A.dn', 'chr11:134094561:134095239:+@chr11:134104791:134104947:+@chr11:134109885:134110049:+.B.up_chr11:134094561:134095239:+@chr11:1341…	(0,0):344,(0,1):1,(1,0):296,(1,1):318	0:613,1:2	(0,0):378,(0,1):13,(1,0):416,(1,1):349	0:754,1:24	chr11	+	(134094561, 134094561)	(134110049, 134110049)
SE	chr11:31671663:31671769:+@chr11:31784959:31785097:+@chr11:31804941:31805329:+	0.02	0	0.05	0.02	0	0.05	0	0.04	('chr11:31671663:31671769:+@chr11:31784959:31785097:+@chr11:31804941:31805329:+.A.up_chr11:31671663:31671769:+@chr11:31784959:31785097:+@chr11:31804941:31805329:+.A.se_chr11:31671663:31671769:+@chr11:31784959:31785097:+@chr11:31804941:31805329:+.A.dn', 'chr11:31671663:31671769:+@chr11:31784959:31785097:+@chr11:31804941:31805329:+.B.up_chr11:31671663:31671769:+@chr11:31784959:31785097:+@chr11:3180…	(0,0):636,(0,1):30,(1,1):90	0:3,1:117	(0,0):670,(0,1):37,(1,0):1,(1,1):125	0:2,1:161	chr11	+	(31671663, 31671663)	(31805329, 31805329)
SE	chr11:85373433:85373501:-@chr11:85372681:85372793:-@chr11:85368608:85371641:-	0.37	0.21	0.59	0.17	0.04	0.35	0.2	1.2	('chr11:85373433:85373501:-@chr11:85372681:85372793:-@chr11:85368608:85371641:-.A.dn_chr11:85373433:85373501:-@chr11:85372681:85372793:-@chr11:85368608:85371641:-.A.se_chr11:85373433:85373501:-@chr11:85372681:85372793:-@chr11:85368608:85371641:-.A.up', 'chr11:85373433:85373501:-@chr11:85372681:85372793:-@chr11:85368608:85371641:-.B.dn_chr11:85373433:85373501:-@chr11:85372681:85372793:-@chr11:8536…	(0,0):1500,(0,1):1,(1,0):12,(1,1):962	0:354,1:621	(0,0):1209,(0,1):3,(1,0):5,(1,1):835	0:126,1:717	chr11	-	(85368608, 85368608)	(85373501, 85373501)
SE	chr11:85337643:85337797:-@chr11:85336151:85336295:-@chr11:85309701:85309832:-	0.11	0.02	0.29	0.07	0	0.19	0.04	0.21	('chr11:85337643:85337797:-@chr11:85336151:85336295:-@chr11:85309701:85309832:-.A.dn_chr11:85337643:85337797:-@chr11:85336151:85336295:-@chr11:85309701:85309832:-.A.se_chr11:85337643:85337797:-@chr11:85336151:85336295:-@chr11:85309701:85309832:-.A.up', 'chr11:85337643:85337797:-@chr11:85336151:85336295:-@chr11:85309701:85309832:-.B.dn_chr11:85337643:85337797:-@chr11:85336151:85336295:-@chr11:8530…	(0,0):51,(0,1):8,(1,0):1,(1,1):7	0:2,1:14	(0,0):49,(0,1):11,(1,0):1,(1,1):4	0:1,1:15	chr11	-	(85309701, 85309701)	(85337797, 85337797)
SE	chr11:3400268:3400452:-@chr11:3398847:3399032:-@chr11:3392807:3392933:-	0.05	0.01	0.1	0.14	0.08	0.21	-0.09	1.23	('chr11:3400268:3400452:-@chr11:3398847:3399032:-@chr11:3392807:3392933:-.A.dn_chr11:3400268:3400452:-@chr11:3398847:3399032:-@chr11:3392807:3392933:-.A.se_chr11:3400268:3400452:-@chr11:3398847:3399032:-@chr11:3392807:3392933:-.A.up', 'chr11:3400268:3400452:-@chr11:3398847:3399032:-@chr11:3392807:3392933:-.B.dn_chr11:3400268:3400452:-@chr11:3398847:3399032:-@chr11:3392807:3392933:-.B.up')	(0,0):181,(0,1):36,(1,0):3,(1,1):9	0:3,1:45	(0,0):192,(0,1):38,(1,0):14,(1,1):15	0:16,1:51	chr11	-	(3392807, 3392807)	(3400452, 3400452)
SE	chr11:111957364:111957522:-@chr11:111956702:111957034:-@chr11:111955539:111956186:-	0.22	0.19	0.25	0.22	0.2	0.25	0	0.05	('chr11:111957364:111957522:-@chr11:111956702:111957034:-@chr11:111955539:111956186:-.A.dn_chr11:111957364:111957522:-@chr11:111956702:111957034:-@chr11:111955539:111956186:-.A.se_chr11:111957364:111957522:-@chr11:111956702:111957034:-@chr11:111955539:111956186:-.A.up', 'chr11:111957364:111957522:-@chr11:111956702:111957034:-@chr11:111955539:111956186:-.B.dn_chr11:111957364:111957522:-@chr11:1119…	(0,0):64,(0,1):228,(1,0):219,(1,1):1143	0:505,1:1085	(0,0):96,(0,1):333,(1,0):338,(1,1):1732	0:698,1:1705	chr11	-	(111955539, 111955539)	(111957522, 111957522)
SE	chr11:134104791:134104947:+@chr11:134106236:134106640:+@chr11:134109885:134110049:+	0.03	0.02	0.04	0.01	0	0.02	0.02	0.29	('chr11:134104791:134104947:+@chr11:134106236:134106640:+@chr11:134109885:134110049:+.A.up_chr11:134104791:134104947:+@chr11:134106236:134106640:+@chr11:134109885:134110049:+.A.se_chr11:134104791:134104947:+@chr11:134106236:134106640:+@chr11:134109885:134110049:+.A.dn', 'chr11:134104791:134104947:+@chr11:134106236:134106640:+@chr11:134109885:134110049:+.B.up_chr11:134104791:134104947:+@chr11:1341…	(0,0):209,(0,1):133,(1,0):18,(1,1):93	0:19,1:225	(0,0):257,(0,1):168,(1,0):8,(1,1):126	0:9,1:293	chr11	+	(134104791, 134104791)	(134110049, 134110049)
SE	chr11:114314578:114314655:+@chr11:114315308:114315374:+@chr11:114316701:114316809:+	0.92	0.79	0.98	0.86	0.69	0.98	0.06	0.25	('chr11:114314578:114314655:+@chr11:114315308:114315374:+@chr11:114316701:114316809:+.A.up_chr11:114314578:114314655:+@chr11:114315308:114315374:+@chr11:114316701:114316809:+.A.se_chr11:114314578:114314655:+@chr11:114315308:114315374:+@chr11:114316701:114316809:+.A.dn', 'chr11:114314578:114314655:+@chr11:114315308:114315374:+@chr11:114316701:114316809:+.B.up_chr11:114314578:114314655:+@chr11:1143…	(0,0):379,(0,1):1,(1,0):50,(1,1):3	0:51,1:3	(0,0):391,(1,0):38,(1,1):11	0:47,1:2	chr11	+	(114314578, 114314578)	(114316809, 114316809)
SE	chr11:67169199:67169376:-@chr11:67168539:67168670:-@chr11:67168160:67168390:-	0.97	0.96	0.99	0.99	0.98	1	-0.02	0.1	('chr11:67169199:67169376:-@chr11:67168539:67168670:-@chr11:67168160:67168390:-.A.dn_chr11:67169199:67169376:-@chr11:67168539:67168670:-@chr11:67168160:67168390:-.A.se_chr11:67169199:67169376:-@chr11:67168539:67168670:-@chr11:67168160:67168390:-.A.up', 'chr11:67169199:67169376:-@chr11:67168539:67168670:-@chr11:67168160:67168390:-.B.dn_chr11:67169199:67169376:-@chr11:67168539:67168670:-@chr11:6716…	(0,0):265,(0,1):9,(1,0):715,(1,1):294	0:998,1:20	(0,0):365,(0,1):2,(1,0):1010,(1,1):387	0:1395,1:4	chr11	-	(67168160, 67168160)	(67169376, 67169376)
SE	chr11:60699161:60699356:+@chr11:60699456:60699599:+@chr11:60701014:60701216:+	0.96	0.87	1	0.91	0.83	0.97	0.05	0.21	('chr11:60699161:60699356:+@chr11:60699456:60699599:+@chr11:60701014:60701216:+.A.up_chr11:60699161:60699356:+@chr11:60699456:60699599:+@chr11:60701014:60701216:+.A.se_chr11:60699161:60699356:+@chr11:60699456:60699599:+@chr11:60701014:60701216:+.A.dn', 'chr11:60699161:60699356:+@chr11:60699456:60699599:+@chr11:60701014:60701216:+.B.up_chr11:60699161:60699356:+@chr11:60699456:60699599:+@chr11:6070…	(0,0):99,(1,0):105,(1,1):101	0.143055555555556	(0,0):123,(0,1):3,(1,0):107,(1,1):81	0:178,1:13	chr11	+	(60699161, 60699161)	(60701216, 60701216)
SE	chr11:82625765:82625893:+@chr11:82639819:82639980:+@chr11:82642774:82645699:+	0.86	0.68	0.96	0.51	0.37	0.68	0.35	68.78	('chr11:82625765:82625893:+@chr11:82639819:82639980:+@chr11:82642774:82645699:+.A.up_chr11:82625765:82625893:+@chr11:82639819:82639980:+@chr11:82642774:82645699:+.A.se_chr11:82625765:82625893:+@chr11:82639819:82639980:+@chr11:82642774:82645699:+.A.dn', 'chr11:82625765:82625893:+@chr11:82639819:82639980:+@chr11:82642774:82645699:+.B.up_chr11:82625765:82625893:+@chr11:82639819:82639980:+@chr11:8264…	(0,0):129,(0,1):1,(1,0):34,(1,1):550	0:540,1:45	(0,0):198,(0,1):5,(1,0):32,(1,1):918	0:563,1:392	chr11	+	(82625765, 82625765)	(82645699, 82645699)
SE	chr11:75113396:75113490:+@chr11:75115098:75115251:+@chr11:75115716:75115912:+	1	0.99	1	1	0.99	1	0	0	('chr11:75113396:75113490:+@chr11:75115098:75115251:+@chr11:75115716:75115912:+.A.up_chr11:75113396:75113490:+@chr11:75115098:75115251:+@chr11:75115716:75115912:+.A.se_chr11:75113396:75113490:+@chr11:75115098:75115251:+@chr11:75115716:75115912:+.A.dn', 'chr11:75113396:75113490:+@chr11:75115098:75115251:+@chr11:75115716:75115912:+.B.up_chr11:75113396:75113490:+@chr11:75115098:75115251:+@chr11:7511…	(0,0):10012,(0,1):1,(1,0):6597,(1,1):5435	0:12001,1:32	(0,0):12159,(1,0):7604,(1,1):5980	0:13574,1:10	chr11	+	(75113396, 75113396)	(75115912, 75115912)
SE	chr11:107916997:107917096:+@chr11:107920617:107920793:+@chr11:107923387:107923528:+	0.99	0.95	1	0.94	0.88	0.98	0.05	0.37	('chr11:107916997:107917096:+@chr11:107920617:107920793:+@chr11:107923387:107923528:+.A.up_chr11:107916997:107917096:+@chr11:107920617:107920793:+@chr11:107923387:107923528:+.A.se_chr11:107916997:107917096:+@chr11:107920617:107920793:+@chr11:107923387:107923528:+.A.dn', 'chr11:107916997:107917096:+@chr11:107920617:107920793:+@chr11:107923387:107923528:+.B.up_chr11:107916997:107917096:+@chr11:1079…	(0,0):139,(1,0):280,(1,1):22	0:301,1:1	(0,0):170,(0,1):6,(1,0):369,(1,1):48	0:412,1:11	chr11	+	(107916997, 107916997)	(107923528, 107923528)
SE	chr11:111957364:111957522:-@chr11:111956691:111957034:-@chr11:111955539:111956186:-	0.17	0.15	0.2	0.19	0.17	0.21	-0.02	0.05	('chr11:111957364:111957522:-@chr11:111956691:111957034:-@chr11:111955539:111956186:-.A.dn_chr11:111957364:111957522:-@chr11:111956691:111957034:-@chr11:111955539:111956186:-.A.se_chr11:111957364:111957522:-@chr11:111956691:111957034:-@chr11:111955539:111956186:-.A.up', 'chr11:111957364:111957522:-@chr11:111956691:111957034:-@chr11:111955539:111956186:-.B.dn_chr11:111957364:111957522:-@chr11:1119…	(0,0):107,(0,1):228,(1,0):176,(1,1):1143	0:341,1:1206	(0,0):151,(0,1):333,(1,0):283,(1,1):1732	0:583,1:1765	chr11	-	(111955539, 111955539)	(111957522, 111957522)
SE	chr11:119042065:119042182:+@chr11:119043065:119043134:+@chr11:119043610:119043698:+	0.85	0.66	0.97	0.85	0.66	0.95	0	0.3	('chr11:119042065:119042182:+@chr11:119043065:119043134:+@chr11:119043610:119043698:+.A.up_chr11:119042065:119042182:+@chr11:119043065:119043134:+@chr11:119043610:119043698:+.A.se_chr11:119042065:119042182:+@chr11:119043065:119043134:+@chr11:119043610:119043698:+.A.dn', 'chr11:119042065:119042182:+@chr11:119043065:119043134:+@chr11:119043610:119043698:+.B.up_chr11:119042065:119042182:+@chr11:1190…	(0,0):54,(0,1):1,(1,0):32,(1,1):3	0:34,1:2	(0,0):40,(0,1):2,(1,0):31,(1,1):3	0:33,1:3	chr11	+	(119042065, 119042065)	(119043698, 119043698)
SE	chr11:73587802:73587890:-@chr11:73587524:73587620:-@chr11:73583713:73584439:-	0.1	0.07	0.13	0.05	0.04	0.07	0.05	3.45	('chr11:73587802:73587890:-@chr11:73587524:73587620:-@chr11:73583713:73584439:-.A.dn_chr11:73587802:73587890:-@chr11:73587524:73587620:-@chr11:73583713:73584439:-.A.se_chr11:73587802:73587890:-@chr11:73587524:73587620:-@chr11:73583713:73584439:-.A.up', 'chr11:73587802:73587890:-@chr11:73587524:73587620:-@chr11:73583713:73584439:-.B.dn_chr11:73587802:73587890:-@chr11:73587524:73587620:-@chr11:7358…	(0,0):250,(0,1):142,(1,0):43,(1,1):1236	0:172,1:1249	(0,0):269,(0,1):289,(1,0):38,(1,1):1825	0:100,1:2052	chr11	-	(73583713, 73583713)	(73587890, 73587890)
SE	chr11:72533893:72534006:+@chr11:72535105:72535167:+@chr11:72535779:72535887:+	0.63	0.36	0.84	0.61	0.43	0.81	0.02	0.44	('chr11:72533893:72534006:+@chr11:72535105:72535167:+@chr11:72535779:72535887:+.A.up_chr11:72533893:72534006:+@chr11:72535105:72535167:+@chr11:72535779:72535887:+.A.se_chr11:72533893:72534006:+@chr11:72535105:72535167:+@chr11:72535779:72535887:+.A.dn', 'chr11:72533893:72534006:+@chr11:72535105:72535167:+@chr11:72535779:72535887:+.B.up_chr11:72533893:72534006:+@chr11:72535105:72535167:+@chr11:7253…	(0,0):333,(0,1):2,(1,0):8,(1,1):3	0:11,1:2	(0,0):294,(0,1):4,(1,0):22,(1,1):10	0:25,1:11	chr11	+	(72533893, 72533893)	(72535887, 72535887)
SE	chr11:89891313:89891406:+@chr11:89892407:89892505:+@chr11:89896117:89896202:+	0.81	0.6	0.95	0.7	0.48	0.9	0.11	0.51	('chr11:89891313:89891406:+@chr11:89892407:89892505:+@chr11:89896117:89896202:+.A.up_chr11:89891313:89891406:+@chr11:89892407:89892505:+@chr11:89896117:89896202:+.A.se_chr11:89891313:89891406:+@chr11:89892407:89892505:+@chr11:89896117:89896202:+.A.dn', 'chr11:89891313:89891406:+@chr11:89892407:89892505:+@chr11:89896117:89896202:+.B.up_chr11:89891313:89891406:+@chr11:89892407:89892505:+@chr11:8989…	(0,0):177,(0,1):1,(1,0):32,(1,1):1	0:32,1:2	(0,0):155,(0,1):3,(1,0):27,(1,1):2	0:28,1:4	chr11	+	(89891313, 89891313)	(89896202, 89896202)
SE	chr11:115069126:115069158:-@chr11:115061608:115061661:-@chr11:115049364:115049495:-	0.02	0	0.07	0.07	0.02	0.14	-0.05	0.5	('chr11:115069126:115069158:-@chr11:115061608:115061661:-@chr11:115049364:115049495:-.A.dn_chr11:115069126:115069158:-@chr11:115061608:115061661:-@chr11:115049364:115049495:-.A.se_chr11:115069126:115069158:-@chr11:115061608:115061661:-@chr11:115049364:115049495:-.A.up', 'chr11:115069126:115069158:-@chr11:115061608:115061661:-@chr11:115049364:115049495:-.B.dn_chr11:115069126:115069158:-@chr11:1150…	(0,0):402,(0,1):12,(1,1):34	0:0,1:46	(0,0):491,(0,1):11,(1,0):4,(1,1):41	0:7,1:49	chr11	-	(115049364, 115049364)	(115069158, 115069158)
SE	chr11:9779840:9780050:+@chr11:9801923:9802122:+@chr11:9829395:9830831:+	0.27	0.17	0.38	0.18	0.11	0.26	0.09	0.39	('chr11:9779840:9780050:+@chr11:9801923:9802122:+@chr11:9829395:9830831:+.A.up_chr11:9779840:9780050:+@chr11:9801923:9802122:+@chr11:9829395:9830831:+.A.se_chr11:9779840:9780050:+@chr11:9801923:9802122:+@chr11:9829395:9830831:+.A.dn', 'chr11:9779840:9780050:+@chr11:9801923:9802122:+@chr11:9829395:9830831:+.B.up_chr11:9779840:9780050:+@chr11:9801923:9802122:+@chr11:9829395:9830831:+.B.dn')	(0,0):1016,(0,1):22,(1,0):20,(1,1):312	0:92,1:262	(0,0):1206,(0,1):33,(1,0):16,(1,1):348	0:65,1:332	chr11	+	(9779840, 9779840)	(9830831, 9830831)
SE	chr11:994072:994245:+@chr11:1000432:1000598:+@chr11:1003722:1003804:+	0.64	0.45	0.84	0.34	0.22	0.5	0.3	5.16	('chr11:994072:994245:+@chr11:1000432:1000598:+@chr11:1003722:1003804:+.A.up_chr11:994072:994245:+@chr11:1000432:1000598:+@chr11:1003722:1003804:+.A.se_chr11:994072:994245:+@chr11:1000432:1000598:+@chr11:1003722:1003804:+.A.dn', 'chr11:994072:994245:+@chr11:1000432:1000598:+@chr11:1003722:1003804:+.B.up_chr11:994072:994245:+@chr11:1000432:1000598:+@chr11:1003722:1003804:+.B.dn')	(0,0):126,(0,1):2,(1,0):48,(1,1):40	0:77,1:13	(0,0):120,(0,1):2,(1,0):27,(1,1):48	0:36,1:41	chr11	+	(994072, 994072)	(1003804, 1003804)
SE	chr11:67159423:67159549:+@chr11:67159632:67159702:+@chr11:67160125:67160253:+	0.88	0.74	0.97	0.91	0.76	1	-0.03	0.26	('chr11:67159423:67159549:+@chr11:67159632:67159702:+@chr11:67160125:67160253:+.A.up_chr11:67159423:67159549:+@chr11:67159632:67159702:+@chr11:67160125:67160253:+.A.se_chr11:67159423:67159549:+@chr11:67159632:67159702:+@chr11:67160125:67160253:+.A.dn', 'chr11:67159423:67159549:+@chr11:67159632:67159702:+@chr11:67160125:67160253:+.B.up_chr11:67159423:67159549:+@chr11:67159632:67159702:+@chr11:6716…	(0,0):136,(0,1):1,(1,0):42,(1,1):13	0:51,1:5	(0,0):106,(1,0):28,(1,1):7	0:33,1:2	chr11	+	(67159423, 67159423)	(67160253, 67160253)
SE	chr11:17336933:17337022:+@chr11:17351674:17351844:+@chr11:17352449:17352530:+	0.97	0.91	1	0.97	0.93	1	0	0.06	('chr11:17336933:17337022:+@chr11:17351674:17351844:+@chr11:17352449:17352530:+.A.up_chr11:17336933:17337022:+@chr11:17351674:17351844:+@chr11:17352449:17352530:+.A.se_chr11:17336933:17337022:+@chr11:17351674:17351844:+@chr11:17352449:17352530:+.A.dn', 'chr11:17336933:17337022:+@chr11:17351674:17351844:+@chr11:17352449:17352530:+.B.up_chr11:17336933:17337022:+@chr11:17351674:17351844:+@chr11:1735…	(0,0):185,(1,0):259,(1,1):9	0.186111111111111	(0,0):307,(0,1):1,(1,0):482,(1,1):26	0:508,1:1	chr11	+	(17336933, 17336933)	(17352530, 17352530)
SE	chr11:105950194:105950419:+@chr11:105961284:105961405:+@chr11:105962043:105962204:+	0.97	0.94	0.99	0.98	0.96	0.99	-0.01	0.04	('chr11:105950194:105950419:+@chr11:105961284:105961405:+@chr11:105962043:105962204:+.A.up_chr11:105950194:105950419:+@chr11:105961284:105961405:+@chr11:105962043:105962204:+.A.se_chr11:105950194:105950419:+@chr11:105961284:105961405:+@chr11:105962043:105962204:+.A.dn', 'chr11:105950194:105950419:+@chr11:105961284:105961405:+@chr11:105962043:105962204:+.B.up_chr11:105950194:105950419:+@chr11:1059…	(0,0):466,(0,1):3,(1,0):337,(1,1):285	0:609,1:16	(0,0):489,(0,1):4,(1,0):470,(1,1):291	0:752,1:13	chr11	+	(105950194, 105950194)	(105962204, 105962204)
SE	chr11:61717356:61717899:+@chr11:61719243:61719430:+@chr11:61722579:61722673:+	0.42	0.18	0.67	0.3	0.11	0.58	0.12	0.57	('chr11:61717356:61717899:+@chr11:61719243:61719430:+@chr11:61722579:61722673:+.A.up_chr11:61717356:61717899:+@chr11:61719243:61719430:+@chr11:61722579:61722673:+.A.se_chr11:61717356:61717899:+@chr11:61719243:61719430:+@chr11:61722579:61722673:+.A.dn', 'chr11:61717356:61717899:+@chr11:61719243:61719430:+@chr11:61722579:61722673:+.B.up_chr11:61717356:61717899:+@chr11:61719243:61719430:+@chr11:6172…	(0,0):20,(0,1):3,(1,0):8,(1,1):28	0:18,1:21	(0,0):27,(0,1):3,(1,0):5,(1,1):31	0:14,1:25	chr11	+	(61717356, 61717356)	(61722673, 61722673)
SE	chr11:3832480:3832654:+@chr11:3838662:3838765:+@chr11:3845113:3845365:+	0.09	0.02	0.26	0.07	0.01	0.22	0.02	0.19	('chr11:3832480:3832654:+@chr11:3838662:3838765:+@chr11:3845113:3845365:+.A.up_chr11:3832480:3832654:+@chr11:3838662:3838765:+@chr11:3845113:3845365:+.A.se_chr11:3832480:3832654:+@chr11:3838662:3838765:+@chr11:3845113:3845365:+.A.dn', 'chr11:3832480:3832654:+@chr11:3838662:3838765:+@chr11:3845113:3845365:+.B.up_chr11:3832480:3832654:+@chr11:3838662:3838765:+@chr11:3845113:3845365:+.B.dn')	(0,0):229,(0,1):9,(1,0):1,(1,1):39	0:4,1:45	(0,0):222,(0,1):10,(1,0):1,(1,1):39	0:5,1:45	chr11	+	(3832480, 3832480)	(3845365, 3845365)
SE	chr11:4115924:4116261:+@chr11:4120555:4120698:+@chr11:4123223:4123311:+	0	0	0.01	0	0	0.01	0	0	('chr11:4115924:4116261:+@chr11:4120555:4120698:+@chr11:4123223:4123311:+.A.up_chr11:4115924:4116261:+@chr11:4120555:4120698:+@chr11:4123223:4123311:+.A.se_chr11:4115924:4116261:+@chr11:4120555:4120698:+@chr11:4123223:4123311:+.A.dn', 'chr11:4115924:4116261:+@chr11:4120555:4120698:+@chr11:4123223:4123311:+.B.up_chr11:4115924:4116261:+@chr11:4120555:4120698:+@chr11:4123223:4123311:+.B.dn')	(0,0):323,(0,1):267,(1,1):389	0:1,1:655	(0,0):396,(0,1):341,(1,0):2,(1,1):540	0:5,1:878	chr11	+	(4115924, 4115924)	(4123311, 4123311)
SE	chr11:2972489:2972545:-@chr11:2970457:2970494:-@chr11:2965660:2966876:-	0.6	0.48	0.7	0.61	0.52	0.7	-0.01	0.2	('chr11:2972489:2972545:-@chr11:2970457:2970494:-@chr11:2965660:2966876:-.A.dn_chr11:2972489:2972545:-@chr11:2970457:2970494:-@chr11:2965660:2966876:-.A.se_chr11:2972489:2972545:-@chr11:2970457:2970494:-@chr11:2965660:2966876:-.A.up', 'chr11:2972489:2972545:-@chr11:2970457:2970494:-@chr11:2965660:2966876:-.B.dn_chr11:2972489:2972545:-@chr11:2970457:2970494:-@chr11:2965660:2966876:-.B.up')	(0,0):671,(0,1):21,(1,0):55,(1,1):1022	0:707,1:391	(0,0):772,(0,1):33,(1,0):82,(1,1):1448	0:1070,1:493	chr11	-	(2965660, 2965660)	(2972545, 2972545)
SE	chr11:75112684:75112777:+@chr11:75113348:75113490:+@chr11:75115064:75115251:+	0.96	0.94	0.98	0.87	0.85	0.89	0.09	1000000000000	('chr11:75112684:75112777:+@chr11:75113348:75113490:+@chr11:75115064:75115251:+.A.up_chr11:75112684:75112777:+@chr11:75113348:75113490:+@chr11:75115064:75115251:+.A.se_chr11:75112684:75112777:+@chr11:75113348:75113490:+@chr11:75115064:75115251:+.A.dn', 'chr11:75112684:75112777:+@chr11:75113348:75113490:+@chr11:75115064:75115251:+.B.up_chr11:75112684:75112777:+@chr11:75113348:75113490:+@chr11:7511…	(0,0):7940,(0,1):9,(1,0):3065,(1,1):2482	0:5400,1:156	(0,0):9351,(0,1):61,(1,0):3454,(1,1):2687	0:5799,1:403	chr11	+	(75112684, 75112684)	(75115251, 75115251)
SE	chr11:14520384:14520531:-@chr11:14516119:14516273:-@chr11:14515756:14515985:-	0.01	0	0.02	0.01	0	0.02	0	0	('chr11:14520384:14520531:-@chr11:14516119:14516273:-@chr11:14515756:14515985:-.A.dn_chr11:14520384:14520531:-@chr11:14516119:14516273:-@chr11:14515756:14515985:-.A.se_chr11:14520384:14520531:-@chr11:14516119:14516273:-@chr11:14515756:14515985:-.A.up', 'chr11:14520384:14520531:-@chr11:14516119:14516273:-@chr11:14515756:14515985:-.B.dn_chr11:14520384:14520531:-@chr11:14516119:14516273:-@chr11:1451…	(0,0):148,(0,1):91,(1,0):1,(1,1):205	0:1,1:296	(0,0):199,(0,1):170,(1,0):4,(1,1):276	0:10,1:440	chr11	-	(14515756, 14515756)	(14520531, 14520531)
SE	chr11:64808376:64809338:+@chr11:64810497:64810636:+@chr11:64811697:64812300:+	0.11	0.06	0.18	0.1	0.05	0.16	0.01	0.11	('chr11:64808376:64809338:+@chr11:64810497:64810636:+@chr11:64811697:64812300:+.A.up_chr11:64808376:64809338:+@chr11:64810497:64810636:+@chr11:64811697:64812300:+.A.se_chr11:64808376:64809338:+@chr11:64810497:64810636:+@chr11:64811697:64812300:+.A.dn', 'chr11:64808376:64809338:+@chr11:64810497:64810636:+@chr11:64811697:64812300:+.B.up_chr11:64808376:64809338:+@chr11:64810497:64810636:+@chr11:6481…	(0,0):87,(0,1):32,(1,0):10,(1,1):619	0:92,1:569	(0,0):97,(0,1):44,(1,0):13,(1,1):888	0:103,1:842	chr11	+	(64808376, 64808376)	(64812300, 64812300)
SE	chr11:102033187:102033302:+@chr11:102056749:102056868:+@chr11:102076624:102076805:+	0.75	0.59	0.88	0.65	0.49	0.79	0.1	0.42	('chr11:102033187:102033302:+@chr11:102056749:102056868:+@chr11:102076624:102076805:+.A.up_chr11:102033187:102033302:+@chr11:102056749:102056868:+@chr11:102076624:102076805:+.A.se_chr11:102033187:102033302:+@chr11:102056749:102056868:+@chr11:102076624:102076805:+.A.dn', 'chr11:102033187:102033302:+@chr11:102056749:102056868:+@chr11:102076624:102076805:+.B.up_chr11:102033187:102033302:+@chr11:1020…	(0,0):344,(0,1):6,(1,0):51,(1,1):27	0:74,1:10	(0,0):278,(0,1):8,(1,0):45,(1,1):31	0:62,1:22	chr11	+	(102033187, 102033187)	(102076805, 102076805)
SE	chr11:107422534:107422638:-@chr11:107420479:107420549:-@chr11:107403026:107403132:-	0.75	0.5	0.93	0.74	0.54	0.9	0.01	0.41	('chr11:107422534:107422638:-@chr11:107420479:107420549:-@chr11:107403026:107403132:-.A.dn_chr11:107422534:107422638:-@chr11:107420479:107420549:-@chr11:107403026:107403132:-.A.se_chr11:107422534:107422638:-@chr11:107420479:107420549:-@chr11:107403026:107403132:-.A.up', 'chr11:107422534:107422638:-@chr11:107420479:107420549:-@chr11:107403026:107403132:-.B.dn_chr11:107422534:107422638:-@chr11:1074…	(0,0):68,(0,1):3,(1,0):21,(1,1):1	0:22,1:3	(0,0):74,(0,1):2,(1,0):21,(1,1):5	0:26,1:2	chr11	-	(107403026, 107403026)	(107422638, 107422638)
SE	chr11:111680367:111680497:-@chr11:111659165:111659293:-@chr11:111652919:111657244:-	0.06	0.02	0.11	0.04	0.02	0.08	0.02	0.07	('chr11:111680367:111680497:-@chr11:111659165:111659293:-@chr11:111652919:111657244:-.A.dn_chr11:111680367:111680497:-@chr11:111659165:111659293:-@chr11:111652919:111657244:-.A.se_chr11:111680367:111680497:-@chr11:111659165:111659293:-@chr11:111652919:111657244:-.A.up', 'chr11:111680367:111680497:-@chr11:111659165:111659293:-@chr11:111652919:111657244:-.B.dn_chr11:111680367:111680497:-@chr11:1116…	(0,0):99,(0,1):71,(1,0):4,(1,1):375	0:19,1:431	(0,0):136,(0,1):96,(1,0):4,(1,1):417	0:21,1:496	chr11	-	(111652919, 111652919)	(111680497, 111680497)
SE	chr11:721565:721691:+@chr11:721903:721991:+@chr11:722091:722165:+	0.85	0.54	0.99	0.52	0.24	0.81	0.33	2.65	('chr11:721565:721691:+@chr11:721903:721991:+@chr11:722091:722165:+.A.up_chr11:721565:721691:+@chr11:721903:721991:+@chr11:722091:722165:+.A.se_chr11:721565:721691:+@chr11:721903:721991:+@chr11:722091:722165:+.A.dn', 'chr11:721565:721691:+@chr11:721903:721991:+@chr11:722091:722165:+.B.up_chr11:721565:721691:+@chr11:721903:721991:+@chr11:722091:722165:+.B.dn')	(0,0):44,(1,0):19,(1,1):9	0:26,1:2	(0,0):17,(0,1):1,(1,0):9,(1,1):6	0:10,1:6	chr11	+	(721565, 721565)	(722165, 722165)
SE	chr11:63766427:63766508:-@chr11:63766310:63766344:-@chr11:63766030:63766159:-	0.9	0.75	0.99	0.83	0.66	0.97	0.07	0.37	('chr11:63766427:63766508:-@chr11:63766310:63766344:-@chr11:63766030:63766159:-.A.dn_chr11:63766427:63766508:-@chr11:63766310:63766344:-@chr11:63766030:63766159:-.A.se_chr11:63766427:63766508:-@chr11:63766310:63766344:-@chr11:63766030:63766159:-.A.up', 'chr11:63766427:63766508:-@chr11:63766310:63766344:-@chr11:63766030:63766159:-.B.dn_chr11:63766427:63766508:-@chr11:63766310:63766344:-@chr11:6376…	(0,0):67,(1,0):53,(1,1):22	0:70,1:5	(0,0):46,(0,1):1,(1,0):50,(1,1):31	0:76,1:6	chr11	-	(63766030, 63766030)	(63766508, 63766508)
SE	chr11:65108437:65108544:+@chr11:65108870:65109033:+@chr11:65111216:65111308:+	0.98	0.91	1	0.96	0.89	1	0.02	0.08	('chr11:65108437:65108544:+@chr11:65108870:65109033:+@chr11:65111216:65111308:+.A.up_chr11:65108437:65108544:+@chr11:65108870:65109033:+@chr11:65111216:65111308:+.A.se_chr11:65108437:65108544:+@chr11:65108870:65109033:+@chr11:65111216:65111308:+.A.dn', 'chr11:65108437:65108544:+@chr11:65108870:65109033:+@chr11:65111216:65111308:+.B.up_chr11:65108437:65108544:+@chr11:65108870:65109033:+@chr11:6511…	(0,0):126,(1,0):150,(1,1):10	0.111111111111111	(0,0):159,(0,1):1,(1,0):218,(1,1):10	0:228,1:1	chr11	+	(65108437, 65108437)	(65111308, 65111308)
SE	chr11:77815026:77815098:-@chr11:77813920:77813994:-@chr11:77811988:77812241:-	0.1	0.05	0.16	0.06	0.03	0.11	0.04	0.15	('chr11:77815026:77815098:-@chr11:77813920:77813994:-@chr11:77811988:77812241:-.A.dn_chr11:77815026:77815098:-@chr11:77813920:77813994:-@chr11:77811988:77812241:-.A.se_chr11:77815026:77815098:-@chr11:77813920:77813994:-@chr11:77811988:77812241:-.A.up', 'chr11:77815026:77815098:-@chr11:77813920:77813994:-@chr11:77811988:77812241:-.B.dn_chr11:77815026:77815098:-@chr11:77813920:77813994:-@chr11:7781…	(0,0):44,(0,1):39,(1,0):11,(1,1):115	0:22,1:143	(0,0):56,(0,1):43,(1,0):7,(1,1):122	0:15,1:157	chr11	-	(77811988, 77811988)	(77815098, 77815098)
SE	chr11:46638826:46639440:+@chr11:46639875:46639925:+@chr11:46665829:46665910:+	0.18	0.05	0.37	0.25	0.11	0.47	-0.07	0.34	('chr11:46638826:46639440:+@chr11:46639875:46639925:+@chr11:46665829:46665910:+.A.up_chr11:46638826:46639440:+@chr11:46639875:46639925:+@chr11:46665829:46665910:+.A.se_chr11:46638826:46639440:+@chr11:46639875:46639925:+@chr11:46665829:46665910:+.A.dn', 'chr11:46638826:46639440:+@chr11:46639875:46639925:+@chr11:46665829:46665910:+.B.up_chr11:46638826:46639440:+@chr11:46639875:46639925:+@chr11:4666…	(0,0):266,(0,1):6,(1,0):3,(1,1):113	0:9,1:113	(0,0):301,(0,1):7,(1,0):4,(1,1):107	0:23,1:95	chr11	+	(46638826, 46638826)	(46665910, 46665910)
SE	chr11:57455980:57456137:+@chr11:57457503:57457909:+@chr11:57460083:57460174:+	0.88	0.7	0.98	0.9	0.71	0.99	-0.02	0.23	('chr11:57455980:57456137:+@chr11:57457503:57457909:+@chr11:57460083:57460174:+.A.up_chr11:57455980:57456137:+@chr11:57457503:57457909:+@chr11:57460083:57460174:+.A.se_chr11:57455980:57456137:+@chr11:57457503:57457909:+@chr11:57460083:57460174:+.A.dn', 'chr11:57455980:57456137:+@chr11:57457503:57457909:+@chr11:57460083:57460174:+.B.up_chr11:57455980:57456137:+@chr11:57457503:57457909:+@chr11:5746…	(0,0):105,(0,1):1,(1,0):111,(1,1):15	0:125,1:2	(0,0):152,(1,0):107,(1,1):18	0:121,1:4	chr11	+	(57455980, 57455980)	(57460174, 57460174)
SE	chr11:58876141:58876185:+@chr11:58877013:58877179:+@chr11:58891652:58894888:+	0.81	0.7	0.91	0.9	0.78	0.97	-0.09	0.35	('chr11:58876141:58876185:+@chr11:58877013:58877179:+@chr11:58891652:58894888:+.A.up_chr11:58876141:58876185:+@chr11:58877013:58877179:+@chr11:58891652:58894888:+.A.se_chr11:58876141:58876185:+@chr11:58877013:58877179:+@chr11:58891652:58894888:+.A.dn', 'chr11:58876141:58876185:+@chr11:58877013:58877179:+@chr11:58891652:58894888:+.B.up_chr11:58876141:58876185:+@chr11:58877013:58877179:+@chr11:5889…	(0,0):546,(0,1):5,(1,0):88,(1,1):1428	0:1358,1:163	(0,0):310,(0,1):1,(1,0):73,(1,1):1135	0:1146,1:63	chr11	+	(58876141, 58876141)	(58894888, 58894888)
SE	chr11:75719851:75719911:+@chr11:75723971:75724146:+@chr11:75727859:75728024:+	0.04	0.01	0.11	0.03	0.01	0.07	0.01	0.06	('chr11:75719851:75719911:+@chr11:75723971:75724146:+@chr11:75727859:75728024:+.A.up_chr11:75719851:75719911:+@chr11:75723971:75724146:+@chr11:75727859:75728024:+.A.se_chr11:75719851:75719911:+@chr11:75723971:75724146:+@chr11:75727859:75728024:+.A.dn', 'chr11:75719851:75719911:+@chr11:75723971:75724146:+@chr11:75727859:75728024:+.B.up_chr11:75719851:75719911:+@chr11:75723971:75724146:+@chr11:7572…	(0,0):50,(0,1):15,(1,0):2,(1,1):13	0:2,1:28	(0,0):76,(0,1):16,(1,0):2,(1,1):22	0:3,1:37	chr11	+	(75719851, 75719851)	(75728024, 75728024)
SE	chr11:111739325:111739459:-@chr11:111735904:111735974:-@chr11:111731270:111731358:-	0.86	0.68	0.98	0.91	0.79	0.97	-0.05	0.24	('chr11:111739325:111739459:-@chr11:111735904:111735974:-@chr11:111731270:111731358:-.A.dn_chr11:111739325:111739459:-@chr11:111735904:111735974:-@chr11:111731270:111731358:-.A.se_chr11:111739325:111739459:-@chr11:111735904:111735974:-@chr11:111731270:111731358:-.A.up', 'chr11:111739325:111739459:-@chr11:111735904:111735974:-@chr11:111731270:111731358:-.B.dn_chr11:111739325:111739459:-@chr11:1117…	(0,0):140,(1,0):40,(1,1):24	0:63,1:1	(0,0):192,(0,1):1,(1,0):81,(1,1):34	0:114,1:2	chr11	-	(111731270, 111731270)	(111739459, 111739459)
SE	chr11:71719734:71719891:-@chr11:71719138:71719191:-@chr11:71718235:71718481:-	0.04	0.01	0.07	0.01	0	0.03	0.03	0.19	('chr11:71719734:71719891:-@chr11:71719138:71719191:-@chr11:71718235:71718481:-.A.dn_chr11:71719734:71719891:-@chr11:71719138:71719191:-@chr11:71718235:71718481:-.A.se_chr11:71719734:71719891:-@chr11:71719138:71719191:-@chr11:71718235:71718481:-.A.up', 'chr11:71719734:71719891:-@chr11:71719138:71719191:-@chr11:71718235:71718481:-.B.dn_chr11:71719734:71719891:-@chr11:71719138:71719191:-@chr11:7171…	(0,0):373,(0,1):58,(1,0):4,(1,1):181	0:12,1:231	(0,0):312,(0,1):65,(1,1):180	0:0,1:245	chr11	-	(71718235, 71718235)	(71719891, 71719891)
SE	chr11:47008759:47008861:+@chr11:47013094:47013198:+@chr11:47073939:47074069:+	0.03	0	0.08	0.02	0	0.05	0.01	0.05	('chr11:47008759:47008861:+@chr11:47013094:47013198:+@chr11:47073939:47074069:+.A.up_chr11:47008759:47008861:+@chr11:47013094:47013198:+@chr11:47073939:47074069:+.A.se_chr11:47008759:47008861:+@chr11:47013094:47013198:+@chr11:47073939:47074069:+.A.dn', 'chr11:47008759:47008861:+@chr11:47013094:47013198:+@chr11:47073939:47074069:+.B.up_chr11:47008759:47008861:+@chr11:47013094:47013198:+@chr11:4707…	(0,0):155,(0,1):16,(1,1):17	0:0,1:33	(0,0):186,(0,1):37,(1,0):1,(1,1):26	0:1,1:63	chr11	+	(47008759, 47008759)	(47074069, 47074069)
SE	chr11:120195838:120196077:+@chr11:120197831:120198349:+@chr11:120200686:120204388:+	0.78	0.62	0.92	0.73	0.57	0.9	0.05	0.31	('chr11:120195838:120196077:+@chr11:120197831:120198349:+@chr11:120200686:120204388:+.A.up_chr11:120195838:120196077:+@chr11:120197831:120198349:+@chr11:120200686:120204388:+.A.se_chr11:120195838:120196077:+@chr11:120197831:120198349:+@chr11:120200686:120204388:+.A.dn', 'chr11:120195838:120196077:+@chr11:120197831:120198349:+@chr11:120200686:120204388:+.B.up_chr11:120195838:120196077:+@chr11:1201…	(0,0):67,(0,1):1,(1,0):62,(1,1):517	0:449,1:131	(0,0):85,(0,1):3,(1,0):56,(1,1):465	0:359,1:165	chr11	+	(120195838, 120195838)	(120204388, 120204388)
SE	chr11:76637601:76637711:+@chr11:76668509:76668630:+@chr11:76670023:76670075:+	0.02	0	0.08	0.04	0.01	0.09	-0.02	0.09	('chr11:76637601:76637711:+@chr11:76668509:76668630:+@chr11:76670023:76670075:+.A.up_chr11:76637601:76637711:+@chr11:76668509:76668630:+@chr11:76670023:76670075:+.A.se_chr11:76637601:76637711:+@chr11:76668509:76668630:+@chr11:76670023:76670075:+.A.dn', 'chr11:76637601:76637711:+@chr11:76668509:76668630:+@chr11:76670023:76670075:+.B.up_chr11:76637601:76637711:+@chr11:76668509:76668630:+@chr11:7667…	(0,0):103,(0,1):15,(1,1):7	0:0,1:22	(0,0):145,(0,1):15,(1,0):2,(1,1):6	0:2,1:21	chr11	+	(76637601, 76637601)	(76670075, 76670075)
SE	chr11:925809:926088:+@chr11:956786:956982:+@chr11:959437:959505:+	0.01	0	0.04	0.02	0	0.06	-0.01	0.04	('chr11:925809:926088:+@chr11:956786:956982:+@chr11:959437:959505:+.A.up_chr11:925809:926088:+@chr11:956786:956982:+@chr11:959437:959505:+.A.se_chr11:925809:926088:+@chr11:956786:956982:+@chr11:959437:959505:+.A.dn', 'chr11:925809:926088:+@chr11:956786:956982:+@chr11:959437:959505:+.B.up_chr11:925809:926088:+@chr11:956786:956982:+@chr11:959437:959505:+.B.dn')	(0,0):147,(0,1):34,(1,1):34	0:1,1:67	(0,0):219,(0,1):37,(1,0):1,(1,1):19	0:2,1:55	chr11	+	(925809, 925809)	(959505, 959505)
SE	chr11:85339622:85339732:+@chr11:85340176:85340306:+@chr11:85342189:85342360:+	0.08	0.04	0.15	0.12	0.07	0.18	-0.04	0.19	('chr11:85339622:85339732:+@chr11:85340176:85340306:+@chr11:85342189:85342360:+.A.up_chr11:85339622:85339732:+@chr11:85340176:85340306:+@chr11:85342189:85342360:+.A.se_chr11:85339622:85339732:+@chr11:85340176:85340306:+@chr11:85342189:85342360:+.A.dn', 'chr11:85339622:85339732:+@chr11:85340176:85340306:+@chr11:85342189:85342360:+.B.up_chr11:85339622:85339732:+@chr11:85340176:85340306:+@chr11:8534…	(0,0):185,(0,1):39,(1,0):7,(1,1):19	0:9,1:56	(0,0):162,(0,1):52,(1,0):17,(1,1):30	0:20,1:79	chr11	+	(85339622, 85339622)	(85342360, 85342360)
SE	chr11:62599426:62599563:-@chr11:62598491:62598734:-@chr11:62595033:62595103:-	0.9	0.78	0.97	0.89	0.75	0.98	0.01	0.23	('chr11:62599426:62599563:-@chr11:62598491:62598734:-@chr11:62595033:62595103:-.A.dn_chr11:62599426:62599563:-@chr11:62598491:62598734:-@chr11:62595033:62595103:-.A.se_chr11:62599426:62599563:-@chr11:62598491:62598734:-@chr11:62595033:62595103:-.A.up', 'chr11:62599426:62599563:-@chr11:62598491:62598734:-@chr11:62595033:62595103:-.B.dn_chr11:62599426:62599563:-@chr11:62598491:62598734:-@chr11:6259…	(0,0):155,(0,1):1,(1,0):96,(1,1):3	0:99,1:1	(0,0):132,(0,1):1,(1,0):111,(1,1):8	0:117,1:3	chr11	-	(62595033, 62595033)	(62599563, 62599563)
SE	chr11:9309249:9309353:-@chr11:9308002:9308140:-@chr11:9302201:9305140:-	0.98	0.94	1	0.96	0.92	0.99	0.02	0.08	('chr11:9309249:9309353:-@chr11:9308002:9308140:-@chr11:9302201:9305140:-.A.dn_chr11:9309249:9309353:-@chr11:9308002:9308140:-@chr11:9302201:9305140:-.A.se_chr11:9309249:9309353:-@chr11:9308002:9308140:-@chr11:9302201:9305140:-.A.up', 'chr11:9309249:9309353:-@chr11:9308002:9308140:-@chr11:9302201:9305140:-.B.dn_chr11:9309249:9309353:-@chr11:9308002:9308140:-@chr11:9302201:9305140:-.B.up')	(0,0):66,(1,0):130,(1,1):1055	0:1180,1:5	(0,0):87,(0,1):2,(1,0):141,(1,1):1032	0:1131,1:44	chr11	-	(9302201, 9302201)	(9309353, 9309353)
SE	chr11:31531066:31531169:-@chr11:31477807:31477933:-@chr11:31455007:31455117:-	0.23	0.16	0.32	0.13	0.09	0.19	0.1	0.98	('chr11:31531066:31531169:-@chr11:31477807:31477933:-@chr11:31455007:31455117:-.A.dn_chr11:31531066:31531169:-@chr11:31477807:31477933:-@chr11:31455007:31455117:-.A.se_chr11:31531066:31531169:-@chr11:31477807:31477933:-@chr11:31455007:31455117:-.A.up', 'chr11:31531066:31531169:-@chr11:31477807:31477933:-@chr11:31455007:31455117:-.B.dn_chr11:31531066:31531169:-@chr11:31477807:31477933:-@chr11:3145…	(0,0):2112,(0,1):34,(1,0):31,(1,1):12	0:31,1:46	(0,0):2312,(0,1):56,(1,0):27,(1,1):14	0:28,1:69	chr11	-	(31455007, 31455007)	(31531169, 31531169)
SE	chr11:117233120:117233254:+@chr11:117234145:117234222:+@chr11:117241796:117242182:+	0.45	0.29	0.64	0.28	0.17	0.42	0.17	0.82	('chr11:117233120:117233254:+@chr11:117234145:117234222:+@chr11:117241796:117242182:+.A.up_chr11:117233120:117233254:+@chr11:117234145:117234222:+@chr11:117241796:117242182:+.A.se_chr11:117233120:117233254:+@chr11:117234145:117234222:+@chr11:117241796:117242182:+.A.dn', 'chr11:117233120:117233254:+@chr11:117234145:117234222:+@chr11:117241796:117242182:+.B.up_chr11:117233120:117233254:+@chr11:1172…	(0,0):95,(0,1):9,(1,0):19,(1,1):91	0:68,1:51	(0,0):94,(0,1):13,(1,0):15,(1,1):94	0:29,1:93	chr11	+	(117233120, 117233120)	(117242182, 117242182)
SE	chr11:10022461:10022569:-@chr11:10019813:10019926:-@chr11:10015468:10015545:-	0.96	0.84	1	0.94	0.82	0.99	0.02	0.16	('chr11:10022461:10022569:-@chr11:10019813:10019926:-@chr11:10015468:10015545:-.A.dn_chr11:10022461:10022569:-@chr11:10019813:10019926:-@chr11:10015468:10015545:-.A.se_chr11:10022461:10022569:-@chr11:10019813:10019926:-@chr11:10015468:10015545:-.A.up', 'chr11:10022461:10022569:-@chr11:10019813:10019926:-@chr11:10015468:10015545:-.B.dn_chr11:10022461:10022569:-@chr11:10019813:10019926:-@chr11:1001…	(0,0):57,(1,0):70,(1,1):1	0.0493055555555556	(0,0):75,(0,1):1,(1,0):91,(1,1):2	0:93,1:1	chr11	-	(10015468, 10015468)	(10022569, 10022569)
SE	chr11:63993522:63993726:-@chr11:63993258:63993341:-@chr11:63992971:63993052:-	0.93	0.8	0.99	0.91	0.82	0.97	0.02	0.15	('chr11:63993522:63993726:-@chr11:63993258:63993341:-@chr11:63992971:63993052:-.A.dn_chr11:63993522:63993726:-@chr11:63993258:63993341:-@chr11:63992971:63993052:-.A.se_chr11:63993522:63993726:-@chr11:63993258:63993341:-@chr11:63992971:63993052:-.A.up', 'chr11:63993522:63993726:-@chr11:63993258:63993341:-@chr11:63992971:63993052:-.B.dn_chr11:63993522:63993726:-@chr11:63993258:63993341:-@chr11:6399…	(0,0):47,(0,1):1,(1,0):48,(1,1):12	0:60,1:1	(0,0):68,(0,1):3,(1,0):72,(1,1):15	0:83,1:7	chr11	-	(63992971, 63992971)	(63993726, 63993726)
SE	chr11:108351907:108352103:-@chr11:108350028:108350222:-@chr11:108348334:108348438:-	0.91	0.85	0.96	0.97	0.93	0.99	-0.06	0.25	('chr11:108351907:108352103:-@chr11:108350028:108350222:-@chr11:108348334:108348438:-.A.dn_chr11:108351907:108352103:-@chr11:108350028:108350222:-@chr11:108348334:108348438:-.A.se_chr11:108351907:108352103:-@chr11:108350028:108350222:-@chr11:108348334:108348438:-.A.up', 'chr11:108351907:108352103:-@chr11:108350028:108350222:-@chr11:108348334:108348438:-.B.dn_chr11:108351907:108352103:-@chr11:1083…	(0,0):139,(0,1):6,(1,0):224,(1,1):55	0:275,1:10	(0,0):105,(0,1):1,(1,0):193,(1,1):42	0:235,1:1	chr11	-	(108348334, 108348334)	(108352103, 108352103)
SE	chr11:118502876:118503013:+@chr11:118505640:118505769:+@chr11:118506111:118506266:+	0.18	0.06	0.36	0.13	0.05	0.27	0.05	0.26	('chr11:118502876:118503013:+@chr11:118505640:118505769:+@chr11:118506111:118506266:+.A.up_chr11:118502876:118503013:+@chr11:118505640:118505769:+@chr11:118506111:118506266:+.A.se_chr11:118502876:118503013:+@chr11:118505640:118505769:+@chr11:118506111:118506266:+.A.dn', 'chr11:118502876:118503013:+@chr11:118505640:118505769:+@chr11:118506111:118506266:+.B.up_chr11:118502876:118503013:+@chr11:1185…	(0,0):91,(0,1):7,(1,0):4,(1,1):13	0:5,1:19	(0,0):95,(0,1):12,(1,0):5,(1,1):17	0:7,1:27	chr11	+	(118502876, 118502876)	(118506266, 118506266)
SE	chr11:94180385:94180604:-@chr11:94178976:94179059:-@chr11:94170343:94170401:-	0.81	0.62	0.94	0.73	0.58	0.89	0.08	0.37	('chr11:94180385:94180604:-@chr11:94178976:94179059:-@chr11:94170343:94170401:-.A.dn_chr11:94180385:94180604:-@chr11:94178976:94179059:-@chr11:94170343:94170401:-.A.se_chr11:94180385:94180604:-@chr11:94178976:94179059:-@chr11:94170343:94170401:-.A.up', 'chr11:94180385:94180604:-@chr11:94178976:94179059:-@chr11:94170343:94170401:-.B.dn_chr11:94180385:94180604:-@chr11:94178976:94179059:-@chr11:9417…	(0,0):97,(0,1):1,(1,0):59,(1,1):96	0:144,1:12	(0,0):107,(0,1):3,(1,0):65,(1,1):101	0:118,1:51	chr11	-	(94170343, 94170343)	(94180604, 94180604)
SE	chr11:57435474:57435659:+@chr11:57449894:57450015:+@chr11:57455980:57456137:+	0.89	0.76	0.98	0.92	0.81	0.99	-0.03	0.21	('chr11:57435474:57435659:+@chr11:57449894:57450015:+@chr11:57455980:57456137:+.A.up_chr11:57435474:57435659:+@chr11:57449894:57450015:+@chr11:57455980:57456137:+.A.se_chr11:57435474:57435659:+@chr11:57449894:57450015:+@chr11:57455980:57456137:+.A.dn', 'chr11:57435474:57435659:+@chr11:57449894:57450015:+@chr11:57455980:57456137:+.B.up_chr11:57435474:57435659:+@chr11:57449894:57450015:+@chr11:5745…	(0,0):877,(0,1):1,(1,0):38,(1,1):14	0:52,1:1	(0,0):1012,(1,0):33,(1,1):19	12:52:00 AM	chr11	+	(57435474, 57435474)	(57456137, 57456137)
SE	chr11:6412614:6413426:+@chr11:6414446:6414617:+@chr11:6414847:6414923:+	0.92	0.81	0.98	0.92	0.79	0.99	0	0.19	('chr11:6412614:6413426:+@chr11:6414446:6414617:+@chr11:6414847:6414923:+.A.up_chr11:6412614:6413426:+@chr11:6414446:6414617:+@chr11:6414847:6414923:+.A.se_chr11:6412614:6413426:+@chr11:6414446:6414617:+@chr11:6414847:6414923:+.A.dn', 'chr11:6412614:6413426:+@chr11:6414446:6414617:+@chr11:6414847:6414923:+.B.up_chr11:6412614:6413426:+@chr11:6414446:6414617:+@chr11:6414847:6414923:+.B.dn')	(0,0):43,(0,1):1,(1,0):47,(1,1):101	0:136,1:13	(0,0):57,(1,0):44,(1,1):116	0:159,1:1	chr11	+	(6412614, 6412614)	(6414923, 6414923)
[truncated: 33,139 more rows]
