# Supplementary material for: ZFR coordinates crosstalk between RNA decay and transcription in innate immunity
Source: Nat Commun. 2018 Mar 20;9:1145. doi: 10.1038/s41467-018-03326-5 (PMC5861047; doi:10.1038/s41467-018-03326-5)
Supplement: Supplementary file 6 — Supplementary Data 3(XLSX 2538 kb) [file 41467_2018_3326_MOESM6_ESM.xlsx]

## Sheet: Supplementary Data 3 - THP-1 MI
ID	Ensembl_ID	Symbol	Event_type	event_name	shScr-PMA_vs_shScr_diff	shScr-PMA_vs_shScr_bayes_factor	shZFR-PMA_vs_shScr_diff	shZFR-PMA_vs_shScr_bayes_factor	shZFR-PMA_vs_shScr-PMA_diff	shZFR-PMA_vs_shScr-PMA_bayes_factor	Regulated_in_shScr-PMA_vs_shScr	Regulated_in_sh966-PMA_vs_shScr	Regulated_in_sh966-PMA_vs_shScr-PMA
chr9:84228292:84228436:-@chr9:84226871|84226874:84226684:-	ENSG00000196781	TLE1	A3SS	chr9:84228292:84228436:-@chr9:84226871|84226874:84226684:-	0.09	0.51	0.12	1.24	0.03	0.19	0	0	0
chr9:2645574:2645745:+@chr9:2646334|2646399:2646552:+	ENSG00000147852	VLDLR	A3SS	chr9:2645574:2645745:+@chr9:2646334|2646399:2646552:+	0	0.05	0	0.05	0	0.05	0	0	0
chr9:132250939:132251578:+@chr9:132255695|132255698:132255874:+	ENSG00000204054	RP11-492E3.1	A3SS	chr9:132250939:132251578:+@chr9:132255695|132255698:132255874:+	-0.04	0.17	-0.03	0.14	0.01	0.1	0	0	0
chr9:96261072:96261168:+@chr9:96277949|96277952:96278049:+	ENSG00000048828	FAM120A	A3SS	chr9:96261072:96261168:+@chr9:96277949|96277952:96278049:+	0.05	0.37	-0.03	0.1	-0.08	2	0	0	0
chr9:95896425:95896570:-@chr9:95888867|95888920:95888692:-	ENSG00000131669	NINJ1	A3SS	chr9:95896425:95896570:-@chr9:95888867|95888920:95888692:-	0.03	0.18	0.04	2.23	0.01	0.1	0	0	0
chr9:136215777:136215897:+@chr9:136216242|136216406:136216555:+	ENSG00000148303	RPL7A	A3SS	chr9:136215777:136215897:+@chr9:136216242|136216406:136216555:+	0	0	0	0	0	0	0	0	0
chr9:116139009:116139279:-@chr9:116137806|116137847:116137733:-	ENSG00000119431	HDHD3	A3SS	chr9:116139009:116139279:-@chr9:116137806|116137847:116137733:-	0.19	0.65	-0.03	0.33	-0.22	0.82	0	0	0
chr9:139886870:139887014:+@chr9:139887092|139887377:139887426:+	ENSG00000148362	C9orf142	A3SS	chr9:139886870:139887014:+@chr9:139887092|139887377:139887426:+	-0.07	0.32	-0.18	12.1	-0.11	0.61	0	0	0
chr9:131830052:131830150:+@chr9:131830298|131830477:131830611:+	ENSG00000148343	FAM73B	A3SS	chr9:131830052:131830150:+@chr9:131830298|131830477:131830611:+	0.08	0.29	0.01	0.15	-0.07	0.26	0	0	0
chr9:131830052:131830150:+@chr9:131830274|131830477:131830611:+	ENSG00000148343	FAM73B	A3SS	chr9:131830052:131830150:+@chr9:131830274|131830477:131830611:+	0.07	0.32	-0.05	0.2	-0.12	0.86	0	0	0
chr9:95063833:95064104:-@chr9:95062298|95063092:95062172:-	ENSG00000198000	NOL8	A3SS	chr9:95063833:95064104:-@chr9:95062298|95063092:95062172:-	0.02	0.1	0.05	290.89	0.03	0.22	0	0	0
chr9:34647829:34647958:+@chr9:34648045|34648112:34648168:+	ENSG00000213930,ENSG00000258728	GALT	A3SS	chr9:34647829:34647958:+@chr9:34648045|34648112:34648168:+	-0.01	0	-0.02	0.06	-0.01	0	0	0	0
chr9:116094187:116094330:-@chr9:116093393|116093396:116093264:-	ENSG00000148225	WDR31	A3SS	chr9:116094187:116094330:-@chr9:116093393|116093396:116093264:-	-0.06	0.48	-0.26	1.4	-0.2	0.87	0	0	0
chr9:139267984:139268133:-@chr9:139266422|139266546:139266347:-	ENSG00000187796	CARD9	A3SS	chr9:139267984:139268133:-@chr9:139266422|139266546:139266347:-	0.05	0.25	0.08	2.33	0.03	0.15	0	0	0
chr9:99616370:99616642:-@chr9:99615296|99615351:99615135:-	ENSG00000196597	ZNF782	A3SS	chr9:99616370:99616642:-@chr9:99615296|99615351:99615135:-	0.12	0.49	-0.15	0.69	-0.27	1.77	0	0	0
chr9:129184133:129184227:+@chr9:129210305|129210421:129210688:+	ENSG00000196814	FAM125B	A3SS	chr9:129184133:129184227:+@chr9:129210305|129210421:129210688:+	0.27	3.13	-0.07	0.42	-0.34	3.74	0	0	0
chr9:88272350:88272558:-@chr9:88270115|88270235:88270058:-	ENSG00000135049	AGTPBP1	A3SS	chr9:88272350:88272558:-@chr9:88270115|88270235:88270058:-	0	0.15	0.01	0.14	0.01	0.16	0	0	0
chr9:139685777:139685876:+@chr9:139686230|139686399:139686482:+	NA	NA	A3SS	chr9:139685777:139685876:+@chr9:139686230|139686399:139686482:+	0.11	0.48	0.1	0.39	-0.01	0.33	0	0	0
chr9:139733361:139733573:+@chr9:139733674|139733766:139733938:+	ENSG00000196642	RABL6	A3SS	chr9:139733361:139733573:+@chr9:139733674|139733766:139733938:+	0.01	0.04	0.01	0.03	0	0	0	0	0
chr9:139934809:139934888:-@chr9:139934519|139934577:139934423:-	ENSG00000107281	NPDC1	A3SS	chr9:139934809:139934888:-@chr9:139934519|139934577:139934423:-	0	0.05	0.03	0.14	0.03	0.13	0	0	0
chr9:104161163:104161471:+@chr9:104162166|104162211:104162292:+	ENSG00000136870	ZNF189	A3SS	chr9:104161163:104161471:+@chr9:104162166|104162211:104162292:+	-0.39	96544	-0.12	0.53	0.27	9.52	1	0	0
chr9:116155727:116155914:-@chr9:116154449|116154615:116154399:-	ENSG00000148218	ALAD	A3SS	chr9:116155727:116155914:-@chr9:116154449|116154615:116154399:-	-0.01	0.1	-0.01	0.06	0	0	0	0	0
chr9:104161163:104161471:+@chr9:104162208|104162211:104162292:+	ENSG00000136870	ZNF189	A3SS	chr9:104161163:104161471:+@chr9:104162208|104162211:104162292:+	-0.08	0.68	0.03	0.15	0.11	11.02	0	0	0
chr9:136282740:136283164:-@chr9:136279953|136280131:136279785:-	ENSG00000148300	REXO4	A3SS	chr9:136282740:136283164:-@chr9:136279953|136280131:136279785:-	0	0.05	-0.04	1.85	-0.04	0.39	0	0	0
chr9:140328417:140328531:+@chr9:140328655|140328676:140328858:+	ENSG00000188747	NOXA1	A3SS	chr9:140328417:140328531:+@chr9:140328655|140328676:140328858:+	0.01	0.12	0.17	13.34	0.16	8.47	0	0	0
chr9:139341679:139341816:-@chr9:139341401|139341458:139341307:-	ENSG00000148396	SEC16A	A3SS	chr9:139341679:139341816:-@chr9:139341401|139341458:139341307:-	-0.04	0.85	0	0.05	0.04	0.88	0	0	0
chr9:140001141:140001261:+@chr9:140001702|140001727:140001899:+	ENSG00000177239	MAN1B1	A3SS	chr9:140001141:140001261:+@chr9:140001702|140001727:140001899:+	0.03	0.1	0.03	0.11	0	0.05	0	0	0
chr9:133574716:133574781:+@chr9:133576946|133577530:133577697:+	ENSG00000130713	EXOSC2	A3SS	chr9:133574716:133574781:+@chr9:133576946|133577530:133577697:+	0	0.06	-0.05	9.44	-0.05	1.8	0	0	0
chr9:134019667:134020141:+@chr9:134021516|134021549:134021691:+	ENSG00000126883	NUP214	A3SS	chr9:134019667:134020141:+@chr9:134021516|134021549:134021691:+	-0.24	50.97	-0.1	0.72	0.14	2.56	1	0	0
chr9:136341359:136341458:-@chr9:136340618|136340733:136340522:-	ENSG00000160326	SLC2A6	A3SS	chr9:136341359:136341458:-@chr9:136340618|136340733:136340522:-	0.03	0.22	0.09	0.38	0.06	0.24	0	0	0
chr9:140079365:140079539:-@chr9:140078234|140078243:140078124:-	ENSG00000176248	ANAPC2	A3SS	chr9:140079365:140079539:-@chr9:140078234|140078243:140078124:-	-0.02	0.09	0.02	0.06	0.04	0.5	0	0	0
chr9:34647086:34647255:+@chr9:34647489|34647829:34647958:+	ENSG00000213930,ENSG00000258728	GALT	A3SS	chr9:34647086:34647255:+@chr9:34647489|34647829:34647958:+	0.16	1.6	0.1	0.4	-0.06	0.3	0	0	0
chr9:91947823:91947901:+@chr9:91949475|91949551:91949645:+	ENSG00000187742	SECISBP2	A3SS	chr9:91947823:91947901:+@chr9:91949475|91949551:91949645:+	0.17	1.01	-0.08	0.41	-0.25	20.83	0	0	1
chr9:114429095:114429226:+@chr9:114431549|114431552:114432526:+	ENSG00000242616	GNG10	A3SS	chr9:114429095:114429226:+@chr9:114431549|114431552:114432526:+	-0.05	0.4	-0.04	0.31	0.01	0.07	0	0	0
chr9:114393632:114394023:+@chr9:114405119|114405137:114405374:+	ENSG00000059769	DNAJC25	A3SS	chr9:114393632:114394023:+@chr9:114405119|114405137:114405374:+	0.1	0.41	-0.08	0.32	-0.18	1.32	0	0	0
chr9:131859529:131859591:-@chr9:131858414|131858431:131858277:-	ENSG00000095321	CRAT	A3SS	chr9:131859529:131859591:-@chr9:131858414|131858431:131858277:-	-0.04	0.14	-0.02	0.08	0.02	0.1	0	0	0
chr9:132250939:132251578:+@chr9:132255695|132255757:132255874:+	ENSG00000204054	RP11-492E3.1	A3SS	chr9:132250939:132251578:+@chr9:132255695|132255757:132255874:+	-0.36	112529	-0.38	54564.4	-0.02	0.16	1	1	0
chr9:134021516:134021691:+@chr9:134022874|134022877:134022971:+	ENSG00000126883	NUP214	A3SS	chr9:134021516:134021691:+@chr9:134022874|134022877:134022971:+	-0.04	0.17	-0.15	3.95	-0.11	1.44	0	0	0
chr9:119449581:119449660:+@chr9:119459941|119459944:119463579:+	NA	NA	A3SS	chr9:119449581:119449660:+@chr9:119459941|119459944:119463579:+	-0.28	1.09	-0.15	0.69	0.13	0.56	0	0	0
chr9:139837801:139837958:-@chr9:139837425|139837455:139837221:-	ENSG00000159069	FBXW5	A3SS	chr9:139837801:139837958:-@chr9:139837425|139837455:139837221:-	-0.04	0.2	0.07	0.25	0.11	0.84	0	0	0
chr9:135985683:135985876:-@chr9:135985072|135985108:135985013:-	ENSG00000160271	RALGDS	A3SS	chr9:135985683:135985876:-@chr9:135985072|135985108:135985013:-	-0.1	0.49	-0.07	0.31	0.03	0.16	0	0	0
chr9:130634102:130634218:-@chr9:130630754|130630791:130630600:-	ENSG00000106992,ENSG00000257524	AK1,RP11-203J24.9	A3SS	chr9:130634102:130634218:-@chr9:130630754|130630791:130630600:-	0.02	0.08	-0.03	0.16	-0.05	1.47	0	0	0
chr9:139327408:139327527:-@chr9:139327035|139327038:139326931:-	ENSG00000148384	INPP5E	A3SS	chr9:139327408:139327527:-@chr9:139327035|139327038:139326931:-	-0.06	0.28	-0.04	0.23	0.02	0.22	0	0	0
chr9:130674547:130674959:-@chr9:130672337|130672807:130672230:-	ENSG00000136840	ST6GALNAC4	A3SS	chr9:130674547:130674959:-@chr9:130672337|130672807:130672230:-	-0.03	0.49	-0.04	0.93	-0.01	0.03	0	0	0
chr9:132687239:132687436:-@chr9:132686275|132686305:132686123:-	ENSG00000187239	FNBP1	A3SS	chr9:132687239:132687436:-@chr9:132686275|132686305:132686123:-	-0.08	0.33	-0.18	3.69	-0.1	0.42	0	0	0
chr9:19026:19872:-@chr9:18479|18492:18381:-	ENSG00000181404	XXyac-YRM2039.2	A3SS	chr9:19026:19872:-@chr9:18479|18492:18381:-	-0.08	0.33	-0.05	0.21	0.03	0.21	0	0	0
chr9:130658521:130658611:-@chr9:130656908|130656970:130656791:-	ENSG00000160408	ST6GALNAC6	A3SS	chr9:130658521:130658611:-@chr9:130656908|130656970:130656791:-	0.04	0.17	0.03	0.17	-0.01	0.13	0	0	0
chr9:130566915:130566979:+@chr9:130569252|130569271:130569366:+	ENSG00000136877	FPGS	A3SS	chr9:130566915:130566979:+@chr9:130569252|130569271:130569366:+	-0.04	0.24	-0.05	0.82	-0.01	0.07	0	0	0
chr9:136220604:136220795:-@chr9:136219585|136219621:136219549:-	ENSG00000148290	SURF1	A3SS	chr9:136220604:136220795:-@chr9:136219585|136219621:136219549:-	-0.05	0.25	-0.06	0.36	-0.01	0.13	0	0	0
chr9:82227571:82227633:+@chr9:82267505|82267508:82267709:+	ENSG00000106829	TLE4	A3SS	chr9:82227571:82227633:+@chr9:82267505|82267508:82267709:+	-0.07	0.46	0.42	12.65	0.49	64.02	0	0	1
chr9:134381790:134381840:+@chr9:134382738|134382755:134382901:+	ENSG00000130714	POMT1	A3SS	chr9:134381790:134381840:+@chr9:134382738|134382755:134382901:+	0	0.12	-0.02	0.11	-0.02	0.1	0	0	0
chr9:133574716:133574781:+@chr9:133577521|133577530:133577697:+	ENSG00000130713	EXOSC2	A3SS	chr9:133574716:133574781:+@chr9:133577521|133577530:133577697:+	-0.11	0.46	-0.07	0.43	0.04	0.43	0	0	0
chr9:94185922:94186144:-@chr9:94173188|94173370:94171327:-	ENSG00000165030	NFIL3	A3SS	chr9:94185922:94186144:-@chr9:94173188|94173370:94171327:-	-0.03	0.38	-0.04	13.06	-0.01	0.05	0	0	0
chr9:103204188:103204638:+@chr9:103206410|103207451:103207519:+	ENSG00000066697	MSANTD3	A3SS	chr9:103204188:103204638:+@chr9:103206410|103207451:103207519:+	0.01	0	0.01	0	0	0	0	0	0
chr9:34660501:34660597:+@chr9:34660801|34660851:34660933:+	ENSG00000137070	IL11RA	A3SS	chr9:34660501:34660597:+@chr9:34660801|34660851:34660933:+	-0.02	0.09	0.09	0.57	0.11	1.85	0	0	0
chr9:36204065:36204176:+@chr9:36211600|36211605:36212059:+	ENSG00000122705	CLTA	A3SS	chr9:36204065:36204176:+@chr9:36211600|36211605:36212059:+	0	0	0	0	0	0	0	0	0
chr9:100962535:100962656:-@chr9:100961866|100961870:100961311:-	ENSG00000095383	TBC1D2	A3SS	chr9:100962535:100962656:-@chr9:100961866|100961870:100961311:-	0.24	1.92	0.24	2.93	0	0.04	0	0	0
chr9:91965547:91965767:+@chr9:91972200|91972326:91972480:+	ENSG00000187742	SECISBP2	A3SS	chr9:91965547:91965767:+@chr9:91972200|91972326:91972480:+	0.05	2.77	-0.01	0.03	-0.06	7.58	0	0	0
chr9:116791013:116791252:+@chr9:116794925|116794928:116795008:+	ENSG00000157657	ZNF618	A3SS	chr9:116791013:116791252:+@chr9:116794925|116794928:116795008:+	0.05	0.23	0.3	4.06	0.25	1.62	0	0	0
chr9:104161163:104161471:+@chr9:104162166|104162208:104162292:+	ENSG00000136870	ZNF189	A3SS	chr9:104161163:104161471:+@chr9:104162166|104162208:104162292:+	-0.11	61.01	-0.05	0.21	0.06	0.73	0	0	0
chr9:34647086:34647255:+@chr9:34647472|34647489:34647564:+	ENSG00000213930,ENSG00000258728	GALT	A3SS	chr9:34647086:34647255:+@chr9:34647472|34647489:34647564:+	0.05	0.89	0.02	0.16	-0.03	0.11	0	0	0
chr9:130947826:130948055:-@chr9:130943078|130943093:130943000:-	ENSG00000148337	CIZ1	A3SS	chr9:130947826:130948055:-@chr9:130943078|130943093:130943000:-	-0.07	0.38	-0.02	0.12	0.05	0.19	0	0	0
chr9:135786389:135786500:-@chr9:135786076|135786079:135785958:-	ENSG00000165699	TSC1	A3SS	chr9:135786389:135786500:-@chr9:135786076|135786079:135785958:-	0.21	3.89	0.23	33.97	0.02	0.17	0	1	0
chr9:140008915:140009028:-@chr9:140008830|140008834:140008695:-	ENSG00000176978	DPP7	A3SS	chr9:140008915:140009028:-@chr9:140008830|140008834:140008695:-	0.02	0.29	0	0	-0.02	1.08	0	0	0
chr9:32989757:32989893:-@chr9:32988122|32988127:32988077:-	ENSG00000137074	APTX	A3SS	chr9:32989757:32989893:-@chr9:32988122|32988127:32988077:-	0.1	0.41	0.02	0.21	-0.08	0.32	0	0	0
chr9:136905156:136905391:-@chr9:136901446|136901713:136901154:-	ENSG00000169925	BRD3	A3SS	chr9:136905156:136905391:-@chr9:136901446|136901713:136901154:-	0	0.04	-0.01	0.06	-0.01	0.05	0	0	0
chr9:106856541:106856758:+@chr9:106857563|106857605:106857833:+	ENSG00000136824	SMC2	A3SS	chr9:106856541:106856758:+@chr9:106857563|106857605:106857833:+	-0.02	0.08	-0.01	0.05	0.01	0.06	0	0	0
chr9:139757358:139757451:-@chr9:139756797|139756948:139756571:-	ENSG00000107223	EDF1	A3SS	chr9:139757358:139757451:-@chr9:139756797|139756948:139756571:-	0.01	0	0.01	40.38	0	0	0	0	0
chr9:91947823:91947901:+@chr9:91949475|91949554:91949645:+	ENSG00000187742	SECISBP2	A3SS	chr9:91947823:91947901:+@chr9:91949475|91949554:91949645:+	-0.22	1.49	-0.06	0.36	0.16	0.87	0	0	0
chr9:108147703:108147783:+@chr9:108151314|108152185:108159627:+	ENSG00000070214	SLC44A1	A3SS	chr9:108147703:108147783:+@chr9:108151314|108152185:108159627:+	0	0	0.01	0	0.01	0	0	0	0
chr9:140348843:140348895:-@chr9:140347632|140348272:140347188:-	ENSG00000165802	NELF	A3SS	chr9:140348843:140348895:-@chr9:140347632|140348272:140347188:-	-0.04	0.27	0.08	0.34	0.12	0.48	0	0	0
chr9:19434945:19435082:+@chr9:19446182|19446279:19446416:+	ENSG00000177076	ACER2	A3SS	chr9:19434945:19435082:+@chr9:19446182|19446279:19446416:+	0.19	2.36	-0.01	0.07	-0.2	4.96	0	0	0
chr9:130886771:130886829:-@chr9:130886126|130886130:130885981:-	ENSG00000148334	PTGES2	A3SS	chr9:130886771:130886829:-@chr9:130886126|130886130:130885981:-	0.03	0.11	-0.01	0.09	-0.04	0.19	0	0	0
chr9:1053722:1053824:+@chr9:1055722|1056216:1057554:+	NA	NA	A3SS	chr9:1053722:1053824:+@chr9:1055722|1056216:1057554:+	0	0.09	0.11	1.21	0.11	0.76	0	0	0
chr9:114405137:114405374:+@chr9:114409325|114409387:114409539:+	ENSG00000059769,ENSG00000244115	DNAJC25,DNAJC25-GNG10	A3SS	chr9:114405137:114405374:+@chr9:114409325|114409387:114409539:+	-0.01	0.12	-0.01	0.11	0	0.09	0	0	0
chr9:34647086:34647255:+@chr9:34647386|34647472:34647564:+	ENSG00000213930,ENSG00000258728	GALT	A3SS	chr9:34647086:34647255:+@chr9:34647386|34647472:34647564:+	-0.01	0.17	0.13	0.69	0.14	0.86	0	0	0
chr9:131133598:131133694:+@chr9:131140274|131140315:131140385:+	ENSG00000167118	URM1	A3SS	chr9:131133598:131133694:+@chr9:131140274|131140315:131140385:+	-0.11	0.59	-0.02	0.21	0.09	0.41	0	0	0
chr9:140622801:140622981:+@chr9:140637823|140637844:140637980:+	ENSG00000181090	EHMT1	A3SS	chr9:140622801:140622981:+@chr9:140637823|140637844:140637980:+	-0.12	5.2	-0.15	196.94	-0.03	0.13	0	1	0
chr9:35744294:35744409:-@chr9:35741887|35741905:35741669:-	ENSG00000070610	GBA2	A3SS	chr9:35744294:35744409:-@chr9:35741887|35741905:35741669:-	0	0.08	0.02	0.11	0.02	0.11	0	0	0
chr9:34647086:34647255:+@chr9:34647538|34648045:34648168:+	ENSG00000213930,ENSG00000258728	GALT	A3SS	chr9:34647086:34647255:+@chr9:34647538|34648045:34648168:+	-0.01	0.23	-0.09	0.38	-0.08	0.34	0	0	0
chr9:35684243:35684312:-@chr9:35682160|35682901:35681989:-	ENSG00000198467	TPM2	A3SS	chr9:35684243:35684312:-@chr9:35682160|35682901:35681989:-	0	0	0	0	0	0	0	0	0
chr9:136242793:136242970:-@chr9:136234321|136234419:136234135:-	ENSG00000148248	SURF4	A3SS	chr9:136242793:136242970:-@chr9:136234321|136234419:136234135:-	-0.01	0	0	0	0.01	0.47	0	0	0
chr9:134363243:134363483:+@chr9:134366809|134366812:134366967:+	ENSG00000130723	PRRC2B	A3SS	chr9:134363243:134363483:+@chr9:134366809|134366812:134366967:+	-0.05	74.65	-0.04	0.65	0.01	0.05	0	0	0
chr9:116037914:116038050:+@chr9:116038825|116038828:116039005:+	ENSG00000136875	PRPF4	A3SS	chr9:116037914:116038050:+@chr9:116038825|116038828:116039005:+	0.01	0.07	-0.02	0.07	-0.03	0.09	0	0	0
chr9:138392844:138392969:+@chr9:138393545|138393690:138393819:+	ENSG00000122140	MRPS2	A3SS	chr9:138392844:138392969:+@chr9:138393545|138393690:138393819:+	-0.03	1.11	-0.01	0.05	0.02	0.1	0	0	0
chr9:38543236:38543360:-@chr9:38543052|38543153:38542309:-	ENSG00000180071	ANKRD18A	A3SS	chr9:38543236:38543360:-@chr9:38543052|38543153:38542309:-	-0.12	0.56	0.06	0.42	0.18	0.92	0	0	0
chr9:70434178:70434243:-@chr9:70433052|70433098:70432923:-	ENSG00000147996	CBWD5	A3SS	chr9:70434178:70434243:-@chr9:70433052|70433098:70432923:-	-0.07	11.87	-0.05	0.31	0.02	0.11	0	0	0
chr9:90589287:90589695:-@chr9:90588950|90588989:90588837:-	ENSG00000156345	CDK20	A3SS	chr9:90589287:90589695:-@chr9:90588950|90588989:90588837:-	-0.11	0.46	-0.17	1.77	-0.06	0.29	0	0	0
chr9:139264202:139264327:-@chr9:139262280|139262428:139262089:-	ENSG00000187796	CARD9	A3SS	chr9:139264202:139264327:-@chr9:139262280|139262428:139262089:-	0.01	0.05	0.01	0.05	0	0.05	0	0	0
chr9:140508067:140508221:+@chr9:140508484|140508592:140508666:+	ENSG00000197070	ARRDC1	A3SS	chr9:140508067:140508221:+@chr9:140508484|140508592:140508666:+	-0.18	4.21	-0.25	22.69	-0.07	0.31	0	1	0
chr9:123555427:123555535:-@chr9:123550464|123550556:123550047:-	ENSG00000119402	FBXW2	A3SS	chr9:123555427:123555535:-@chr9:123550464|123550556:123550047:-	0.23	36828	0.14	4.85	-0.09	0.57	1	0	0
chr9:134405873:134406032:-@chr9:134404943|134404971:134404875:-	ENSG00000130717	UCK1	A3SS	chr9:134405873:134406032:-@chr9:134404943|134404971:134404875:-	0.04	0.16	-0.01	0.16	-0.05	0.21	0	0	0
chr9:131591389:131591434:-@chr9:131591139|131591156:131591014:-	ENSG00000198917	C9orf114	A3SS	chr9:131591389:131591434:-@chr9:131591139|131591156:131591014:-	-0.11	0.57	0.12	0.5	0.23	3.23	0	0	0
chr9:101891137:101891382:+@chr9:101894779|101894791:101895021:+	ENSG00000106799	TGFBR1	A3SS	chr9:101891137:101891382:+@chr9:101894779|101894791:101895021:+	0.01	0.05	0.01	0.05	0	0.03	0	0	0
chr9:80863678:80863789:+@chr9:80866821|80866824:80866959:+	ENSG00000148019	CEP78	A3SS	chr9:80863678:80863789:+@chr9:80866821|80866824:80866959:+	0.11	0.68	-0.02	0.18	-0.13	0.9	0	0	0
chr9:86585077:86585246:-@chr9:86584295|86584355:86582998:-	ENSG00000165119	HNRNPK	A3SS	chr9:86585077:86585246:-@chr9:86584295|86584355:86582998:-	0.04	0.17	0.09	89.92	0.05	0.45	0	0	0
chr9:103004852:103004961:+@chr9:103008887|103008898:103009069:+	ENSG00000119509	INVS	A3SS	chr9:103004852:103004961:+@chr9:103008887|103008898:103009069:+	0.07	0.27	0	0.06	-0.07	0.23	0	0	0
chr9:106856541:106856758:+@chr9:106857580|106857605:106857833:+	ENSG00000136824	SMC2	A3SS	chr9:106856541:106856758:+@chr9:106857580|106857605:106857833:+	-0.02	0.09	0	0.06	0.02	0.1	0	0	0
chr9:123217:123282:-@chr9:122090|122136:121961:-	ENSG00000172785	CBWD1	A3SS	chr9:123217:123282:-@chr9:122090|122136:121961:-	-0.04	1.31058e+11	-0.02	1.47	0.02	0.56	0	0	0
chr9:100839200:100839299:+@chr9:100840344|100840475:100840629:+	ENSG00000095380	NANS	A3SS	chr9:100839200:100839299:+@chr9:100840344|100840475:100840629:+	0	0	0.02	0.18	0.02	352.93	0	0	0
chr9:32988081:32988127:-@chr9:32987729|32987844:32987542:-	ENSG00000137074	APTX	A3SS	chr9:32988081:32988127:-@chr9:32987729|32987844:32987542:-	0.14	0.92	0.07	0.3	-0.07	0.31	0	0	0
chr9:140109547:140109654:+@chr9:140109859|140109880:140109973:+	ENSG00000188566	NDOR1	A3SS	chr9:140109547:140109654:+@chr9:140109859|140109880:140109973:+	-0.04	0.11	-0.03	0.15	0.01	0.12	0	0	0
chr9:40792005:40792112:-@chr9:40789323|40789480:40789265:-	ENSG00000196409	ZNF658	A3SS	chr9:40792005:40792112:-@chr9:40789323|40789480:40789265:-	-0.08	0.33	-0.16	1.63	-0.08	0.33	0	0	0
chr9:124532825:124533003:+@chr9:124534886|124534952:124535774:+	ENSG00000136848	DAB2IP	A3SS	chr9:124532825:124533003:+@chr9:124534886|124534952:124535774:+	0.17	0.68	0.27	2.32	0.1	0.65	0	0	0
chr9:139342021:139342132:-@chr9:139341813|139341816:139341679:-	ENSG00000148396	SEC16A	A3SS	chr9:139342021:139342132:-@chr9:139341813|139341816:139341679:-	0.01	0.05	0	0.06	-0.01	0.06	0	0	0
chr9:96428272:96428342:+@chr9:96429359|96429362:96429522:+	ENSG00000197724	PHF2	A3SS	chr9:96428272:96428342:+@chr9:96429359|96429362:96429522:+	-0.09	0.38	-0.13	0.87	-0.04	0.24	0	0	0
chr9:130477823:130479238:-@chr9:130477473|130477494:130477254:-	ENSG00000187024	PTRH1	A3SS	chr9:130477823:130479238:-@chr9:130477473|130477494:130477254:-	-0.08	0.7	-0.08	0.46	0	0.06	0	0	0
chr9:37761900:37762114:+@chr9:37762540|37762574:37762682:+	ENSG00000165275	TRMT10B	A3SS	chr9:37761900:37762114:+@chr9:37762540|37762574:37762682:+	0.03	0.11	0.1	1.2	0.07	0.31	0	0	0
chr9:74978386:74978522:-@chr9:74975700|74975703:74975544:-	ENSG00000107372	ZFAND5	A3SS	chr9:74978386:74978522:-@chr9:74975700|74975703:74975544:-	0	0.04	-0.01	0.05	-0.01	0	0	0	0
chr9:131750326:131750465:+@chr9:131752399|131752432:131752505:+	ENSG00000095319	NUP188	A3SS	chr9:131750326:131750465:+@chr9:131752399|131752432:131752505:+	-0.01	0.08	-0.01	0.08	0	0.07	0	0	0
chr9:116163492:116163618:-@chr9:116155910|116155914:116155727:-	NA	NA	A3SS	chr9:116163492:116163618:-@chr9:116155910|116155914:116155727:-	-0.02	0.08	0.01	0.04	0.03	0.13	0	0	0
chr9:139726173:139726313:+@chr9:139726714|139726717:139726822:+	ENSG00000196642	RABL6	A3SS	chr9:139726173:139726313:+@chr9:139726714|139726717:139726822:+	0.01	0.11	0	0.04	-0.01	0.04	0	0	0
chr9:95795051:95795155:+@chr9:95796823|95796826:95796963:+	ENSG00000127084	FGD3	A3SS	chr9:95795051:95795155:+@chr9:95796823|95796826:95796963:+	0.11	5.19	0.01	0.15	-0.1	3.91	0	0	0
chr9:74920352:74920541:+@chr9:74929902|74929906:74930380:+	ENSG00000225434	RP11-63P12.6	A3SS	chr9:74920352:74920541:+@chr9:74929902|74929906:74930380:+	0.02	0.13	-0.1	0.65	-0.12	4.75	0	0	0
chr9:131221846:131221936:+@chr9:131222792|131222829:131222945:+	ENSG00000136811	ODF2	A3SS	chr9:131221846:131221936:+@chr9:131222792|131222829:131222945:+	0.01	0.06	-0.02	0.11	-0.03	0.16	0	0	0
chr9:131486273:131486408:-@chr9:131484853|131485018:131484717:-	NA	NA	A3SS	chr9:131486273:131486408:-@chr9:131484853|131485018:131484717:-	-0.01	0.21	-0.01	0.2	0	0	0	0	0
chr9:114986413:114986490:-@chr9:114982653|114986263:114979995:-	NA	NA	A3SS	chr9:114986413:114986490:-@chr9:114982653|114986263:114979995:-	0	0	0	0	0	0	0	0	0
chr9:97055256:97055351:+@chr9:97061730|97062097:97063736:+	ENSG00000175787	ZNF169	A3SS	chr9:97055256:97055351:+@chr9:97061730|97062097:97063736:+	-0.09	0.72	0.01	0.14	0.1	0.74	0	0	0
chr9:134334551:134334743:+@chr9:134340150|134340153:134340465:+	ENSG00000130723	PRRC2B	A3SS	chr9:134334551:134334743:+@chr9:134340150|134340153:134340465:+	-0.02	0.1	-0.02	0.08	0	0.06	0	0	0
chr9:91947823:91947901:+@chr9:91949437|91949551:91949645:+	ENSG00000187742	SECISBP2	A3SS	chr9:91947823:91947901:+@chr9:91949437|91949551:91949645:+	0.21	4.52	-0.17	6.35	-0.38	9.67879e+09	0	0	1
chr9:132687239:132687436:-@chr9:132686218|132686275:132686123:-	ENSG00000187239	FNBP1	A3SS	chr9:132687239:132687436:-@chr9:132686218|132686275:132686123:-	0.04	0.37	0.36	48.72	0.32	9.27	0	1	0
chr9:139874635:139874736:+@chr9:139875132|139875285:139875307:+	ENSG00000107317	PTGDS	A3SS	chr9:139874635:139874736:+@chr9:139875132|139875285:139875307:+	0	0	0.02	0.04	0.02	0.03	0	0	0
chr9:91934567:91934712:+@chr9:91940342|91940463:91940591:+	ENSG00000187742	SECISBP2	A3SS	chr9:91934567:91934712:+@chr9:91940342|91940463:91940591:+	-0.13	10.28	0.03	0.13	0.16	1898.52	0	0	1
chr9:130885213:130885413:-@chr9:130884758|130884925:130884641:-	ENSG00000148334	PTGES2	A3SS	chr9:130885213:130885413:-@chr9:130884758|130884925:130884641:-	-0.03	0.15	-0.01	0.05	0.02	0.09	0	0	0
chr9:139360414:139360588:-@chr9:139358978|139359014:139358872:-	ENSG00000148396	SEC16A	A3SS	chr9:139360414:139360588:-@chr9:139358978|139359014:139358872:-	-0.01	0.04	0.01	0	0.02	0.07	0	0	0
chr9:34614707:34614765:-@chr9:34614098|34614195:34614039:-	ENSG00000137100	DCTN3	A3SS	chr9:34614707:34614765:-@chr9:34614098|34614195:34614039:-	-0.02	0.32	-0.01	0	0.01	0	0	0	0
chr9:35813641:35813781:-@chr9:35813516|35813546:35813442:-	ENSG00000137133	HINT2	A3SS	chr9:35813641:35813781:-@chr9:35813516|35813546:35813442:-	0.03	0.12	0.01	0.05	-0.02	0.06	0	0	0
chr9:74979612:74980163:-@chr9:74975700|74975703:74975544:-	ENSG00000107372	ZFAND5	A3SS	chr9:74979612:74980163:-@chr9:74975700|74975703:74975544:-	0.02	0.07	0.01	0.06	-0.01	0.03	0	0	0
chr9:32434557:32434699:+@chr9:32436002|32436248:32436395:+	ENSG00000122729	ACO1	A3SS	chr9:32434557:32434699:+@chr9:32436002|32436248:32436395:+	0	0	0.05	4.76245e+07	0.05	2.46218e+11	0	0	0
chr9:34647086:34647255:+@chr9:34647386|34647489:34647564:+	ENSG00000213930,ENSG00000258728	GALT	A3SS	chr9:34647086:34647255:+@chr9:34647386|34647489:34647564:+	0.01	0.05	0.02	0.07	0.01	0.04	0	0	0
chr9:34401664:34401718:-@chr9:34401117|34401120:34398182:-	ENSG00000164970	FAM219A	A3SS	chr9:34401664:34401718:-@chr9:34401117|34401120:34398182:-	-0.24	1.85	0.15	5.64	0.39	1424.97	0	0	1
chr9:136031288:136031323:-@chr9:136030699|136030736:136030565:-	ENSG00000148288,ENSG00000160271	GBGT1,RALGDS	A3SS	chr9:136031288:136031323:-@chr9:136030699|136030736:136030565:-	0.12	0.69	0.2	1.23	0.08	0.35	0	0	0
chr9:15510815:15511003:-@chr9:15510324|15510327:15510115:-	ENSG00000164985	PSIP1	A3SS	chr9:15510815:15511003:-@chr9:15510324|15510327:15510115:-	-0.03	0.24	0.01	0.21	0.04	0.28	0	0	0
chr9:123234026:123234156:-@chr9:123232495|123232498:123232389:-	ENSG00000136861	CDK5RAP2	A3SS	chr9:123234026:123234156:-@chr9:123232495|123232498:123232389:-	-0.16	1.4	-0.23	2.42	-0.07	0.36	0	0	0
chr9:139911372:139911576:-@chr9:139911149|139911190:139911026:-	ENSG00000107331	ABCA2	A3SS	chr9:139911372:139911576:-@chr9:139911149|139911190:139911026:-	-0.04	0.14	-0.39	58046.8	-0.35	24.2	0	1	1
chr9:139837801:139837958:-@chr9:139837395|139837425:139837221:-	ENSG00000159069	FBXW5	A3SS	chr9:139837801:139837958:-@chr9:139837395|139837425:139837221:-	-0.02	0.27	-0.02	2.3	0	0	0	0	0
chr9:95087588:95087876:-@chr9:95086491|95086533:95086305:-	ENSG00000198000	NOL8	A3SS	chr9:95087588:95087876:-@chr9:95086491|95086533:95086305:-	-0.13	1.17	-0.05	0.21	0.08	0.74	0	0	0
chr9:132250939:132251578:+@chr9:132255698|132255757:132255874:+	ENSG00000204054	RP11-492E3.1	A3SS	chr9:132250939:132251578:+@chr9:132255698|132255757:132255874:+	-0.16	142.39	-0.08	1.14	0.08	0.43	1	0	0
chr9:134357113:134357195:+@chr9:134357758|134357761:134357949:+	ENSG00000130723	PRRC2B	A3SS	chr9:134357113:134357195:+@chr9:134357758|134357761:134357949:+	0.07	0.31	0.12	0.64	0.05	0.25	0	0	0
chr9:117386630:117386739:+@chr9:117389176|117389179:117389286:+	ENSG00000157693	C9orf91	A3SS	chr9:117386630:117386739:+@chr9:117389176|117389179:117389286:+	0	0.19	-0.1	0.7	-0.1	0.66	0	0	0
chr9:134406454:134406662:-@chr9:134406032|134406074:134405873:-	NA	NA	A3SS	chr9:134406454:134406662:-@chr9:134406032|134406074:134405873:-	0.04	0.2	0.04	0.27	0	0.09	0	0	0
chr9:91947823:91947901:+@chr9:91949437|91949554:91949645:+	ENSG00000187742	SECISBP2	A3SS	chr9:91947823:91947901:+@chr9:91949437|91949554:91949645:+	-0.15	0.7	-0.12	0.47	0.03	0.29	0	0	0
chr9:139837801:139837958:-@chr9:139837395|139837455:139837221:-	ENSG00000159069	FBXW5	A3SS	chr9:139837801:139837958:-@chr9:139837395|139837455:139837221:-	-0.02	0.14	-0.02	0.16	0	0	0	0	0
chr9:139257939:139258241:-@chr9:139257580|139257584:139257441:-	ENSG00000213221,ENSG00000187796	DNLZ,CARD9	A3SS	chr9:139257939:139258241:-@chr9:139257580|139257584:139257441:-	0.04	0.21	0.02	0.1	-0.02	0.1	0	0	0
chr9:139907164:139907377:-@chr9:139907042|139907089:139906937:-	ENSG00000107331	ABCA2	A3SS	chr9:139907164:139907377:-@chr9:139907042|139907089:139906937:-	-0.03	0.1	-0.01	0.06	0.02	0.06	0	0	0
chr9:140110351:140110469:+@chr9:140110519|140110546:140110640:+	ENSG00000188566	NDOR1	A3SS	chr9:140110351:140110469:+@chr9:140110519|140110546:140110640:+	-0.02	0.1	0.08	0.6	0.1	2.7	0	0	0
chr9:17394532:17395067:+@chr9:17409291|17409294:17409471:+	ENSG00000044459	CNTLN	A3SS	chr9:17394532:17395067:+@chr9:17409291|17409294:17409471:+	0	0.18	0.26	1.71326e+10	0.26	413.13	0	1	1
chr9:32974456:32974559:-@chr9:32973650|32973686:32972604:-	ENSG00000137074	APTX	A3SS	chr9:32974456:32974559:-@chr9:32973650|32973686:32972604:-	0	0.08	-0.01	0.06	-0.01	0.08	0	0	0
chr9:95400283:95400562:-@chr9:95397528|95397590:95397440:-	ENSG00000127080	IPPK	A3SS	chr9:95400283:95400562:-@chr9:95397528|95397590:95397440:-	-0.05	0.25	-0.08	0.41	-0.03	0.21	0	0	0
chr9:111705241:111705324:-@chr9:111705114|111705151:111704851:-	ENSG00000119326	CTNNAL1	A3SS	chr9:111705241:111705324:-@chr9:111705114|111705151:111704851:-	-0.03	0.12	-0.05	0.3	-0.02	0.1	0	0	0
chr9:139915146:139915513:-@chr9:139914931|139914947:139914788:-	ENSG00000107331	ABCA2	A3SS	chr9:139915146:139915513:-@chr9:139914931|139914947:139914788:-	-0.01	0.05	0	0.04	0.01	0.07	0	0	0
chr9:38542309:38543052:-@chr9:38540846|38541559:38540564:-	ENSG00000180071	ANKRD18A	A3SS	chr9:38542309:38543052:-@chr9:38540846|38541559:38540564:-	0.11	2.38	0.1	0.36	-0.01	0.23	0	0	0
chr9:35660554:35660644:+@chr9:35660743|35660771:35661500:+	ENSG00000159884	CCDC107	A3SS	chr9:35660554:35660644:+@chr9:35660743|35660771:35661500:+	0.04	0.18	0.03	0.14	-0.01	0.06	0	0	0
chr9:101530363:101530532:-@chr9:101518885|101518888:101518702:-	ENSG00000165138	ANKS6	A3SS	chr9:101530363:101530532:-@chr9:101518885|101518888:101518702:-	-0.14	1	0.2	6.89	0.34	8.00004e+08	0	0	1
chr9:132687239:132687436:-@chr9:132686218|132686305:132686123:-	ENSG00000187239	FNBP1	A3SS	chr9:132687239:132687436:-@chr9:132686218|132686305:132686123:-	0.12	0.52	0.12	0.63	0	0.22	0	0	0
chr9:91947823:91947901:+@chr9:91949551|91949554:91949645:+	ENSG00000187742	SECISBP2	A3SS	chr9:91947823:91947901:+@chr9:91949551|91949554:91949645:+	-0.36	14.67	0.02	0.21	0.38	214.48	0	0	1
chr9:91063856:91063904:+@chr9:91077407|91077411:91077664:+	ENSG00000106723	SPIN1	A3SS	chr9:91063856:91063904:+@chr9:91077407|91077411:91077664:+	0	0.06	0	0.06	0	0.07	0	0	0
chr9:136030565:136030699:-@chr9:136029629|136029648:136028340:-	ENSG00000148288,ENSG00000160271	GBGT1,RALGDS	A3SS	chr9:136030565:136030699:-@chr9:136029629|136029648:136028340:-	0.11	1.09	0.12	1.03	0.01	0.09	0	0	0
chr9:15472630:15472748:-@chr9:15471229|15471309:15470642:-	ENSG00000164985	PSIP1	A3SS	chr9:15472630:15472748:-@chr9:15471229|15471309:15470642:-	0.01	0.12	0.13	2.25	0.12	0.81	0	0	0
chr9:131038425:131038681:+@chr9:131038866|131038986:131039034:+	ENSG00000175854	SWI5	A3SS	chr9:131038425:131038681:+@chr9:131038866|131038986:131039034:+	-0.1	0.43	-0.13	0.62	-0.03	0.2	0	0	0
chr9:134015936:134016097:+@chr9:134019667|134019955:134020141:+	ENSG00000126883	NUP214	A3SS	chr9:134015936:134016097:+@chr9:134019667|134019955:134020141:+	-0.12	1.96	0.04	0.14	0.16	460.23	0	0	1
chr9:117379398:117379581:+@chr9:117386416|117386630:117386739:+	ENSG00000157693	C9orf91	A3SS	chr9:117379398:117379581:+@chr9:117386416|117386630:117386739:+	0.08	77.8	0.05	0.98	-0.03	0.13	0	0	0
chr9:123230138:123230275:-@chr9:123222945|123223025:123222850:-	ENSG00000136861	CDK5RAP2	A3SS	chr9:123230138:123230275:-@chr9:123222945|123223025:123222850:-	0.01	0.06	0	0	-0.01	0.11	0	0	0
chr9:139685777:139685876:+@chr9:139686078|139686163:139686229:+	NA	NA	A3SS	chr9:139685777:139685876:+@chr9:139686078|139686163:139686229:+	-0.03	0.11	-0.01	0.08	0.02	0.09	0	0	0
chr9:136342157:136342363:-@chr9:136341458|136341536:136341355:-	ENSG00000160326	SLC2A6	A3SS	chr9:136342157:136342363:-@chr9:136341458|136341536:136341355:-	0.03	0.15	0.02	0.08	-0.01	0.05	0	0	0
chr9:111696144:111696608:-@chr9:111693336|111693481:111693277:-	NA	NA	A3SS	chr9:111696144:111696608:-@chr9:111693336|111693481:111693277:-	-0.1	0.51	-0.08	0.39	0.02	0.17	0	0	0
chr9:139918595:139918688:-@chr9:139917504|139918292:139917393:-	ENSG00000107331	ABCA2	A3SS	chr9:139918595:139918688:-@chr9:139917504|139918292:139917393:-	0.09	0.4	-0.05	0.37	-0.14	0.68	0	0	0
chr9:140507348:140507458:+@chr9:140507865|140507912:140507962:+	ENSG00000197070	ARRDC1	A3SS	chr9:140507348:140507458:+@chr9:140507865|140507912:140507962:+	0.05	0.35	-0.1	0.52	-0.15	0.56	0	0	0
chr9:82242289:82242363:+@chr9:82267505|82267508:82267709:+	ENSG00000106829	TLE4	A3SS	chr9:82242289:82242363:+@chr9:82267505|82267508:82267709:+	0.05	0.18	-0.03	0.18	-0.08	0.4	0	0	0
chr9:33468319:33468420:-@chr9:33468143|33468167:33468028:-	ENSG00000165271	NOL6	A3SS	chr9:33468319:33468420:-@chr9:33468143|33468167:33468028:-	-0.05	0.28	-0.02	0.11	0.03	0.11	0	0	0
chr9:130649763:130649870:-@chr9:130649063|130649067:130647601:-	ENSG00000160408	ST6GALNAC6	A3SS	chr9:130649763:130649870:-@chr9:130649063|130649067:130647601:-	-0.03	0.15	-0.04	0.15	-0.01	0.1	0	0	0
chr9:139341679:139341816:-@chr9:139341458|139341467:139341307:-	ENSG00000148396	SEC16A	A3SS	chr9:139341679:139341816:-@chr9:139341458|139341467:139341307:-	-0.1	0.45	0.01	0.07	0.11	0.55	0	0	0
chr9:32989757:32989893:-@chr9:32987729|32987844:32987542:-	ENSG00000137074	APTX	A3SS	chr9:32989757:32989893:-@chr9:32987729|32987844:32987542:-	0.09	0.39	0.15	1.99	0.06	0.24	0	0	0
chr9:134406481:134406662:-@chr9:134406032|134406074:134405873:-	NA	NA	A3SS	chr9:134406481:134406662:-@chr9:134406032|134406074:134405873:-	-0.07	0.34	-0.07	0.34	0	0.23	0	0	0
chr9:15186942:15187033:-@chr9:15185404|15185526:15185278:-	ENSG00000155158	TTC39B	A3SS	chr9:15186942:15187033:-@chr9:15185404|15185526:15185278:-	0.04	0.2	0.01	0.11	-0.03	0.14	0	0	0
chr7:35734411:35734772:-@chr7:35734207|35734237:35733794:-	NA	NA	A3SS	chr7:35734411:35734772:-@chr7:35734207|35734237:35733794:-	-0.01	0.09	-0.01	0.07	0	0.06	0	0	0
chr7:156468390:156468557:+@chr7:156468989|156469113:156469824:+	ENSG00000105982	RNF32	A3SS	chr7:156468390:156468557:+@chr7:156468989|156469113:156469824:+	-0.13	0.59	-0.1	0.43	0.03	0.48	0	0	0
chr7:5780604:5781275:-@chr7:5778983|5779252:5778907:-	ENSG00000011275	RNF216	A3SS	chr7:5780604:5781275:-@chr7:5778983|5779252:5778907:-	-0.01	0.05	0.02	0.11	0.03	0.71	0	0	0
chr7:140051862:140051946:-@chr7:140051251|140051769:140051073:-	ENSG00000157800	SLC37A3	A3SS	chr7:140051862:140051946:-@chr7:140051251|140051769:140051073:-	0.22	1.34	0.06	0.37	-0.16	0.45	0	0	0
chr7:150776010:150776108:-@chr7:150775786|150775788:150775649:-	ENSG00000164896	FASTK	A3SS	chr7:150776010:150776108:-@chr7:150775786|150775788:150775649:-	-0.13	0.63	0.15	0.53	0.28	2.04	0	0	0
chr7:102105161:102105321:-@chr7:102100157|102100248:102100051:-	ENSG00000160993	ALKBH4	A3SS	chr7:102105161:102105321:-@chr7:102100157|102100248:102100051:-	-0.08	0.43	-0.11	0.63	-0.03	0.17	0	0	0
chr7:100465730:100465855:+@chr7:100466117|100466364:100466488:+	ENSG00000087077	TRIP6	A3SS	chr7:100465730:100465855:+@chr7:100466117|100466364:100466488:+	-0.01	0.03	-0.01	0.06	0	0.03	0	0	0
chr7:44796024:44796138:+@chr7:44796574|44796642:44796748:+	ENSG00000122515	ZMIZ2	A3SS	chr7:44796024:44796138:+@chr7:44796574|44796642:44796748:+	-0.18	0.96	0.1	0.45	0.28	6.12	0	0	0
chr7:36459778:36459923:+@chr7:36460206|36460221:36460353:+	ENSG00000011426	ANLN	A3SS	chr7:36459778:36459923:+@chr7:36460206|36460221:36460353:+	-0.01	0.06	-0.06	25.65	-0.05	1.07	0	0	0
chr7:8275540:8275635:-@chr7:8272363|8272382:8272220:-	ENSG00000003147	ICA1	A3SS	chr7:8275540:8275635:-@chr7:8272363|8272382:8272220:-	-0.04	0.25	0.04	0.17	0.08	0.24	0	0	0
chr7:95036299:95036380:-@chr7:95035559|95035584:95035431:-	ENSG00000105854	PON2	A3SS	chr7:95036299:95036380:-@chr7:95035559|95035584:95035431:-	-0.05	0.25	-0.02	0.11	0.03	0.2	0	0	0
chr7:102073996:102074108:+@chr7:102076649|102076672:102076780:+	ENSG00000160991	ORAI2	A3SS	chr7:102073996:102074108:+@chr7:102076649|102076672:102076780:+	0.02	0.1	-0.04	0.23	-0.06	0.38	0	0	0
chr7:116546317:116546396:+@chr7:116550267|116550287:116550365:+	ENSG00000198898	CAPZA2	A3SS	chr7:116546317:116546396:+@chr7:116550267|116550287:116550365:+	-0.01	0.04	-0.02	0.19	-0.01	0	0	0	0
chr7:45151242:45151317:-@chr7:45148842|45148886:45148426:-	ENSG00000136270	TBRG4	A3SS	chr7:45151242:45151317:-@chr7:45148842|45148886:45148426:-	0	0.07	0.02	0.07	0.02	0.06	0	0	0
chr7:44097728:44097879:+@chr7:44098028|44098031:44098079:+	ENSG00000136279	DBNL	A3SS	chr7:44097728:44097879:+@chr7:44098028|44098031:44098079:+	-0.01	0.11	-0.01	0.12	0	0.1	0	0	0
chr7:99159511:99159596:+@chr7:99159967|99159991:99160117:+	ENSG00000197343	ZNF655	A3SS	chr7:99159511:99159596:+@chr7:99159967|99159991:99160117:+	0	0.2	0.03	0.25	0.03	0.16	0	0	0
chr7:5023302:5023404:+@chr7:5024541|5024593:5024706:+	ENSG00000196204	RNF216P1	A3SS	chr7:5023302:5023404:+@chr7:5024541|5024593:5024706:+	0.15	1.39	0	0.18	-0.15	1.64	0	0	0
chr7:86815145:86815296:+@chr7:86817355|86817408:86817617:+	ENSG00000135164	DMTF1	A3SS	chr7:86815145:86815296:+@chr7:86817355|86817408:86817617:+	-0.04	0.19	-0.03	0.12	0.01	0.07	0	0	0
chr7:2419029:2419146:+@chr7:2419839|2419914:2420375:+	ENSG00000106263	EIF3B	A3SS	chr7:2419029:2419146:+@chr7:2419839|2419914:2420375:+	0.05	0.25	0.06	1.19	0.01	0.08	0	0	0
chr7:100485663:100485764:+@chr7:100485878|100485899:100486004:+	ENSG00000087087	SRRT	A3SS	chr7:100485663:100485764:+@chr7:100485878|100485899:100486004:+	0.01	0.03	-0.02	0.09	-0.03	0.16	0	0	0
chr7:102105390:102105607:+@chr7:102105979|102106264:102106498:+	ENSG00000161036	LRWD1	A3SS	chr7:102105390:102105607:+@chr7:102105979|102106264:102106498:+	-0.02	0.08	-0.02	0.08	0	0	0	0	0
chr7:102107786:102107926:+@chr7:102108112|102108166:102108270:+	ENSG00000161036	LRWD1	A3SS	chr7:102107786:102107926:+@chr7:102108112|102108166:102108270:+	0.01	0.05	0	0.03	-0.01	0.04	0	0	0
chr7:44796024:44796138:+@chr7:44796546|44796642:44796748:+	ENSG00000122515	ZMIZ2	A3SS	chr7:44796024:44796138:+@chr7:44796546|44796642:44796748:+	-0.18	2.99	0.02	0.19	0.2	7.98	0	0	0
chr7:99955843:99955989:+@chr7:99956313|99956556:99956631:+	ENSG00000121716	PILRB	A3SS	chr7:99955843:99955989:+@chr7:99956313|99956556:99956631:+	0.01	0.08	0	0.09	-0.01	0.09	0	0	0
chr7:100464950:100465228:+@chr7:100465483|100465533:100465610:+	ENSG00000087077	TRIP6	A3SS	chr7:100464950:100465228:+@chr7:100465483|100465533:100465610:+	0.01	0.03	0	0	-0.01	0	0	0	0
chr7:114269860:114270060:+@chr7:114271583|114271586:114271760:+	ENSG00000128573	FOXP2	A3SS	chr7:114269860:114270060:+@chr7:114271583|114271586:114271760:+	-0.21	8.37	0	0.13	0.21	5.78	0	0	0
chr7:75677130:75677301:-@chr7:75659842|75659845:75659739:-	ENSG00000127952	STYXL1	A3SS	chr7:75677130:75677301:-@chr7:75659842|75659845:75659739:-	-0.16	11.64	-0.08	0.43	0.08	0.51	0	0	0
chr7:107389325:107389492:+@chr7:107393856|107393859:107393956:+	ENSG00000105879	CBLL1	A3SS	chr7:107389325:107389492:+@chr7:107393856|107393859:107393956:+	0.03	0.11	0.07	3.13	0.04	0.41	0	0	0
chr7:144040280:144040391:-@chr7:144009029|144009032:144008977:-	ENSG00000244479	RP4-798C17.6	A3SS	chr7:144040280:144040391:-@chr7:144009029|144009032:144008977:-	0.06	0.7	0.08	0.62	0.02	0.47	0	0	0
chr7:100964952:100965093:-@chr7:100961494|100962313:100961405:-	ENSG00000128581	RABL5	A3SS	chr7:100964952:100965093:-@chr7:100961494|100962313:100961405:-	-0.23	4.69	0.08	0.47	0.31	20.92	0	0	1
chr7:134136338:134136505:-@chr7:134135654|134135709:134135538:-	ENSG00000085662	AKR1B1	A3SS	chr7:134136338:134136505:-@chr7:134135654|134135709:134135538:-	0.01	0	0	0	-0.01	0	0	0	0
chr7:91873316:91873463:-@chr7:91871451|91871475:91871348:-	ENSG00000001631	KRIT1	A3SS	chr7:91873316:91873463:-@chr7:91871451|91871475:91871348:-	0	0.11	-0.06	0.31	-0.06	0.39	0	0	0
chr7:75676980:75677321:-@chr7:75659842|75659845:75659739:-	ENSG00000127952	STYXL1	A3SS	chr7:75676980:75677321:-@chr7:75659842|75659845:75659739:-	0.29	50.69	0.09	0.4	-0.2	3.22	1	0	0
chr7:128040871:128040945:-@chr7:128040590|128040593:128040387:-	ENSG00000106348	IMPDH1	A3SS	chr7:128040871:128040945:-@chr7:128040590|128040593:128040387:-	0.03	0.11	-0.04	0.4	-0.07	3.78	0	0	0
chr7:72992750:72993013:-@chr7:72988843|72988901:72988713:-	ENSG00000106638	TBL2	A3SS	chr7:72992750:72993013:-@chr7:72988843|72988901:72988713:-	0.04	0.33	-0.02	0.1	-0.06	13.11	0	0	0
chr7:99948875:99949033:+@chr7:99949786|99949885:99950101:+	ENSG00000121716	PILRB	A3SS	chr7:99948875:99949033:+@chr7:99949786|99949885:99950101:+	0.1	0.39	0.15	1.9	0.05	0.3	0	0	0
chr7:27702317:27702620:-@chr7:27689242|27689252:27689092:-	NA	NA	A3SS	chr7:27702317:27702620:-@chr7:27689242|27689252:27689092:-	-0.04	1.77	-0.03	0.63	0.01	0.06	0	0	0
chr7:4829463:4829560:+@chr7:4829845|4830090:4830222:+	ENSG00000242802	AP5Z1	A3SS	chr7:4829463:4829560:+@chr7:4829845|4830090:4830222:+	0.15	2.42	0.28	2.46865e+07	0.13	1.07	0	1	0
chr7:4825881:4826059:+@chr7:4827227|4827265:4827407:+	ENSG00000242802	AP5Z1	A3SS	chr7:4825881:4826059:+@chr7:4827227|4827265:4827407:+	-0.04	0.64	-0.01	0.06	0.03	0.56	0	0	0
chr7:35930278:35930403:+@chr7:35937825|35937858:35937993:+	ENSG00000122545	SEPT7	A3SS	chr7:35930278:35930403:+@chr7:35937825|35937858:35937993:+	-0.02	1.36	-0.01	0.52	0.01	0	0	0	0
chr7:17865645:17865714:-@chr7:17861271|17861304:17861132:-	ENSG00000071189	SNX13	A3SS	chr7:17865645:17865714:-@chr7:17861271|17861304:17861132:-	-0.04	0.18	0	0.1	0.04	0.14	0	0	0
chr7:892246:892304:+@chr7:892447|892450:892589:+	ENSG00000164828	SUN1	A3SS	chr7:892246:892304:+@chr7:892447|892450:892589:+	0.19	1.24	0.13	0.54	-0.06	0.32	0	0	0
chr7:5570155:5570232:-@chr7:5569294|5569364:5569166:-	ENSG00000075624	ACTB	A3SS	chr7:5570155:5570232:-@chr7:5569294|5569364:5569166:-	-0.01	0	-0.01	0	0	0	0	0	0
chr7:12726911:12727353:+@chr7:12727791|12727794:12730558:+	NA	NA	A3SS	chr7:12726911:12727353:+@chr7:12727791|12727794:12730558:+	0.19	5.18	0.03	0.19	-0.16	4.87	0	0	0
chr7:151854846:151855010:-@chr7:151853359|151853431:151853290:-	ENSG00000055609	MLL3	A3SS	chr7:151854846:151855010:-@chr7:151853359|151853431:151853290:-	-0.15	24.38	-0.15	27.25	0	0.16	1	1	0
chr7:150066760:150066957:+@chr7:150067803|150067849:150067973:+	ENSG00000214022,ENSG00000196456	REPIN1,ZNF775	A3SS	chr7:150066760:150066957:+@chr7:150067803|150067849:150067973:+	-0.01	0.37	-0.05	0.39	-0.04	0.32	0	0	0
chr7:79083276:79083560:+@chr7:79084182|79084202:79084323:+	ENSG00000234456	MAGI2-AS3	A3SS	chr7:79083276:79083560:+@chr7:79084182|79084202:79084323:+	0.06	0.42	-0.22	1.62	-0.28	3.59	0	0	0
chr7:72992750:72993013:-@chr7:72988843|72989134:72988713:-	ENSG00000106638	TBL2	A3SS	chr7:72992750:72993013:-@chr7:72988843|72989134:72988713:-	0.03	0.27	0	0.05	-0.03	0.27	0	0	0
chr7:21956372:21956512:-@chr7:21951369|21951372:21951235:-	ENSG00000164649	CDCA7L	A3SS	chr7:21956372:21956512:-@chr7:21951369|21951372:21951235:-	0.09	0.77	0.11	20.46	0.02	0.12	0	0	0
chr7:107543923:107543992:+@chr7:107545308|107545403:107545503:+	ENSG00000091140	DLD	A3SS	chr7:107543923:107543992:+@chr7:107545308|107545403:107545503:+	0.01	0.09	0	0	-0.01	0.05	0	0	0
chr7:128049810:128050036:-@chr7:128049420|128049538:128049343:-	ENSG00000106348	IMPDH1	A3SS	chr7:128049810:128050036:-@chr7:128049420|128049538:128049343:-	0.02	0.23	0.06	0.28	0.04	0.24	0	0	0
chr7:99754009:99754172:-@chr7:99753448|99753554:99753294:-	ENSG00000146826	C7orf43	A3SS	chr7:99754009:99754172:-@chr7:99753448|99753554:99753294:-	-0.07	0.28	0.21	7.5	0.28	3390.19	0	0	1
chr7:134890680:134890810:-@chr7:134889185|134889217:134889020:-	ENSG00000105875	WDR91	A3SS	chr7:134890680:134890810:-@chr7:134889185|134889217:134889020:-	-0.02	0.1	0.04	0.18	0.06	1.97	0	0	0
chr7:107220422:107220746:+@chr7:107221091|107221204:107221309:+	ENSG00000075790	BCAP29	A3SS	chr7:107220422:107220746:+@chr7:107221091|107221204:107221309:+	-0.05	1.48	-0.05	0.62	0	0	0	0	0
chr7:76241039:76241130:-@chr7:76240908|76240944:76240771:-	ENSG00000146707	POMZP3	A3SS	chr7:76241039:76241130:-@chr7:76240908|76240944:76240771:-	-0.03	0.22	0.07	0.29	0.1	0.44	0	0	0
chr7:151722778:151722969:+@chr7:151791275|151791405:151791607:+	ENSG00000178234	GALNT11	A3SS	chr7:151722778:151722969:+@chr7:151791275|151791405:151791607:+	-0.01	0.07	-0.05	0.24	-0.04	0.23	0	0	0
chr7:99952766:99952863:+@chr7:99954017|99954373:99954506:+	ENSG00000121716	PILRB	A3SS	chr7:99952766:99952863:+@chr7:99954017|99954373:99954506:+	-0.05	0.53	-0.02	0.06	0.03	0.19	0	0	0
chr7:44098028:44098079:+@chr7:44098477|44098501:44098582:+	ENSG00000136279	DBNL	A3SS	chr7:44098028:44098079:+@chr7:44098477|44098501:44098582:+	0.02	0.1	0	0.08	-0.02	0.08	0	0	0
chr7:143078360:143078502:+@chr7:143078650|143078653:143078872:+	ENSG00000159840	ZYX	A3SS	chr7:143078360:143078502:+@chr7:143078650|143078653:143078872:+	0.04	0.23	0.03	0.12	-0.01	0.08	0	0	0
chr7:139305147:139305309:-@chr7:139299158|139299239:139299032:-	ENSG00000064393	HIPK2	A3SS	chr7:139305147:139305309:-@chr7:139299158|139299239:139299032:-	-0.22	4	-0.04	0.27	0.18	2043.56	0	0	1
chr7:16722405:16722470:+@chr7:16725530|16725549:16725665:+	ENSG00000136261	BZW2	A3SS	chr7:16722405:16722470:+@chr7:16725530|16725549:16725665:+	-0.06	4.12	-0.01	0.05	0.05	1.84	0	0	0
chr7:6048628:6048737:-@chr7:6045657|6045662:6045523:-	ENSG00000122512	PMS2	A3SS	chr7:6048628:6048737:-@chr7:6045657|6045662:6045523:-	0.01	0.21	-0.02	0.22	-0.03	0.21	0	0	0
chr7:128040387:128040593:-@chr7:128040236|128040258:128040149:-	ENSG00000106348	IMPDH1	A3SS	chr7:128040387:128040593:-@chr7:128040236|128040258:128040149:-	0.01	0.03	0	0	-0.01	0.03	0	0	0
chr7:129251555:129251665:+@chr7:129297183|129297186:129297414:+	ENSG00000106459	NRF1	A3SS	chr7:129251555:129251665:+@chr7:129297183|129297186:129297414:+	-0.26	11.77	-0.04	0.24	0.22	4.88	0	0	0
chr7:48128851:48129015:+@chr7:48129785|48129847:48129961:+	ENSG00000183696	UPP1	A3SS	chr7:48128851:48129015:+@chr7:48129785|48129847:48129961:+	0.26	2.31	0.41	1327.56	0.15	8.26	0	1	0
chr7:12726452:12726668:+@chr7:12727791|12727794:12730558:+	NA	NA	A3SS	chr7:12726452:12726668:+@chr7:12727791|12727794:12730558:+	-0.05	0.22	-0.08	0.35	-0.03	0.19	0	0	0
chr7:99006592:99006627:+@chr7:99007657|99007660:99007792:+	ENSG00000106245	BUD31	A3SS	chr7:99006592:99006627:+@chr7:99007657|99007660:99007792:+	0.02	0.09	0.05	0.27	0.03	0.15	0	0	0
chr7:102210282:102210371:-@chr7:102207530|102208631:102207444:-	ENSG00000168255,ENSG00000228049	POLR2J3,POLR2J2	A3SS	chr7:102210282:102210371:-@chr7:102207530|102208631:102207444:-	0.1	1.15	0.06	0.33	-0.04	0.14	0	0	0
chr7:72717597:72717737:-@chr7:72717521|72717526:72716514:-	ENSG00000130305	NSUN5	A3SS	chr7:72717597:72717737:-@chr7:72717521|72717526:72716514:-	0.02	0.11	0.02	0.07	0	0.04	0	0	0
chr7:100007051:100007167:-@chr7:100006282|100006285:100006162:-	ENSG00000078487	ZCWPW1	A3SS	chr7:100007051:100007167:-@chr7:100006282|100006285:100006162:-	0.09	0.37	0.08	0.28	-0.01	0.3	0	0	0
chr7:98972353:98972404:+@chr7:98974957|98974981:98975062:+	ENSG00000130429,ENSG00000241685	ARPC1B,ARPC1A	A3SS	chr7:98972353:98972404:+@chr7:98974957|98974981:98975062:+	-0.05	0.85	-0.06	3.41	-0.01	0	0	0	0
chr7:73927160:73927301:+@chr7:73929675|73929771:73929926:+	ENSG00000006704	GTF2IRD1	A3SS	chr7:73927160:73927301:+@chr7:73929675|73929771:73929926:+	0.1	0.42	-0.02	0.11	-0.12	0.57	0	0	0
chr7:105162499:105162685:-@chr7:105148967|105148991:105148562:-	ENSG00000091127	PUS7	A3SS	chr7:105162499:105162685:-@chr7:105148967|105148991:105148562:-	0.04	0.28	0.13	0.65	0.09	0.39	0	0	0
chr7:131082026:131082135:+@chr7:131083997|131084000:131084192:+	ENSG00000128585	MKLN1	A3SS	chr7:131082026:131082135:+@chr7:131083997|131084000:131084192:+	0.03	0.14	0	0.06	-0.03	0.12	0	0	0
chr7:56118831:56119268:-@chr7:56101796|56101847:56101654:-	ENSG00000146733	PSPH	A3SS	chr7:56118831:56119268:-@chr7:56101796|56101847:56101654:-	0.01	0.12	-0.09	0.59	-0.1	0.79	0	0	0
chr7:87563566:87563865:+@chr7:87564341|87564344:87564501:+	ENSG00000008277	ADAM22	A3SS	chr7:87563566:87563865:+@chr7:87564341|87564344:87564501:+	-0.17	0.56	-0.1	0.48	0.07	0.53	0	0	0
chr7:23570800:23570889:-@chr7:23561459|23562051:23561326:-	ENSG00000164548	TRA2A	A3SS	chr7:23570800:23570889:-@chr7:23561459|23562051:23561326:-	-0.37	17.98	0	0.33	0.37	20.47	0	0	1
chr7:155499554:155499762:+@chr7:155503867|155503897:155504149:+	ENSG00000184863	RBM33	A3SS	chr7:155499554:155499762:+@chr7:155503867|155503897:155504149:+	-0.2	5.61	-0.25	270.88	-0.05	0.21	0	1	0
chr7:2419029:2419146:+@chr7:2419839|2419919:2420377:+	ENSG00000106263	EIF3B	A3SS	chr7:2419029:2419146:+@chr7:2419839|2419919:2420377:+	0.09	1.38	0.16	1.24745e+08	0.07	1.09	0	1	0
chr7:158447810:158447950:-@chr7:158447386|158447481:158447287:-	ENSG00000146918	NCAPG2	A3SS	chr7:158447810:158447950:-@chr7:158447386|158447481:158447287:-	0	0	0	0	0	0	0	0	0
chr7:99754717:99754837:-@chr7:99754615|99754619:99754468:-	ENSG00000146826	C7orf43	A3SS	chr7:99754717:99754837:-@chr7:99754615|99754619:99754468:-	0.01	0.09	0.18	126.35	0.17	74.22	0	1	1
chr7:106809406:106809472:+@chr7:106820262|106820324:106820507:+	ENSG00000105856	HBP1	A3SS	chr7:106809406:106809472:+@chr7:106820262|106820324:106820507:+	-0.01	0.06	-0.02	0.07	-0.01	0.05	0	0	0
chr7:75633076:75633173:-@chr7:75630272|75630320:75630208:-	ENSG00000127952	STYXL1	A3SS	chr7:75633076:75633173:-@chr7:75630272|75630320:75630208:-	0.01	0.09	0	0.11	-0.01	0.1	0	0	0
chr7:108161920:108161965:-@chr7:108155891|108156018:108154880:-	ENSG00000135241	PNPLA8	A3SS	chr7:108161920:108161965:-@chr7:108155891|108156018:108154880:-	-0.03	0.26	-0.04	0.26	-0.01	0.24	0	0	0
chr7:86810625:86810657:+@chr7:86811372|86811544:86811653:+	ENSG00000135164	DMTF1	A3SS	chr7:86810625:86810657:+@chr7:86811372|86811544:86811653:+	-0.17	0.82	-0.32	34.65	-0.15	0.89	0	1	0
chr7:23545757:23545885:-@chr7:23545429|23545432:23545365:-	ENSG00000164548	TRA2A	A3SS	chr7:23545757:23545885:-@chr7:23545429|23545432:23545365:-	0	0.07	0.02	0.07	0.02	0.06	0	0	0
chr7:72988713:72988843:-@chr7:72988385|72988452:72988268:-	ENSG00000106638	TBL2	A3SS	chr7:72988713:72988843:-@chr7:72988385|72988452:72988268:-	-0.02	0.07	-0.08	6.18	-0.06	1.85	0	0	0
chr7:100173328:100173405:-@chr7:100171979|100172927:100171634:-	ENSG00000077454	LRCH4	A3SS	chr7:100173328:100173405:-@chr7:100171979|100172927:100171634:-	0.17	1000000000000	0.2	1000000000000	0.03	0.15	1	1	0
chr7:92132355:92132509:-@chr7:92130987|92131393:92130821:-	ENSG00000127980	PEX1	A3SS	chr7:92132355:92132509:-@chr7:92130987|92131393:92130821:-	-0.09	0.42	-0.07	0.46	0.02	0.4	0	0	0
chr7:129665998:129666152:-@chr7:129664217|129664346:129664103:-	ENSG00000091732	ZC3HC1	A3SS	chr7:129665998:129666152:-@chr7:129664217|129664346:129664103:-	0.03	0.17	0	0.11	-0.03	0.17	0	0	0
chr7:100076417:100076902:-@chr7:100075827|100075930:100074900:-	ENSG00000166925	TSC22D4	A3SS	chr7:100076417:100076902:-@chr7:100075827|100075930:100074900:-	-0.07	3.93	-0.13	1.27434e+06	-0.06	0.46	0	1	0
chr7:73664069:73664110:-@chr7:73663448|73663550:73663342:-	ENSG00000049541	RFC2	A3SS	chr7:73664069:73664110:-@chr7:73663448|73663550:73663342:-	-0.02	0.08	-0.03	0.11	-0.01	0.04	0	0	0
chr7:100076417:100076902:-@chr7:100075082|100075827:100074900:-	ENSG00000166925	TSC22D4	A3SS	chr7:100076417:100076902:-@chr7:100075082|100075827:100074900:-	0.07	3.03	0	0.06	-0.07	2.67	0	0	0
chr7:99063752:99063824:-@chr7:99057816|99057846:99057709:-	ENSG00000241468	ATP5J2	A3SS	chr7:99063752:99063824:-@chr7:99057816|99057846:99057709:-	-0.01	0.07	-0.03	104.77	-0.02	1.49	0	0	0
chr7:99720407:99720529:+@chr7:99722055|99722137:99722254:+	ENSG00000166997	CNPY4	A3SS	chr7:99720407:99720529:+@chr7:99722055|99722137:99722254:+	0.22	3.4	-0.06	0.25	-0.28	246.66	0	0	1
chr7:128632053:128632144:-@chr7:128630154|128630256:128630015:-	ENSG00000064419	TNPO3	A3SS	chr7:128632053:128632144:-@chr7:128630154|128630256:128630015:-	-0.01	0.03	0	0	0.01	0	0	0	0
chr7:99950833:99950893:+@chr7:99950996|99951518:99951635:+	ENSG00000121716	PILRB	A3SS	chr7:99950833:99950893:+@chr7:99950996|99951518:99951635:+	-0.15	1.02	-0.15	0.92	0	0.27	0	0	0
chr7:114268595:114268732:+@chr7:114269842|114269860:114270060:+	ENSG00000128573	FOXP2	A3SS	chr7:114268595:114268732:+@chr7:114269842|114269860:114270060:+	0.08	0.25	-0.04	0.14	-0.12	1.04	0	0	0
chr7:100460303:100460449:+@chr7:100462909|100462982:100463160:+	ENSG00000146828	SLC12A9	A3SS	chr7:100460303:100460449:+@chr7:100462909|100462982:100463160:+	0.25	1.69	0.2	0.88	-0.05	0.41	0	0	0
chr7:158472652:158472777:-@chr7:158468308|158468348:158468169:-	ENSG00000146918	NCAPG2	A3SS	chr7:158472652:158472777:-@chr7:158468308|158468348:158468169:-	0.03	0.85	-0.01	0.05	-0.04	7.63	0	0	0
chr7:44113997:44114129:-@chr7:44113819|44113832:44113730:-	ENSG00000122678	POLM	A3SS	chr7:44113997:44114129:-@chr7:44113819|44113832:44113730:-	0.12	0.67	-0.16	0.72	-0.28	2.15	0	0	0
chr7:45765783:45765835:-@chr7:45764079|45765314:45763952:-	ENSG00000214765	SEPT7P2	A3SS	chr7:45765783:45765835:-@chr7:45764079|45765314:45763952:-	0.13	0.55	0.07	0.41	-0.06	0.53	0	0	0
chr7:1526261:1526410:-@chr7:1525105|1525162:1524926:-	ENSG00000164880	INTS1	A3SS	chr7:1526261:1526410:-@chr7:1525105|1525162:1524926:-	0.02	0.09	-0.01	0.04	-0.03	0.13	0	0	0
chr7:99955843:99955989:+@chr7:99956313|99956522:99956702:+	ENSG00000121716	PILRB	A3SS	chr7:99955843:99955989:+@chr7:99956313|99956522:99956702:+	-0.01	0.07	-0.07	0.76	-0.06	0.35	0	0	0
chr7:23571408:23571656:-@chr7:23561459|23562051:23561326:-	ENSG00000164548	TRA2A	A3SS	chr7:23571408:23571656:-@chr7:23561459|23562051:23561326:-	-0.03	11172.1	0.02	0.05	0.05	1000000000000	0	0	0
chr7:101813726:101813830:+@chr7:101821749|101821755:101821937:+	ENSG00000257923	CUX1	A3SS	chr7:101813726:101813830:+@chr7:101821749|101821755:101821937:+	0.08	0.37	0.17	8.5	0.09	0.97	0	0	0
chr7:128587077:128587110:+@chr7:128587284|128587332:128587589:+	ENSG00000128604	IRF5	A3SS	chr7:128587077:128587110:+@chr7:128587284|128587332:128587589:+	0.01	0.12	-0.01	0.11	-0.02	0.12	0	0	0
chr7:107575860:107576101:-@chr7:107572822|107572938:107572619:-	ENSG00000091136	LAMB1	A3SS	chr7:107575860:107576101:-@chr7:107572822|107572938:107572619:-	0.04	0.39	-0.17	0.77	-0.21	1.02	0	0	0
chr7:128864855:128865280:+@chr7:129019479|129019482:129019590:+	NA	NA	A3SS	chr7:128864855:128865280:+@chr7:129019479|129019482:129019590:+	0.06	0.3	0.05	0.23	-0.01	0.24	0	0	0
chr7:66770974:66771070:+@chr7:66773564|66773922:66774126:+	ENSG00000106610	STAG3L4	A3SS	chr7:66770974:66771070:+@chr7:66773564|66773922:66774126:+	-0.05	0.26	0.12	5.49	0.17	1372.49	0	0	1
chr7:102185153:102185223:-@chr7:102184108|102184144:102183972:-	ENSG00000168255,ENSG00000228049	POLR2J3,POLR2J2	A3SS	chr7:102185153:102185223:-@chr7:102184108|102184144:102183972:-	0.08	0.4	-0.15	0.59	-0.23	1.47	0	0	0
chr7:44056033:44056122:-@chr7:44053278|44054382:44053161:-	ENSG00000214783	POLR2J4	A3SS	chr7:44056033:44056122:-@chr7:44053278|44054382:44053161:-	0.12	2.23	-0.01	0.11	-0.13	4.54	0	0	0
chr7:98589760:98589850:+@chr7:98591161|98591215:98591360:+	ENSG00000196367	TRRAP	A3SS	chr7:98589760:98589850:+@chr7:98591161|98591215:98591360:+	0	0.16	-0.06	0.23	-0.06	0.22	0	0	0
chr7:100482544:100482661:+@chr7:100482834|100482837:100482991:+	ENSG00000087087	SRRT	A3SS	chr7:100482544:100482661:+@chr7:100482834|100482837:100482991:+	-0.1	1.01	-0.06	0.24	0.04	0.17	0	0	0
chr7:149255699:149255930:-@chr7:149250104|149250107:149249892:-	ENSG00000133624	ZNF767	A3SS	chr7:149255699:149255930:-@chr7:149250104|149250107:149249892:-	0.08	0.39	0.09	0.41	0.01	0.21	0	0	0
chr7:5792477:5792610:-@chr7:5781275|5781446:5780604:-	ENSG00000011275	RNF216	A3SS	chr7:5792477:5792610:-@chr7:5781275|5781446:5780604:-	0.1	4.19	0.19	1.01082e+09	0.09	1.6	0	1	0
chr7:40127725:40127930:+@chr7:40132384|40132564:40132836:+	ENSG00000065883	CDK13	A3SS	chr7:40127725:40127930:+@chr7:40132384|40132564:40132836:+	0.18	1000000000000	0.16	1000000000000	-0.02	0.09	1	1	0
chr7:18624904:18625145:+@chr7:18629959|18629968:18630109:+	ENSG00000048052	HDAC9	A3SS	chr7:18624904:18625145:+@chr7:18629959|18629968:18630109:+	-0.01	0.07	0.02	0.1	0.03	0.11	0	0	0
chr7:56088766:56088924:-@chr7:56087427|56087501:56087293:-	ENSG00000146733	PSPH	A3SS	chr7:56088766:56088924:-@chr7:56087427|56087501:56087293:-	-0.01	0	-0.01	0.05	0	0	0	0	0
chr7:44163110:44163169:-@chr7:44161708|44161881:44161433:-	ENSG00000106628	POLD2	A3SS	chr7:44163110:44163169:-@chr7:44161708|44161881:44161433:-	0.04	1711.17	0.02	0.1	-0.02	0.33	0	0	0
chr7:8062113:8062199:+@chr7:8095063|8095066:8095179:+	ENSG00000106415	GLCCI1	A3SS	chr7:8062113:8062199:+@chr7:8095063|8095066:8095179:+	0.12	0.68	0.09	0.33	-0.03	0.28	0	0	0
chr7:130137777:130137854:+@chr7:130137980|130138010:130138116:+	ENSG00000106484	MEST	A3SS	chr7:130137777:130137854:+@chr7:130137980|130138010:130138116:+	0.01	0.14	0.03	0.12	0.02	0.12	0	0	0
chr7:75616678:75616746:-@chr7:75616541|75616603:75616303:-	ENSG00000189077	TMEM120A	A3SS	chr7:75616678:75616746:-@chr7:75616541|75616603:75616303:-	-0.09	0.86	-0.06	0.29	0.03	0.15	0	0	0
chr7:97499090:97499125:-@chr7:97498417|97498491:97498220:-	ENSG00000070669	ASNS	A3SS	chr7:97499090:97499125:-@chr7:97498417|97498491:97498220:-	-0.14	2.72	-0.05	0.15	0.09	0.46	0	0	0
chr7:48019065:48019222:-@chr7:48018413|48018441:48018286:-	NA	NA	A3SS	chr7:48019065:48019222:-@chr7:48018413|48018441:48018286:-	0.04	0.41	0	0.03	-0.04	0.28	0	0	0
chr7:98562252:98562398:+@chr7:98563316|98563319:98563518:+	ENSG00000196367	TRRAP	A3SS	chr7:98562252:98562398:+@chr7:98563316|98563319:98563518:+	0.04	0.14	0	0.07	-0.04	0.11	0	0	0
chr7:75145043:75145153:-@chr7:75144104|75144109:75143970:-	ENSG00000127957	PMS2P3	A3SS	chr7:75145043:75145153:-@chr7:75144104|75144109:75143970:-	0.14	5.46	-0.08	0.37	-0.22	84.19	0	0	1
chr7:2419029:2419146:+@chr7:2419914|2419919:2420377:+	ENSG00000106263	EIF3B	A3SS	chr7:2419029:2419146:+@chr7:2419914|2419919:2420377:+	0.04	0.2	0.11	17497	0.07	2.9	0	0	0
chr7:102185153:102185223:-@chr7:102184108|102184149:102183972:-	ENSG00000168255,ENSG00000228049	POLR2J3,POLR2J2	A3SS	chr7:102185153:102185223:-@chr7:102184108|102184149:102183972:-	0.16	0.7	0.03	0.38	-0.13	0.46	0	0	0
chr7:150327146:150327230:-@chr7:150325600|150325810:150322464:-	ENSG00000133561	GIMAP6	A3SS	chr7:150327146:150327230:-@chr7:150325600|150325810:150322464:-	0.04	0.73	0.03	0.28	-0.01	0.05	0	0	0
chr7:149417926:149418081:+@chr7:149418471|149418474:149418626:+	ENSG00000133619	KRBA1	A3SS	chr7:149417926:149418081:+@chr7:149418471|149418474:149418626:+	0.34	4.99	-0.12	0.49	-0.46	21.96	0	0	1
chr7:26245988:26246130:+@chr7:26248013|26248086:26248175:+	ENSG00000122565	CBX3	A3SS	chr7:26245988:26246130:+@chr7:26248013|26248086:26248175:+	-0.06	197672	-0.06	195323	0	0.04	0	0	0
chr7:44116108:44116228:-@chr7:44114121|44114129:44113997:-	ENSG00000122678	POLM	A3SS	chr7:44116108:44116228:-@chr7:44114121|44114129:44113997:-	-0.22	5.55	-0.12	0.54	0.1	0.45	0	0	0
chr7:150815297:150815431:+@chr7:150815561|150815592:150815719:+	ENSG00000133612	AGAP3	A3SS	chr7:150815297:150815431:+@chr7:150815561|150815592:150815719:+	0	0.09	0.02	0.11	0.02	0.09	0	0	0
chr7:8275540:8275635:-@chr7:8272382|8272385:8272220:-	ENSG00000003147	ICA1	A3SS	chr7:8275540:8275635:-@chr7:8272382|8272385:8272220:-	-0.06	0.25	-0.1	0.36	-0.04	0.23	0	0	0
chr7:86810625:86810657:+@chr7:86811333|86811544:86811653:+	ENSG00000135164	DMTF1	A3SS	chr7:86810625:86810657:+@chr7:86811333|86811544:86811653:+	-0.21	1.2	-0.34	31.17	-0.13	0.57	0	1	0
chr7:5330755:5330868:+@chr7:5331324|5331361:5331452:+	ENSG00000164638	SLC29A4	A3SS	chr7:5330755:5330868:+@chr7:5331324|5331361:5331452:+	-0.09	0.41	-0.16	0.55	-0.07	0.48	0	0	0
chr7:44608729:44608802:-@chr7:44608591|44608604:44608502:-	ENSG00000136271	DDX56	A3SS	chr7:44608729:44608802:-@chr7:44608591|44608604:44608502:-	-0.04	0.16	-0.06	0.58	-0.02	0.08	0	0	0
chr7:98633138:98633339:-@chr7:98630735|98630744:98630660:-	ENSG00000198742	SMURF1	A3SS	chr7:98633138:98633339:-@chr7:98630735|98630744:98630660:-	0.13	0.56	0.16	1.43	0.03	0.2	0	0	0
chr7:2272507:2272583:-@chr7:2270359|2270362:2270184:-	ENSG00000002822	MAD1L1	A3SS	chr7:2272507:2272583:-@chr7:2270359|2270362:2270184:-	-0.03	0.14	-0.1	0.83	-0.07	0.31	0	0	0
chr7:44161881:44162058:-@chr7:44161708|44161794:44161433:-	ENSG00000106628	POLD2	A3SS	chr7:44161881:44162058:-@chr7:44161708|44161794:44161433:-	0.03	0.12	0.04	0.25	0.01	0.1	0	0	0
chr7:44259659:44259893:-@chr7:44259121|44259201:44258950:-	ENSG00000058404	CAMK2B	A3SS	chr7:44259659:44259893:-@chr7:44259121|44259201:44258950:-	0.18	1	-0.01	0.21	-0.19	1.09	0	0	0
chr7:140714711:140714781:-@chr7:140710417|140710460:140710219:-	ENSG00000090263	MRPS33	A3SS	chr7:140714711:140714781:-@chr7:140710417|140710460:140710219:-	-0.02	0.14	0.13	7.13	0.15	15.69	0	0	0
chr7:111846643:111846862:+@chr7:111926928|111926932:111927129:+	ENSG00000198839	ZNF277	A3SS	chr7:111846643:111846862:+@chr7:111926928|111926932:111927129:+	-0.03	0.19	-0.06	0.52	-0.03	0.09	0	0	0
chr7:99943488:99943591:+@chr7:99947354|99947422:99947510:+	ENSG00000121716	PILRB	A3SS	chr7:99943488:99943591:+@chr7:99947354|99947422:99947510:+	-0.24	51.07	-0.04	0.19	0.2	2.21	1	0	0
chr7:100457772:100457854:+@chr7:100458634|100458760:100458884:+	ENSG00000146828	SLC12A9	A3SS	chr7:100457772:100457854:+@chr7:100458634|100458760:100458884:+	-0.1	0.55	-0.14	1.97	-0.04	0.18	0	0	0
chr7:124569848:124570037:-@chr7:124569050|124569053:124568869:-	ENSG00000128513	POT1	A3SS	chr7:124569848:124570037:-@chr7:124569050|124569053:124568869:-	0.03	0.22	0.02	0.21	-0.01	0.19	0	0	0
chr7:1195089:1195220:-@chr7:1192860|1192877:1192543:-	ENSG00000178381	ZFAND2A	A3SS	chr7:1195089:1195220:-@chr7:1192860|1192877:1192543:-	0.01	0.05	0.03	0.29	0.02	0.07	0	0	0
chr7:45014773:45014826:-@chr7:45011824|45011873:45011714:-	ENSG00000136286	MYO1G	A3SS	chr7:45014773:45014826:-@chr7:45011824|45011873:45011714:-	0.08	0.98	-0.01	0.05	-0.09	3.41	0	0	0
chr7:100076417:100076902:-@chr7:100075085|100075827:100074900:-	ENSG00000166925	TSC22D4	A3SS	chr7:100076417:100076902:-@chr7:100075085|100075827:100074900:-	0.07	1.18	0.05	0.28	-0.02	0.08	0	0	0
chr7:30608449:30608605:-@chr7:30603509|30603614:30603347:-	ENSG00000196295	AC005154.6	A3SS	chr7:30608449:30608605:-@chr7:30603509|30603614:30603347:-	-0.01	0.14	0.09	0.66	0.1	0.85	0	0	0
chr7:1195089:1195220:-@chr7:1192767|1192860:1192544:-	ENSG00000178381	ZFAND2A	A3SS	chr7:1195089:1195220:-@chr7:1192767|1192860:1192544:-	0	0.1	0.08	1.12	0.08	3.52	0	0	0
chr7:102004308:102004858:+@chr7:102006421|102006465:102006523:+	NA	NA	A3SS	chr7:102004308:102004858:+@chr7:102006421|102006465:102006523:+	-0.1	1.15	0.02	0.13	0.12	3.38	0	0	0
chr7:55979309:55979761:+@chr7:55980328|55980360:55980416:+	ENSG00000249773,ENSG00000178665	MRPS17,ZNF713	A3SS	chr7:55979309:55979761:+@chr7:55980328|55980360:55980416:+	-0.37	12.07	-0.26	2.66	0.11	0.46	0	0	0
chr7:73520407:73520573:+@chr7:73521340|73521401:73521523:+	ENSG00000106683,ENSG00000269943	LIMK1	A3SS	chr7:73520407:73520573:+@chr7:73521340|73521401:73521523:+	0	0.07	0.03	0.09	0.03	0.11	0	0	0
chr7:76090972:76091153:+@chr7:76092762|76092862:76093026:+	NA	NA	A3SS	chr7:76090972:76091153:+@chr7:76092762|76092862:76093026:+	0.02	0.1	0.07	0.86	0.05	0.3	0	0	0
chr7:102004308:102004858:+@chr7:102006402|102006421:102006523:+	NA	NA	A3SS	chr7:102004308:102004858:+@chr7:102006402|102006421:102006523:+	-0.03	0.12	0.08	0.47	0.11	5.65	0	0	0
chr7:76254839:76255000:-@chr7:76247617|76247932:76247500:-	ENSG00000146707	POMZP3	A3SS	chr7:76254839:76255000:-@chr7:76247617|76247932:76247500:-	0.12	2.83	0.1	1.65	-0.02	0.16	0	0	0
chr7:87487946:87488066:-@chr7:87485666|87485704:87485607:-	ENSG00000075303	SLC25A40	A3SS	chr7:87487946:87488066:-@chr7:87485666|87485704:87485607:-	-0.01	0.07	-0.01	0.05	0	0	0	0	0
chr7:2419029:2419146:+@chr7:2419839|2419914:2420377:+	ENSG00000106263	EIF3B	A3SS	chr7:2419029:2419146:+@chr7:2419839|2419914:2420377:+	0.05	0.3	0.06	1.1	0.01	0.07	0	0	0
chr7:97484665:97484771:-@chr7:97483992|97484066:97483892:-	ENSG00000070669	ASNS	A3SS	chr7:97484665:97484771:-@chr7:97483992|97484066:97483892:-	0.04	0.18	0	0.04	-0.04	0.19	0	0	0
chr7:99049991:99050063:+@chr7:99051589|99051664:99051759:+	ENSG00000160917	CPSF4	A3SS	chr7:99049991:99050063:+@chr7:99051589|99051664:99051759:+	0	0.23	-0.18	3.16	-0.18	4.47	0	0	0
chr7:99102273:99102356:+@chr7:99103566|99103628:99104081:+	NA	NA	A3SS	chr7:99102273:99102356:+@chr7:99103566|99103628:99104081:+	-0.13	0.55	-0.38	3504.67	-0.25	4.66	0	1	0
chr7:74712531:74712617:-@chr7:74712354|74712364:74712252:-	ENSG00000189011	AC138783.12	A3SS	chr7:74712531:74712617:-@chr7:74712354|74712364:74712252:-	0.02	0.3	0.1	0.44	0.08	0.39	0	0	0
chr7:100485324:100485480:+@chr7:100485663|100485675:100485764:+	ENSG00000087087	SRRT	A3SS	chr7:100485324:100485480:+@chr7:100485663|100485675:100485764:+	0.09	375.79	0	0.07	-0.09	61.38	0	0	0
chr7:99686583:99686689:+@chr7:99686913|99686916:99687038:+	ENSG00000168090	COPS6	A3SS	chr7:99686583:99686689:+@chr7:99686913|99686916:99687038:+	0	0.05	-0.01	0.05	-0.01	0.06	0	0	0
chr7:86810625:86810657:+@chr7:86811333|86811372:86811653:+	ENSG00000135164	DMTF1	A3SS	chr7:86810625:86810657:+@chr7:86811333|86811372:86811653:+	-0.07	0.29	-0.12	0.85	-0.05	0.24	0	0	0
chr7:99751023:99751140:+@chr7:99751473|99751490:99751826:+	ENSG00000188186	LAMTOR4	A3SS	chr7:99751023:99751140:+@chr7:99751473|99751490:99751826:+	-0.01	0.03	-0.02	0.06	-0.01	0	0	0	0
chr7:8275540:8275635:-@chr7:8272363|8272385:8272220:-	ENSG00000003147	ICA1	A3SS	chr7:8275540:8275635:-@chr7:8272363|8272385:8272220:-	-0.03	0.13	0	0.06	0.03	0.18	0	0	0
chr7:128586555:128586616:+@chr7:128587077|128587332:128587589:+	ENSG00000128604	IRF5	A3SS	chr7:128586555:128586616:+@chr7:128587077|128587332:128587589:+	0.03	0.18	0.07	4.91	0.04	0.2	0	0	0
chr7:99049991:99050063:+@chr7:99051589|99051667:99051759:+	ENSG00000160917	CPSF4	A3SS	chr7:99049991:99050063:+@chr7:99051589|99051667:99051759:+	0.13	0.58	-0.2	1.41	-0.33	13.99	0	0	0
chr7:91874779:91875414:-@chr7:91874448|91874485:91874216:-	ENSG00000001631	KRIT1	A3SS	chr7:91874779:91875414:-@chr7:91874448|91874485:91874216:-	-0.21	1.11	-0.08	0.45	0.13	0.63	0	0	0
chr7:105250976:105251050:-@chr7:105248337|105248340:105245221:-	NA	NA	A3SS	chr7:105250976:105251050:-@chr7:105248337|105248340:105245221:-	-0.12	0.49	0	0.29	0.12	0.51	0	0	0
chr7:128586555:128586616:+@chr7:128587284|128587332:128587589:+	ENSG00000128604	IRF5	A3SS	chr7:128586555:128586616:+@chr7:128587284|128587332:128587589:+	-0.04	0.24	0.04	0.21	0.08	0.34	0	0	0
chr7:2281797:2281833:-@chr7:2279311|2279342:2279053:-	ENSG00000122687	FTSJ2	A3SS	chr7:2281797:2281833:-@chr7:2279311|2279342:2279053:-	-0.11	0.63	0.22	463.88	0.33	1000000000000	0	1	1
chr7:6084193:6084292:-@chr7:6082621|6082624:6082564:-	ENSG00000086232	EIF2AK1	A3SS	chr7:6084193:6084292:-@chr7:6082621|6082624:6082564:-	-0.05	0.25	0.08	0.35	0.13	2.24	0	0	0
chr7:150327146:150327230:-@chr7:150325376|150325810:150322464:-	ENSG00000133561	GIMAP6	A3SS	chr7:150327146:150327230:-@chr7:150325376|150325810:150322464:-	0.05	0.22	-0.04	0.15	-0.09	1.08	0	0	0
chr7:98991652:98991742:+@chr7:98991966|98992074:98992424:+	ENSG00000130429	ARPC1B	A3SS	chr7:98991652:98991742:+@chr7:98991966|98992074:98992424:+	0	0	0	0	0	0	0	0	0
chr7:100964952:100965093:-@chr7:100962313|100962344:100962237:-	ENSG00000128581	RABL5	A3SS	chr7:100964952:100965093:-@chr7:100962313|100962344:100962237:-	-0.02	0.11	-0.02	0.09	0	0.06	0	0	0
chr7:100176273:100176409:-@chr7:100176088|100176134:100176022:-	ENSG00000077454	LRCH4	A3SS	chr7:100176273:100176409:-@chr7:100176088|100176134:100176022:-	-0.05	0.44	-0.01	0.05	0.04	0.28	0	0	0
chr7:134878330:134878424:-@chr7:134878151|134878229:134877967:-	ENSG00000105875	WDR91	A3SS	chr7:134878330:134878424:-@chr7:134878151|134878229:134877967:-	0.01	0.06	0	0.06	-0.01	0.07	0	0	0
chr7:152055672:152055760:-@chr7:152027824|152027827:152027686:-	ENSG00000055609	MLL3	A3SS	chr7:152055672:152055760:-@chr7:152027824|152027827:152027686:-	-0.04	0.17	0.04	0.2	0.08	0.38	0	0	0
chr7:99156045:99156410:+@chr7:99158130|99158156:99158318:+	ENSG00000197343	ZNF655	A3SS	chr7:99156045:99156410:+@chr7:99158130|99158156:99158318:+	-0.05	0.18	-0.06	0.33	-0.01	0.06	0	0	0
chr7:73151892:73152065:-@chr7:73151440|73151550:73151259:-	ENSG00000106077	ABHD11	A3SS	chr7:73151892:73152065:-@chr7:73151440|73151550:73151259:-	-0.03	0.26	0.32	18.76	0.35	40.24	0	0	1
chr7:99049991:99050063:+@chr7:99051664|99051667:99051759:+	ENSG00000160917	CPSF4	A3SS	chr7:99049991:99050063:+@chr7:99051664|99051667:99051759:+	0.12	0.52	0	0.24	-0.12	0.59	0	0	0
chr7:44155365:44155492:-@chr7:44154953|44154995:44154894:-	ENSG00000106628	POLD2	A3SS	chr7:44155365:44155492:-@chr7:44154953|44154995:44154894:-	-0.01	0.04	-0.02	0.07	-0.01	0.04	0	0	0
chr7:72954212:72954382:-@chr7:72952343|72952568:72952264:-	ENSG00000106635	BCL7B	A3SS	chr7:72954212:72954382:-@chr7:72952343|72952568:72952264:-	-0.01	0	0	0	0.01	0.11	0	0	0
chr7:95041624:95041789:-@chr7:95041055|95041091:95040965:-	ENSG00000105854	PON2	A3SS	chr7:95041624:95041789:-@chr7:95041055|95041091:95040965:-	-0.02	0.14	-0.07	0.31	-0.05	0.2	0	0	0
chr7:65439513:65439691:-@chr7:65439388|65439428:65439282:-	ENSG00000169919	GUSB	A3SS	chr7:65439513:65439691:-@chr7:65439388|65439428:65439282:-	0.03	0.15	0	0.04	-0.03	0.4	0	0	0
chr7:6617221:6617351:+@chr7:6618132|6618197:6618351:+	ENSG00000136247	ZDHHC4	A3SS	chr7:6617221:6617351:+@chr7:6618132|6618197:6618351:+	-0.03	0.12	0.07	0.37	0.1	1.44	0	0	0
chr7:150555851:150556136:+@chr7:150557532|150557589:150557721:+	ENSG00000002726	ABP1	A3SS	chr7:150555851:150556136:+@chr7:150557532|150557589:150557721:+	-0.05	0.72	-0.06	2.99	-0.01	0.06	0	0	0
chr7:102985006:102985320:-@chr7:102982312|102982401:102982211:-	ENSG00000105821	DNAJC2	A3SS	chr7:102985006:102985320:-@chr7:102982312|102982401:102982211:-	-0.04	0.18	0.02	0.08	0.06	0.84	0	0	0
chr7:44156029:44156109:-@chr7:44155808|44155871:44155714:-	ENSG00000106628	POLD2	A3SS	chr7:44156029:44156109:-@chr7:44155808|44155871:44155714:-	0	0	-0.04	0.95	-0.04	37.83	0	0	0
chr7:105925987:105926772:-@chr7:105925377|105925427:105925274:-	ENSG00000105835	NAMPT	A3SS	chr7:105925987:105926772:-@chr7:105925377|105925427:105925274:-	0.07	0.41	0.08	0.4	0.01	0.06	0	0	0
chr7:5024541:5024706:+@chr7:5028665|5028694:5028808:+	ENSG00000196204,ENSG00000146587	RNF216P1,RBAK	A3SS	chr7:5024541:5024706:+@chr7:5028665|5028694:5028808:+	-0.03	0.12	-0.03	0.11	0	0.04	0	0	0
chr7:128454692:128454973:+@chr7:128455668|128455849:128455985:+	ENSG00000128596	CCDC136	A3SS	chr7:128454692:128454973:+@chr7:128455668|128455849:128455985:+	-0.17	0.79	-0.17	0.8	0	0.56	0	0	0
chr7:6617065:6617129:+@chr7:6618132|6618197:6618351:+	ENSG00000136247	ZDHHC4	A3SS	chr7:6617065:6617129:+@chr7:6618132|6618197:6618351:+	0	0.05	0.02	0.09	0.02	0.09	0	0	0
chr7:99074026:99074103:+@chr7:99075897|99077284:99079949:+	ENSG00000198556	ZNF789	A3SS	chr7:99074026:99074103:+@chr7:99075897|99077284:99079949:+	0.06	0.24	-0.04	0.18	-0.1	0.86	0	0	0
chr7:100076417:100076902:-@chr7:100075082|100075930:100074900:-	ENSG00000166925	TSC22D4	A3SS	chr7:100076417:100076902:-@chr7:100075082|100075930:100074900:-	0.06	1.71	-0.01	0.08	-0.07	20.6	0	0	0
chr7:2272507:2272583:-@chr7:2270362|2270399:2270184:-	ENSG00000002822	MAD1L1	A3SS	chr7:2272507:2272583:-@chr7:2270362|2270399:2270184:-	0.04	0.16	0.11	1.23	0.07	0.39	0	0	0
chr7:100076417:100076902:-@chr7:100075085|100075930:100074900:-	ENSG00000166925	TSC22D4	A3SS	chr7:100076417:100076902:-@chr7:100075085|100075930:100074900:-	0.05	0.34	0.02	0.09	-0.03	0.11	0	0	0
chr7:149174013:149174138:-@chr7:149172571|149172574:149169884:-	NA	NA	A3SS	chr7:149174013:149174138:-@chr7:149172571|149172574:149169884:-	0.21	7.79	0.13	0.65	-0.08	0.35	0	0	0
chr7:150327146:150327230:-@chr7:150325376|150325600:150322464:-	ENSG00000133561	GIMAP6	A3SS	chr7:150327146:150327230:-@chr7:150325376|150325600:150322464:-	-0.02	0.17	-0.09	0.4	-0.07	0.32	0	0	0
chr7:2579178:2579276:-@chr7:2578398|2578985:2577515:-	ENSG00000106009	BRAT1	A3SS	chr7:2579178:2579276:-@chr7:2578398|2578985:2577515:-	-0.03	0.13	0	0.06	0.03	0.16	0	0	0
chr7:87037353:87037550:-@chr7:87035810|87035831:87035604:-	ENSG00000005471	ABCB4	A3SS	chr7:87037353:87037550:-@chr7:87035810|87035831:87035604:-	0.09	0.42	-0.07	0.3	-0.16	24.08	0	0	1
chr7:99002485:99002576:-@chr7:99001128|99001148:99001021:-	ENSG00000106244	PDAP1	A3SS	chr7:99002485:99002576:-@chr7:99001128|99001148:99001021:-	-0.05	0.82	-0.05	1.24	0	0.04	0	0	0
chr7:99159511:99159596:+@chr7:99159972|99159991:99160117:+	ENSG00000197343	ZNF655	A3SS	chr7:99159511:99159596:+@chr7:99159972|99159991:99160117:+	0.01	0.2	0.04	0.2	0.03	0.17	0	0	0
chr7:72718744:72718859:-@chr7:72718401|72718405:72718227:-	ENSG00000130305	NSUN5	A3SS	chr7:72718744:72718859:-@chr7:72718401|72718405:72718227:-	-0.04	0.16	0.02	0.09	0.06	0.58	0	0	0
chr7:102113139:102113251:+@chr7:102113329|102113356:102113615:+	ENSG00000161036	LRWD1	A3SS	chr7:102113139:102113251:+@chr7:102113329|102113356:102113615:+	0.06	5.96	0	0	-0.06	3.07	0	0	0
chr7:135315092:135315218:+@chr7:135320312|135320329:135320405:+	ENSG00000155561	NUP205	A3SS	chr7:135315092:135315218:+@chr7:135320312|135320329:135320405:+	0.02	0.17	0	0	-0.02	0.1	0	0	0
chr7:56118831:56119268:-@chr7:56101799|56101847:56101654:-	ENSG00000146733	PSPH	A3SS	chr7:56118831:56119268:-@chr7:56101799|56101847:56101654:-	-0.14	2.68	0.03	0.13	0.17	15.3	0	0	0
chr7:76984530:76984747:-@chr7:76982958|76983012:76982889:-	ENSG00000186088	PION	A3SS	chr7:76984530:76984747:-@chr7:76982958|76983012:76982889:-	-0.06	0.21	-0.11	1.27	-0.05	0.23	0	0	0
chr7:112726377:112726542:-@chr7:112726161|112726164:112726047:-	ENSG00000164604	GPR85	A3SS	chr7:112726377:112726542:-@chr7:112726161|112726164:112726047:-	-0.15	0.63	0.01	0.25	0.16	1.41	0	0	0
chr7:112090104:112090375:+@chr7:112090563|112090633:112090837:+	ENSG00000006652	IFRD1	A3SS	chr7:112090104:112090375:+@chr7:112090563|112090633:112090837:+	0.03	0.11	0.04	0.14	0.01	0.07	0	0	0
chr7:101838787:101838883:+@chr7:101839914|101840220:101840585:+	ENSG00000257923	CUX1	A3SS	chr7:101838787:101838883:+@chr7:101839914|101840220:101840585:+	0.04	0.2	-0.13	0.8	-0.17	2.05	0	0	0
chr7:151329155:151329224:-@chr7:151292537|151292540:151292431:-	ENSG00000106617	PRKAG2	A3SS	chr7:151329155:151329224:-@chr7:151292537|151292540:151292431:-	-0.03	0.46	0.04	0.41	0.07	0.41	0	0	0
chr7:98972353:98972404:+@chr7:98974961|98974981:98975062:+	ENSG00000130429,ENSG00000241685	ARPC1B,ARPC1A	A3SS	chr7:98972353:98972404:+@chr7:98974961|98974981:98975062:+	-0.15	4.1	-0.16	10.43	-0.01	0.1	0	0	0
chr7:143904786:143904897:+@chr7:143936133|143936136:143936188:+	ENSG00000244198	RP4-545C24.1	A3SS	chr7:143904786:143904897:+@chr7:143936133|143936136:143936188:+	0.23	0.96	0.27	1.22	0.04	0.43	0	0	0
chr7:74306894:74306965:+@chr7:74310233|74310238:74310372:+	ENSG00000123965	PMS2P5	A3SS	chr7:74306894:74306965:+@chr7:74310233|74310238:74310372:+	-0.05	0.41	-0.1	0.47	-0.05	0.43	0	0	0
chr7:100076417:100076902:-@chr7:100075082|100075085:100074900:-	ENSG00000166925	TSC22D4	A3SS	chr7:100076417:100076902:-@chr7:100075082|100075085:100074900:-	-0.01	0.15	-0.08	0.44	-0.07	0.31	0	0	0
chr7:24613085:24613212:+@chr7:24663282|24663285:24663403:+	ENSG00000105926	MPP6	A3SS	chr7:24613085:24613212:+@chr7:24663282|24663285:24663403:+	0.06	0.62	0.04	0.4	-0.02	0.56	0	0	0
chr7:150065879:150066030:+@chr7:150066760|150066831:150066957:+	ENSG00000214022,ENSG00000196456	REPIN1,ZNF775	A3SS	chr7:150065879:150066030:+@chr7:150066760|150066831:150066957:+	0	0.07	-0.02	0.11	-0.02	0.08	0	0	0
chr7:7628129:7628194:+@chr7:7629036|7629044:7629194:+	ENSG00000164654	MIOS	A3SS	chr7:7628129:7628194:+@chr7:7629036|7629044:7629194:+	-0.02	0.09	-0.02	0.1	0	0.07	0	0	0
chr7:23300075:23300392:+@chr7:23306100|23306136:23306234:+	ENSG00000136235	GPNMB	A3SS	chr7:23300075:23300392:+@chr7:23306100|23306136:23306234:+	-0.01	0.11	-0.02	0.11	-0.01	0	0	0	0
chr7:21468295:21468410:+@chr7:21468907|21468941:21470461:+	ENSG00000105866	SP4	A3SS	chr7:21468295:21468410:+@chr7:21468907|21468941:21470461:+	-0.01	0.14	0.03	0.13	0.04	0.16	0	0	0
chr7:99754009:99754172:-@chr7:99753448|99753542:99753294:-	ENSG00000146826	C7orf43	A3SS	chr7:99754009:99754172:-@chr7:99753448|99753542:99753294:-	-0.01	0.18	0.25	7.33	0.26	28.63	0	0	1
chr7:56118831:56119268:-@chr7:56101796|56101799:56101654:-	ENSG00000146733	PSPH	A3SS	chr7:56118831:56119268:-@chr7:56101796|56101799:56101654:-	0.3	2.4	-0.35	2.23	-0.65	4.96304e+07	0	0	1
chr7:75156895:75157453:-@chr7:75155292|75155336:75155234:-	ENSG00000127957	PMS2P3	A3SS	chr7:75156895:75157453:-@chr7:75155292|75155336:75155234:-	-0.02	0.25	0.03	0.34	0.05	0.32	0	0	0
chr7:92777507:92777680:-@chr7:92774845|92775353:92774698:-	ENSG00000177409	SAMD9L	A3SS	chr7:92777507:92777680:-@chr7:92774845|92775353:92774698:-	-0.15	2.15	-0.02	0.16	0.13	2.31	0	0	0
chr7:98930948:98931040:+@chr7:98935804|98935806:98935908:+	ENSG00000241685	ARPC1A	A3SS	chr7:98930948:98931040:+@chr7:98935804|98935806:98935908:+	-0.01	0	0	0	0.01	0	0	0	0
chr7:99808634:99808808:+@chr7:99809058|99809061:99809162:+	ENSG00000066923	STAG3	A3SS	chr7:99808634:99808808:+@chr7:99809058|99809061:99809162:+	-0.17	0.69	0.12	0.71	0.29	1.54	0	0	0
chr7:2272507:2272583:-@chr7:2270359|2270399:2270184:-	ENSG00000002822	MAD1L1	A3SS	chr7:2272507:2272583:-@chr7:2270359|2270399:2270184:-	-0.01	0.24	-0.02	0.23	-0.01	0.2	0	0	0
chr7:100026413:100026663:+@chr7:100028238|100028653:100029312:+	NA	NA	A3SS	chr7:100026413:100026663:+@chr7:100028238|100028653:100029312:+	-0.04	0.23	-0.01	0.08	0.03	0.09	0	0	0
chr7:64275296:64275422:+@chr7:64275950|64275954:64276031:+	ENSG00000197008	ZNF138	A3SS	chr7:64275296:64275422:+@chr7:64275950|64275954:64276031:+	0.17	0.74	0.31	3.51	0.14	0.66	0	0	0
chr7:66762204:66762290:-@chr7:66760788|66760963:66760605:-	ENSG00000067601	PMS2P4	A3SS	chr7:66762204:66762290:-@chr7:66760788|66760963:66760605:-	-0.01	0.13	-0.07	0.34	-0.06	0.27	0	0	0
chr7:97872779:97872904:-@chr7:97870556|97870583:97870382:-	ENSG00000205356	TECPR1	A3SS	chr7:97872779:97872904:-@chr7:97870556|97870583:97870382:-	0.1	37.81	0.04	0.98	-0.06	0.44	0	0	0
chr7:102004308:102004858:+@chr7:102006402|102006465:102006523:+	NA	NA	A3SS	chr7:102004308:102004858:+@chr7:102006402|102006465:102006523:+	-0.06	0.28	0.25	3.31	0.31	205.68	0	0	1
chr7:98972353:98972404:+@chr7:98974961|98974981:98975078:+	ENSG00000130429,ENSG00000241685	ARPC1B,ARPC1A	A3SS	chr7:98972353:98972404:+@chr7:98974961|98974981:98975078:+	-0.18	14.97	-0.21	293.79	-0.03	0.14	0	1	0
chr7:1479561:1479721:-@chr7:1478627|1478631:1478476:-	ENSG00000164877	MICALL2	A3SS	chr7:1479561:1479721:-@chr7:1478627|1478631:1478476:-	-0.01	0.11	-0.04	0.19	-0.03	0.17	0	0	0
chr7:155537655:155538296:+@chr7:155556503|155556506:155556712:+	ENSG00000184863	RBM33	A3SS	chr7:155537655:155538296:+@chr7:155556503|155556506:155556712:+	-0.14	0.71	-0.03	0.23	0.11	0.45	0	0	0
chr7:44104507:44105116:+@chr7:44105581|44105585:44105678:+	ENSG00000239775,ENSG00000136279	AC017116.11,DBNL	A3SS	chr7:44104507:44105116:+@chr7:44105581|44105585:44105678:+	-0.07	0.32	-0.13	0.71	-0.06	0.24	0	0	0
chr7:5780604:5781275:-@chr7:5778983|5779256:5778907:-	ENSG00000011275	RNF216	A3SS	chr7:5780604:5781275:-@chr7:5778983|5779256:5778907:-	-0.02	0.13	0.04	0.98	0.06	6520.86	0	0	0
chr11:117058344:117058415:+@chr11:117059424|117059445:117059542:+	ENSG00000149577	SIDT2	A3SS	chr11:117058344:117058415:+@chr11:117059424|117059445:117059542:+	0.01	0.1	0.01	0.1	0	0.07	0	0	0
chr11:121174075:121174294:+@chr11:121175049|121175070:121175202:+	ENSG00000109929	SC5DL	A3SS	chr11:121174075:121174294:+@chr11:121175049|121175070:121175202:+	0	0	-0.01	0	-0.01	0	0	0	0
chr11:85979498:85979603:+@chr11:85987947|85988022:85988180:+	ENSG00000074266	EED	A3SS	chr11:85979498:85979603:+@chr11:85987947|85988022:85988180:+	-0.01	0.05	-0.01	0.04	0	0	0	0	0
chr11:114273550:114273637:+@chr11:114276428|114276431:114276521:+	ENSG00000076053,ENSG00000255663	RBM7,RP11-212D19.4	A3SS	chr11:114273550:114273637:+@chr11:114276428|114276431:114276521:+	0.12	1.07	0.03	0.19	-0.09	0.46	0	0	0
chr11:294099:294196:+@chr11:294267|294321:294478:+	ENSG00000142102	ATHL1	A3SS	chr11:294099:294196:+@chr11:294267|294321:294478:+	-0.04	0.15	-0.02	0.07	0.02	0.08	0	0	0
chr11:3023771:3023830:-@chr11:3023283|3023404:3023200:-	ENSG00000110619	CARS	A3SS	chr11:3023771:3023830:-@chr11:3023283|3023404:3023200:-	-0.04	0.22	-0.06	8.19	-0.02	0.06	0	0	0
chr11:62438712:62439012:-@chr11:62437487|62437637:62437354:-	ENSG00000162194	C11orf48	A3SS	chr11:62438712:62439012:-@chr11:62437487|62437637:62437354:-	0.04	0.29	-0.22	3.38	-0.26	4.37	0	0	0
chr11:71821134:71821271:-@chr11:71820974|71820986:71820633:-	ENSG00000110200	ANAPC15	A3SS	chr11:71821134:71821271:-@chr11:71820974|71820986:71820633:-	0.04	199.38	0.01	0.07	-0.03	0.17	0	0	0
chr11:64564747:64564852:-@chr11:64564640|64564664:64564576:-	ENSG00000168067	MAP4K2	A3SS	chr11:64564747:64564852:-@chr11:64564640|64564664:64564576:-	-0.02	0.15	0.03	0.15	0.05	0.25	0	0	0
chr11:64084736:64084837:-@chr11:64084604|64084619:64084530:-	ENSG00000173113	TRMT112	A3SS	chr11:64084736:64084837:-@chr11:64084604|64084619:64084530:-	0.01	0.06	-0.02	0.21	-0.03	56.33	0	0	0
chr11:75140794:75141674:-@chr11:75139671|75139695:75139487:-	ENSG00000149243	KLHL35	A3SS	chr11:75140794:75141674:-@chr11:75139671|75139695:75139487:-	0.09	0.42	0.19	1.68	0.1	0.35	0	0	0
chr11:104905834:104905840:-@chr11:104905115|104905429:104904935:-	ENSG00000137752	CASP1	A3SS	chr11:104905834:104905840:-@chr11:104905115|104905429:104904935:-	0.01	0.14	0.17	4.97	0.16	8.03	0	0	0
chr11:126142864:126142974:+@chr11:126143231|126143234:126143349:+	ENSG00000110074	FOXRED1	A3SS	chr11:126142864:126142974:+@chr11:126143231|126143234:126143349:+	0.01	0.04	0	0.05	-0.01	0.04	0	0	0
chr11:44092806:44092865:+@chr11:44094894|44094997:44095067:+	ENSG00000110455	ACCS	A3SS	chr11:44092806:44092865:+@chr11:44094894|44094997:44095067:+	-0.2	0.82	0	0.44	0.2	3.89	0	0	0
chr11:125442354:125442465:+@chr11:125445147|125445205:125445304:+	ENSG00000149547	EI24	A3SS	chr11:125442354:125442465:+@chr11:125445147|125445205:125445304:+	0.02	0.08	-0.02	0.11	-0.04	0.21	0	0	0
chr11:77835067:77835260:-@chr11:77832220|77832254:77832111:-	ENSG00000159063	ALG8	A3SS	chr11:77835067:77835260:-@chr11:77832220|77832254:77832111:-	0.01	0.04	-0.01	0.06	-0.02	0.11	0	0	0
chr11:125442354:125442465:+@chr11:125445147|125445201:125445304:+	ENSG00000149547	EI24	A3SS	chr11:125442354:125442465:+@chr11:125445147|125445201:125445304:+	-0.03	0.16	-0.09	0.62	-0.06	0.25	0	0	0
chr11:32605378:32605475:+@chr11:32608480|32608558:32608690:+	ENSG00000149100	EIF3M	A3SS	chr11:32605378:32605475:+@chr11:32608480|32608558:32608690:+	0	0	0	0	0	0	0	0	0
chr11:65769511:65769637:-@chr11:65767952|65767976:65767774:-	ENSG00000175376	EIF1AD	A3SS	chr11:65769511:65769637:-@chr11:65767952|65767976:65767774:-	0.26	342.68	0.14	1.49	-0.12	0.68	1	0	0
chr11:102219329:102219495:+@chr11:102220609|102220732:102221480:+	ENSG00000110330	BIRC2	A3SS	chr11:102219329:102219495:+@chr11:102220609|102220732:102221480:+	0.02	0.21	0.13	0.64	0.11	0.4	0	0	0
chr11:61732841:61732987:-@chr11:61732577|61732584:61732459:-	ENSG00000167996	FTH1	A3SS	chr11:61732841:61732987:-@chr11:61732577|61732584:61732459:-	0	0	0	0	0	0	0	0	0
chr11:68350511:68350597:+@chr11:68355266|68355395:68355492:+	ENSG00000110075	PPP6R3	A3SS	chr11:68350511:68350597:+@chr11:68355266|68355395:68355492:+	0.02	0.07	-0.02	0.1	-0.04	0.43	0	0	0
chr11:93474793:93474894:+@chr11:93480463|93480468:93480614:+	ENSG00000182919	C11orf54	A3SS	chr11:93474793:93474894:+@chr11:93480463|93480468:93480614:+	-0.11	0.75	0.04	0.18	0.15	5.49	0	0	0
chr11:2905229:2905364:-@chr11:2905140|2905145:2904448:-	ENSG00000129757	CDKN1C	A3SS	chr11:2905229:2905364:-@chr11:2905140|2905145:2904448:-	-0.12	1.53	-0.04	0.2	0.08	0.38	0	0	0
chr11:72528801:72528900:+@chr11:72532244|72532713:72532786:+	ENSG00000168010	ATG16L2	A3SS	chr11:72528801:72528900:+@chr11:72532244|72532713:72532786:+	0.06	0.31	-0.09	0.38	-0.15	0.9	0	0	0
chr11:3078573:3078681:-@chr11:3063486|3063560:3063395:-	ENSG00000110619	CARS	A3SS	chr11:3078573:3078681:-@chr11:3063486|3063560:3063395:-	0.01	0.06	0	0	-0.01	0.05	0	0	0
chr11:118339490:118339559:+@chr11:118342377|118344894:118345030:+	ENSG00000118058	MLL	A3SS	chr11:118339490:118339559:+@chr11:118342377|118344894:118345030:+	-0.26	16.21	-0.34	1845	-0.08	0.36	0	1	0
chr11:4141075:4141158:+@chr11:4142809|4142834:4142995:+	ENSG00000167325	RRM1	A3SS	chr11:4141075:4141158:+@chr11:4142809|4142834:4142995:+	0	0	0	0	0	0	0	0	0
chr11:62104774:62105046:+@chr11:62105362|62105466:62105639:+	NA	NA	A3SS	chr11:62104774:62105046:+@chr11:62105362|62105466:62105639:+	0.16	1.41	0.13	0.5	-0.03	0.17	0	0	0
chr11:118926782:118926879:-@chr11:118926283|118926555:118926205:-	ENSG00000149428	HYOU1	A3SS	chr11:118926782:118926879:-@chr11:118926283|118926555:118926205:-	0.08	0.34	0.05	0.28	-0.03	0.21	0	0	0
chr11:76169227:76169402:+@chr11:76170977|76170980:76171129:+	ENSG00000158636	C11orf30	A3SS	chr11:76169227:76169402:+@chr11:76170977|76170980:76171129:+	-0.1	0.41	-0.07	0.33	0.03	0.27	0	0	0
chr11:47493743:47493909:-@chr11:47492441|47493654:47487489:-	NA	NA	A3SS	chr11:47493743:47493909:-@chr11:47492441|47493654:47487489:-	0	0	-0.01	0	-0.01	0	0	0	0
chr11:65686381:65686531:-@chr11:65685686|65685689:65684283:-	ENSG00000175573	C11orf68	A3SS	chr11:65686381:65686531:-@chr11:65685686|65685689:65684283:-	0	0.19	0.06	0.28	0.06	0.3	0	0	0
chr11:67232274:67232327:-@chr11:67232132|67232167:67231819:-	NA	NA	A3SS	chr11:67232274:67232327:-@chr11:67232132|67232167:67231819:-	-0.07	0.37	-0.17	0.83	-0.1	0.36	0	0	0
chr11:65769381:65769637:-@chr11:65767877|65767976:65767774:-	ENSG00000175376	EIF1AD	A3SS	chr11:65769381:65769637:-@chr11:65767877|65767976:65767774:-	0.02	0.22	-0.16	1.4	-0.18	1.65	0	0	0
chr11:58377771:58377807:+@chr11:58378423|58378426:58378527:+	ENSG00000255073,ENSG00000186660	ZFP91-CNTF,ZFP91	A3SS	chr11:58377771:58377807:+@chr11:58378423|58378426:58378527:+	0.02	0.13	-0.01	0.11	-0.03	0.14	0	0	0
chr11:104905834:104905840:-@chr11:104905115|104905201:104904935:-	ENSG00000137752	CASP1	A3SS	chr11:104905834:104905840:-@chr11:104905115|104905201:104904935:-	0.07	0.31	0.17	14.33	0.1	0.74	0	0	0
chr11:66241208:66241396:+@chr11:66243043|66243069:66244808:+	ENSG00000174516	PELI3	A3SS	chr11:66241208:66241396:+@chr11:66243043|66243069:66244808:+	0	0.09	-0.01	0.06	-0.01	0.06	0	0	0
chr11:63669670:63669802:+@chr11:63670073|63670076:63670254:+	ENSG00000072518	MARK2	A3SS	chr11:63669670:63669802:+@chr11:63670073|63670076:63670254:+	0.07	0.55	0.1	2.5	0.03	0.14	0	0	0
chr11:67169199:67169376:-@chr11:67168670|67168703:67168539:-	ENSG00000172531	PPP1CA	A3SS	chr11:67169199:67169376:-@chr11:67168670|67168703:67168539:-	0.01	0	-0.02	5.87	-0.03	124.18	0	0	0
chr11:75115716:75115912:+@chr11:75116627|75116658:75117957:+	ENSG00000149273	RPS3	A3SS	chr11:75115716:75115912:+@chr11:75116627|75116658:75117957:+	0	0	0	0	0	0	0	0	0
chr11:72528801:72528900:+@chr11:72532593|72532713:72532786:+	ENSG00000168010	ATG16L2	A3SS	chr11:72528801:72528900:+@chr11:72532593|72532713:72532786:+	0.05	0.32	-0.04	0.25	-0.09	0.36	0	0	0
chr11:113608294:113608425:-@chr11:113607495|113607544:113607342:-	ENSG00000256850,ENSG00000086827	RP11-661I21.2,ZW10	A3SS	chr11:113608294:113608425:-@chr11:113607495|113607544:113607342:-	0.13	75.37	0.1	2.1	-0.03	0.18	1	0	0
chr11:614797:615007:-@chr11:614531|614534:614476:-	ENSG00000185507	IRF7	A3SS	chr11:614797:615007:-@chr11:614531|614534:614476:-	-0.08	0.37	-0.14	70.53	-0.06	0.33	0	1	0
chr11:67198839:67198986:+@chr11:67199824|67199827:67199963:+	ENSG00000175634	RPS6KB2	A3SS	chr11:67198839:67198986:+@chr11:67199824|67199827:67199963:+	-0.4	5.24	-0.16	0.86	0.24	1.15	0	0	0
chr11:10517117:10517280:+@chr11:10518308|10518359:10518485:+	ENSG00000133805	AMPD3	A3SS	chr11:10517117:10517280:+@chr11:10518308|10518359:10518485:+	0.01	0.13	0.02	0.13	0.01	0.06	0	0	0
chr11:124972028:124972213:-@chr11:124971152|124971199:124971097:-	ENSG00000150433	TMEM218	A3SS	chr11:124972028:124972213:-@chr11:124971152|124971199:124971097:-	-0.06	0.26	0	0.08	0.06	0.2	0	0	0
chr11:126138935:126139186:+@chr11:126141115|126141332:126141552:+	NA	NA	A3SS	chr11:126138935:126139186:+@chr11:126141115|126141332:126141552:+	0.01	0.06	0	0.06	-0.01	0.07	0	0	0
chr11:68331771:68331900:+@chr11:68334467|68334482:68334634:+	ENSG00000110075	PPP6R3	A3SS	chr11:68331771:68331900:+@chr11:68334467|68334482:68334634:+	0	0	0	0	0	0	0	0	0
chr11:65304057:65304221:+@chr11:65304457|65304508:65304599:+	ENSG00000142186	SCYL1	A3SS	chr11:65304057:65304221:+@chr11:65304457|65304508:65304599:+	-0.04	0.14	-0.1	2.55	-0.06	0.44	0	0	0
chr11:62639049:62639141:+@chr11:62644256|62644259:62644351:+	ENSG00000168003	SLC3A2	A3SS	chr11:62639049:62639141:+@chr11:62644256|62644259:62644351:+	0.06	0.47	0.07	0.44	0.01	0.37	0	0	0
chr11:65339820:65340431:+@chr11:65340834|65340873:65341669:+	ENSG00000176973	FAM89B	A3SS	chr11:65339820:65340431:+@chr11:65340834|65340873:65341669:+	0.02	0.09	0.02	0.1	0	0.07	0	0	0
chr11:47399860:47400127:-@chr11:47397280|47397283:47397184:-	ENSG00000066336	SPI1	A3SS	chr11:47399860:47400127:-@chr11:47397280|47397283:47397184:-	0.06	8.7	0.04	0.56	-0.02	0.08	0	0	0
chr11:67057793:67057917:+@chr11:67058063|67058947:67058992:+	ENSG00000172932	ANKRD13D	A3SS	chr11:67057793:67057917:+@chr11:67058063|67058947:67058992:+	-0.03	1.5	-0.01	0.06	0.02	0.16	0	0	0
chr11:82612737:82612864:+@chr11:82624325|82624329:82624428:+	ENSG00000165490	C11orf82	A3SS	chr11:82612737:82612864:+@chr11:82624325|82624329:82624428:+	0.07	0.21	0.19	2.23	0.12	0.47	0	0	0
chr11:829360:829540:+@chr11:829968|829986:830132:+	ENSG00000177685	EFCAB4A	A3SS	chr11:829360:829540:+@chr11:829968|829986:830132:+	-0.02	0.14	0.13	0.61	0.15	1.18	0	0	0
chr11:126142864:126142974:+@chr11:126143211|126143231:126143349:+	ENSG00000110074	FOXRED1	A3SS	chr11:126142864:126142974:+@chr11:126143211|126143231:126143349:+	0.01	0	0	0	-0.01	0.03	0	0	0
chr11:772427:772521:-@chr11:771426|771467:771333:-	ENSG00000177225	PDDC1	A3SS	chr11:772427:772521:-@chr11:771426|771467:771333:-	0.03	0.11	0.05	0.29	0.02	0.12	0	0	0
chr11:31616317:31616448:+@chr11:31625312|31625315:31625454:+	ENSG00000109911	ELP4	A3SS	chr11:31616317:31616448:+@chr11:31625312|31625315:31625454:+	0.06	0.3	0.01	0.11	-0.05	0.22	0	0	0
chr11:66247484:66247936:+@chr11:66249664|66249667:66249941:+	ENSG00000254986	DPP3	A3SS	chr11:66247484:66247936:+@chr11:66249664|66249667:66249941:+	-0.03	0.18	-0.12	0.81	-0.09	0.55	0	0	0
chr11:64535043:64535316:-@chr11:64534718|64534723:64534664:-	ENSG00000168066	SF1	A3SS	chr11:64535043:64535316:-@chr11:64534718|64534723:64534664:-	0.06	0.25	0.01	0.09	-0.05	0.33	0	0	0
chr11:313506:313691:+@chr11:313997|314164:314356:+	ENSG00000185885,ENSG00000185201	IFITM1,IFITM2	A3SS	chr11:313506:313691:+@chr11:313997|314164:314356:+	0.02	0.09	-0.02	0.15	-0.04	0.66	0	0	0
chr11:8705553:8705628:+@chr11:8706233|8706265:8706439:+	ENSG00000166441	RPL27A	A3SS	chr11:8705553:8705628:+@chr11:8706233|8706265:8706439:+	0	0	0	0	0	0	0	0	0
chr11:65664280:65664477:-@chr11:65661587|65661592:65661485:-	ENSG00000175592	FOSL1	A3SS	chr11:65664280:65664477:-@chr11:65661587|65661592:65661485:-	0.06	0.34	0.05	0.19	-0.01	0.18	0	0	0
chr11:95512771:95512851:-@chr11:95512118|95512121:95511986:-	ENSG00000077458	FAM76B	A3SS	chr11:95512771:95512851:-@chr11:95512118|95512121:95511986:-	-0.06	0.32	0.24	6.54	0.3	56.43	0	0	1
chr11:57194535:57194594:-@chr11:57193825|57193845:57193462:-	ENSG00000134802	SLC43A3	A3SS	chr11:57194535:57194594:-@chr11:57193825|57193845:57193462:-	-0.06	0.24	-0.1	0.5	-0.04	0.18	0	0	0
chr11:117089182:117089284:-@chr11:117079762|117079769:117079613:-	ENSG00000160613	PCSK7	A3SS	chr11:117089182:117089284:-@chr11:117079762|117079769:117079613:-	0.07	0.23	0.04	0.15	-0.03	0.11	0	0	0
chr11:8705553:8705628:+@chr11:8706233|8706370:8706439:+	ENSG00000166441	RPL27A	A3SS	chr11:8705553:8705628:+@chr11:8706233|8706370:8706439:+	0	0	0	0	0	0	0	0	0
chr11:65397822:65398075:+@chr11:65401550|65401597:65401827:+	ENSG00000197136	PCNXL3	A3SS	chr11:65397822:65398075:+@chr11:65401550|65401597:65401827:+	0.03	0.39	0.04	3.47	0.01	0.07	0	0	0
chr11:43357408:43357544:+@chr11:43363978|43363983:43366080:+	NA	NA	A3SS	chr11:43357408:43357544:+@chr11:43363978|43363983:43366080:+	0.01	0.08	-0.01	0.07	-0.02	0.1	0	0	0
chr11:67160967:67161081:+@chr11:67161162|67161194:67161261:+	ENSG00000172613	RAD9A	A3SS	chr11:67160967:67161081:+@chr11:67161162|67161194:67161261:+	-0.11	0.6	0.02	0.48	0.13	0.5	0	0	0
chr11:60145958:60146137:+@chr11:60150602|60150653:60150761:+	ENSG00000166926,ENSG00000166927	MS4A6E,MS4A7	A3SS	chr11:60145958:60146137:+@chr11:60150602|60150653:60150761:+	0	0	0	0	0	0	0	0	0
chr11:67374429:67374547:+@chr11:67374770|67374837:67375087:+	ENSG00000167792	NDUFV1	A3SS	chr11:67374429:67374547:+@chr11:67374770|67374837:67375087:+	0.09	0.5	0.2	0.87	0.11	0.45	0	0	0
chr11:14380309:14380730:-@chr11:14317401|14317419:14317314:-	ENSG00000133818	RRAS2	A3SS	chr11:14380309:14380730:-@chr11:14317401|14317419:14317314:-	-0.03	0.1	0.02	0.11	0.05	0.15	0	0	0
chr11:47430046:47430213:+@chr11:47431617|47431638:47431946:+	ENSG00000165915	SLC39A13	A3SS	chr11:47430046:47430213:+@chr11:47431617|47431638:47431946:+	0.04	0.21	-0.01	0.05	-0.05	0.54	0	0	0
chr11:504824:504996:-@chr11:502181|502249:502062:-	ENSG00000023191	RNH1	A3SS	chr11:504824:504996:-@chr11:502181|502249:502062:-	-0.02	0.06	-0.06	9.21	-0.04	0.43	0	0	0
chr11:8704749:8704812:+@chr11:8705410|8705553:8705628:+	ENSG00000166441	RPL27A	A3SS	chr11:8704749:8704812:+@chr11:8705410|8705553:8705628:+	0	0	0	0	0	0	0	0	0
chr11:47436328:47436460:+@chr11:47436590|47436611:47436710:+	ENSG00000165915	SLC39A13	A3SS	chr11:47436328:47436460:+@chr11:47436590|47436611:47436710:+	-0.18	6.34	-0.08	0.34	0.1	18.38	0	0	0
chr11:126276838:126276918:+@chr11:126277129|126277147:126277244:+	ENSG00000110080	ST3GAL4	A3SS	chr11:126276838:126276918:+@chr11:126277129|126277147:126277244:+	0	0.02	0	0	0	0	0	0	0
chr11:3400268:3400452:-@chr11:3394886|3394905:3394807:-	NA	NA	A3SS	chr11:3400268:3400452:-@chr11:3394886|3394905:3394807:-	-0.03	0.19	-0.07	0.44	-0.04	0.13	0	0	0
chr11:67264702:67264907:-@chr11:67263816|67263819:67263649:-	ENSG00000110697	PITPNM1	A3SS	chr11:67264702:67264907:-@chr11:67263816|67263819:67263649:-	0.03	0.22	0.14	1.05	0.11	2.97	0	0	0
chr11:67786242:67786362:+@chr11:67786535|67786639:67786724:+	ENSG00000006534	ALDH3B1	A3SS	chr11:67786242:67786362:+@chr11:67786535|67786639:67786724:+	0	0	0	0	0	0	0	0	0
chr11:75112684:75112777:+@chr11:75113348|75113396:75113490:+	ENSG00000149273	RPS3	A3SS	chr11:75112684:75112777:+@chr11:75113348|75113396:75113490:+	0	0	0	0	0	0	0	0	0
chr11:118984321:118984422:+@chr11:118984562|118984565:118984698:+	ENSG00000172375	C2CD2L	A3SS	chr11:118984321:118984422:+@chr11:118984562|118984565:118984698:+	0.1	0.48	0.16	1	0.06	0.25	0	0	0
chr11:28311753:28311944:+@chr11:28318300|28318344:28318478:+	ENSG00000169519	METTL15	A3SS	chr11:28311753:28311944:+@chr11:28318300|28318344:28318478:+	-0.34	46.32	-0.39	508.05	-0.05	0.33	1	1	0
chr11:33890892:33891132:-@chr11:33886363|33886475:33886148:-	ENSG00000135363	LMO2	A3SS	chr11:33890892:33891132:-@chr11:33886363|33886475:33886148:-	0.01	0.03	-0.03	1.57	-0.04	1.31	0	0	0
chr11:47270227:47270457:-@chr11:47269278|47269684:47269192:-	ENSG00000134575	ACP2	A3SS	chr11:47270227:47270457:-@chr11:47269278|47269684:47269192:-	-0.04	0.2	0.06	0.32	0.1	14.85	0	0	0
chr11:32605378:32605475:+@chr11:32608480|32608592:32608690:+	ENSG00000149100	EIF3M	A3SS	chr11:32605378:32605475:+@chr11:32608480|32608592:32608690:+	0.03	0.15	0.09	1.94	0.06	0.3	0	0	0
chr11:18111981:18112040:-@chr11:18111837|18111863:18111722:-	ENSG00000166788	SAAL1	A3SS	chr11:18111981:18112040:-@chr11:18111837|18111863:18111722:-	0.21	1.31	0.05	0.21	-0.16	0.61	0	0	0
chr11:89947186:89947343:-@chr11:89944486|89944503:89944383:-	ENSG00000110172	CHORDC1	A3SS	chr11:89947186:89947343:-@chr11:89944486|89944503:89944383:-	0	0.03	-0.01	0.11	-0.01	0.04	0	0	0
chr11:129939758:129939932:+@chr11:129979295|129979324:129979497:+	ENSG00000084234	APLP2	A3SS	chr11:129939758:129939932:+@chr11:129979295|129979324:129979497:+	0.01	0.09	0.03	0.25	0.02	0.08	0	0	0
chr11:64081711:64081839:+@chr11:64082213|64082216:64082383:+	ENSG00000173153	ESRRA	A3SS	chr11:64081711:64081839:+@chr11:64082213|64082216:64082383:+	0.02	0.06	-0.01	0.08	-0.03	0.11	0	0	0
chr11:65687814:65687933:+@chr11:65688019|65688040:65688133:+	ENSG00000175550	DRAP1	A3SS	chr11:65687814:65687933:+@chr11:65688019|65688040:65688133:+	0.01	0	0.01	0	0	0	0	0	0
chr11:118977460:118977836:+@chr11:118978085|118978223:118978406:+	ENSG00000172375	C2CD2L	A3SS	chr11:118977460:118977836:+@chr11:118978085|118978223:118978406:+	0.01	0.03	-0.04	0.21	-0.05	0.55	0	0	0
chr11:58910556:58910777:+@chr11:58910970|58913300:58913329:+	ENSG00000166801	FAM111A	A3SS	chr11:58910556:58910777:+@chr11:58910970|58913300:58913329:+	-0.09	0.35	0	0.18	0.09	0.44	0	0	0
chr11:63999902:64000086:+@chr11:64000173|64000176:64000337:+	ENSG00000110011	DNAJC4	A3SS	chr11:63999902:64000086:+@chr11:64000173|64000176:64000337:+	-0.03	0.16	0.04	0.16	0.07	10.54	0	0	0
chr11:119052803:119053054:+@chr11:119053827|119054530:119054725:+	ENSG00000160703	NLRX1	A3SS	chr11:119052803:119053054:+@chr11:119053827|119054530:119054725:+	-0.12	34.62	-0.14	110041	-0.02	0.11	1	1	0
chr11:3063395:3063486:-@chr11:3062214|3062261:3062126:-	ENSG00000110619	CARS	A3SS	chr11:3063395:3063486:-@chr11:3062214|3062261:3062126:-	0.01	0.15	-0.03	0.17	-0.04	0.19	0	0	0
chr11:46400753:46400786:+@chr11:46401004|46401019:46401118:+	ENSG00000149091	DGKZ	A3SS	chr11:46400753:46400786:+@chr11:46401004|46401019:46401118:+	-0.02	0.06	-0.02	0.06	0	0	0	0	0
chr11:120081747:120082218:+@chr11:120096370|120096454:120096504:+	ENSG00000184232	OAF	A3SS	chr11:120081747:120082218:+@chr11:120096370|120096454:120096504:+	-0.02	0.07	-0.02	0.11	0	0.04	0	0	0
chr11:66025174:66025342:+@chr11:66026018|66026055:66026293:+	ENSG00000174996	KLC2	A3SS	chr11:66025174:66025342:+@chr11:66026018|66026055:66026293:+	0.2	1.01	-0.1	0.39	-0.3	28.05	0	0	1
chr11:67374429:67374547:+@chr11:67375867|67375871:67375949:+	ENSG00000167792	NDUFV1	A3SS	chr11:67374429:67374547:+@chr11:67375867|67375871:67375949:+	0.01	0.05	0.02	1.39	0.01	0.07	0	0	0
chr11:125442354:125442465:+@chr11:125445159|125445201:125445304:+	ENSG00000149547	EI24	A3SS	chr11:125442354:125442465:+@chr11:125445159|125445201:125445304:+	-0.01	0.04	-0.02	0.08	-0.01	0.05	0	0	0
chr11:66367960:66368020:+@chr11:66372625|66372810:66372887:+	ENSG00000173992	CCS	A3SS	chr11:66367960:66368020:+@chr11:66372625|66372810:66372887:+	-0.39	2.7	-0.25	1.12	0.14	0.47	0	0	0
chr11:124615399:124615625:+@chr11:124615858|124615861:124615878:+	ENSG00000154146	NRGN	A3SS	chr11:124615399:124615625:+@chr11:124615858|124615861:124615878:+	0.13	0.66	0.18	0.89	0.05	0.27	0	0	0
chr11:63713312:63713407:+@chr11:63714197|63714423:63714475:+	ENSG00000110583	NAA40	A3SS	chr11:63713312:63713407:+@chr11:63714197|63714423:63714475:+	0.12	0.46	0.12	0.6	0	0.32	0	0	0
chr11:67811599:67811811:+@chr11:67812425|67812514:67812569:+	ENSG00000110719	TCIRG1	A3SS	chr11:67811599:67811811:+@chr11:67812425|67812514:67812569:+	0.01	0.06	0.01	0.04	0	0	0	0	0
chr11:63719879:63720037:+@chr11:63720131|63720228:63720311:+	ENSG00000110583	NAA40	A3SS	chr11:63719879:63720037:+@chr11:63720131|63720228:63720311:+	0.01	0.06	-0.03	0.14	-0.04	0.57	0	0	0
chr11:45970437:45970497:-@chr11:45967554|45967649:45967391:-	ENSG00000135365	PHF21A	A3SS	chr11:45970437:45970497:-@chr11:45967554|45967649:45967391:-	0.01	0.04	0	0.03	-0.01	0.05	0	0	0
chr11:117857106:117857249:+@chr11:117857322|117857399:117857528:+	ENSG00000110324	IL10RA	A3SS	chr11:117857106:117857249:+@chr11:117857322|117857399:117857528:+	-0.05	0.34	0.01	0.42	0.06	0.26	0	0	0
chr11:212416:212511:+@chr11:212597|212615:212759:+	ENSG00000177963	RIC8A	A3SS	chr11:212416:212511:+@chr11:212597|212615:212759:+	-0.02	0.08	-0.01	0.06	0.01	0.03	0	0	0
chr11:47493743:47493909:-@chr11:47490443|47492441:47487489:-	NA	NA	A3SS	chr11:47493743:47493909:-@chr11:47490443|47492441:47487489:-	-0.01	0	0	0	0.01	0	0	0	0
chr11:58913300:58913329:+@chr11:58916270|58916309:58916426:+	ENSG00000166801	FAM111A	A3SS	chr11:58913300:58913329:+@chr11:58916270|58916309:58916426:+	-0.09	0.53	0.08	0.4	0.17	26.79	0	0	1
chr11:63276025:63276113:+@chr11:63276247|63276250:63276463:+	ENSG00000133317	LGALS12	A3SS	chr11:63276025:63276113:+@chr11:63276247|63276250:63276463:+	-0.01	0.75	-0.07	0.32	-0.06	0.69	0	0	0
chr11:72528801:72528900:+@chr11:72532244|72532593:72532786:+	ENSG00000168010	ATG16L2	A3SS	chr11:72528801:72528900:+@chr11:72532244|72532593:72532786:+	0.11	0.51	-0.13	0.82	-0.24	24	0	0	1
chr11:64135604:64135732:+@chr11:64135940|64135958:64136073:+	ENSG00000162302	RPS6KA4	A3SS	chr11:64135604:64135732:+@chr11:64135940|64135958:64136073:+	0.02	0.12	0.06	0.9	0.04	0.18	0	0	0
chr11:67070919:67071162:+@chr11:67071520|67071589:67071626:+	ENSG00000172830	SSH3	A3SS	chr11:67070919:67071162:+@chr11:67071520|67071589:67071626:+	-0.06	0.33	-0.09	2.7	-0.03	0.33	0	0	0
chr11:94180385:94180604:-@chr11:94179056|94179059:94178976:-	ENSG00000020922	MRE11A	A3SS	chr11:94180385:94180604:-@chr11:94179056|94179059:94178976:-	-0.01	0.16	0.06	0.24	0.07	0.29	0	0	0
chr11:17097001:17097170:-@chr11:17096710|17096744:17096644:-	ENSG00000110700	RPS13	A3SS	chr11:17097001:17097170:-@chr11:17096710|17096744:17096644:-	0	0	0	0	0	0	0	0	0
chr11:63999343:63999436:+@chr11:63999902|63999982:64000086:+	ENSG00000110011	DNAJC4	A3SS	chr11:63999343:63999436:+@chr11:63999902|63999982:64000086:+	0.03	0.13	0.02	0.1	-0.01	0.05	0	0	0
chr11:67208596:67208715:-@chr11:67207910|67207955:67207806:-	ENSG00000172725	CORO1B	A3SS	chr11:67208596:67208715:-@chr11:67207910|67207955:67207806:-	0.01	0.05	0	0	-0.01	0.05	0	0	0
chr11:93232442:93232514:-@chr11:93212435|93212450:93211638:-	ENSG00000166002	C11orf75	A3SS	chr11:93232442:93232514:-@chr11:93212435|93212450:93211638:-	0.03	0.15	0.05	0.26	0.02	0.1	0	0	0
chr11:65731986:65732041:+@chr11:65732522|65732563:65732689:+	ENSG00000175467	SART1	A3SS	chr11:65731986:65732041:+@chr11:65732522|65732563:65732689:+	-0.01	0.05	0	0.04	0.01	0.03	0	0	0
chr11:2997254:2997353:-@chr11:2993473|2993509:2993332:-	ENSG00000205531	NAP1L4	A3SS	chr11:2997254:2997353:-@chr11:2993473|2993509:2993332:-	-0.04	0.88	-0.05	345.58	-0.01	0.04	0	0	0
chr11:47196566:47196649:-@chr11:47195391|47195433:47195310:-	ENSG00000149182	ARFGAP2	A3SS	chr11:47196566:47196649:-@chr11:47195391|47195433:47195310:-	-0.05	0.32	-0.05	0.33	0	0.06	0	0	0
chr11:63448922:63449250:+@chr11:63486174|63486453:63488504:+	ENSG00000133318	RTN3	A3SS	chr11:63448922:63449250:+@chr11:63486174|63486453:63488504:+	-0.05	0.57	-0.03	0.13	0.02	0.11	0	0	0
chr11:407817:407957:-@chr11:407534|407568:407425:-	ENSG00000185187	SIGIRR	A3SS	chr11:407817:407957:-@chr11:407534|407568:407425:-	0.07	0.26	0.14	2.34	0.07	0.36	0	0	0
chr11:71155901:71156004:-@chr11:71155165|71155261:71155039:-	ENSG00000172893	DHCR7	A3SS	chr11:71155901:71156004:-@chr11:71155165|71155261:71155039:-	0	0.03	0	0.05	0	0.04	0	0	0
chr11:57505080:57505140:+@chr11:57505258|57505308:57505498:+	ENSG00000213593,ENSG00000254462	TMX2,TMX2-CTNND1	A3SS	chr11:57505080:57505140:+@chr11:57505258|57505308:57505498:+	0.34	19.75	0.16	1.12	-0.18	0.96	0	0	0
chr11:111711378:111711532:-@chr11:111709101|111709122:111708972:-	ENSG00000086848,ENSG00000258529	ALG9	A3SS	chr11:111711378:111711532:-@chr11:111709101|111709122:111708972:-	-0.13	0.8	0.02	0.23	0.15	0.96	0	0	0
chr11:77850540:77850699:-@chr11:77838482|77838485:77838404:-	ENSG00000159063	ALG8	A3SS	chr11:77850540:77850699:-@chr11:77838482|77838485:77838404:-	0	0.03	-0.02	0.19	-0.02	0.4	0	0	0
chr11:125442354:125442465:+@chr11:125445201|125445205:125445304:+	ENSG00000149547	EI24	A3SS	chr11:125442354:125442465:+@chr11:125445201|125445205:125445304:+	0.03	0.4	-0.02	0.28	-0.05	0.44	0	0	0
chr11:614174:614399:-@chr11:613865|614037:613785:-	ENSG00000185507	IRF7	A3SS	chr11:614174:614399:-@chr11:613865|614037:613785:-	-0.32	16.12	-0.25	38.64	0.07	0.33	0	1	0
chr11:8704749:8704812:+@chr11:8705508|8705553:8705628:+	ENSG00000166441	RPL27A	A3SS	chr11:8704749:8704812:+@chr11:8705508|8705553:8705628:+	0	0	0	0	0	0	0	0	0
chr11:65769381:65769637:-@chr11:65767877|65767947:65767774:-	ENSG00000175376	EIF1AD	A3SS	chr11:65769381:65769637:-@chr11:65767877|65767947:65767774:-	-0.08	0.34	-0.33	136.95	-0.25	5.06	0	1	0
chr11:93462600:93462696:+@chr11:93462777|93462780:93462947:+	ENSG00000166004	KIAA1731	A3SS	chr11:93462600:93462696:+@chr11:93462777|93462780:93462947:+	-0.06	0.26	-0.09	0.38	-0.03	0.18	0	0	0
chr11:62378897:62379068:-@chr11:62378816|62378819:62378559:-	ENSG00000149499	EML3	A3SS	chr11:62378897:62379068:-@chr11:62378816|62378819:62378559:-	-0.1	0.72	-0.02	0.16	0.08	0.5	0	0	0
chr11:116729981:116730320:-@chr11:116729235|116729415:116728526:-	ENSG00000160584	SIK3	A3SS	chr11:116729981:116730320:-@chr11:116729235|116729415:116728526:-	0.11	1.22	0.02	0.11	-0.09	0.88	0	0	0
chr11:129755330:129755504:-@chr11:129754741|129754777:129754640:-	ENSG00000170322	NFRKB	A3SS	chr11:129755330:129755504:-@chr11:129754741|129754777:129754640:-	0.04	0.17	0.04	0.16	0	0.11	0	0	0
chr11:61161356:61161448:+@chr11:61165200|61165246:61165447:+	ENSG00000187049	TMEM216	A3SS	chr11:61161356:61161448:+@chr11:61165200|61165246:61165447:+	-0.06	0.65	0	0.09	0.06	0.78	0	0	0
chr11:6501202:6501298:-@chr11:6500488|6500587:6500370:-	ENSG00000132254	ARFIP2	A3SS	chr11:6501202:6501298:-@chr11:6500488|6500587:6500370:-	0.01	0.05	-0.01	0.05	-0.02	0.42	0	0	0
chr11:6624634:6624880:-@chr11:6623445|6623494:6623082:-	NA	NA	A3SS	chr11:6624634:6624880:-@chr11:6623445|6623494:6623082:-	-0.04	0.15	-0.07	0.31	-0.03	0.11	0	0	0
chr11:77108072:77108138:-@chr11:77103583|77103586:77103376:-	ENSG00000149269	PAK1	A3SS	chr11:77108072:77108138:-@chr11:77103583|77103586:77103376:-	0.39	6.7	0.11	0.46	-0.28	1.85	0	0	0
chr11:232983:233215:-@chr11:230552|230641:230452:-	ENSG00000142082	SIRT3	A3SS	chr11:232983:233215:-@chr11:230552|230641:230452:-	-0.05	0.32	-0.07	1.06	-0.02	0.06	0	0	0
chr11:124972630:124972705:-@chr11:124972213|124972247:124972028:-	ENSG00000150433	TMEM218	A3SS	chr11:124972630:124972705:-@chr11:124972213|124972247:124972028:-	-0.02	0.19	-0.08	0.39	-0.06	0.24	0	0	0
chr11:57298131:57298232:-@chr11:57297707|57297766:57297592:-	ENSG00000134809	TIMM10	A3SS	chr11:57298131:57298232:-@chr11:57297707|57297766:57297592:-	-0.02	0.11	0.01	0.05	0.03	0.38	0	0	0
chr11:61100654:61100801:+@chr11:61101021|61102092:61102203:+	NA	NA	A3SS	chr11:61100654:61100801:+@chr11:61101021|61102092:61102203:+	0.01	0.05	0.06	0.88	0.05	0.92	0	0	0
chr11:47281342:47281530:+@chr11:47281960|47282102:47282226:+	ENSG00000025434	NR1H3	A3SS	chr11:47281342:47281530:+@chr11:47281960|47282102:47282226:+	0.02	0.07	0.01	0.05	-0.01	0.04	0	0	0
chr11:125442354:125442465:+@chr11:125445159|125445205:125445304:+	ENSG00000149547	EI24	A3SS	chr11:125442354:125442465:+@chr11:125445159|125445205:125445304:+	0.01	0	0	0	-0.01	0	0	0	0
chr11:65359271:65359344:+@chr11:65359431|65359447:65359561:+	ENSG00000173442	EHBP1L1	A3SS	chr11:65359271:65359344:+@chr11:65359431|65359447:65359561:+	-0.03	0.09	-0.01	0.06	0.02	0.08	0	0	0
chr11:65305280:65305351:+@chr11:65305438|65305475:65305653:+	ENSG00000142186	SCYL1	A3SS	chr11:65305280:65305351:+@chr11:65305438|65305475:65305653:+	0	0.05	-0.07	2.04	-0.07	3.33	0	0	0
chr11:61069729:61069831:-@chr11:61068404|61068408:61068281:-	ENSG00000167986	DDB1	A3SS	chr11:61069729:61069831:-@chr11:61068404|61068408:61068281:-	0.01	0	0.01	0	0	0	0	0	0
chr11:126279163:126279306:+@chr11:126283292|126283400:126283543:+	ENSG00000110080	ST3GAL4	A3SS	chr11:126279163:126279306:+@chr11:126283292|126283400:126283543:+	0	0	-0.01	0.05	-0.01	0	0	0	0
chr11:755879:756002:+@chr11:758950|759009:759057:+	ENSG00000177156	TALDO1	A3SS	chr11:755879:756002:+@chr11:758950|759009:759057:+	0	0	0.01	0	0.01	0.12	0	0	0
chr11:65984166:65984246:+@chr11:65987016|65987217:65987276:+	ENSG00000175115	PACS1	A3SS	chr11:65984166:65984246:+@chr11:65987016|65987217:65987276:+	-0.01	0.05	0.1	0.22	0.11	0.22	0	0	0
chr11:62444990:62445106:-@chr11:62444111|62444477:62443972:-	ENSG00000162191	UBXN1	A3SS	chr11:62444990:62445106:-@chr11:62444111|62444477:62443972:-	-0.06	0.43	-0.05	0.37	0.01	0.07	0	0	0
chr11:65729160:65729564:+@chr11:65731477|65731545:65731602:+	ENSG00000175467	SART1	A3SS	chr11:65729160:65729564:+@chr11:65731477|65731545:65731602:+	0.01	0.03	0.02	0.13	0.01	0.05	0	0	0
chr11:62439036:62439241:-@chr11:62437487|62437513:62437354:-	ENSG00000162194	C11orf48	A3SS	chr11:62439036:62439241:-@chr11:62437487|62437513:62437354:-	0.25	2.93	0.08	0.35	-0.17	1.04	0	0	0
chr11:71932220:71932355:+@chr11:71932514|71932577:71932994:+	ENSG00000165457	FOLR2	A3SS	chr11:71932220:71932355:+@chr11:71932514|71932577:71932994:+	0.1	0.37	0.08	0.28	-0.02	0.19	0	0	0
chr11:124972533:124972705:-@chr11:124972213|124972247:124972028:-	ENSG00000150433	TMEM218	A3SS	chr11:124972533:124972705:-@chr11:124972213|124972247:124972028:-	0.18	0.91	0.29	9.19	0.11	0.49	0	0	0
chr11:124669767:124670299:-@chr11:124644714|124644870:124644615:-	ENSG00000120458	MSANTD2	A3SS	chr11:124669767:124670299:-@chr11:124644714|124644870:124644615:-	-0.18	0.99	-0.05	0.35	0.13	0.57	0	0	0
chr11:13391165:13391314:+@chr11:13393710|13393713:13393956:+	ENSG00000133794	ARNTL	A3SS	chr11:13391165:13391314:+@chr11:13393710|13393713:13393956:+	-0.05	0.23	-0.05	0.23	0	0.16	0	0	0
chr11:46113734:46113774:-@chr11:46112117|46112132:46112006:-	ENSG00000135365	PHF21A	A3SS	chr11:46113734:46113774:-@chr11:46112117|46112132:46112006:-	0.06	0.35	-0.02	0.23	-0.08	0.35	0	0	0
chr11:120918237:120918376:+@chr11:120924260|120924339:120924441:+	ENSG00000154114	TBCEL	A3SS	chr11:120918237:120918376:+@chr11:120924260|120924339:120924441:+	0	0.18	-0.05	0.23	-0.05	0.22	0	0	0
chr11:64135604:64135732:+@chr11:64135940|64135961:64136073:+	ENSG00000162302	RPS6KA4	A3SS	chr11:64135604:64135732:+@chr11:64135940|64135961:64136073:+	-0.11	1.91	0.05	0.19	0.16	458.14	0	0	1
chr11:65305438:65305653:+@chr11:65305741|65305913:65306175:+	ENSG00000142186	SCYL1	A3SS	chr11:65305438:65305653:+@chr11:65305741|65305913:65306175:+	0.09	9.84	0.08	2.81	-0.01	0.08	0	0	0
chr11:67352609:67352712:+@chr11:67353575|67353860:67354124:+	ENSG00000084207	GSTP1	A3SS	chr11:67352609:67352712:+@chr11:67353575|67353860:67354124:+	0	0	0.01	0.26	0.01	0	0	0	0
chr11:47280731:47280810:+@chr11:47281337|47281342:47281530:+	ENSG00000025434	NR1H3	A3SS	chr11:47280731:47280810:+@chr11:47281337|47281342:47281530:+	-0.14	1.19	0.05	0.26	0.19	19.34	0	0	0
chr11:65305741:65305795:+@chr11:65305913|65305918:65306175:+	ENSG00000142186	SCYL1	A3SS	chr11:65305741:65305795:+@chr11:65305913|65305918:65306175:+	0	0.04	-0.01	0.05	-0.01	0.04	0	0	0
chr11:118944510:118944661:+@chr11:118947529|118947607:118947793:+	ENSG00000160695	VPS11	A3SS	chr11:118944510:118944661:+@chr11:118947529|118947607:118947793:+	0.01	0	0.01	0.06	0	0	0	0	0
chr11:46400007:46400050:+@chr11:46400444|46400541:46400661:+	ENSG00000149091	DGKZ	A3SS	chr11:46400007:46400050:+@chr11:46400444|46400541:46400661:+	-0.09	0.6	0.11	0.47	0.2	65.78	0	0	1
chr11:67766989:67767150:-@chr11:67766775|67766845:67766643:-	ENSG00000110057	UNC93B1	A3SS	chr11:67766989:67767150:-@chr11:67766775|67766845:67766643:-	0	0	0.02	0.12	0.02	73.34	0	0	0
chr11:57193462:57193825:-@chr11:57193143|57193182:57193014:-	ENSG00000134802	SLC43A3	A3SS	chr11:57193462:57193825:-@chr11:57193143|57193182:57193014:-	0.03	0.17	-0.01	0.07	-0.04	17.96	0	0	0
chr11:65824309:65824426:+@chr11:65824737|65824740:65824846:+	ENSG00000087365	SF3B2	A3SS	chr11:65824309:65824426:+@chr11:65824737|65824740:65824846:+	-0.03	0.13	-0.02	0.12	0.01	0.05	0	0	0
chr11:8643192:8643366:-@chr11:8642784|8642868:8642579:-	ENSG00000166436	TRIM66	A3SS	chr11:8643192:8643366:-@chr11:8642784|8642868:8642579:-	-0.2	0.92	0.04	0.44	0.24	2.16	0	0	0
chr11:47493743:47493909:-@chr11:47490443|47493654:47487489:-	NA	NA	A3SS	chr11:47493743:47493909:-@chr11:47490443|47493654:47487489:-	0	0	0	0	0	0	0	0	0
chr11:95523625:95523907:+@chr11:95532396|95532401:95532552:+	ENSG00000166037	CEP57	A3SS	chr11:95523625:95523907:+@chr11:95532396|95532401:95532552:+	0	0	-0.01	0.03	-0.01	0.03	0	0	0
chr11:114272420:114272582:+@chr11:114273550|114273554:114273637:+	ENSG00000076053,ENSG00000255663	RBM7,RP11-212D19.4	A3SS	chr11:114272420:114272582:+@chr11:114273550|114273554:114273637:+	-0.02	0.06	-0.03	0.59	-0.01	0.06	0	0	0
chr11:62591638:62591759:-@chr11:62575100|62575138:62574332:-	NA	NA	A3SS	chr11:62591638:62591759:-@chr11:62575100|62575138:62574332:-	0.02	0.07	0.02	0.13	0	0.06	0	0	0
chr11:71822458:71822542:-@chr11:71822327|71822332:71822203:-	ENSG00000110200	ANAPC15	A3SS	chr11:71822458:71822542:-@chr11:71822327|71822332:71822203:-	0.02	0.18	0.1	0.53	0.08	0.33	0	0	0
chr11:8728632:8728772:-@chr11:8724267|8725158:8724119:-	ENSG00000166444	ST5	A3SS	chr11:8728632:8728772:-@chr11:8724267|8725158:8724119:-	-0.1	2.07	-0.08	0.33	0.02	0.1	0	0	0
chr11:126160698:126160856:+@chr11:126161168|126161320:126161464:+	ENSG00000150455	TIRAP	A3SS	chr11:126160698:126160856:+@chr11:126161168|126161320:126161464:+	0.15	1.44	0.08	0.43	-0.07	0.27	0	0	0
chr11:57194535:57194594:-@chr11:57194125|57194223:57194061:-	ENSG00000134802	SLC43A3	A3SS	chr11:57194535:57194594:-@chr11:57194125|57194223:57194061:-	0.05	0.67	0.13	40.44	0.08	0.35	0	1	0
chr11:104825474:104825728:-@chr11:104822732|104822790:104822623:-	ENSG00000196954	CASP4	A3SS	chr11:104825474:104825728:-@chr11:104822732|104822790:104822623:-	-0.01	0	-0.01	0.16	0	0	0	0	0
chr11:47196566:47196649:-@chr11:47195433|47195466:47195310:-	ENSG00000149182	ARFGAP2	A3SS	chr11:47196566:47196649:-@chr11:47195433|47195466:47195310:-	0.22	1.15	-0.27	2.46	-0.49	30.88	0	0	1
chr11:47498849:47498977:-@chr11:47498508|47498511:47498398:-	ENSG00000149187	CELF1	A3SS	chr11:47498849:47498977:-@chr11:47498508|47498511:47498398:-	0.04	0.18	0.1	2.26	0.06	0.28	0	0	0
chr11:46772896:46773084:-@chr11:46772805|46772826:46772668:-	ENSG00000175216	CKAP5	A3SS	chr11:46772896:46773084:-@chr11:46772805|46772826:46772668:-	0	0	-0.02	0.14	-0.02	0.09	0	0	0
chr11:6411644:6412146:+@chr11:6412614|6412617:6413386:+	NA	NA	A3SS	chr11:6411644:6412146:+@chr11:6412614|6412617:6413386:+	0.04	0.14	0.01	0.08	-0.03	0.11	0	0	0
chr11:771333:771426:-@chr11:771104|771212:770993:-	ENSG00000177225	PDDC1	A3SS	chr11:771333:771426:-@chr11:771104|771212:770993:-	0.09	2.33	0.08	3.57	-0.01	0.1	0	0	0
chr11:64692143:64692500:+@chr11:64692943|64693320:64693405:+	ENSG00000068971	PPP2R5B	A3SS	chr11:64692143:64692500:+@chr11:64692943|64693320:64693405:+	0.08	0.31	0.13	0.71	0.05	0.29	0	0	0
chr11:77820488:77820627:-@chr11:77817958|77817992:77817853:-	ENSG00000159063	ALG8	A3SS	chr11:77820488:77820627:-@chr11:77817958|77817992:77817853:-	0.03	0.19	0.01	0.06	-0.02	0.08	0	0	0
chr11:134131169:134131266:+@chr11:134131501|134131632:134131784:+	ENSG00000151498	ACAD8	A3SS	chr11:134131169:134131266:+@chr11:134131501|134131632:134131784:+	-0.06	0.26	-0.05	0.19	0.01	0.05	0	0	0
chr11:60785231:60785485:+@chr11:60785761|60786726:60787846:+	ENSG00000013725	CD6	A3SS	chr11:60785231:60785485:+@chr11:60785761|60786726:60787846:+	0.03	0.15	0.23	47.33	0.2	5.48	0	1	0
chr11:208530:208938:+@chr11:209175|209271:209318:+	ENSG00000177963	RIC8A	A3SS	chr11:208530:208938:+@chr11:209175|209271:209318:+	0.04	0.4	-0.01	0.05	-0.05	1.01	0	0	0
chr11:64109766:64109847:+@chr11:64109974|64109994:64110152:+	ENSG00000168071	CCDC88B	A3SS	chr11:64109766:64109847:+@chr11:64109974|64109994:64110152:+	0.01	0.09	0.04	0.14	0.03	0.12	0	0	0
chr11:62599426:62599563:-@chr11:62598582|62598734:62598491:-	NA	NA	A3SS	chr11:62599426:62599563:-@chr11:62598582|62598734:62598491:-	0	0.06	-0.01	0.08	-0.01	0.07	0	0	0
chr11:86017287:86017524:+@chr11:86048298|86048421:86048572:+	ENSG00000149196	C11orf73	A3SS	chr11:86017287:86017524:+@chr11:86048298|86048421:86048572:+	-0.01	0	-0.01	0	0	0	0	0	0
chr11:65769511:65769637:-@chr11:65767877|65767952:65767774:-	ENSG00000175376	EIF1AD	A3SS	chr11:65769511:65769637:-@chr11:65767877|65767952:65767774:-	-0.06	0.31	-0.16	1.07	-0.1	0.36	0	0	0
chr11:126126462:126126747:+@chr11:126131320|126131323:126131379:+	ENSG00000197798	FAM118B	A3SS	chr11:126126462:126126747:+@chr11:126131320|126131323:126131379:+	-0.01	0.24	0.09	0.41	0.1	0.42	0	0	0
chr11:62562407:62562479:-@chr11:62561870|62561912:62561730:-	ENSG00000162231	NXF1	A3SS	chr11:62562407:62562479:-@chr11:62561870|62561912:62561730:-	-0.01	0.16	0.09	0.54	0.1	1.36	0	0	0
chr11:61734784:61735103:-@chr11:61732987|61733049:61732841:-	ENSG00000167996	FTH1	A3SS	chr11:61734784:61735103:-@chr11:61732987|61733049:61732841:-	-0.01	0	0	0	0.01	0	0	0	0
chr11:63755809:63755870:+@chr11:63756099|63756126:63756224:+	ENSG00000167770	OTUB1	A3SS	chr11:63755809:63755870:+@chr11:63756099|63756126:63756224:+	0	0	0.02	0.17	0.02	0.29	0	0	0
chr11:68039325:68039469:-@chr11:68035719|68035746:68035522:-	ENSG00000171067	C11orf24	A3SS	chr11:68039325:68039469:-@chr11:68035719|68035746:68035522:-	0	0.03	-0.01	0.03	-0.01	0.04	0	0	0
chr11:64897723:64897851:-@chr11:64897644|64897647:64897474:-	ENSG00000162298	SYVN1	A3SS	chr11:64897723:64897851:-@chr11:64897644|64897647:64897474:-	-0.08	0.33	-0.12	0.74	-0.04	0.18	0	0	0
chr11:68350511:68350597:+@chr11:68355266|68355413:68355492:+	ENSG00000110075	PPP6R3	A3SS	chr11:68350511:68350597:+@chr11:68355266|68355413:68355492:+	-0.01	0.43	-0.08	0.4	-0.07	0.45	0	0	0
chr11:47282792:47283000:+@chr11:47283098|47283470:47283569:+	ENSG00000025434	NR1H3	A3SS	chr11:47282792:47283000:+@chr11:47283098|47283470:47283569:+	0.06	0.27	-0.1	0.53	-0.16	2.59	0	0	0
chr11:605119:605300:+@chr11:605605|605608:605724:+	ENSG00000070047	PHRF1	A3SS	chr11:605119:605300:+@chr11:605605|605608:605724:+	-0.01	0.1	0.08	1.6	0.09	2.21	0	0	0
chr11:984645:984753:+@chr11:985432|985435:985582:+	ENSG00000183020	AP2A2	A3SS	chr11:984645:984753:+@chr11:985432|985435:985582:+	-0.05	0.2	-0.02	0.13	0.03	0.11	0	0	0
chr11:18108413:18108601:-@chr11:18105275|18105278:18105082:-	ENSG00000166788	SAAL1	A3SS	chr11:18108413:18108601:-@chr11:18105275|18105278:18105082:-	0.03	0.15	0.11	10.18	0.08	0.52	0	0	0
chr11:65639441:65639489:-@chr11:65638834|65638880:65638628:-	ENSG00000172638	EFEMP2	A3SS	chr11:65639441:65639489:-@chr11:65638834|65638880:65638628:-	0.08	2.66	0.01	0.05	-0.07	4.63	0	0	0
chr11:65769381:65769637:-@chr11:65767947|65767952:65767774:-	ENSG00000175376	EIF1AD	A3SS	chr11:65769381:65769637:-@chr11:65767947|65767952:65767774:-	0.07	0.36	0.2	3.75	0.13	0.53	0	0	0
chr11:67375867:67375949:+@chr11:67376023|67376031:67376193:+	ENSG00000167792	NDUFV1	A3SS	chr11:67375867:67375949:+@chr11:67376023|67376031:67376193:+	-0.01	0.19	-0.01	0.22	0	0	0	0	0
chr11:66247484:66247936:+@chr11:66249651|66249664:66249941:+	ENSG00000254986	DPP3	A3SS	chr11:66247484:66247936:+@chr11:66249651|66249664:66249941:+	-0.06	0.51	-0.03	0.13	0.03	0.16	0	0	0
chr11:46389552:46389629:+@chr11:46390914|46391044:46391100:+	ENSG00000149091	DGKZ	A3SS	chr11:46389552:46389629:+@chr11:46390914|46391044:46391100:+	0.1	1000000000000	0.11	6773.87	0.01	0.09	0	0	0
chr11:65430297:65430443:-@chr11:65429676|65429818:65429650:-	ENSG00000173039	RELA	A3SS	chr11:65430297:65430443:-@chr11:65429676|65429818:65429650:-	0.01	0.05	0.01	0.05	0	0	0	0	0
chr11:104905834:104905840:-@chr11:104905201|104905429:104904935:-	ENSG00000137752	CASP1	A3SS	chr11:104905834:104905840:-@chr11:104905201|104905429:104904935:-	0.01	0.08	0.03	1.07	0.02	0.08	0	0	0
chr11:67077239:67077439:+@chr11:67077537|67077635:67077810:+	ENSG00000172830	SSH3	A3SS	chr11:67077239:67077439:+@chr11:67077537|67077635:67077810:+	-0.06	0.45	-0.03	0.1	0.03	0.16	0	0	0
chr11:118971728:118971848:-@chr11:118971553|118971587:118971340:-	ENSG00000172269	DPAGT1	A3SS	chr11:118971728:118971848:-@chr11:118971553|118971587:118971340:-	0.05	0.77	0.01	0.03	-0.04	0.86	0	0	0
chr11:47600485:47600567:-@chr11:47599580|47599629:47598963:-	ENSG00000123444	KBTBD4	A3SS	chr11:47600485:47600567:-@chr11:47599580|47599629:47598963:-	0.01	0.1	0.01	0.1	0	0.11	0	0	0
chr11:120195838:120196077:+@chr11:120197831|120198175:120198349:+	ENSG00000181264	TMEM136	A3SS	chr11:120195838:120196077:+@chr11:120197831|120198175:120198349:+	-0.05	0.56	0.21	1.05	0.26	1.69	0	0	0
chr11:290390:290600:+@chr11:290658|290678:291113:+	ENSG00000142102	ATHL1	A3SS	chr11:290390:290600:+@chr11:290658|290678:291113:+	-0.18	3.82	-0.21	578.89	-0.03	0.13	0	1	0
chr11:46701755:46701832:-@chr11:46701326|46701381:46701198:-	ENSG00000175220	ARHGAP1	A3SS	chr11:46701755:46701832:-@chr11:46701326|46701381:46701198:-	0	0	0	0	0	0	0	0	0
chr11:47197402:47197474:-@chr11:47196864|47196964:47196733:-	ENSG00000149182	ARFGAP2	A3SS	chr11:47197402:47197474:-@chr11:47196864|47196964:47196733:-	-0.03	2.55	-0.01	0.04	0.02	1.43	0	0	0
chr11:770993:771104:-@chr11:770398|770903:767225:-	ENSG00000177225	PDDC1	A3SS	chr11:770993:771104:-@chr11:770398|770903:767225:-	-0.01	0	0	0	0.01	0.03	0	0	0
chr11:122932772:122932901:-@chr11:122931966|122932037:122931828:-	ENSG00000109971	HSPA8	A3SS	chr11:122932772:122932901:-@chr11:122931966|122932037:122931828:-	0	0	0	0	0	0	0	0	0
chr11:804094:804463:-@chr11:803587|803647:803174:-	ENSG00000177595	PIDD	A3SS	chr11:804094:804463:-@chr11:803587|803647:803174:-	-0.17	5.19	-0.03	0.21	0.14	1.31	0	0	0
chr11:18108413:18108601:-@chr11:18105256|18105278:18105082:-	ENSG00000166788	SAAL1	A3SS	chr11:18108413:18108601:-@chr11:18105256|18105278:18105082:-	-0.01	0.03	0	0.03	0.01	0.03	0	0	0
chr11:64496335:64496514:-@chr11:64494832|64494835:64494768:-	ENSG00000068831	RASGRP2	A3SS	chr11:64496335:64496514:-@chr11:64494832|64494835:64494768:-	0	0.06	-0.04	0.67	-0.04	0.46	0	0	0
chr11:111952706:111952759:+@chr11:111953189|111953192:111955874:+	ENSG00000150776	C11orf57	A3SS	chr11:111952706:111952759:+@chr11:111953189|111953192:111955874:+	-0.02	0.13	0.06	0.28	0.08	0.42	0	0	0
chr11:88061280:88061364:-@chr11:88059567|88059611:88053981:-	ENSG00000109861	CTSC	A3SS	chr11:88061280:88061364:-@chr11:88059567|88059611:88053981:-	0.01	0.04	0.01	0.03	0	0	0	0	0
chr11:65822547:65822786:+@chr11:65823006|65823009:65823056:+	ENSG00000087365	SF3B2	A3SS	chr11:65822547:65822786:+@chr11:65823006|65823009:65823056:+	-0.02	0.11	0.03	0.14	0.05	0.47	0	0	0
chr11:57505080:57505140:+@chr11:57505258|57505385:57505498:+	ENSG00000213593,ENSG00000254462	TMX2,TMX2-CTNND1	A3SS	chr11:57505080:57505140:+@chr11:57505258|57505385:57505498:+	0.01	0	0	0	-0.01	0.1	0	0	0
chr11:65769381:65769637:-@chr11:65767947|65767976:65767774:-	ENSG00000175376	EIF1AD	A3SS	chr11:65769381:65769637:-@chr11:65767947|65767976:65767774:-	0.19	1.77	0.28	57.76	0.09	0.38	0	1	0
chr11:47279468:47279680:+@chr11:47280652|47280731:47280810:+	ENSG00000025434	NR1H3	A3SS	chr11:47279468:47279680:+@chr11:47280652|47280731:47280810:+	0.09	1.82	0.04	0.19	-0.05	0.25	0	0	0
chr11:123611125:123611244:-@chr11:123610900|123610940:123610825:-	ENSG00000166261	ZNF202	A3SS	chr11:123611125:123611244:-@chr11:123610900|123610940:123610825:-	-0.12	0.51	0.12	0.58	0.24	1.04	0	0	0
chr11:61643583:61643662:-@chr11:61643448|61643475:61643323:-	ENSG00000221968	FADS3	A3SS	chr11:61643583:61643662:-@chr11:61643448|61643475:61643323:-	-0.1	0.58	-0.05	0.24	0.05	0.17	0	0	0
chr11:507113:507283:-@chr11:502181|502249:502062:-	ENSG00000023191	RNH1	A3SS	chr11:507113:507283:-@chr11:502181|502249:502062:-	-0.12	4.0982e+09	-0.07	3.15	0.05	0.34	1	0	0
chr11:65303730:65303805:+@chr11:65304057|65304062:65304221:+	ENSG00000142186	SCYL1	A3SS	chr11:65303730:65303805:+@chr11:65304057|65304062:65304221:+	0	0.03	-0.01	0.06	-0.01	0.04	0	0	0
chr11:67050599:67050699:+@chr11:67051178|67051325:67051420:+	ENSG00000173020	ADRBK1	A3SS	chr11:67050599:67050699:+@chr11:67051178|67051325:67051420:+	-0.01	0.07	-0.08	0.5	-0.07	0.46	0	0	0
chr11:18418366:18418515:+@chr11:18422350|18422384:18422557:+	ENSG00000134333	LDHA	A3SS	chr11:18418366:18418515:+@chr11:18422350|18422384:18422557:+	-0.01	0.04	-0.02	0.05	-0.01	0	0	0	0
chr11:82922337:82922472:+@chr11:82923695|82924021:82926242:+	ENSG00000137494	ANKRD42	A3SS	chr11:82922337:82922472:+@chr11:82923695|82924021:82926242:+	0.13	0.42	-0.07	0.47	-0.2	2.44	0	0	0
chr11:107427492:107427729:-@chr11:107424699|107424704:107424573:-	ENSG00000137760	ALKBH8	A3SS	chr11:107427492:107427729:-@chr11:107424699|107424704:107424573:-	-0.06	0.24	0.03	0.13	0.09	0.4	0	0	0
chr11:3845500:3845606:+@chr11:3846026|3846250:3846358:+	ENSG00000148985	PGAP2	A3SS	chr11:3845500:3845606:+@chr11:3846026|3846250:3846358:+	-0.03	0.17	0.01	0.1	0.04	0.14	0	0	0
chr11:209407:210000:+@chr11:210571|210575:210662:+	ENSG00000177963	RIC8A	A3SS	chr11:209407:210000:+@chr11:210571|210575:210662:+	0.03	2.39	0.02	0.18	-0.01	0.07	0	0	0
chr11:65631071:65631192:+@chr11:65631272|65631275:65631372:+	ENSG00000172732	MUS81	A3SS	chr11:65631071:65631192:+@chr11:65631272|65631275:65631372:+	-0.04	0.22	-0.05	0.27	-0.01	0.08	0	0	0
chr11:1776136:1776258:-@chr11:1775368|1775485:1775224:-	ENSG00000117984,ENSG00000250644	CTSD,RP11-295K3.1	A3SS	chr11:1776136:1776258:-@chr11:1775368|1775485:1775224:-	-0.01	0.16	0	0	0.01	0	0	0	0
chr11:82989769:82989872:-@chr11:82985783|82985806:82985682:-	ENSG00000137500	CCDC90B	A3SS	chr11:82989769:82989872:-@chr11:82985783|82985806:82985682:-	-0.08	1.28	-0.11	1196.6	-0.03	0.36	0	0	0
chr11:66025091:66025201:+@chr11:66026018|66026055:66026293:+	ENSG00000174996	KLC2	A3SS	chr11:66025091:66025201:+@chr11:66026018|66026055:66026293:+	-0.04	0.39	-0.06	0.48	-0.02	0.45	0	0	0
chr11:9606989:9607074:+@chr11:9607996|9608045:9608166:+	ENSG00000166483	WEE1	A3SS	chr11:9606989:9607074:+@chr11:9607996|9608045:9608166:+	0.01	0.05	-0.04	0.27	-0.05	0.9	0	0	0
chr11:14901682:14902314:-@chr11:14900753|14900989:14900660:-	ENSG00000186104	CYP2R1	A3SS	chr11:14901682:14902314:-@chr11:14900753|14900989:14900660:-	-0.18	1.46	-0.34	100449	-0.16	1.39	0	1	0
chr11:122930824:122930976:-@chr11:122930470|122930736:122930181:-	ENSG00000109971	HSPA8	A3SS	chr11:122930824:122930976:-@chr11:122930470|122930736:122930181:-	0.01	3.33	0	0	-0.01	0.66	0	0	0
chr11:827248:827459:+@chr11:828230|828260:828772:+	ENSG00000177685	EFCAB4A	A3SS	chr11:827248:827459:+@chr11:828230|828260:828772:+	0.37	64.55	0.23	3.68	-0.14	0.66	1	0	0
chr11:130109707:130109791:-@chr11:130108448|130108502:130108339:-	ENSG00000196323	ZBTB44	A3SS	chr11:130109707:130109791:-@chr11:130108448|130108502:130108339:-	0	0.12	-0.02	0.12	-0.02	0.14	0	0	0
chr11:104034532:104035027:-@chr11:103870965|103870983:103870779:-	ENSG00000170962	PDGFD	A3SS	chr11:104034532:104035027:-@chr11:103870965|103870983:103870779:-	-0.22	3.01	0.07	0.39	0.29	2.93	0	0	0
chr11:104897569:104897678:-@chr11:104896327|104897083:104896237:-	ENSG00000137752	CASP1	A3SS	chr11:104897569:104897678:-@chr11:104896327|104897083:104896237:-	0.08	0.38	0.02	0.15	-0.06	0.29	0	0	0
chr11:120195838:120196077:+@chr11:120198161|120198175:120198349:+	ENSG00000181264	TMEM136	A3SS	chr11:120195838:120196077:+@chr11:120198161|120198175:120198349:+	-0.17	0.65	-0.03	0.44	0.14	0.66	0	0	0
chr11:130776520:130776616:-@chr11:130775977|130776028:130775848:-	ENSG00000120451	SNX19	A3SS	chr11:130776520:130776616:-@chr11:130775977|130776028:130775848:-	0.01	0.07	-0.04	0.26	-0.05	0.32	0	0	0
chr11:65769381:65769637:-@chr11:65767877|65767952:65767774:-	ENSG00000175376	EIF1AD	A3SS	chr11:65769381:65769637:-@chr11:65767877|65767952:65767774:-	-0.06	0.26	-0.24	8.05	-0.18	1.5	0	0	0
chr11:68350511:68350597:+@chr11:68355395|68355413:68355492:+	ENSG00000110075	PPP6R3	A3SS	chr11:68350511:68350597:+@chr11:68355395|68355413:68355492:+	-0.04	0.2	0.02	0.14	0.06	0.23	0	0	0
chr11:10830252:10830582:-@chr11:10828866|10828928:10828802:-	ENSG00000110321	EIF4G2	A3SS	chr11:10830252:10830582:-@chr11:10828866|10828928:10828802:-	0.01	0.08	0	0.06	-0.01	0.05	0	0	0
chr11:65304457:65304599:+@chr11:65305280|65305283:65305351:+	ENSG00000142186	SCYL1	A3SS	chr11:65304457:65304599:+@chr11:65305280|65305283:65305351:+	0.01	0.1	0.04	0.14	0.03	0.13	0	0	0
chr11:63974152:63974286:+@chr11:63974823|63974826:63974996:+	ENSG00000149781	FERMT3	A3SS	chr11:63974152:63974286:+@chr11:63974823|63974826:63974996:+	0.01	0.04	0.03	0.3	0.02	0.43	0	0	0
chr11:66983327:66983420:+@chr11:66985202|66985227:66985355:+	ENSG00000173120	KDM2A	A3SS	chr11:66983327:66983420:+@chr11:66985202|66985227:66985355:+	0.08	0.44	0.13	79.3	0.05	0.31	0	1	0
chr11:47297450:47297753:+@chr11:47298256|47298283:47298414:+	ENSG00000110514	MADD	A3SS	chr11:47297450:47297753:+@chr11:47298256|47298283:47298414:+	-0.02	0.07	-0.02	0.08	0	0.03	0	0	0
chr11:18108413:18108601:-@chr11:18105256|18105275:18105082:-	ENSG00000166788	SAAL1	A3SS	chr11:18108413:18108601:-@chr11:18105256|18105275:18105082:-	-0.03	0.1	-0.03	0.09	0	0.1	0	0	0
chr11:45992667:45992918:-@chr11:45991452|45991455:45991366:-	ENSG00000135365	PHF21A	A3SS	chr11:45992667:45992918:-@chr11:45991452|45991455:45991366:-	0.07	0.3	0.14	9.02	0.07	0.54	0	0	0
chr11:46389202:46389297:+@chr11:46389552|46389555:46389629:+	ENSG00000149091	DGKZ	A3SS	chr11:46389202:46389297:+@chr11:46389552|46389555:46389629:+	-0.08	0.49	-0.03	0.18	0.05	0.23	0	0	0
chr11:118436505:118436791:-@chr11:118435776|118435806:118435680:-	ENSG00000118096	IFT46	A3SS	chr11:118436505:118436791:-@chr11:118435776|118435806:118435680:-	-0.01	0.06	-0.01	0.06	0	0.05	0	0	0
chr11:66247484:66247936:+@chr11:66249651|66249667:66249941:+	ENSG00000254986	DPP3	A3SS	chr11:66247484:66247936:+@chr11:66249651|66249667:66249941:+	-0.07	1.14	-0.06	0.35	0.01	0.07	0	0	0
chr11:6624964:6625052:+@chr11:6625410|6625456:6625590:+	ENSG00000166333	ILK	A3SS	chr11:6624964:6625052:+@chr11:6625410|6625456:6625590:+	-0.04	0.18	0.04	0.19	0.08	7.09	0	0	0
chr11:46388841:46388949:+@chr11:46389202|46389205:46389297:+	ENSG00000149091	DGKZ	A3SS	chr11:46388841:46388949:+@chr11:46389202|46389205:46389297:+	0.05	871.73	0.05	14.08	0	0	0	0	0
chr11:120195838:120196077:+@chr11:120197831|120198161:120198349:+	ENSG00000181264	TMEM136	A3SS	chr11:120195838:120196077:+@chr11:120197831|120198161:120198349:+	0.28	1.86	0.4	5.59	0.12	0.59	0	0	0
chr11:58913300:58913329:+@chr11:58916177|58916309:58916426:+	ENSG00000166801	FAM111A	A3SS	chr11:58913300:58913329:+@chr11:58916177|58916309:58916426:+	-0.01	0.03	0.07	33.69	0.08	87809.3	0	0	0
chr11:3400268:3400452:-@chr11:3399032|3399130:3398847:-	NA	NA	A3SS	chr11:3400268:3400452:-@chr11:3399032|3399130:3398847:-	-0.13	0.55	-0.14	0.64	-0.01	0.4	0	0	0
chr11:64135604:64135732:+@chr11:64135958|64135961:64136073:+	ENSG00000162302	RPS6KA4	A3SS	chr11:64135604:64135732:+@chr11:64135958|64135961:64136073:+	-0.16	1.27	-0.18	0.93	-0.02	0.21	0	0	0
chr11:64879987:64880183:+@chr11:64880283|64880692:64880886:+	ENSG00000149809	TM7SF2	A3SS	chr11:64879987:64880183:+@chr11:64880283|64880692:64880886:+	-0.15	1.54	-0.27	12.83	-0.12	0.59	0	0	0
chr11:128774326:128774506:-@chr11:128773402|128773406:128773262:-	ENSG00000174370	C11orf45	A3SS	chr11:128774326:128774506:-@chr11:128773402|128773406:128773262:-	-0.21	1.04	0.14	0.72	0.35	16.04	0	0	0
chr11:63999343:63999436:+@chr11:63999866|63999982:64000086:+	ENSG00000110011	DNAJC4	A3SS	chr11:63999343:63999436:+@chr11:63999866|63999982:64000086:+	0.04	0.18	0.01	0.12	-0.03	0.09	0	0	0
chr11:63999343:63999436:+@chr11:63999866|63999902:64000086:+	ENSG00000110011	DNAJC4	A3SS	chr11:63999343:63999436:+@chr11:63999866|63999902:64000086:+	0	0	0.01	0.05	0.01	0.05	0	0	0
chr11:95532396:95532552:+@chr11:95546068|95546096:95546275:+	ENSG00000166037	CEP57	A3SS	chr11:95532396:95532552:+@chr11:95546068|95546096:95546275:+	-0.01	0.14	-0.01	0.04	0	0	0	0	0
chr11:34470739:34470910:+@chr11:34472466|34472535:34472645:+	ENSG00000121691	CAT	A3SS	chr11:34470739:34470910:+@chr11:34472466|34472535:34472645:+	0	0	0	0	0	0	0	0	0
chr11:3832480:3832654:+@chr11:3845113|3845500:3845606:+	ENSG00000148985	PGAP2	A3SS	chr11:3832480:3832654:+@chr11:3845113|3845500:3845606:+	-0.02	0.31	0.24	5.07	0.26	2.74	0	0	0
chr11:500484:500654:-@chr11:499923|499999:499829:-	ENSG00000023191	RNH1	A3SS	chr11:500484:500654:-@chr11:499923|499999:499829:-	-0.01	0	-0.01	0.19	0	0	0	0	0
chr11:57194535:57194594:-@chr11:57193789|57193845:57193462:-	ENSG00000134802	SLC43A3	A3SS	chr11:57194535:57194594:-@chr11:57193789|57193845:57193462:-	0.16	4.36	0.02	0.2	-0.14	2.51	0	0	0
chr11:502062:502249:-@chr11:500654|500738:500484:-	ENSG00000023191	RNH1	A3SS	chr11:502062:502249:-@chr11:500654|500738:500484:-	-0.01	0	-0.01	0.48	0	0	0	0	0
chr11:57556509:57556627:+@chr11:57558857|57558964:57559145:+	ENSG00000198561,ENSG00000254732	CTNND1,RP11-691N7.6	A3SS	chr11:57556509:57556627:+@chr11:57558857|57558964:57559145:+	0.04	0.26	0.07	0.3	0.03	0.19	0	0	0
chr11:65429408:65429559:-@chr11:65429306|65429339:65429158:-	ENSG00000173039	RELA	A3SS	chr11:65429408:65429559:-@chr11:65429306|65429339:65429158:-	0	0.04	-0.01	0.09	-0.01	0.06	0	0	0
chr11:85694909:85695016:-@chr11:85693031|85693046:85692915:-	ENSG00000073921	PICALM	A3SS	chr11:85694909:85695016:-@chr11:85693031|85693046:85692915:-	0	0.08	-0.08	1.45	-0.08	5.84	0	0	0
chr11:64534372:64534551:-@chr11:64532990|64533627:64532076:-	NA	NA	A3SS	chr11:64534372:64534551:-@chr11:64532990|64533627:64532076:-	0.05	3	0.07	1516.56	0.02	0.09	0	0	0
chr11:8705553:8705628:+@chr11:8706265|8706370:8706439:+	ENSG00000166441	RPL27A	A3SS	chr11:8705553:8705628:+@chr11:8706265|8706370:8706439:+	0	0	0	0	0	0	0	0	0
chr11:289138:289239:+@chr11:289804|289870:290075:+	ENSG00000142102	ATHL1	A3SS	chr11:289138:289239:+@chr11:289804|289870:290075:+	0.2	1.25	0.12	0.5	-0.08	0.34	0	0	0
chr11:32605378:32605475:+@chr11:32608558|32608592:32608690:+	ENSG00000149100	EIF3M	A3SS	chr11:32605378:32605475:+@chr11:32608558|32608592:32608690:+	0	0	0.01	0.13	0.01	0	0	0	0
chr11:120195838:120196077:+@chr11:120198150|120198161:120198349:+	ENSG00000181264	TMEM136	A3SS	chr11:120195838:120196077:+@chr11:120198150|120198161:120198349:+	0.08	0.3	0.09	0.37	0.01	0.23	0	0	0
chr11:65339820:65340431:+@chr11:65340824|65340834:65341669:+	ENSG00000176973	FAM89B	A3SS	chr11:65339820:65340431:+@chr11:65340824|65340834:65341669:+	0.12	1.78	0.14	2.17	0.02	0.16	0	0	0
chr11:117165847:117166063:-@chr11:117164649|117164724:117164587:-	ENSG00000186318,ENSG00000265969	BACE1	A3SS	chr11:117165847:117166063:-@chr11:117164649|117164724:117164587:-	0	0.09	0.01	0.1	0.01	0.09	0	0	0
chr11:65375393:65375541:-@chr11:65375168|65375287:65375112:-	ENSG00000173327	MAP3K11	A3SS	chr11:65375393:65375541:-@chr11:65375168|65375287:65375112:-	-0.05	0.25	0.19	3.48	0.24	2.06422e+09	0	0	1
chr11:208530:208938:+@chr11:209259|209271:209318:+	ENSG00000177963	RIC8A	A3SS	chr11:208530:208938:+@chr11:209259|209271:209318:+	-0.01	0.04	0	0.04	0.01	0.04	0	0	0
chr11:64692143:64692500:+@chr11:64692914|64693320:64693405:+	ENSG00000068971	PPP2R5B	A3SS	chr11:64692143:64692500:+@chr11:64692914|64693320:64693405:+	0.13	0.61	0.16	0.71	0.03	0.2	0	0	0
chr11:6502461:6502709:-@chr11:6501653|6501693:6501553:-	NA	NA	A3SS	chr11:6502461:6502709:-@chr11:6501653|6501693:6501553:-	-0.05	0.2	0.07	0.39	0.12	8.87	0	0	0
chr11:65769511:65769637:-@chr11:65767877|65767976:65767774:-	ENSG00000175376	EIF1AD	A3SS	chr11:65769511:65769637:-@chr11:65767877|65767976:65767774:-	0.04	0.26	-0.13	0.6	-0.17	1.07	0	0	0
chr11:112034629:112034840:-@chr11:112025784|112025805:112025698:-	ENSG00000150782	IL18	A3SS	chr11:112034629:112034840:-@chr11:112025784|112025805:112025698:-	-0.01	0.05	0.02	0.08	0.03	0.14	0	0	0
chr11:47196566:47196649:-@chr11:47195391|47195466:47195310:-	ENSG00000149182	ARFGAP2	A3SS	chr11:47196566:47196649:-@chr11:47195391|47195466:47195310:-	-0.03	0.13	-0.08	4411.96	-0.05	2.68	0	0	0
chr11:118917274:118917514:-@chr11:118917174|118917179:118917129:-	ENSG00000149428	HYOU1	A3SS	chr11:118917274:118917514:-@chr11:118917174|118917179:118917129:-	-0.02	0.14	-0.02	0.2	0	0	0	0	0
chr11:82904509:82904836:-@chr11:82903834|82903858:82903778:-	ENSG00000247137	RP11-727A23.5	A3SS	chr11:82904509:82904836:-@chr11:82903834|82903858:82903778:-	-0.45	10.64	0.06	0.24	0.51	15.34	0	0	0
chr11:27680718:27680775:+@chr11:27696844|27697124:27697687:+	ENSG00000245573	BDNF-AS	A3SS	chr11:27680718:27680775:+@chr11:27696844|27697124:27697687:+	0.18	0.92	0.15	0.68	-0.03	0.32	0	0	0
chr11:64129114:64129217:+@chr11:64129324|64129379:64129474:+	ENSG00000162302	RPS6KA4	A3SS	chr11:64129114:64129217:+@chr11:64129324|64129379:64129474:+	-0.1	5.92	0.04	0.4	0.14	69.99	0	0	1
chr11:44972228:44972608:-@chr11:44959917|44959968:44959758:-	ENSG00000175274	TP53I11	A3SS	chr11:44972228:44972608:-@chr11:44959917|44959968:44959758:-	0.01	0.09	0	0.08	-0.01	0.07	0	0	0
chr11:65831099:65831200:+@chr11:65835417|65835420:65835516:+	ENSG00000087365	SF3B2	A3SS	chr11:65831099:65831200:+@chr11:65835417|65835420:65835516:+	0	0	-0.01	0.11	-0.01	0	0	0	0
chr11:72578910:72579071:-@chr11:72560924|72560934:72560800:-	ENSG00000137478	FCHSD2	A3SS	chr11:72578910:72579071:-@chr11:72560924|72560934:72560800:-	0.06	2.02	0.04	0.2	-0.02	0.11	0	0	0
chr11:9025309:9025596:-@chr11:9009808|9009829:9009665:-	ENSG00000175352	NRIP3	A3SS	chr11:9025309:9025596:-@chr11:9009808|9009829:9009665:-	-0.03	0.27	-0.04	0.65	-0.01	0.06	0	0	0
chr11:320565:320914:-@chr11:319985|319990:319673:-	ENSG00000142089	IFITM3	A3SS	chr11:320565:320914:-@chr11:319985|319990:319673:-	-0.01	0	0	0	0.01	0	0	0	0
chr11:85361293:85361385:+@chr11:85365085|85365107:85365278:+	ENSG00000171202	TMEM126A	A3SS	chr11:85361293:85361385:+@chr11:85365085|85365107:85365278:+	-0.02	0.06	-0.03	0.27	-0.01	0.03	0	0	0
chr11:57194535:57194594:-@chr11:57193789|57193825:57193462:-	ENSG00000134802	SLC43A3	A3SS	chr11:57194535:57194594:-@chr11:57193789|57193825:57193462:-	0.05	0.16	0.02	0.13	-0.03	0.12	0	0	0
chr11:57505080:57505140:+@chr11:57505308|57505385:57505498:+	ENSG00000213593,ENSG00000254462	TMX2,TMX2-CTNND1	A3SS	chr11:57505080:57505140:+@chr11:57505308|57505385:57505498:+	-0.01	0.05	-0.01	0.06	0	0	0	0	0
chr11:67071589:67071626:+@chr11:67072244|67072248:67072478:+	ENSG00000172830	SSH3	A3SS	chr11:67071589:67071626:+@chr11:67072244|67072248:67072478:+	-0.13	1.36	-0.11	0.8	0.02	0.17	0	0	0
chr11:47508302:47508350:-@chr11:47506072|47506075:47505941:-	ENSG00000149187	CELF1	A3SS	chr11:47508302:47508350:-@chr11:47506072|47506075:47505941:-	-0.01	0.09	0	0.05	0.01	0.05	0	0	0
chr11:47447756:47448024:-@chr11:47447497|47447501:47447418:-	NA	NA	A3SS	chr11:47447756:47448024:-@chr11:47447497|47447501:47447418:-	-0.02	0.09	0	0	0.02	0.09	0	0	0
chr11:506609:506821:-@chr11:502181|502249:502062:-	ENSG00000023191	RNH1	A3SS	chr11:506609:506821:-@chr11:502181|502249:502062:-	-0.11	29.83	-0.19	1000000000000	-0.08	1.42	0	1	0
chr11:57194359:57194523:-@chr11:57194125|57194223:57194061:-	ENSG00000134802	SLC43A3	A3SS	chr11:57194359:57194523:-@chr11:57194125|57194223:57194061:-	0.14	0.69	0.34	19.27	0.2	0.97	0	0	0
chr11:63987212:63987261:+@chr11:63987351|63987363:63987487:+	ENSG00000149781	FERMT3	A3SS	chr11:63987212:63987261:+@chr11:63987351|63987363:63987487:+	-0.01	0.06	0	0.04	0.01	0.04	0	0	0
chr11:120195838:120196077:+@chr11:120198150|120198175:120198349:+	ENSG00000181264	TMEM136	A3SS	chr11:120195838:120196077:+@chr11:120198150|120198175:120198349:+	-0.09	0.36	0.01	0.21	0.1	0.46	0	0	0
chr11:58913300:58913329:+@chr11:58916177|58916270:58916426:+	ENSG00000166801	FAM111A	A3SS	chr11:58913300:58913329:+@chr11:58916177|58916270:58916426:+	0.03	0.12	0.08	76.8	0.05	0.66	0	0	0
chr11:64004659:64004694:+@chr11:64004892|64004993:64005127:+	ENSG00000173511	VEGFB	A3SS	chr11:64004659:64004694:+@chr11:64004892|64004993:64005127:+	-0.06	0.26	-0.02	0.22	0.04	0.24	0	0	0
chr11:118920268:118920347:-@chr11:118919915|118920082:118919730:-	ENSG00000149428	HYOU1	A3SS	chr11:118920268:118920347:-@chr11:118919915|118920082:118919730:-	0	0	0	0	0	0	0	0	0
chr11:66611230:66611332:+@chr11:66611427|66611431:66611510:+	ENSG00000173653	RCE1	A3SS	chr11:66611230:66611332:+@chr11:66611427|66611431:66611510:+	-0.03	0.22	0.14	1.53	0.17	2.68	0	0	0
chr11:47182678:47182741:+@chr11:47182997|47183015:47183798:+	ENSG00000149179	C11orf49	A3SS	chr11:47182678:47182741:+@chr11:47182997|47183015:47183798:+	-0.12	0.81	-0.07	0.27	0.05	0.2	0	0	0
chr11:46638826:46639440:+@chr11:46639810|46639875:46639925:+	ENSG00000175224	ATG13	A3SS	chr11:46638826:46639440:+@chr11:46639810|46639875:46639925:+	-0.03	0.18	0.07	0.31	0.1	0.5	0	0	0
chr11:62104774:62105046:+@chr11:62105439|62105466:62105639:+	NA	NA	A3SS	chr11:62104774:62105046:+@chr11:62105439|62105466:62105639:+	0.08	0.37	0.06	0.21	-0.02	0.1	0	0	0
chr11:94226957:94227040:-@chr11:94226063|94226072:94225948:-	ENSG00000020922	MRE11A	A3SS	chr11:94226957:94227040:-@chr11:94226063|94226072:94225948:-	0.06	0.23	0.01	0.15	-0.05	0.21	0	0	0
chr11:94340605:94340805:+@chr11:94341351|94341749:94341852:+	ENSG00000134627	PIWIL4	A3SS	chr11:94340605:94340805:+@chr11:94341351|94341749:94341852:+	0.01	0.07	-0.01	0.04	-0.02	0.17	0	0	0
chr11:9165644:9165825:-@chr11:9164392|9165032:9164269:-	ENSG00000184014	DENND5A	A3SS	chr11:9165644:9165825:-@chr11:9164392|9165032:9164269:-	0.01	0.15	0.12	1.89	0.11	1.04	0	0	0
chr11:93472403:93472497:-@chr11:93471606|93471665:93471275:-	ENSG00000166012	TAF1D	A3SS	chr11:93472403:93472497:-@chr11:93471606|93471665:93471275:-	-0.03	0.09	0.01	0.08	0.04	0.47	0	0	0
chr11:120195838:120196077:+@chr11:120197831|120198150:120198349:+	ENSG00000181264	TMEM136	A3SS	chr11:120195838:120196077:+@chr11:120197831|120198150:120198349:+	0.11	0.6	0.34	353.02	0.23	5.4	0	1	0
chr11:9316806:9316934:-@chr11:9310082|9310089:9309989:-	ENSG00000166471	TMEM41B	A3SS	chr11:9316806:9316934:-@chr11:9310082|9310089:9309989:-	0.06	1.05	0.02	0.08	-0.04	0.18	0	0	0
chr11:10524268:10524441:+@chr11:10526096|10526127:10526206:+	ENSG00000133805	AMPD3	A3SS	chr11:10524268:10524441:+@chr11:10526096|10526127:10526206:+	0.37	2.05	0.3	1.78	-0.07	0.36	0	0	0
chr11:68665395:68665480:-@chr11:68664146|68664306:68663983:-	ENSG00000197345	MRPL21	A3SS	chr11:68665395:68665480:-@chr11:68664146|68664306:68663983:-	0	0	0	0	0	0	0	0	0
chr11:119003805:119003929:+@chr11:119004732|119004794:119005765:+	ENSG00000172273	HINFP	A3SS	chr11:119003805:119003929:+@chr11:119004732|119004794:119005765:+	-0.03	0.1	-0.04	0.31	-0.01	0.04	0	0	0
chr11:581492:581606:+@chr11:581962|581965:582081:+	ENSG00000070047	PHRF1	A3SS	chr11:581492:581606:+@chr11:581962|581965:582081:+	0.09	0.47	0.12	2.5	0.03	0.15	0	0	0
chr11:208530:208938:+@chr11:209175|209259:209318:+	ENSG00000177963	RIC8A	A3SS	chr11:208530:208938:+@chr11:209175|209259:209318:+	0.13	2.45	0.02	0.12	-0.11	1.06	0	0	0
chr11:9495488:9495571:+@chr11:9496097|9496100:9496180:+	ENSG00000166478	ZNF143	A3SS	chr11:9495488:9495571:+@chr11:9496097|9496100:9496180:+	-0.08	0.35	0.12	0.5	0.2	1.37	0	0	0
chr11:6415126:6415271:+@chr11:6415408|6415428:6416008:+	ENSG00000166311	SMPD1	A3SS	chr11:6415126:6415271:+@chr11:6415408|6415428:6416008:+	0.01	0.07	-0.01	0.05	-0.02	0.1	0	0	0
chr11:64864470:64864599:+@chr11:64874659|64875053:64875199:+	ENSG00000149823	VPS51	A3SS	chr11:64864470:64864599:+@chr11:64874659|64875053:64875199:+	0	0	0.01	0	0.01	0.19	0	0	0
chr11:65339820:65340431:+@chr11:65340824|65340873:65341669:+	ENSG00000176973	FAM89B	A3SS	chr11:65339820:65340431:+@chr11:65340824|65340873:65341669:+	0.04	0.19	0.04	0.19	0	0.09	0	0	0
chr11:47504247:47504408:-@chr11:47500492|47500504:47500429:-	ENSG00000149187	CELF1	A3SS	chr11:47504247:47504408:-@chr11:47500492|47500504:47500429:-	-0.02	0.12	-0.23	6.17662e+08	-0.21	43743.3	0	1	1
chr11:506609:506821:-@chr11:504888|504996:504824:-	ENSG00000023191	RNH1	A3SS	chr11:506609:506821:-@chr11:504888|504996:504824:-	-0.04	0.13	-0.04	0.13	0	0.1	0	0	0
chr11:118888668:118888763:-@chr11:118888143|118888255:118888072:-	ENSG00000118181	RPS25	A3SS	chr11:118888668:118888763:-@chr11:118888143|118888255:118888072:-	-0.01	0	0	0	0.01	0	0	0	0
chr11:124500641:124500751:+@chr11:124501136|124501171:124501313:+	ENSG00000154144	TBRG1	A3SS	chr11:124500641:124500751:+@chr11:124501136|124501171:124501313:+	0.01	0.04	0	0	-0.01	0.03	0	0	0
chr11:10877691:10877804:-@chr11:10876633|10876665:10874251:-	ENSG00000236287	ZBED5	A3SS	chr11:10877691:10877804:-@chr11:10876633|10876665:10874251:-	0.06	0.28	-0.07	0.32	-0.13	7.34	0	0	0
chr11:5686886:5686912:-@chr11:5685403|5686625:5684425:-	ENSG00000132256	TRIM5	A3SS	chr11:5686886:5686912:-@chr11:5685403|5686625:5684425:-	0.02	0.06	0.02	0.06	0	0	0	0	0
chr11:57194061:57194125:-@chr11:57193825|57193862:57193462:-	ENSG00000134802	SLC43A3	A3SS	chr11:57194061:57194125:-@chr11:57193825|57193862:57193462:-	0.04	0.45	-0.03	0.13	-0.07	57045.4	0	0	0
chr11:64056075:64056193:+@chr11:64056509|64056615:64056972:+	ENSG00000173264	GPR137	A3SS	chr11:64056075:64056193:+@chr11:64056509|64056615:64056972:+	0.09	0.5	0.04	0.2	-0.05	0.19	0	0	0
chr11:65635332:65635527:-@chr11:65634183|65634550:65633912:-	ENSG00000172638	EFEMP2	A3SS	chr11:65635332:65635527:-@chr11:65634183|65634550:65633912:-	-0.02	0.12	0.03	0.14	0.05	0.27	0	0	0
chr11:67049293:67049423:+@chr11:67049742|67049906:67050013:+	ENSG00000173020	ADRBK1	A3SS	chr11:67049293:67049423:+@chr11:67049742|67049906:67050013:+	0.01	0.03	0.02	0.05	0.01	0.03	0	0	0
chr11:85707869:85707972:-@chr11:85701421|85701442:85701293:-	ENSG00000073921	PICALM	A3SS	chr11:85707869:85707972:-@chr11:85701421|85701442:85701293:-	-0.07	0.3	-0.05	0.18	0.02	0.14	0	0	0
chr11:62104774:62105046:+@chr11:62105362|62105439:62105639:+	NA	NA	A3SS	chr11:62104774:62105046:+@chr11:62105362|62105439:62105639:+	0.03	0.22	-0.03	0.18	-0.06	0.22	0	0	0
chr11:66101985:66102722:-@chr11:66101509|66101695:66101390:-	ENSG00000174791	RIN1	A3SS	chr11:66101985:66102722:-@chr11:66101509|66101695:66101390:-	0.03	0.17	-0.39	1000000000000	-0.42	1000000000000	0	1	1
chr11:124495567:124495799:+@chr11:124496709|124496800:124496946:+	ENSG00000154144	TBRG1	A3SS	chr11:124495567:124495799:+@chr11:124496709|124496800:124496946:+	-0.04	0.2	-0.03	0.13	0.01	0.08	0	0	0
chr11:57069933:57070299:-@chr11:57069698|57069701:57069548:-	ENSG00000149115	TNKS1BP1	A3SS	chr11:57069933:57070299:-@chr11:57069698|57069701:57069548:-	-0.06	0.26	-0.07	0.51	-0.01	0.05	0	0	0
chr11:72939026:72939220:+@chr11:72945067|72945201:72947395:+	ENSG00000175591	P2RY2	A3SS	chr11:72939026:72939220:+@chr11:72945067|72945201:72947395:+	-0.02	0.25	0.04	1.98	0.06	60530.7	0	0	0
chr11:61135395:61135470:+@chr11:61136069|61136244:61136683:+	ENSG00000149483	TMEM138	A3SS	chr11:61135395:61135470:+@chr11:61136069|61136244:61136683:+	-0.06	0.26	-0.04	0.18	0.02	0.11	0	0	0
chr11:125442354:125442465:+@chr11:125445147|125445159:125445304:+	ENSG00000149547	EI24	A3SS	chr11:125442354:125442465:+@chr11:125445147|125445159:125445304:+	-0.01	0	0	0	0.01	0	0	0	0
chr11:57281431:57281597:-@chr11:57268802|57268847:57268625:-	ENSG00000149150	SLC43A1	A3SS	chr11:57281431:57281597:-@chr11:57268802|57268847:57268625:-	-0.02	0.1	-0.03	0.12	-0.01	0.09	0	0	0
chr11:65769381:65769637:-@chr11:65767952|65767976:65767774:-	ENSG00000175376	EIF1AD	A3SS	chr11:65769381:65769637:-@chr11:65767952|65767976:65767774:-	0.17	1.24	0.16	0.76	-0.01	0.26	0	0	0
chr11:67352156:67352243:+@chr11:67352509|67352609:67352712:+	ENSG00000084207	GSTP1	A3SS	chr11:67352156:67352243:+@chr11:67352509|67352609:67352712:+	0.01	0	0.01	0	0	0	0	0	0
chr14:21543491:21543658:+@chr14:21543782|21543804:21543924:+	ENSG00000165801	ARHGEF40	A3SS	chr14:21543491:21543658:+@chr14:21543782|21543804:21543924:+	0.02	0.09	0.01	0.05	-0.01	0.04	0	0	0
chr14:105393478:105393567:+@chr14:105394010|105394016:105394203:+	ENSG00000166428	PLD4	A3SS	chr14:105393478:105393567:+@chr14:105394010|105394016:105394203:+	0.01	0.05	0	0.04	-0.01	0.04	0	0	0
chr14:23533564:23533697:-@chr14:23533430|23533466:23533314:-	ENSG00000100813	ACIN1	A3SS	chr14:23533564:23533697:-@chr14:23533430|23533466:23533314:-	-0.05	0.37	-0.14	337826	-0.09	1.48	0	1	0
chr14:60582659:60582778:+@chr14:60585047|60585095:60585410:+	ENSG00000126773	PCNXL4	A3SS	chr14:60582659:60582778:+@chr14:60585047|60585095:60585410:+	-0.02	0.07	0.01	0.04	0.03	0.14	0	0	0
chr14:74538599:74538677:-@chr14:74538200|74538363:74537898:-	ENSG00000119711	ALDH6A1	A3SS	chr14:74538599:74538677:-@chr14:74538200|74538363:74537898:-	0.03	0.16	-0.04	0.63	-0.07	28.67	0	0	0
chr14:20841170:20841306:-@chr14:20839766|20839791:20839648:-	ENSG00000129566	TEP1	A3SS	chr14:20841170:20841306:-@chr14:20839766|20839791:20839648:-	0.18	1.52	0.24	9.9	0.06	0.26	0	0	0
chr14:24583906:24584133:+@chr14:24584591|24584752:24584958:+	ENSG00000100897	DCAF11	A3SS	chr14:24583906:24584133:+@chr14:24584591|24584752:24584958:+	0.07	0.58	0.04	0.19	-0.03	0.14	0	0	0
chr14:78182115:78182222:+@chr14:78183823|78183845:78183941:+	ENSG00000119705	SLIRP	A3SS	chr14:78182115:78182222:+@chr14:78183823|78183845:78183941:+	-0.34	21.96	-0.07	0.34	0.27	3.37	1	0	0
chr14:105391187:105391327:+@chr14:105393440|105393478:105393567:+	ENSG00000166428	PLD4	A3SS	chr14:105391187:105391327:+@chr14:105393440|105393478:105393567:+	0	0	0.01	0.05	0.01	0.05	0	0	0
chr14:104193129:104193179:+@chr14:104193896|104194083:104194251:+	ENSG00000100711	ZFYVE21	A3SS	chr14:104193129:104193179:+@chr14:104193896|104194083:104194251:+	-0.11	1.53572e+07	0.05	0.18	0.16	6141.97	0	0	1
chr14:75137465:75137574:-@chr14:75136829|75136845:75136650:-	ENSG00000119682	KIAA0317	A3SS	chr14:75137465:75137574:-@chr14:75136829|75136845:75136650:-	0.02	0.07	0.01	0.07	-0.01	0.05	0	0	0
chr14:104177803:104177904:-@chr14:104177517|104177582:104177370:-	ENSG00000126215	XRCC3	A3SS	chr14:104177803:104177904:-@chr14:104177517|104177582:104177370:-	0.01	0.04	-0.06	41.94	-0.07	11.7	0	0	0
chr14:21737457:21737638:-@chr14:21702388|21702410:21702112:-	ENSG00000092199	HNRNPC	A3SS	chr14:21737457:21737638:-@chr14:21702388|21702410:21702112:-	-0.03	1000000000000	-0.02	137652	0.01	0	0	0	0
chr14:90870206:90870312:+@chr14:90870723|90870743:90870858:+	ENSG00000198668	CALM1	A3SS	chr14:90870206:90870312:+@chr14:90870723|90870743:90870858:+	0	0	-0.01	0	-0.01	0	0	0	0
chr14:91252518:91252672:-@chr14:91247246|91247250:91247082:-	ENSG00000165914	TTC7B	A3SS	chr14:91252518:91252672:-@chr14:91247246|91247250:91247082:-	-0.04	0.15	-0.03	0.1	0.01	0.09	0	0	0
chr14:64009497:64010079:-@chr14:64006407|64006410:64006247:-	ENSG00000154001	PPP2R5E	A3SS	chr14:64009497:64010079:-@chr14:64006407|64006410:64006247:-	0.06	0.25	0.01	0.13	-0.05	0.19	0	0	0
chr14:78182115:78182222:+@chr14:78183839|78183845:78183941:+	ENSG00000119705	SLIRP	A3SS	chr14:78182115:78182222:+@chr14:78183839|78183845:78183941:+	0	0	0.01	0.06	0.01	0.19	0	0	0
chr14:75181575:75181646:+@chr14:75182524|75182654:75182802:+	ENSG00000119616	FCF1	A3SS	chr14:75181575:75181646:+@chr14:75182524|75182654:75182802:+	-0.02	0.61	-0.01	0.04	0.01	0.07	0	0	0
chr14:24033542:24033597:-@chr14:24033368|24033430:24033255:-	ENSG00000213983	AP1G2	A3SS	chr14:24033542:24033597:-@chr14:24033368|24033430:24033255:-	-0.1	0.42	-0.08	0.32	0.02	0.16	0	0	0
chr14:24036948:24037279:-@chr14:24036524|24036528:24036320:-	ENSG00000213983	AP1G2	A3SS	chr14:24036948:24037279:-@chr14:24036524|24036528:24036320:-	0.03	0.2	0.06	0.23	0.03	0.19	0	0	0
chr14:24664552:24664882:-@chr14:24664242|24664257:24663881:-	ENSG00000100926,ENSG00000254692	TM9SF1	A3SS	chr14:24664552:24664882:-@chr14:24664242|24664257:24663881:-	0.04	0.39	0.06	1.71	0.02	0.08	0	0	0
chr14:35591108:35591307:-@chr14:35579835|35579856:35579731:-	ENSG00000092020	PPP2R3C	A3SS	chr14:35591108:35591307:-@chr14:35579835|35579856:35579731:-	-0.04	0.13	-0.07	0.47	-0.03	0.12	0	0	0
chr14:68066741:68067017:-@chr14:68060664|68060669:68060460:-	NA	NA	A3SS	chr14:68066741:68067017:-@chr14:68060664|68060669:68060460:-	-0.05	0.27	-0.1	1.12	-0.05	0.2	0	0	0
chr14:20837833:20837938:-@chr14:20837713|20837735:20837503:-	ENSG00000129566	TEP1	A3SS	chr14:20837833:20837938:-@chr14:20837713|20837735:20837503:-	-0.03	0.12	0.01	0.06	0.04	0.24	0	0	0
chr14:74358730:74358911:+@chr14:74360479|74360500:74360635:+	ENSG00000119725,ENSG00000258653	ZNF410,RP5-1021I20.4	A3SS	chr14:74358730:74358911:+@chr14:74360479|74360500:74360635:+	-0.02	0.14	-0.02	0.09	0	0	0	0	0
chr14:23535175:23535217:-@chr14:23533694|23533697:23533564:-	ENSG00000100813	ACIN1	A3SS	chr14:23535175:23535217:-@chr14:23533694|23533697:23533564:-	0.04	0.18	0	0.11	-0.04	0.19	0	0	0
chr14:69922449:69922583:+@chr14:69925080|69928414:69929107:+	NA	NA	A3SS	chr14:69922449:69922583:+@chr14:69925080|69928414:69929107:+	-0.01	0.06	-0.01	0.07	0	0.03	0	0	0
chr14:36769991:36770029:-@chr14:36768393|36768396:36767764:-	ENSG00000151332	MBIP	A3SS	chr14:36769991:36770029:-@chr14:36768393|36768396:36767764:-	-0.01	0.15	-0.02	0.14	-0.01	0.14	0	0	0
chr14:35779946:35780101:+@chr14:35782069|35782087:35782265:+	ENSG00000100902,ENSG00000258790	PSMA6,KIAA0391	A3SS	chr14:35779946:35780101:+@chr14:35782069|35782087:35782265:+	0	0	0.01	0	0.01	0	0	0	0
chr14:24680886:24681035:-@chr14:24680718|24680798:24680617:-	ENSG00000254505,ENSG00000260669,ENSG00000100926,ENSG00000254692	CHMP4A,AL136419.6,TM9SF1	A3SS	chr14:24680886:24681035:-@chr14:24680718|24680798:24680617:-	-0.01	0.06	0	0	0.01	0.05	0	0	0
chr14:24610098:24610174:-@chr14:24608823|24608998:24608754:-	ENSG00000100908	EMC9	A3SS	chr14:24610098:24610174:-@chr14:24608823|24608998:24608754:-	-0.19	0.8	0.26	1.21	0.45	7.8	0	0	0
chr14:23373470:23373535:-@chr14:23371591|23373399:23371396:-	ENSG00000100461	RBM23	A3SS	chr14:23373470:23373535:-@chr14:23371591|23373399:23371396:-	0	0	0.01	0	0.01	0	0	0	0
chr14:62162119:62162557:+@chr14:62187097|62187100:62187290:+	NA	NA	A3SS	chr14:62162119:62162557:+@chr14:62187097|62187100:62187290:+	0.1	3.47	0.13	18.32	0.03	0.12	0	0	0
chr14:71060013:71060095:-@chr14:71059705|71059726:71059597:-	ENSG00000133997	MED6	A3SS	chr14:71060013:71060095:-@chr14:71059705|71059726:71059597:-	0.09	0.56	-0.02	0.13	-0.11	1.38	0	0	0
chr14:23388208:23388358:-@chr14:23383030|23383054:23382933:-	ENSG00000100461	RBM23	A3SS	chr14:23388208:23388358:-@chr14:23383030|23383054:23382933:-	0.07	0.41	-0.01	0.29	-0.08	0.38	0	0	0
chr14:24652662:24652719:-@chr14:24652561|24652592:24652456:-	ENSG00000196497,ENSG00000259522	IPO4,RP11-468E2.2	A3SS	chr14:24652662:24652719:-@chr14:24652561|24652592:24652456:-	-0.06	0.25	-0.01	0.18	0.05	0.25	0	0	0
chr14:75375553:75375635:-@chr14:75373827|75374233:75370657:-	ENSG00000198208	RPS6KL1	A3SS	chr14:75375553:75375635:-@chr14:75373827|75374233:75370657:-	-0.07	0.39	-0.28	6.64	-0.21	1.82	0	0	0
chr14:71064335:71064494:-@chr14:71063419|71063459:71063328:-	ENSG00000133997,ENSG00000259115	MED6,CTD-2540L5.5	A3SS	chr14:71064335:71064494:-@chr14:71063419|71063459:71063328:-	-0.01	0.04	-0.02	0.06	-0.01	0.02	0	0	0
chr14:65390709:65390844:+@chr14:65392725|65392728:65392798:+	ENSG00000258289,ENSG00000125954	CHURC1,CHURC1-FNTB	A3SS	chr14:65390709:65390844:+@chr14:65392725|65392728:65392798:+	0.06	0.29	0.03	0.15	-0.03	0.14	0	0	0
chr14:103933416:103933528:+@chr14:103934370|103934418:103934523:+	ENSG00000075413	MARK3	A3SS	chr14:103933416:103933528:+@chr14:103934370|103934418:103934523:+	-0.11	2.13	-0.02	0.13	0.09	0.79	0	0	0
chr14:97018817:97018959:+@chr14:97022184|97022187:97022284:+	ENSG00000090060	PAPOLA	A3SS	chr14:97018817:97018959:+@chr14:97022184|97022187:97022284:+	-0.04	7.72	0	0	0.04	3.43	0	0	0
chr14:24583906:24584133:+@chr14:24584724|24584752:24584958:+	ENSG00000100897	DCAF11	A3SS	chr14:24583906:24584133:+@chr14:24584724|24584752:24584958:+	0.09	1.19	0.02	0.12	-0.07	0.33	0	0	0
chr14:69585911:69585947:-@chr14:69584992|69584995:69584856:-	ENSG00000139990	DCAF5	A3SS	chr14:69585911:69585947:-@chr14:69584992|69584995:69584856:-	0.07	0.32	0.09	0.37	0.02	0.26	0	0	0
chr14:24619807:24620097:+@chr14:24620340|24620508:24620588:+	ENSG00000092098	RNF31	A3SS	chr14:24619807:24620097:+@chr14:24620340|24620508:24620588:+	0	0.13	-0.12	1.8	-0.12	1.43	0	0	0
chr14:21841497:21841589:-@chr14:21840129|21840203:21840033:-	ENSG00000092201	SUPT16H	A3SS	chr14:21841497:21841589:-@chr14:21840129|21840203:21840033:-	-0.01	0.06	-0.02	0.08	-0.01	0.04	0	0	0
chr14:24657422:24657463:-@chr14:24657002|24657019:24656873:-	ENSG00000196497,ENSG00000259522	IPO4,RP11-468E2.2	A3SS	chr14:24657422:24657463:-@chr14:24657002|24657019:24656873:-	0	0.07	0.09	0.93	0.09	1.69	0	0	0
chr14:73603143:73603291:+@chr14:73614461|73614503:73614584:+	ENSG00000080815	PSEN1	A3SS	chr14:73603143:73603291:+@chr14:73614461|73614503:73614584:+	0	0	0	0	0	0	0	0	0
chr14:100842597:100842680:-@chr14:100841743|100841883:100841620:-	ENSG00000140105	WARS	A3SS	chr14:100842597:100842680:-@chr14:100841743|100841883:100841620:-	0.14	14.66	0.14	7.31	0	0.06	0	0	0
chr14:24664552:24664882:-@chr14:24664036|24664257:24663881:-	ENSG00000100926,ENSG00000254692	TM9SF1	A3SS	chr14:24664552:24664882:-@chr14:24664036|24664257:24663881:-	0	0	0	0	0	0	0	0	0
chr14:74370663:74370813:+@chr14:74371605|74371634:74371786:+	ENSG00000119725,ENSG00000258653	ZNF410,RP5-1021I20.4	A3SS	chr14:74370663:74370813:+@chr14:74371605|74371634:74371786:+	-0.04	0.44	-0.01	0.04	0.03	0.18	0	0	0
chr14:21679969:21680082:-@chr14:21679722|21679725:21679565:-	ENSG00000092199	HNRNPC	A3SS	chr14:21679969:21680082:-@chr14:21679722|21679725:21679565:-	0	0	0	0	0	0	0	0	0
chr14:24902142:24902238:+@chr14:24905274|24905278:24905385:+	ENSG00000100441	KHNYN	A3SS	chr14:24902142:24902238:+@chr14:24905274|24905278:24905385:+	-0.01	0.06	-0.02	0.07	-0.01	0.06	0	0	0
chr14:59951161:59951311:+@chr14:59953431|59953449:59953522:+	ENSG00000050130	JKAMP	A3SS	chr14:59951161:59951311:+@chr14:59953431|59953449:59953522:+	-0.01	0.16	0.01	0.19	0.02	0.18	0	0	0
chr14:56099953:56100059:+@chr14:56101244|56101248:56101376:+	ENSG00000126777	KTN1	A3SS	chr14:56099953:56100059:+@chr14:56101244|56101248:56101376:+	0	0	-0.02	0.1	-0.02	0.09	0	0	0
chr14:89029995:89030037:+@chr14:89034202|89034383:89034497:+	ENSG00000100722	ZC3H14	A3SS	chr14:89029995:89030037:+@chr14:89034202|89034383:89034497:+	0.01	0.09	0.03	182.63	0.02	0.33	0	0	0
chr14:21737457:21737638:-@chr14:21731741|21731988:21731470:-	ENSG00000092199	HNRNPC	A3SS	chr14:21737457:21737638:-@chr14:21731741|21731988:21731470:-	0.38	1000000000000	0.48	1000000000000	0.1	7.78	1	1	0
chr14:24032589:24032711:-@chr14:24031802|24032491:24031713:-	ENSG00000213983	AP1G2	A3SS	chr14:24032589:24032711:-@chr14:24031802|24032491:24031713:-	-0.14	2.12	0.05	0.23	0.19	12.34	0	0	0
chr14:59951161:59951311:+@chr14:59953399|59953449:59953522:+	ENSG00000050130	JKAMP	A3SS	chr14:59951161:59951311:+@chr14:59953399|59953449:59953522:+	0.12	2.32	0.16	2.46	0.04	0.21	0	0	0
chr14:94547639:94547795:+@chr14:94563202|94563233:94563311:+	ENSG00000165948	IFI27L1	A3SS	chr14:94547639:94547795:+@chr14:94563202|94563233:94563311:+	0.13	18.38	0.1	10	-0.03	0.12	0	0	0
chr14:74360500:74360635:+@chr14:74363019|74363051:74363237:+	ENSG00000119725,ENSG00000258653	ZNF410,RP5-1021I20.4	A3SS	chr14:74360500:74360635:+@chr14:74363019|74363051:74363237:+	-0.08	106.92	-0.04	1.12	0.04	0.17	0	0	0
chr14:70237712:70237822:+@chr14:70237911|70237914:70238722:+	ENSG00000100650	SRSF5	A3SS	chr14:70237712:70237822:+@chr14:70237911|70237914:70238722:+	0	0.03	0	0.04	0	0.04	0	0	0
chr14:94547465:94547558:-@chr14:94545967|94546093:94545371:-	ENSG00000089737	DDX24	A3SS	chr14:94547465:94547558:-@chr14:94545967|94546093:94545371:-	0	0	-0.01	0	-0.01	0	0	0	0
chr14:23397706:23397824:-@chr14:23397420|23397450:23397335:-	ENSG00000100462	PRMT5	A3SS	chr14:23397706:23397824:-@chr14:23397420|23397450:23397335:-	-0.01	0.06	0	0.05	0.01	0.06	0	0	0
chr14:95583959:95584091:-@chr14:95582917|95583032:95582790:-	ENSG00000100697	DICER1	A3SS	chr14:95583959:95584091:-@chr14:95582917|95583032:95582790:-	0.03	0.21	0.02	0.07	-0.01	0.05	0	0	0
chr14:54882617:54882648:+@chr14:54884566|54884569:54884669:+	ENSG00000100526	CDKN3	A3SS	chr14:54882617:54882648:+@chr14:54884566|54884569:54884669:+	-0.01	0.06	-0.04	0.18	-0.03	0.15	0	0	0
chr14:93934017:93934137:+@chr14:93940435|93940594:93940739:+	ENSG00000133958	UNC79	A3SS	chr14:93934017:93934137:+@chr14:93940435|93940594:93940739:+	0.01	0.4	0.04	0.35	0.03	0.41	0	0	0
chr14:24583986:24584502:+@chr14:24584591|24584752:24584958:+	ENSG00000100897	DCAF11	A3SS	chr14:24583986:24584502:+@chr14:24584591|24584752:24584958:+	0.03	0.11	0.01	0.06	-0.02	0.09	0	0	0
chr14:57714336:57714430:-@chr14:57713545|57713576:57713429:-	ENSG00000070367	EXOC5	A3SS	chr14:57714336:57714430:-@chr14:57713545|57713576:57713429:-	0.01	0.03	0	0.03	-0.01	0	0	0	0
chr14:21868572:21868771:-@chr14:21868466|21868490:21868310:-	ENSG00000100888	CHD8	A3SS	chr14:21868572:21868771:-@chr14:21868466|21868490:21868310:-	0	0.08	-0.06	0.76	-0.06	1.2	0	0	0
chr14:93460225:93460342:-@chr14:93429194|93429212:93429096:-	ENSG00000100605	ITPK1	A3SS	chr14:93460225:93460342:-@chr14:93429194|93429212:93429096:-	-0.01	0.04	-0.01	0.05	0	0.04	0	0	0
chr14:94547639:94547795:+@chr14:94563187|94563233:94563311:+	ENSG00000165948	IFI27L1	A3SS	chr14:94547639:94547795:+@chr14:94563187|94563233:94563311:+	0	0.06	-0.03	0.68	-0.03	0.2	0	0	0
chr14:21464686:21464870:+@chr14:21464944|21464971:21465189:+	ENSG00000165792	METTL17	A3SS	chr14:21464686:21464870:+@chr14:21464944|21464971:21465189:+	0	0.08	0.05	0.33	0.05	0.28	0	0	0
chr14:20920133:20920308:-@chr14:20917425|20917460:20917330:-	ENSG00000092094	OSGEP	A3SS	chr14:20920133:20920308:-@chr14:20917425|20917460:20917330:-	-0.01	0.04	-0.02	0.07	-0.01	0.04	0	0	0
chr14:24661377:24661562:-@chr14:24659797|24659859:24659586:-	ENSG00000100926,ENSG00000254692	TM9SF1	A3SS	chr14:24661377:24661562:-@chr14:24659797|24659859:24659586:-	0.01	0.03	-0.02	0.14	-0.03	0.18	0	0	0
chr14:59951161:59951311:+@chr14:59953399|59953431:59953522:+	ENSG00000050130	JKAMP	A3SS	chr14:59951161:59951311:+@chr14:59953399|59953431:59953522:+	0.06	3.15	0.08	64.93	0.02	0.1	0	0	0
chr14:21458623:21458757:+@chr14:21460251|21460283:21460364:+	ENSG00000165792	METTL17	A3SS	chr14:21458623:21458757:+@chr14:21460251|21460283:21460364:+	-0.01	0.09	-0.06	0.4	-0.05	0.2	0	0	0
chr14:24651998:24652048:-@chr14:24651609|24651629:24651484:-	ENSG00000196497,ENSG00000259522	IPO4,RP11-468E2.2	A3SS	chr14:24651998:24652048:-@chr14:24651609|24651629:24651484:-	0.15	0.54	0.05	0.25	-0.1	0.39	0	0	0
chr14:103800726:103800934:+@chr14:103802129|103802133:103802269:+	ENSG00000100664	EIF5	A3SS	chr14:103800726:103800934:+@chr14:103802129|103802133:103802269:+	-0.05	0.2	-0.13	1.82	-0.08	0.42	0	0	0
chr14:91929079:91929221:-@chr14:91928565|91928583:91928393:-	ENSG00000100796	SMEK1	A3SS	chr14:91929079:91929221:-@chr14:91928565|91928583:91928393:-	-0.02	0.12	0	0.04	0.02	0.13	0	0	0
chr14:19921359:19921470:-@chr14:19919605|19919629:19919492:-	ENSG00000244306	CTD-2314B22.3	A3SS	chr14:19921359:19921470:-@chr14:19919605|19919629:19919492:-	0.27	294.38	0.27	2032.79	0	0.13	1	1	0
chr14:58878625:58878689:-@chr14:58877656|58877806:58877561:-	ENSG00000100575	TIMM9	A3SS	chr14:58878625:58878689:-@chr14:58877656|58877806:58877561:-	0.03	0.41	0.01	0.07	-0.02	0.06	0	0	0
chr14:103800726:103800934:+@chr14:103801990|103802129:103802269:+	ENSG00000100664	EIF5	A3SS	chr14:103800726:103800934:+@chr14:103801990|103802129:103802269:+	0.01	0.29	-0.01	0	-0.02	1842.76	0	0	0
chr14:31602444:31602620:-@chr14:31598513|31598654:31597818:-	ENSG00000092148	HECTD1	A3SS	chr14:31602444:31602620:-@chr14:31598513|31598654:31597818:-	0.01	0.08	0.04	0.16	0.03	0.12	0	0	0
chr14:24706726:24706768:+@chr14:24707452|24707795:24708448:+	ENSG00000100938	GMPR2	A3SS	chr14:24706726:24706768:+@chr14:24707452|24707795:24708448:+	0.06	1.72	0.04	0.48	-0.02	0.07	0	0	0
chr14:89075611:89075747:+@chr14:89076056|89076059:89076147:+	ENSG00000100722	ZC3H14	A3SS	chr14:89075611:89075747:+@chr14:89076056|89076059:89076147:+	-0.12	2.4	-0.1	0.91	0.02	0.15	0	0	0
chr14:58714468:58714550:+@chr14:58718837|58718842:58718960:+	ENSG00000100567	PSMA3	A3SS	chr14:58714468:58714550:+@chr14:58718837|58718842:58718960:+	0.01	0.04	0.01	0.04	0	0	0	0	0
chr14:105687985:105688251:-@chr14:105686464|105686467:105686406:-	ENSG00000185024	BRF1	A3SS	chr14:105687985:105688251:-@chr14:105686464|105686467:105686406:-	0.2	2.36	0.3	3726.12	0.1	0.45	0	1	0
chr14:54948127:54948176:-@chr14:54947674|54947677:54947592:-	ENSG00000197045	GMFB	A3SS	chr14:54948127:54948176:-@chr14:54947674|54947677:54947592:-	-0.2	1.69	-0.17	0.79	0.03	0.14	0	0	0
chr14:45565306:45565431:+@chr14:45565627|45565799:45565961:+	ENSG00000185246	PRPF39	A3SS	chr14:45565306:45565431:+@chr14:45565627|45565799:45565961:+	0.1	0.46	0.11	0.45	0.01	0.19	0	0	0
chr14:68156929:68157138:-@chr14:68151882|68151921:68151732:-	ENSG00000072042	RDH11	A3SS	chr14:68156929:68157138:-@chr14:68151882|68151921:68151732:-	-0.01	0.09	0.01	0	0.02	0.2	0	0	0
chr14:105857544:105857586:+@chr14:105857837|105857968:105858103:+	ENSG00000179364	PACS2	A3SS	chr14:105857544:105857586:+@chr14:105857837|105857968:105858103:+	-0.05	2.48	-0.05	1.49	0	0.03	0	0	0
chr14:24615743:24615855:-@chr14:24614981|24615449:24614919:-	ENSG00000100911	PSME2	A3SS	chr14:24615743:24615855:-@chr14:24614981|24615449:24614919:-	-0.15	1.22	-0.06	0.29	0.09	0.37	0	0	0
chr14:36785899:36786018:-@chr14:36784121|36784142:36783897:-	ENSG00000151332	MBIP	A3SS	chr14:36785899:36786018:-@chr14:36784121|36784142:36783897:-	0.03	0.2	0	0.13	-0.03	0.18	0	0	0
chr14:45579297:45579423:+@chr14:45579752|45579806:45580020:+	ENSG00000185246	PRPF39	A3SS	chr14:45579297:45579423:+@chr14:45579752|45579806:45580020:+	-0.06	0.24	-0.02	0.06	0.04	0.16	0	0	0
chr14:75745481:75745826:+@chr14:75746580|75746609:75746831:+	ENSG00000170345	FOS	A3SS	chr14:75745481:75745826:+@chr14:75746580|75746609:75746831:+	-0.02	0.11	0.02	0.86	0.04	12.18	0	0	0
chr14:75181575:75181646:+@chr14:75182654|75182697:75182802:+	ENSG00000119616	FCF1	A3SS	chr14:75181575:75181646:+@chr14:75182654|75182697:75182802:+	-0.01	0.09	-0.02	0.1	-0.01	0.07	0	0	0
chr14:105857968:105858103:+@chr14:105858956|105859098:105859182:+	ENSG00000179364	PACS2	A3SS	chr14:105857968:105858103:+@chr14:105858956|105859098:105859182:+	0.15	1.87	0.11	0.62	-0.04	0.19	0	0	0
chr14:21971316:21971720:-@chr14:21969966|21970045:21969870:-	ENSG00000165819	METTL3	A3SS	chr14:21971316:21971720:-@chr14:21969966|21970045:21969870:-	-0.05	0.22	-0.05	0.48	0	0.1	0	0	0
chr14:24740319:24740375:-@chr14:24740153|24740204:24740043:-	ENSG00000100949	RABGGTA	A3SS	chr14:24740319:24740375:-@chr14:24740153|24740204:24740043:-	0.07	0.37	0.1	0.56	0.03	0.17	0	0	0
chr14:24765715:24765794:-@chr14:24761536|24761907:24761390:-	ENSG00000157379	DHRS1	A3SS	chr14:24765715:24765794:-@chr14:24761536|24761907:24761390:-	-0.42	6.59	-0.21	0.9	0.21	0.94	0	0	0
chr14:23470168:23470246:-@chr14:23468365|23468611:23467636:-	ENSG00000100802	C14orf93	A3SS	chr14:23470168:23470246:-@chr14:23468365|23468611:23467636:-	-0.01	0.36	-0.1	0.48	-0.09	0.39	0	0	0
chr14:103597976:103598099:+@chr14:103599039|103599087:103599209:+	ENSG00000185215	TNFAIP2	A3SS	chr14:103597976:103598099:+@chr14:103599039|103599087:103599209:+	0.01	0.05	-0.01	0	-0.02	0.47	0	0	0
chr14:102805431:102805560:+@chr14:102807660|102808440:102808704:+	ENSG00000022976	ZNF839	A3SS	chr14:102805431:102805560:+@chr14:102807660|102808440:102808704:+	-0.07	0.3	-0.09	0.45	-0.02	0.17	0	0	0
chr14:73406510:73406610:+@chr14:73406928|73406960:73407085:+	ENSG00000119599	DCAF4	A3SS	chr14:73406510:73406610:+@chr14:73406928|73406960:73407085:+	-0.07	0.32	-0.12	0.64	-0.05	0.26	0	0	0
chr14:95905370:95905499:-@chr14:95903303|95903318:95903157:-	ENSG00000176438	SYNE3	A3SS	chr14:95905370:95905499:-@chr14:95903303|95903318:95903157:-	-0.09	0.41	-0.04	0.16	0.05	0.25	0	0	0
chr14:24584752:24584958:+@chr14:24586126|24586181:24586253:+	ENSG00000100897	DCAF11	A3SS	chr14:24584752:24584958:+@chr14:24586126|24586181:24586253:+	0.02	0.16	0.06	0.3	0.04	0.2	0	0	0
chr14:67736418:67736500:+@chr14:67745735|67745967:67746254:+	ENSG00000072415	MPP5	A3SS	chr14:67736418:67736500:+@chr14:67745735|67745967:67746254:+	0.11	0.41	0.25	3.8	0.14	0.74	0	0	0
chr14:24765715:24765794:-@chr14:24761536|24761990:24761390:-	ENSG00000157379	DHRS1	A3SS	chr14:24765715:24765794:-@chr14:24761536|24761990:24761390:-	-0.38	12.29	-0.24	2.08	0.14	0.59	0	0	0
chr14:24031497:24031624:-@chr14:24031275|24031316:24031171:-	ENSG00000213983	AP1G2	A3SS	chr14:24031497:24031624:-@chr14:24031275|24031316:24031171:-	-0.12	6.93	-0.12	5.69	0	0.07	0	0	0
chr14:24618010:24618085:+@chr14:24618615|24618686:24618792:+	ENSG00000092098	RNF31	A3SS	chr14:24618010:24618085:+@chr14:24618615|24618686:24618792:+	0.01	0.11	0.04	0.33	0.03	0.11	0	0	0
chr14:24740693:24740803:-@chr14:24740375|24740454:24740319:-	ENSG00000100949	RABGGTA	A3SS	chr14:24740693:24740803:-@chr14:24740375|24740454:24740319:-	-0.05	0.17	-0.05	0.18	0	0.07	0	0	0
chr14:45693121:45693949:-@chr14:45687635|45687657:45687485:-	ENSG00000129534	MIS18BP1	A3SS	chr14:45693121:45693949:-@chr14:45687635|45687657:45687485:-	-0.01	0.05	-0.01	0.03	0	0	0	0	0
chr14:21737457:21737638:-@chr14:21731495|21731741:21731470:-	ENSG00000092199	HNRNPC	A3SS	chr14:21737457:21737638:-@chr14:21731495|21731741:21731470:-	0.05	1000000000000	0.07	1000000000000	0.02	174.04	0	0	0
chr14:24610098:24610174:-@chr14:24608823|24609025:24608754:-	ENSG00000100908	EMC9	A3SS	chr14:24610098:24610174:-@chr14:24608823|24609025:24608754:-	-0.23	1.1	0.37	2.57	0.6	168.35	0	0	1
chr14:50295772:50295980:-@chr14:50295505|50295525:50295334:-	ENSG00000165525	NEMF	A3SS	chr14:50295772:50295980:-@chr14:50295505|50295525:50295334:-	0	0.07	-0.04	0.28	-0.04	0.33	0	0	0
chr14:73418506:73418585:+@chr14:73420869|73420872:73420970:+	ENSG00000119599	DCAF4	A3SS	chr14:73418506:73418585:+@chr14:73420869|73420872:73420970:+	0.11	0.57	-0.3	2.39	-0.41	6.73	0	0	0
chr14:60582659:60582778:+@chr14:60585047|60585293:60585410:+	ENSG00000126773	PCNXL4	A3SS	chr14:60582659:60582778:+@chr14:60585047|60585293:60585410:+	0.02	0.09	0	0.06	-0.02	0.07	0	0	0
chr14:78146223:78146313:-@chr14:78142137|78142192:78141999:-	ENSG00000100601	ALKBH1	A3SS	chr14:78146223:78146313:-@chr14:78142137|78142192:78141999:-	-0.12	0.48	0.05	0.17	0.17	1.47	0	0	0
chr14:24584591:24584601:+@chr14:24584724|24584752:24584958:+	ENSG00000100897	DCAF11	A3SS	chr14:24584591:24584601:+@chr14:24584724|24584752:24584958:+	0.01	0.14	-0.04	0.18	-0.05	0.22	0	0	0
chr14:61518759:61518853:+@chr14:61545528|61545548:61545645:+	ENSG00000139974	SLC38A6	A3SS	chr14:61518759:61518853:+@chr14:61545528|61545548:61545645:+	-0.04	0.59	-0.16	0.55	-0.12	0.42	0	0	0
chr14:23374303:23374455:-@chr14:23374217|23374221:23374084:-	ENSG00000100461	RBM23	A3SS	chr14:23374303:23374455:-@chr14:23374217|23374221:23374084:-	0	0	0.01	0.06	0.01	0.06	0	0	0
chr14:104143752:104143860:+@chr14:104145646|104145721:104145882:+	ENSG00000126214,ENSG00000256500	KLC1	A3SS	chr14:104143752:104143860:+@chr14:104145646|104145721:104145882:+	-0.01	0.05	-0.01	0.06	0	0.05	0	0	0
chr14:75181575:75181646:+@chr14:75182524|75182697:75182802:+	ENSG00000119616	FCF1	A3SS	chr14:75181575:75181646:+@chr14:75182524|75182697:75182802:+	-0.24	0.95	-0.25	1.71	-0.01	0.54	0	0	0
chr14:81993077:81993308:-@chr14:81972522|81972585:81972418:-	ENSG00000071537	SEL1L	A3SS	chr14:81993077:81993308:-@chr14:81972522|81972585:81972418:-	0.06	0.65	0.04	0.18	-0.02	0.09	0	0	0
chr14:103800726:103800934:+@chr14:103801990|103802133:103802269:+	ENSG00000100664	EIF5	A3SS	chr14:103800726:103800934:+@chr14:103801990|103802133:103802269:+	-0.01	0	-0.01	0.21	0	0	0	0	0
chr14:24801997:24802194:-@chr14:24801889|24801928:24801728:-	ENSG00000129467,ENSG00000258973	ADCY4,RP11-934B9.3	A3SS	chr14:24801997:24802194:-@chr14:24801889|24801928:24801728:-	0.25	1.97	0.3	1.46	0.05	0.5	0	0	0
chr14:61346432:61346553:+@chr14:61434947|61435277:61435398:+	ENSG00000258892,ENSG00000020426	RP11-193F5.1,MNAT1	A3SS	chr14:61346432:61346553:+@chr14:61434947|61435277:61435398:+	-0.07	0.29	-0.07	0.25	0	0.21	0	0	0
chr14:77746166:77746271:-@chr14:77745212|77745304:77745072:-	ENSG00000009830	POMT2	A3SS	chr14:77746166:77746271:-@chr14:77745212|77745304:77745072:-	0.02	0.26	0.03	0.28	0.01	0.21	0	0	0
chr14:20822244:20822406:+@chr14:20822968|20822994:20823106:+	ENSG00000129484	PARP2	A3SS	chr14:20822244:20822406:+@chr14:20822968|20822994:20823106:+	-0.09	1.75	0.01	0.05	0.1	6.73	0	0	0
chr14:94547639:94547795:+@chr14:94563187|94563202:94563311:+	ENSG00000165948	IFI27L1	A3SS	chr14:94547639:94547795:+@chr14:94563187|94563202:94563311:+	-0.1	0.74	-0.14	81.37	-0.04	0.16	0	1	0
chr14:91647530:91647733:+@chr14:91655254|91655332:91655514:+	ENSG00000133943	C14orf159	A3SS	chr14:91647530:91647733:+@chr14:91655254|91655332:91655514:+	-0.03	1.15	0	0	0.03	27.49	0	0	0
chr14:61545528:61545645:+@chr14:61550268|61550273:61550451:+	ENSG00000139974	SLC38A6	A3SS	chr14:61545528:61545645:+@chr14:61550268|61550273:61550451:+	0.04	0.3	0.1	0.44	0.06	0.28	0	0	0
chr14:24740693:24740803:-@chr14:24740153|24740375:24740043:-	ENSG00000100949	RABGGTA	A3SS	chr14:24740693:24740803:-@chr14:24740153|24740375:24740043:-	0.01	0.3	0.08	0.36	0.07	0.41	0	0	0
chr14:105686406:105686467:-@chr14:105685569|105685635:105685488:-	ENSG00000185024	BRF1	A3SS	chr14:105686406:105686467:-@chr14:105685569|105685635:105685488:-	0.01	0.08	-0.02	0.09	-0.03	0.11	0	0	0
chr14:75180188:75180255:+@chr14:75181575|75181580:75181646:+	ENSG00000119616	FCF1	A3SS	chr14:75180188:75180255:+@chr14:75181575|75181580:75181646:+	-0.11	0.45	0.03	0.2	0.14	0.58	0	0	0
chr14:24705173:24705346:+@chr14:24706248|24706277:24706358:+	ENSG00000100938	GMPR2	A3SS	chr14:24705173:24705346:+@chr14:24706248|24706277:24706358:+	0	0	-0.01	0	-0.01	0	0	0	0
chr14:24584752:24584935:+@chr14:24586126|24586181:24586253:+	ENSG00000100897	DCAF11	A3SS	chr14:24584752:24584935:+@chr14:24586126|24586181:24586253:+	0.2	26.31	0.11	1	-0.09	0.4	1	0	0
chr14:35591776:35591841:+@chr14:35592158|35592711:35593437:+	ENSG00000100890,ENSG00000258790	KIAA0391	A3SS	chr14:35591776:35591841:+@chr14:35592158|35592711:35593437:+	-0.01	0.06	0	0.04	0.01	0.05	0	0	0
chr14:102661275:102661457:+@chr14:102674940|102675199:102676867:+	ENSG00000140153	WDR20	A3SS	chr14:102661275:102661457:+@chr14:102674940|102675199:102676867:+	-0.16	7.34	-0.04	0.22	0.12	1.85	0	0	0
chr14:23419523:23419619:-@chr14:23417222|23417242:23417077:-	ENSG00000092036,ENSG00000259132	HAUS4,RP11-298I3.5	A3SS	chr14:23419523:23419619:-@chr14:23417222|23417242:23417077:-	-0.03	0.22	0	0.06	0.03	0.17	0	0	0
chr14:24652456:24652561:-@chr14:24652367|24652375:24652182:-	ENSG00000196497,ENSG00000259522	IPO4,RP11-468E2.2	A3SS	chr14:24652456:24652561:-@chr14:24652367|24652375:24652182:-	0.02	0.08	-0.01	0.09	-0.03	0.12	0	0	0
chr14:20923290:20923553:+@chr14:20923737|20924073:20924260:+	NA	NA	A3SS	chr14:20923290:20923553:+@chr14:20923737|20924073:20924260:+	0.04	0.15	0.1	3.81	0.06	0.31	0	0	0
chr14:78182115:78182222:+@chr14:78183823|78183839:78183941:+	ENSG00000119705	SLIRP	A3SS	chr14:78182115:78182222:+@chr14:78183823|78183839:78183941:+	0	0	0.01	0	0.01	0	0	0	0
chr14:89042184:89042284:+@chr14:89044329|89044337:89044484:+	ENSG00000100722	ZC3H14	A3SS	chr14:89042184:89042284:+@chr14:89044329|89044337:89044484:+	0.01	0.05	0.03	0.17	0.02	0.09	0	0	0
chr14:100842597:100842680:-@chr14:100841740|100841883:100841620:-	ENSG00000140105	WARS	A3SS	chr14:100842597:100842680:-@chr14:100841740|100841883:100841620:-	-0.07	0.27	0.03	0.17	0.1	0.62	0	0	0
chr14:21679969:21680082:-@chr14:21679465|21679725:21677295:-	ENSG00000092199	HNRNPC	A3SS	chr14:21679969:21680082:-@chr14:21679465|21679725:21677295:-	0	0	0	0	0	0	0	0	0
chr14:71478209:71478266:+@chr14:71479702|71479717:71479919:+	ENSG00000100731	PCNX	A3SS	chr14:71478209:71478266:+@chr14:71479702|71479717:71479919:+	0.05	0.22	0.04	0.2	-0.01	0.11	0	0	0
chr14:72169098:72169222:+@chr14:72171438|72171939:72172057:+	ENSG00000197555	SIPA1L1	A3SS	chr14:72169098:72169222:+@chr14:72171438|72171939:72172057:+	0.01	0.16	-0.04	0.15	-0.05	0.17	0	0	0
chr14:75389883:75389958:-@chr14:75389145|75389188:75388681:-	ENSG00000198208	RPS6KL1	A3SS	chr14:75389883:75389958:-@chr14:75389145|75389188:75388681:-	0.01	0.15	-0.05	0.22	-0.06	0.2	0	0	0
chr14:24664552:24664882:-@chr14:24664036|24664242:24663881:-	ENSG00000100926,ENSG00000254692	TM9SF1	A3SS	chr14:24664552:24664882:-@chr14:24664036|24664242:24663881:-	0	0	0	0	0	0	0	0	0
chr14:94577079:94577143:+@chr14:94577971|94578005:94578119:+	ENSG00000165949	IFI27	A3SS	chr14:94577079:94577143:+@chr14:94577971|94578005:94578119:+	0.37	8.3	0.16	1.87	-0.21	1.35	0	0	0
chr14:105957959:105958037:+@chr14:105958444|105958485:105958646:+	ENSG00000185347	C14orf80	A3SS	chr14:105957959:105958037:+@chr14:105958444|105958485:105958646:+	0.07	0.27	0.06	0.25	-0.01	0.14	0	0	0
chr14:95571408:95571583:-@chr14:95570386|95570463:95569683:-	ENSG00000100697	DICER1	A3SS	chr14:95571408:95571583:-@chr14:95570386|95570463:95569683:-	0.01	0.03	-0.02	0.09	-0.03	0.23	0	0	0
chr14:24605378:24605510:+@chr14:24606107|24606194:24606226:+	ENSG00000092010	PSME1	A3SS	chr14:24605378:24605510:+@chr14:24606107|24606194:24606226:+	0	0	0	0	0	0	0	0	0
chr14:21737457:21737638:-@chr14:21731495|21731988:21731470:-	ENSG00000092199	HNRNPC	A3SS	chr14:21737457:21737638:-@chr14:21731495|21731988:21731470:-	0.05	1000000000000	0.09	1000000000000	0.04	1000000000000	0	0	0
chr14:24583906:24584133:+@chr14:24584591|24584724:24584958:+	ENSG00000100897	DCAF11	A3SS	chr14:24583906:24584133:+@chr14:24584591|24584724:24584958:+	-0.08	0.38	-0.03	0.21	0.05	0.24	0	0	0
chr14:105930369:105930484:+@chr14:105930753|105930800:105930904:+	ENSG00000182979	MTA1	A3SS	chr14:105930369:105930484:+@chr14:105930753|105930800:105930904:+	-0.01	0.08	0.01	0.09	0.02	0.11	0	0	0
chr14:68060460:68060669:-@chr14:68059432|68059435:68059352:-	ENSG00000100564	PIGH	A3SS	chr14:68060460:68060669:-@chr14:68059432|68059435:68059352:-	-0.04	0.32	0.03	0.2	0.07	0.3	0	0	0
chr14:60582659:60582778:+@chr14:60585095|60585293:60585410:+	ENSG00000126773	PCNXL4	A3SS	chr14:60582659:60582778:+@chr14:60585095|60585293:60585410:+	0.03	0.17	0.01	0.12	-0.02	0.13	0	0	0
chr14:35871977:35872065:-@chr14:35871740|35871869:35871600:-	ENSG00000100906	NFKBIA	A3SS	chr14:35871977:35872065:-@chr14:35871740|35871869:35871600:-	-0.01	0.06	-0.02	0.09	-0.01	0.04	0	0	0
chr14:31856326:31856581:-@chr14:31855733|31855781:31855626:-	ENSG00000129493,ENSG00000203546	HEATR5A,RP11-176H8.1	A3SS	chr14:31856326:31856581:-@chr14:31855733|31855781:31855626:-	0.06	0.21	0.13	1.34	0.07	0.32	0	0	0
chr14:70235899:70235968:+@chr14:70236228|70237184:70237257:+	ENSG00000100650	SRSF5	A3SS	chr14:70235899:70235968:+@chr14:70236228|70237184:70237257:+	0.01	1000000000000	0.01	1000000000000	0	0	0	0	0
chr14:76249490:76249873:+@chr14:76259256|76259259:76259443:+	ENSG00000119685	TTLL5	A3SS	chr14:76249490:76249873:+@chr14:76259256|76259259:76259443:+	0.02	0.24	-0.03	0.2	-0.05	0.26	0	0	0
chr14:77923838:77923983:-@chr14:77923708|77923756:77923438:-	ENSG00000151445	VIPAS39	A3SS	chr14:77923838:77923983:-@chr14:77923708|77923756:77923438:-	0.26	1.18	0.11	0.6	-0.15	0.77	0	0	0
chr14:73614503:73614584:+@chr14:73614651|73614675:73614814:+	ENSG00000080815	PSEN1	A3SS	chr14:73614503:73614584:+@chr14:73614651|73614675:73614814:+	-0.01	0	-0.01	0	0	0	0	0	0
chr14:92562437:92562481:-@chr14:92560175|92560194:92560090:-	ENSG00000066427	ATXN3	A3SS	chr14:92562437:92562481:-@chr14:92560175|92560194:92560090:-	0.05	0.32	-0.08	0.49	-0.13	0.7	0	0	0
chr14:105352612:105354315:+@chr14:105355852|105355957:105356095:+	ENSG00000099814	KIAA0284	A3SS	chr14:105352612:105354315:+@chr14:105355852|105355957:105356095:+	0.02	0.15	0.03	0.19	0.01	0.14	0	0	0
chr14:94856794:94857029:-@chr14:94854997|94855000:94854897:-	ENSG00000197249	SERPINA1	A3SS	chr14:94856794:94857029:-@chr14:94854997|94855000:94854897:-	0.21	1.27	0.58	10.96	0.37	8.47	0	0	0
chr14:104181761:104181823:-@chr14:104177904|104177998:104177803:-	ENSG00000126215	XRCC3	A3SS	chr14:104181761:104181823:-@chr14:104177904|104177998:104177803:-	0.27	1.62	0	0.35	-0.27	2.22	0	0	0
chr14:24779357:24779461:+@chr14:24779805|24779861:24781259:+	ENSG00000213906	LTB4R2	A3SS	chr14:24779357:24779461:+@chr14:24779805|24779861:24781259:+	-0.03	0.24	-0.08	0.32	-0.05	0.25	0	0	0
chr14:19653893:19654004:+@chr14:19655734|19655758:19655871:+	ENSG00000225210	AL589743.1	A3SS	chr14:19653893:19654004:+@chr14:19655734|19655758:19655871:+	0.29	51672.2	0.27	224667	-0.02	0.13	1	1	0
chr14:24791272:24791430:-@chr14:24789094|24789110:24788948:-	ENSG00000129467	ADCY4	A3SS	chr14:24791272:24791430:-@chr14:24789094|24789110:24788948:-	0.06	0.34	0.04	0.21	-0.02	0.26	0	0	0
chr19:58427747:58427978:-@chr19:58423554|58423557:58423428:-	ENSG00000173480	ZNF417	A3SS	chr19:58427747:58427978:-@chr19:58423554|58423557:58423428:-	-0.04	0.31	-0.04	0.29	0	0.31	0	0	0
chr19:36502306:36502366:-@chr19:36501947|36501967:36501796:-	ENSG00000248101,ENSG00000239382	AC002116.8,ALKBH6	A3SS	chr19:36502306:36502366:-@chr19:36501947|36501967:36501796:-	0.05	0.21	0.05	0.2	0	0.13	0	0	0
chr19:1806627:1806688:-@chr19:1806168|1806507:1806096:-	ENSG00000130270	ATP8B3	A3SS	chr19:1806627:1806688:-@chr19:1806168|1806507:1806096:-	0.35	2.72	0.06	0.17	-0.29	1.92	0	0	0
chr19:1615685:1615820:-@chr19:1612429|1612432:1612206:-	ENSG00000071564	TCF3	A3SS	chr19:1615685:1615820:-@chr19:1612429|1612432:1612206:-	-0.08	1.14	-0.03	0.12	0.05	0.22	0	0	0
chr19:41888677:41888826:+@chr19:41889768|41889791:41889988:+	ENSG00000142046,ENSG00000248098,ENSG00000255730	TMEM91,BCKDHA,CTC-435M10.3	A3SS	chr19:41888677:41888826:+@chr19:41889768|41889791:41889988:+	0.06	0.34	0.19	2	0.13	0.54	0	0	0
chr19:13006806:13006935:+@chr19:13007019|13007054:13007235:+	ENSG00000105607	GCDH	A3SS	chr19:13006806:13006935:+@chr19:13007019|13007054:13007235:+	-0.01	0.05	-0.06	0.53	-0.05	0.5	0	0	0
chr19:10291454:10291561:-@chr19:10291205|10291245:10291026:-	ENSG00000130816	DNMT1	A3SS	chr19:10291454:10291561:-@chr19:10291205|10291245:10291026:-	0.04	0.19	0.02	0.08	-0.02	0.07	0	0	0
chr19:11492368:11492525:-@chr19:11491885|11491989:11491732:-	ENSG00000187266	EPOR	A3SS	chr19:11492368:11492525:-@chr19:11491885|11491989:11491732:-	0.17	0.7	-0.05	0.3	-0.22	3.21	0	0	0
chr19:40762833:40762961:-@chr19:40761176|40761206:40761065:-	ENSG00000105221	AKT2	A3SS	chr19:40762833:40762961:-@chr19:40761176|40761206:40761065:-	-0.01	0.08	-0.02	17546.7	-0.01	0.29	0	0	0
chr19:54875902:54875937:-@chr19:54872816|54872850:54872617:-	ENSG00000167613	LAIR1	A3SS	chr19:54875902:54875937:-@chr19:54872816|54872850:54872617:-	-0.03	2.03	-0.02	0.1	0.01	0.08	0	0	0
chr19:58757667:58757793:+@chr19:58758077|58758112:58758160:+	ENSG00000198131,ENSG00000269545	ZNF544,CTD-3138B18.4	A3SS	chr19:58757667:58757793:+@chr19:58758077|58758112:58758160:+	-0.14	0.59	-0.14	0.61	0	0.27	0	0	0
chr19:50169942:50170056:+@chr19:50170276|50170279:50170418:+	ENSG00000126453	BCL2L12	A3SS	chr19:50169942:50170056:+@chr19:50170276|50170279:50170418:+	0.08	0.77	0.05	0.27	-0.03	0.12	0	0	0
chr19:5657252:5657358:+@chr19:5661529|5661532:5661819:+	ENSG00000160633	SAFB	A3SS	chr19:5657252:5657358:+@chr19:5661529|5661532:5661819:+	0.06	0.26	-0.14	1.62	-0.2	2.8	0	0	0
chr19:1057313:1057428:+@chr19:1057914|1057968:1058058:+	ENSG00000064687	ABCA7	A3SS	chr19:1057313:1057428:+@chr19:1057914|1057968:1058058:+	0.11	0.37	0.13	0.57	0.02	0.14	0	0	0
chr19:21280991:21281117:+@chr19:21281618|21281621:21281716:+	ENSG00000160352	ZNF714	A3SS	chr19:21280991:21281117:+@chr19:21281618|21281621:21281716:+	-0.15	0.59	0.35	18.38	0.5	87.44	0	0	1
chr19:41888677:41888826:+@chr19:41889466|41889791:41889987:+	ENSG00000142046,ENSG00000248098,ENSG00000255730	TMEM91,BCKDHA,CTC-435M10.3	A3SS	chr19:41888677:41888826:+@chr19:41889466|41889791:41889987:+	-0.05	0.32	0.02	0.31	0.07	0.31	0	0	0
chr19:36502306:36502366:-@chr19:36501947|36501979:36501796:-	ENSG00000248101,ENSG00000239382	AC002116.8,ALKBH6	A3SS	chr19:36502306:36502366:-@chr19:36501947|36501979:36501796:-	0.04	0.2	-0.04	0.19	-0.08	0.3	0	0	0
chr19:54618790:54619177:+@chr19:54621621|54621651:54621835:+	NA	NA	A3SS	chr19:54618790:54619177:+@chr19:54621621|54621651:54621835:+	0.02	0.11	0.06	0.39	0.04	0.18	0	0	0
chr19:50165205:50165585:-@chr19:50164085|50164101:50163970:-	ENSG00000126456	IRF3	A3SS	chr19:50165205:50165585:-@chr19:50164085|50164101:50163970:-	0.03	0.1	0.02	0.07	-0.01	0.07	0	0	0
chr19:1789889:1789988:-@chr19:1789613|1789726:1789360:-	ENSG00000130270	ATP8B3	A3SS	chr19:1789889:1789988:-@chr19:1789613|1789726:1789360:-	0.02	0.34	0.1	0.53	0.08	0.39	0	0	0
chr19:49506536:49506591:+@chr19:49507464|49507534:49507675:+	ENSG00000183207	RUVBL2	A3SS	chr19:49506536:49506591:+@chr19:49507464|49507534:49507675:+	-0.01	0	0.01	0.14	0.02	0.42	0	0	0
chr19:49458117:49458219:+@chr19:49458805|49458944:49459090:+	ENSG00000087088	BAX	A3SS	chr19:49458117:49458219:+@chr19:49458805|49458944:49459090:+	0.15	0.86	0.24	6.06	0.09	0.39	0	0	0
chr19:10940803:10941054:+@chr19:10941654|10941657:10942586:+	ENSG00000079805	DNM2	A3SS	chr19:10940803:10941054:+@chr19:10941654|10941657:10942586:+	0.06	0.51	-0.03	0.12	-0.09	3.28	0	0	0
chr19:36255755:36255837:+@chr19:36255935|36255968:36256077:+	ENSG00000167595	C19orf55	A3SS	chr19:36255755:36255837:+@chr19:36255935|36255968:36256077:+	-0.04	0.4	0.11	0.35	0.15	0.48	0	0	0
chr19:3054118:3054192:-@chr19:3054035|3054038:3052908:-	ENSG00000104964	AES	A3SS	chr19:3054118:3054192:-@chr19:3054035|3054038:3052908:-	0.03	0.87	0.03	5.1	0	0	0	0	0
chr19:10794593:10794646:+@chr19:10795092|10795535:10796443:+	ENSG00000129351	ILF3	A3SS	chr19:10794593:10794646:+@chr19:10795092|10795535:10796443:+	-0.01	0	-0.02	0.92	-0.01	0.12	0	0	0
chr19:56158954:56159643:+@chr19:56160124|56160368:56160443:+	ENSG00000173581	CCDC106	A3SS	chr19:56158954:56159643:+@chr19:56160124|56160368:56160443:+	0.08	0.41	0.11	1.12	0.03	0.18	0	0	0
chr19:47220208:47220384:-@chr19:47219516|47219792:47219388:-	ENSG00000105287	PRKD2	A3SS	chr19:47220208:47220384:-@chr19:47219516|47219792:47219388:-	-0.05	0.24	0.03	0.13	0.08	0.34	0	0	0
chr19:19546940:19547028:+@chr19:19576149|19576154:19576423:+	ENSG00000167491	GATAD2A	A3SS	chr19:19546940:19547028:+@chr19:19576149|19576154:19576423:+	0.1	0.42	-0.09	0.38	-0.19	2.57	0	0	0
chr19:19738901:19739039:-@chr19:19738093|19738155:19737352:-	ENSG00000064547	LPAR2	A3SS	chr19:19738901:19739039:-@chr19:19738093|19738155:19737352:-	-0.01	0.28	-0.03	0.27	-0.02	0.24	0	0	0
chr19:50881779:50882053:+@chr19:50882259|50882391:50882438:+	ENSG00000131408	NR1H2	A3SS	chr19:50881779:50882053:+@chr19:50882259|50882391:50882438:+	0.04	0.32	-0.01	0.08	-0.05	0.89	0	0	0
chr19:49653337:49653408:+@chr19:49653493|49653514:49654280:+	ENSG00000177380	NA	A3SS	chr19:49653337:49653408:+@chr19:49653493|49653514:49654280:+	0	0.06	-0.2	13.22	-0.2	9.74	0	0	0
chr19:41928534:41928675:+@chr19:41928828|41928903:41929074:+	ENSG00000248098,ENSG00000255730	BCKDHA,CTC-435M10.3	A3SS	chr19:41928534:41928675:+@chr19:41928828|41928903:41929074:+	0	0	-0.01	0	-0.01	0	0	0	0
chr19:55106565:55106867:+@chr19:55107104|55107220:55107400:+	ENSG00000104974,ENSG00000104972	LILRA1,LILRB1	A3SS	chr19:55106565:55106867:+@chr19:55107104|55107220:55107400:+	0.21	0.75	0.09	0.51	-0.12	0.53	0	0	0
chr19:12146352:12146525:-@chr19:12129107|12129116:12128981:-	ENSG00000197647,ENSG00000257355	ZNF433,CTD-2006C1.10	A3SS	chr19:12146352:12146525:-@chr19:12129107|12129116:12128981:-	0.3	1.84	-0.03	0.53	-0.33	2.05	0	0	0
chr19:40741797:40742011:-@chr19:40741257|40741374:40741170:-	ENSG00000105221	AKT2	A3SS	chr19:40741797:40742011:-@chr19:40741257|40741374:40741170:-	-0.02	0.11	-0.01	0	0.01	0.06	0	0	0
chr19:53122189:53122315:-@chr19:53120068|53120094:53119971:-	ENSG00000167766	ZNF83	A3SS	chr19:53122189:53122315:-@chr19:53120068|53120094:53119971:-	-0.29	1.37	-0.23	1.48	0.06	0.48	0	0	0
chr19:54710144:54710330:+@chr19:54710421|54711266:54711515:+	ENSG00000170889	RPS9	A3SS	chr19:54710144:54710330:+@chr19:54710421|54711266:54711515:+	0.01	0	0.01	0	0	0	0	0	0
chr19:42083552:42083911:+@chr19:42085623|42085706:42085981:+	ENSG00000007129	CEACAM21	A3SS	chr19:42083552:42083911:+@chr19:42085623|42085706:42085981:+	0.02	0.22	0.03	0.22	0.01	0.16	0	0	0
chr19:48737660:48737800:-@chr19:48735750|48736046:48735710:-	ENSG00000105483	CARD8	A3SS	chr19:48737660:48737800:-@chr19:48735750|48736046:48735710:-	0.04	9.48	0.06	1.99799e+11	0.02	0.09	0	0	0
chr19:9490733:9490815:+@chr19:9491265|9491824:9493293:+	ENSG00000188629,ENSG00000270011	ZNF177	A3SS	chr19:9490733:9490815:+@chr19:9491265|9491824:9493293:+	0.11	0.53	-0.39	225285	-0.5	1.81672e+10	0	1	1
chr19:11998670:11998801:+@chr19:12014388|12014430:12014514:+	ENSG00000198429	ZNF69	A3SS	chr19:11998670:11998801:+@chr19:12014388|12014430:12014514:+	0.21	1	0.31	1.53	0.1	0.6	0	0	0
chr19:16643409:16643560:-@chr19:16641691|16641724:16641580:-	ENSG00000085872,ENSG00000141979	CHERP,CTD-3222D19.2	A3SS	chr19:16643409:16643560:-@chr19:16641691|16641724:16641580:-	-0.13	0.6	-0.18	5.07	-0.05	0.22	0	0	0
chr19:11289229:11289396:-@chr19:11289123|11289147:11289021:-	ENSG00000197256	KANK2	A3SS	chr19:11289229:11289396:-@chr19:11289123|11289147:11289021:-	-0.04	0.14	0	0.12	0.04	0.15	0	0	0
chr19:41888677:41888826:+@chr19:41889466|41889768:41889988:+	ENSG00000142046,ENSG00000248098,ENSG00000255730	TMEM91,BCKDHA,CTC-435M10.3	A3SS	chr19:41888677:41888826:+@chr19:41889466|41889768:41889988:+	-0.02	0.18	-0.23	299.66	-0.21	115.34	0	1	1
chr19:4844680:4844805:-@chr19:4839545|4839548:4838346:-	NA	NA	A3SS	chr19:4844680:4844805:-@chr19:4839545|4839548:4838346:-	0	0	0.02	0.07	0.02	0.11	0	0	0
chr19:58695288:58695365:+@chr19:58697064|58697079:58697205:+	ENSG00000171606	ZNF274	A3SS	chr19:58695288:58695365:+@chr19:58697064|58697079:58697205:+	0.02	0.09	0	0.04	-0.02	0.07	0	0	0
chr19:55178148:55178200:+@chr19:55179086|55179089:55179244:+	ENSG00000186818	LILRB4	A3SS	chr19:55178148:55178200:+@chr19:55179086|55179089:55179244:+	0.03	0.13	0.03	0.15	0	0.09	0	0	0
chr19:55899298:55899416:+@chr19:55899611|55902922:55903451:+	ENSG00000108107	RPL28	A3SS	chr19:55899298:55899416:+@chr19:55899611|55902922:55903451:+	0.07	1000000000000	0.03	0.27	-0.04	14.92	0	0	0
chr19:9730108:9730258:-@chr19:9728842|9728855:9728767:-	ENSG00000171469	ZNF561	A3SS	chr19:9730108:9730258:-@chr19:9728842|9728855:9728767:-	0.08	0.37	0.11	0.62	0.03	0.14	0	0	0
chr19:17448326:17448473:+@chr19:17448683|17448817:17449064:+	ENSG00000130299	GTPBP3	A3SS	chr19:17448326:17448473:+@chr19:17448683|17448817:17449064:+	0.17	6.62	0.04	0.17	-0.13	0.81	0	0	0
chr19:39367333:39367421:-@chr19:39367114|39367130:39366971:-	ENSG00000187994	RINL	A3SS	chr19:39367333:39367421:-@chr19:39367114|39367130:39366971:-	0	0.14	-0.02	0.17	-0.02	0.17	0	0	0
chr19:47852538:47852609:+@chr19:47856009|47856011:47856992:+	ENSG00000134815	DHX34	A3SS	chr19:47852538:47852609:+@chr19:47856009|47856011:47856992:+	0.14	0.8	0.08	0.39	-0.06	0.31	0	0	0
chr19:56204052:56204162:+@chr19:56204317|56204320:56204403:+	ENSG00000063245	EPN1	A3SS	chr19:56204052:56204162:+@chr19:56204317|56204320:56204403:+	-0.05	0.23	-0.09	0.75	-0.04	0.17	0	0	0
chr19:41928069:41928275:+@chr19:41928534|41928537:41928675:+	ENSG00000248098,ENSG00000255730	BCKDHA,CTC-435M10.3	A3SS	chr19:41928069:41928275:+@chr19:41928534|41928537:41928675:+	0.01	0.04	0.04	6.18	0.03	50.78	0	0	0
chr19:48657129:48657224:-@chr19:48654596|48654642:48654489:-	ENSG00000105486	LIG1	A3SS	chr19:48657129:48657224:-@chr19:48654596|48654642:48654489:-	-0.08	6.76	-0.06	0.56	0.02	0.09	0	0	0
chr19:18274073:18274198:+@chr19:18276921|18276970:18277112:+	ENSG00000105647,ENSG00000268173	PIK3R2	A3SS	chr19:18274073:18274198:+@chr19:18276921|18276970:18277112:+	-0.01	0.05	0	0.04	0.01	0.03	0	0	0
chr19:6730998:6731122:-@chr19:6730253|6730395:6730066:-	ENSG00000125734	GPR108	A3SS	chr19:6730998:6731122:-@chr19:6730253|6730395:6730066:-	0.01	0.03	0	0.03	-0.01	0.07	0	0	0
chr19:19765352:19765509:-@chr19:19764883|19764953:19764778:-	ENSG00000105726	ATP13A1	A3SS	chr19:19765352:19765509:-@chr19:19764883|19764953:19764778:-	0.01	0.08	0	0.08	-0.01	0.07	0	0	0
chr19:40743876:40743998:-@chr19:40742011|40742292:40741797:-	ENSG00000105221	AKT2	A3SS	chr19:40743876:40743998:-@chr19:40742011|40742292:40741797:-	0.03	0.21	0.02	0.18	-0.01	0.2	0	0	0
chr19:58361181:58361439:+@chr19:58367472|58367475:58367601:+	ENSG00000268750,ENSG00000269343	CTD-2583A14.10,ZNF587B	A3SS	chr19:58361181:58361439:+@chr19:58367472|58367475:58367601:+	-0.08	0.34	-0.23	3.02	-0.15	0.65	0	0	0
chr19:40871625:40871837:+@chr19:40872291|40872326:40872417:+	ENSG00000105223	PLD3	A3SS	chr19:40871625:40871837:+@chr19:40872291|40872326:40872417:+	-0.02	0.19	0.02	0.09	0.04	1000000000000	0	0	0
chr19:48759049:48759203:-@chr19:48753104|48753135:48753008:-	ENSG00000105483	CARD8	A3SS	chr19:48759049:48759203:-@chr19:48753104|48753135:48753008:-	-0.04	0.14	0.01	0.11	0.05	0.18	0	0	0
chr19:39904705:39904835:+@chr19:39905629|39905632:39905900:+	ENSG00000090924	PLEKHG2	A3SS	chr19:39904705:39904835:+@chr19:39905629|39905632:39905900:+	0.06	0.25	-0.07	0.28	-0.13	9.14	0	0	0
chr19:51875633:51875960:-@chr19:51875456|51875561:51875415:-	ENSG00000105374	NKG7	A3SS	chr19:51875633:51875960:-@chr19:51875456|51875561:51875415:-	0	0.06	-0.07	1.85	-0.07	2.79	0	0	0
chr19:12788105:12788210:-@chr19:12786919|12786956:12786831:-	ENSG00000095059	DHPS	A3SS	chr19:12788105:12788210:-@chr19:12786919|12786956:12786831:-	-0.1	0.42	0.09	0.45	0.19	2.01	0	0	0
chr19:14867050:14867157:-@chr19:14866656|14866689:14866466:-	ENSG00000127507	EMR2	A3SS	chr19:14867050:14867157:-@chr19:14866656|14866689:14866466:-	0.42	16.09	0.59	4.36648e+06	0.17	0.98	0	1	0
chr19:17898491:17898655:+@chr19:17899079|17899093:17899377:+	ENSG00000130475	FCHO1	A3SS	chr19:17898491:17898655:+@chr19:17899079|17899093:17899377:+	-0.04	0.14	-0.03	0.1	0.01	0.07	0	0	0
chr19:19030484:19030665:+@chr19:19031389|19031460:19031512:+	ENSG00000105671	DDX49	A3SS	chr19:19030484:19030665:+@chr19:19031389|19031460:19031512:+	-0.04	0.24	0.28	35448.9	0.32	96	0	1	1
chr19:36398348:36398482:-@chr19:36398163|36398166:36398120:-	ENSG00000011600	TYROBP	A3SS	chr19:36398348:36398482:-@chr19:36398163|36398166:36398120:-	-0.07	0.77	-0.1	2.45	-0.03	0.12	0	0	0
chr19:48657129:48657224:-@chr19:48654593|48654596:48654489:-	ENSG00000105486	LIG1	A3SS	chr19:48657129:48657224:-@chr19:48654593|48654596:48654489:-	0.1	1.28	-0.03	0.15	-0.13	3.59	0	0	0
chr19:52034836:52035110:-@chr19:52034665|52034773:52034414:-	ENSG00000105492	SIGLEC6	A3SS	chr19:52034836:52035110:-@chr19:52034665|52034773:52034414:-	-0.32	3.24	-0.12	0.66	0.2	0.8	0	0	0
chr19:1817706:1817779:-@chr19:1817328|1817457:1817218:-	ENSG00000079313	REXO1	A3SS	chr19:1817706:1817779:-@chr19:1817328|1817457:1817218:-	-0.01	0.11	-0.03	0.1	-0.02	0.08	0	0	0
chr19:19144387:19144739:+@chr19:19153520|19153525:19153686:+	ENSG00000105676	ARMC6	A3SS	chr19:19144387:19144739:+@chr19:19153520|19153525:19153686:+	0.02	0.09	0.01	0.08	-0.01	0.08	0	0	0
chr19:36236494:36236601:+@chr19:36236736|36236774:36236892:+	ENSG00000205155	PSENEN	A3SS	chr19:36236494:36236601:+@chr19:36236736|36236774:36236892:+	0.03	0.12	0.04	0.16	0.01	0.09	0	0	0
chr19:54875902:54875937:-@chr19:54872813|54872850:54872523:-	ENSG00000167613	LAIR1	A3SS	chr19:54875902:54875937:-@chr19:54872813|54872850:54872523:-	-0.02	0.09	-0.01	0.05	0.01	0.06	0	0	0
chr19:54627878:54628035:+@chr19:54629875|54629903:54629992:+	ENSG00000105618	PRPF31	A3SS	chr19:54627878:54628035:+@chr19:54629875|54629903:54629992:+	0.01	0.05	-0.01	0.03	-0.02	0.06	0	0	0
chr19:18314706:18314874:-@chr19:18313550|18313665:18313323:-	ENSG00000105649	RAB3A	A3SS	chr19:18314706:18314874:-@chr19:18313550|18313665:18313323:-	-0.05	0.23	0.08	0.33	0.13	0.43	0	0	0
chr19:54705355:54705477:+@chr19:54710144|54711266:54711515:+	ENSG00000170889	RPS9	A3SS	chr19:54705355:54705477:+@chr19:54710144|54711266:54711515:+	0.02	1.47477e+07	0.04	1000000000000	0.02	1000000000000	0	0	0
chr19:8373033:8373240:-@chr19:8370040|8370689:8369915:-	NA	NA	A3SS	chr19:8373033:8373240:-@chr19:8370040|8370689:8369915:-	-0.02	0.61	-0.01	0.49	0.01	0	0	0	0
chr19:19609252:19609531:+@chr19:19611927|19611930:19612225:+	ENSG00000167491	GATAD2A	A3SS	chr19:19609252:19609531:+@chr19:19611927|19611930:19612225:+	0.06	129.48	0.05	1.68	-0.01	0.11	0	0	0
chr19:36231281:36231465:-@chr19:36230987|36230989:36230611:-	ENSG00000126246,ENSG00000267120	IGFLR1,AD000671.6	A3SS	chr19:36231281:36231465:-@chr19:36230987|36230989:36230611:-	0	0.19	-0.08	0.31	-0.08	0.23	0	0	0
chr19:8275590:8275746:+@chr19:8315928|8315960:8316133:+	ENSG00000090661	CERS4	A3SS	chr19:8275590:8275746:+@chr19:8315928|8315960:8316133:+	-0.1	0.41	-0.23	3.4	-0.13	0.7	0	0	0
chr19:12813637:12813732:-@chr19:12812961|12812991:12812886:-	ENSG00000105576	TNPO2	A3SS	chr19:12813637:12813732:-@chr19:12812961|12812991:12812886:-	0.03	0.19	0.07	0.26	0.04	0.2	0	0	0
chr19:34302152:34302457:+@chr19:34302696|34303695:34306666:+	ENSG00000153885	KCTD15	A3SS	chr19:34302152:34302457:+@chr19:34302696|34303695:34306666:+	-0.03	0.18	-0.03	0.14	0	0.06	0	0	0
chr19:49954742:49955115:-@chr19:49954105|49954196:49954039:-	ENSG00000104872	PIH1D1	A3SS	chr19:49954742:49955115:-@chr19:49954105|49954196:49954039:-	0.01	0.05	0.01	0	0	0.04	0	0	0
chr19:55147008:55147060:+@chr19:55147945|55147948:55148103:+	ENSG00000104972	LILRB1	A3SS	chr19:55147008:55147060:+@chr19:55147945|55147948:55148103:+	-0.27	1.32	-0.28	1.26	-0.01	0.31	0	0	0
chr19:17378232:17378336:+@chr19:17379565|17379603:17379900:+	ENSG00000105393,ENSG00000269307	BABAM1,CTD-2278I10.6	A3SS	chr19:17378232:17378336:+@chr19:17379565|17379603:17379900:+	-0.04	0.15	-0.04	0.2	0	0.08	0	0	0
chr19:51014332:51014416:-@chr19:51013702|51013705:51013543:-	ENSG00000161677	JOSD2	A3SS	chr19:51014332:51014416:-@chr19:51013702|51013705:51013543:-	-0.03	0.21	-0.12	0.65	-0.09	0.4	0	0	0
chr19:10450215:10450345:-@chr19:10449539|10449624:10449358:-	ENSG00000076662	ICAM3	A3SS	chr19:10450215:10450345:-@chr19:10449539|10449624:10449358:-	0.03	0.1	-0.12	0.55	-0.15	1.43	0	0	0
chr19:42796452:42796618:+@chr19:42796718|42796721:42797011:+	ENSG00000079432	CIC	A3SS	chr19:42796452:42796618:+@chr19:42796718|42796721:42797011:+	0.06	0.24	0.17	18.11	0.11	2.06	0	0	0
chr19:2040133:2040176:-@chr19:2037828|2039855:2037470:-	ENSG00000099875	MKNK2	A3SS	chr19:2040133:2040176:-@chr19:2037828|2039855:2037470:-	0.07	3.16	-0.01	0.08	-0.08	89.93	0	0	0
chr19:51920336:51920719:-@chr19:51920030|51920204:51919920:-	ENSG00000142512	SIGLEC10	A3SS	chr19:51920336:51920719:-@chr19:51920030|51920204:51919920:-	-0.21	1.43	-0.01	0.31	0.2	2.65	0	0	0
chr19:36592916:36593053:+@chr19:36593639|36593654:36593753:+	ENSG00000075702	WDR62	A3SS	chr19:36592916:36593053:+@chr19:36593639|36593654:36593753:+	0.15	0.72	0.01	0.28	-0.14	0.96	0	0	0
chr19:54875902:54875937:-@chr19:54872816|54872850:54872523:-	ENSG00000167613	LAIR1	A3SS	chr19:54875902:54875937:-@chr19:54872816|54872850:54872523:-	-0.04	3.13	-0.03	0.27	0.01	0.05	0	0	0
chr19:42603679:42603770:-@chr19:42600347|42600395:42600234:-	ENSG00000028277	POU2F2	A3SS	chr19:42603679:42603770:-@chr19:42600347|42600395:42600234:-	0.12	0.6	-0.19	0.8	-0.31	9.31	0	0	0
chr19:49464067:49464171:+@chr19:49464789|49464828:49465055:+	ENSG00000087088	BAX	A3SS	chr19:49464067:49464171:+@chr19:49464789|49464828:49465055:+	0.01	0	0	0	-0.01	0	0	0	0
chr19:1879920:1880114:-@chr19:1877646|1877686:1877507:-	ENSG00000129968	FAM108A1	A3SS	chr19:1879920:1880114:-@chr19:1877646|1877686:1877507:-	0.01	0.04	0.02	0.55	0.01	0.14	0	0	0
chr19:10450215:10450345:-@chr19:10449539|10449921:10449358:-	ENSG00000076662	ICAM3	A3SS	chr19:10450215:10450345:-@chr19:10449539|10449921:10449358:-	0	0.18	-0.06	0.28	-0.06	0.28	0	0	0
chr19:17450243:17450408:+@chr19:17451853|17451916:17452131:+	ENSG00000130299	GTPBP3	A3SS	chr19:17450243:17450408:+@chr19:17451853|17451916:17452131:+	0.11	0.55	-0.01	0.19	-0.12	0.78	0	0	0
chr19:1812185:1812275:-@chr19:1811665|1811883:1811488:-	ENSG00000130270	ATP8B3	A3SS	chr19:1812185:1812275:-@chr19:1811665|1811883:1811488:-	0.01	0.11	-0.08	0.41	-0.09	0.53	0	0	0
chr19:41888677:41888826:+@chr19:41889620|41889791:41889987:+	ENSG00000142046,ENSG00000248098,ENSG00000255730	TMEM91,BCKDHA,CTC-435M10.3	A3SS	chr19:41888677:41888826:+@chr19:41889620|41889791:41889987:+	0.04	0.31	0.09	0.39	0.05	0.32	0	0	0
chr19:5667057:5667175:+@chr19:5667358|5667364:5667461:+	ENSG00000160633	SAFB	A3SS	chr19:5667057:5667175:+@chr19:5667358|5667364:5667461:+	-0.04	0.18	-0.08	0.81	-0.04	0.19	0	0	0
chr19:11071598:11071850:+@chr19:11094797|11094800:11095049:+	ENSG00000127616	SMARCA4	A3SS	chr19:11071598:11071850:+@chr19:11094797|11094800:11095049:+	0.04	0.16	-0.02	0.15	-0.06	0.32	0	0	0
chr19:51920336:51920719:-@chr19:51920060|51920204:51919920:-	ENSG00000142512	SIGLEC10	A3SS	chr19:51920336:51920719:-@chr19:51920060|51920204:51919920:-	-0.25	2.4	-0.07	0.41	0.18	0.74	0	0	0
chr19:19627019:19627141:+@chr19:19636834|19636991:19637069:+	ENSG00000186010	NDUFA13	A3SS	chr19:19627019:19627141:+@chr19:19636834|19636991:19637069:+	0	0	0	0	0	0	0	0	0
chr19:19416658:19416885:-@chr19:19414656|19414852:19414533:-	ENSG00000105705	SUGP1	A3SS	chr19:19416658:19416885:-@chr19:19414656|19414852:19414533:-	0.02	0.1	-0.02	0.09	-0.04	0.21	0	0	0
chr19:41888677:41888826:+@chr19:41889779|41889791:41889987:+	ENSG00000142046,ENSG00000248098,ENSG00000255730	TMEM91,BCKDHA,CTC-435M10.3	A3SS	chr19:41888677:41888826:+@chr19:41889779|41889791:41889987:+	-0.04	0.48	0.24	1.06	0.28	1.9	0	0	0
chr19:49840404:49840478:+@chr19:49840883|49841182:49841286:+	ENSG00000104894	CD37	A3SS	chr19:49840404:49840478:+@chr19:49840883|49841182:49841286:+	0	0	0.01	2.33	0.01	0	0	0	0
chr19:55834016:55834111:-@chr19:55832412|55832461:55832337:-	ENSG00000180061	TMEM150B	A3SS	chr19:55834016:55834111:-@chr19:55832412|55832461:55832337:-	0.02	0.3	-0.14	0.56	-0.16	0.78	0	0	0
chr19:36502306:36502366:-@chr19:36501585|36501979:36501469:-	ENSG00000248101,ENSG00000239382	AC002116.8,ALKBH6	A3SS	chr19:36502306:36502366:-@chr19:36501585|36501979:36501469:-	-0.3	2.52	-0.11	0.51	0.19	0.68	0	0	0
chr19:41888677:41888826:+@chr19:41889768|41889779:41889988:+	ENSG00000142046,ENSG00000248098,ENSG00000255730	TMEM91,BCKDHA,CTC-435M10.3	A3SS	chr19:41888677:41888826:+@chr19:41889768|41889779:41889988:+	0.08	0.33	0.16	1.02	0.08	0.3	0	0	0
chr19:44100738:44100895:+@chr19:44101246|44101249:44101345:+	ENSG00000124444	ZNF576	A3SS	chr19:44100738:44100895:+@chr19:44101246|44101249:44101345:+	-0.24	5.49	-0.06	0.26	0.18	1.11	0	0	0
chr19:19035432:19035508:+@chr19:19035662|19035691:19035788:+	ENSG00000105671	DDX49	A3SS	chr19:19035432:19035508:+@chr19:19035662|19035691:19035788:+	0.01	0.06	-0.01	0.07	-0.02	0.09	0	0	0
chr19:30303596:30303683:+@chr19:30303876|30303885:30303944:+	ENSG00000105173	CCNE1	A3SS	chr19:30303596:30303683:+@chr19:30303876|30303885:30303944:+	0.14	0.87	0.22	39.5	0.08	0.35	0	1	0
chr19:5265019:5265207:-@chr19:5258138|5258165:5258028:-	ENSG00000105426	PTPRS	A3SS	chr19:5265019:5265207:-@chr19:5258138|5258165:5258028:-	0.07	0.46	-0.02	0.11	-0.09	1.44	0	0	0
chr19:35230053:35230173:+@chr19:35230428|35230431:35230526:+	ENSG00000197841	ZNF181	A3SS	chr19:35230053:35230173:+@chr19:35230428|35230431:35230526:+	-0.2	1.04	-0.22	2.23	-0.02	0.33	0	0	0
chr19:7075007:7075116:+@chr19:7075666|7075687:7075754:+	ENSG00000130544	ZNF557	A3SS	chr19:7075007:7075116:+@chr19:7075666|7075687:7075754:+	0.14	0.79	0.08	0.35	-0.06	0.27	0	0	0
chr19:36122233:36122307:+@chr19:36124000|36124003:36124154:+	ENSG00000126254	RBM42	A3SS	chr19:36122233:36122307:+@chr19:36124000|36124003:36124154:+	-0.03	0.12	0.02	0.1	0.05	0.22	0	0	0
chr19:49977860:49977929:+@chr19:49978931|49978948:49979058:+	ENSG00000090554,ENSG00000269469	FLT3LG,CTD-3148I10.9	A3SS	chr19:49977860:49977929:+@chr19:49978931|49978948:49979058:+	0	0.16	0.09	0.37	0.09	0.37	0	0	0
chr19:17173508:17173589:-@chr19:17170899|17170902:17170807:-	ENSG00000131351	HAUS8	A3SS	chr19:17173508:17173589:-@chr19:17170899|17170902:17170807:-	-0.11	0.56	0.1	0.34	0.21	1.25	0	0	0
chr19:36853014:36853140:-@chr19:36851435|36851438:36851337:-	ENSG00000142065	ZFP14	A3SS	chr19:36853014:36853140:-@chr19:36851435|36851438:36851337:-	-0.41	7.63	0.16	0.78	0.57	13917.9	0	0	1
chr19:50432583:50432988:-@chr19:50431072|50431105:50430951:-	ENSG00000269179,ENSG00000213024	SIGLEC11,NUP62	A3SS	chr19:50432583:50432988:-@chr19:50431072|50431105:50430951:-	-0.09	0.72	-0.07	0.34	0.02	0.12	0	0	0
chr19:58144535:58144804:+@chr19:58145081|58145154:58145273:+	ENSG00000121417	ZNF211	A3SS	chr19:58144535:58144804:+@chr19:58145081|58145154:58145273:+	0.06	0.28	0.18	0.84	0.12	0.5	0	0	0
chr19:40589018:40589144:-@chr19:40587821|40587824:40587726:-	ENSG00000269749,ENSG00000197782	AC005614.5,ZNF780A	A3SS	chr19:40589018:40589144:-@chr19:40587821|40587824:40587726:-	0.02	0.17	0	0.16	-0.02	0.17	0	0	0
chr19:35769601:35769695:+@chr19:35769849|35769873:35769977:+	ENSG00000105698	USF2	A3SS	chr19:35769601:35769695:+@chr19:35769849|35769873:35769977:+	0.01	0.06	0.01	0.06	0	0.03	0	0	0
chr19:49496252:49496610:-@chr19:49494740|49494795:49494559:-	NA	NA	A3SS	chr19:49496252:49496610:-@chr19:49494740|49494795:49494559:-	0.01	0.08	0.01	0.07	0	0.07	0	0	0
chr19:54647973:54648068:+@chr19:54649278|54649334:54649553:+	ENSG00000088038	CNOT3	A3SS	chr19:54647973:54648068:+@chr19:54649278|54649334:54649553:+	-0.05	0.24	-0.02	0.08	0.03	0.13	0	0	0
chr19:19496642:19496947:+@chr19:19576149|19576154:19576423:+	ENSG00000167491	GATAD2A	A3SS	chr19:19496642:19496947:+@chr19:19576149|19576154:19576423:+	0.21	105.03	0.06	0.24	-0.15	10.38	1	0	0
chr19:54312841:54314542:-@chr19:54310919|54310922:54310749:-	ENSG00000142405	NLRP12	A3SS	chr19:54312841:54314542:-@chr19:54310919|54310922:54310749:-	-0.2	2.17	-0.16	0.99	0.04	0.24	0	0	0
chr19:54647973:54648068:+@chr19:54649278|54649331:54649553:+	ENSG00000088038	CNOT3	A3SS	chr19:54647973:54648068:+@chr19:54649278|54649331:54649553:+	-0.06	0.29	0	0.15	0.06	0.28	0	0	0
chr19:49983809:49983877:+@chr19:49989221|49989272:49989488:+	ENSG00000269469,ENSG00000090554	CTD-3148I10.9,FLT3LG	A3SS	chr19:49983809:49983877:+@chr19:49989221|49989272:49989488:+	0.16	1.21	0.05	0.27	-0.11	0.53	0	0	0
chr19:21349138:21349264:+@chr19:21350371|21350374:21350469:+	ENSG00000196705	ZNF431	A3SS	chr19:21349138:21349264:+@chr19:21350371|21350374:21350469:+	-0.03	0.28	0.12	0.52	0.15	0.59	0	0	0
chr19:41888677:41888826:+@chr19:41889466|41889768:41889987:+	ENSG00000142046,ENSG00000248098,ENSG00000255730	TMEM91,BCKDHA,CTC-435M10.3	A3SS	chr19:41888677:41888826:+@chr19:41889466|41889768:41889987:+	-0.01	0.19	-0.22	159.77	-0.21	390.87	0	1	1
chr19:54618790:54619177:+@chr19:54621628|54621651:54621835:+	NA	NA	A3SS	chr19:54618790:54619177:+@chr19:54621628|54621651:54621835:+	0.01	0.07	0	0.06	-0.01	0.06	0	0	0
chr19:50529212:50529379:+@chr19:50534149|50534271:50534348:+	ENSG00000142528	ZNF473	A3SS	chr19:50529212:50529379:+@chr19:50534149|50534271:50534348:+	-0.18	1.58	-0.16	1.14	0.02	0.23	0	0	0
chr19:54647973:54648068:+@chr19:54649331|54649334:54649553:+	ENSG00000088038	CNOT3	A3SS	chr19:54647973:54648068:+@chr19:54649331|54649334:54649553:+	-0.1	0.91	-0.1	0.66	0	0.11	0	0	0
chr19:58920063:58920532:+@chr19:58921332|58921373:58921458:+	ENSG00000171574	ZNF584	A3SS	chr19:58920063:58920532:+@chr19:58921332|58921373:58921458:+	0.06	0.51	0.06	0.41	0	0.49	0	0	0
chr19:14673337:14673387:+@chr19:14673953|14674018:14674069:+	ENSG00000099797	TECR	A3SS	chr19:14673337:14673387:+@chr19:14673953|14674018:14674069:+	0	0	0.01	0	0.01	0.05	0	0	0
chr19:50062154:50062235:-@chr19:50060506|50061202:50060347:-	ENSG00000142546	NOSIP	A3SS	chr19:50062154:50062235:-@chr19:50060506|50061202:50060347:-	0	0	-0.02	2.27	-0.02	3.22	0	0	0
chr19:46025598:46025839:+@chr19:46025976|46025979:46026076:+	ENSG00000125753	VASP	A3SS	chr19:46025598:46025839:+@chr19:46025976|46025979:46026076:+	0	0.04	-0.04	0.31	-0.04	1.52	0	0	0
chr19:3573690:3573798:+@chr19:3574339|3574381:3574584:+	ENSG00000064961	HMG20B	A3SS	chr19:3573690:3573798:+@chr19:3574339|3574381:3574584:+	0.04	0.31	0.01	0.06	-0.03	0.17	0	0	0
chr19:52380535:52380630:-@chr19:52376782|52376959:52374551:-	ENSG00000161551	ZNF577	A3SS	chr19:52380535:52380630:-@chr19:52376782|52376959:52374551:-	0.17	6.25	-0.05	0.35	-0.22	1.47	0	0	0
chr19:7704617:7704693:+@chr19:7705584|7705617:7705695:+	ENSG00000076944,ENSG00000268400	STXBP2,CTD-3214H19.4	A3SS	chr19:7704617:7704693:+@chr19:7705584|7705617:7705695:+	0.01	0	0	0	-0.01	0	0	0	0
chr19:8665812:8666029:-@chr19:8662201|8662206:8662118:-	ENSG00000142303	ADAMTS10	A3SS	chr19:8665812:8666029:-@chr19:8662201|8662206:8662118:-	0.14	0.74	0.31	1.72	0.17	0.76	0	0	0
chr19:53141565:53141644:-@chr19:53138406|53138457:53138319:-	ENSG00000167766	ZNF83	A3SS	chr19:53141565:53141644:-@chr19:53138406|53138457:53138319:-	-0.09	1.78	-0.03	0.12	0.06	1.5	0	0	0
chr19:55967003:55967212:-@chr19:55966697|55966745:55966627:-	ENSG00000063241	ISOC2	A3SS	chr19:55967003:55967212:-@chr19:55966697|55966745:55966627:-	-0.01	0.04	0.01	0.05	0.02	0.05	0	0	0
chr19:41888677:41888826:+@chr19:41889466|41889620:41889987:+	ENSG00000142046,ENSG00000248098,ENSG00000255730	TMEM91,BCKDHA,CTC-435M10.3	A3SS	chr19:41888677:41888826:+@chr19:41889466|41889620:41889987:+	0.01	0.22	-0.2	10	-0.21	17.07	0	0	0
chr19:3574381:3574584:+@chr19:3575500|3575538:3575658:+	ENSG00000064961	HMG20B	A3SS	chr19:3574381:3574584:+@chr19:3575500|3575538:3575658:+	0	0	0	0	0	0	0	0	0
chr19:39390570:39390851:+@chr19:39395655|39395711:39395760:+	ENSG00000104825	NFKBIB	A3SS	chr19:39390570:39390851:+@chr19:39395655|39395711:39395760:+	0.03	0.16	0.03	0.15	0	0.12	0	0	0
chr19:10793213:10793380:+@chr19:10793801|10793813:10793938:+	ENSG00000129351	ILF3	A3SS	chr19:10793213:10793380:+@chr19:10793801|10793813:10793938:+	0.04	0.2	0.01	0.06	-0.03	0.12	0	0	0
chr19:13319570:13319823:-@chr19:13318862|13318867:13317256:-	ENSG00000141837	CACNA1A	A3SS	chr19:13319570:13319823:-@chr19:13318862|13318867:13317256:-	0.09	0.32	0.05	0.32	-0.04	0.17	0	0	0
chr19:7600395:7600463:+@chr19:7600675|7600819:7600906:+	ENSG00000032444,ENSG00000268614	PNPLA6,CTD-2207O23.10	A3SS	chr19:7600395:7600463:+@chr19:7600675|7600819:7600906:+	0.06	0.3	-0.05	0.28	-0.11	0.51	0	0	0
chr19:22034707:22034870:-@chr19:22033829|22033964:22033740:-	ENSG00000198521	ZNF43	A3SS	chr19:22034707:22034870:-@chr19:22033829|22033964:22033740:-	0.02	0.4	-0.17	0.66	-0.19	0.82	0	0	0
chr19:54611633:54611702:-@chr19:54611514|54611551:54611333:-	ENSG00000105619	TFPT	A3SS	chr19:54611633:54611702:-@chr19:54611514|54611551:54611333:-	0.01	0.07	0.02	0.08	0.01	0.07	0	0	0
chr19:10654647:10655001:+@chr19:10655385|10655459:10655542:+	ENSG00000130734	ATG4D	A3SS	chr19:10654647:10655001:+@chr19:10655385|10655459:10655542:+	0.17	2.65	0.07	0.3	-0.1	0.41	0	0	0
chr19:39877122:39877212:-@chr19:39876859|39877043:39876270:-	NA	NA	A3SS	chr19:39877122:39877212:-@chr19:39876859|39877043:39876270:-	0.02	0.05	0.01	0.03	-0.01	0.03	0	0	0
chr19:10450215:10450345:-@chr19:10449624|10449921:10449358:-	ENSG00000076662	ICAM3	A3SS	chr19:10450215:10450345:-@chr19:10449624|10449921:10449358:-	-0.02	0.15	-0.02	0.12	0	0	0	0	0
chr19:21927743:21927869:-@chr19:21926914|21926917:21926819:-	ENSG00000197020	ZNF100	A3SS	chr19:21927743:21927869:-@chr19:21926914|21926917:21926819:-	0.15	4.06	0.05	0.19	-0.1	0.76	0	0	0
chr19:11238684:11238761:+@chr19:11240127|11240189:11240346:+	ENSG00000130164,ENSG00000270150	LDLR	A3SS	chr19:11238684:11238761:+@chr19:11240127|11240189:11240346:+	0	0	0	0	0	0	0	0	0
chr19:38135511:38135637:-@chr19:38134261|38134264:38134166:-	ENSG00000120784	ZFP30	A3SS	chr19:38135511:38135637:-@chr19:38134261|38134264:38134166:-	-0.07	0.43	-0.17	0.67	-0.1	0.5	0	0	0
chr19:49121048:49121134:-@chr19:49120672|49120680:49120573:-	ENSG00000063177	RPL18	A3SS	chr19:49121048:49121134:-@chr19:49120672|49120680:49120573:-	0	0	0	0	0	0	0	0	0
chr19:7616248:7616323:+@chr19:7618758|7618761:7618901:+	ENSG00000032444	PNPLA6	A3SS	chr19:7616248:7616323:+@chr19:7618758|7618761:7618901:+	0.02	0.25	0.02	0.31	0	0.31	0	0	0
chr19:11468336:11468415:+@chr19:11470208|11470283:11470396:+	ENSG00000105520	LPPR2	A3SS	chr19:11468336:11468415:+@chr19:11470208|11470283:11470396:+	0.03	0.28	-0.17	0.86	-0.2	7.74	0	0	0
chr19:39390146:39390502:-@chr19:39384611|39384638:39384459:-	ENSG00000068903	SIRT2	A3SS	chr19:39390146:39390502:-@chr19:39384611|39384638:39384459:-	-0.03	0.4	-0.23	1.52	-0.2	2.35	0	0	0
chr19:41888677:41888826:+@chr19:41889466|41889791:41889988:+	ENSG00000142046,ENSG00000248098,ENSG00000255730	TMEM91,BCKDHA,CTC-435M10.3	A3SS	chr19:41888677:41888826:+@chr19:41889466|41889791:41889988:+	-0.05	0.31	0.03	0.3	0.08	0.36	0	0	0
chr19:8002912:8003082:-@chr19:8000030|8000138:7999950:-	ENSG00000104980	TIMM44	A3SS	chr19:8002912:8003082:-@chr19:8000030|8000138:7999950:-	0.01	0	0	0	-0.01	0	0	0	0
chr19:13002085:13002209:+@chr19:13002301|13002645:13002788:+	ENSG00000105607	GCDH	A3SS	chr19:13002085:13002209:+@chr19:13002301|13002645:13002788:+	-0.3	4.3	0.23	1.13	0.53	914.15	0	0	1
chr19:12801980:12802071:-@chr19:12800924|12801014:12800776:-	ENSG00000132004	FBXW9	A3SS	chr19:12801980:12802071:-@chr19:12800924|12801014:12800776:-	0.05	0.4	0.03	0.15	-0.02	0.11	0	0	0
chr19:39904705:39904835:+@chr19:39905629|39905809:39905900:+	ENSG00000090924	PLEKHG2	A3SS	chr19:39904705:39904835:+@chr19:39905629|39905809:39905900:+	0.12	1.07	0.14	2.46	0.02	0.11	0	0	0
chr19:18699805:18699887:+@chr19:18700223|18700289:18700493:+	ENSG00000006015	C19orf60	A3SS	chr19:18699805:18699887:+@chr19:18700223|18700289:18700493:+	-0.1	0.93	-0.02	0.14	0.08	0.45	0	0	0
chr19:21587931:21588057:+@chr19:21588560|21588563:21588658:+	ENSG00000196268	ZNF493	A3SS	chr19:21587931:21588057:+@chr19:21588560|21588563:21588658:+	-0.03	0.52	0.27	1.41	0.3	2.02	0	0	0
chr19:41888677:41888826:+@chr19:41889466|41889779:41889987:+	ENSG00000142046,ENSG00000248098,ENSG00000255730	TMEM91,BCKDHA,CTC-435M10.3	A3SS	chr19:41888677:41888826:+@chr19:41889466|41889779:41889987:+	-0.05	0.33	-0.1	0.41	-0.05	0.29	0	0	0
chr19:1270927:1271035:+@chr19:1271120|1271139:1271245:+	ENSG00000099622	CIRBP	A3SS	chr19:1270927:1271035:+@chr19:1271120|1271139:1271245:+	-0.01	0	-0.01	0	0	0	0	0	0
chr19:57999079:57999351:+@chr19:58002836|58002839:58002965:+	ENSG00000105136	ZNF419	A3SS	chr19:57999079:57999351:+@chr19:58002836|58002839:58002965:+	-0.07	0.4	0	0.5	0.07	0.56	0	0	0
chr19:14673337:14673387:+@chr19:14673986|14674018:14674069:+	ENSG00000099797	TECR	A3SS	chr19:14673337:14673387:+@chr19:14673986|14674018:14674069:+	0	0.05	-0.01	0.04	-0.01	0.06	0	0	0
chr19:47231875:47232034:-@chr19:47231264|47231383:47231151:-	ENSG00000090372	STRN4	A3SS	chr19:47231875:47232034:-@chr19:47231264|47231383:47231151:-	-0.04	0.85	-0.05	15762.6	-0.01	0.17	0	0	0
chr19:36236249:36236336:-@chr19:36236088|36236113:36236026:-	ENSG00000161265	U2AF1L4	A3SS	chr19:36236249:36236336:-@chr19:36236088|36236113:36236026:-	0.09	0.51	-0.31	3.04	-0.4	10453.5	0	0	1
chr19:2271781:2271953:+@chr19:2272710|2272734:2272819:+	ENSG00000104904	OAZ1	A3SS	chr19:2271781:2271953:+@chr19:2272710|2272734:2272819:+	0	0	0	0	0	0	0	0	0
chr19:41888677:41888826:+@chr19:41889466|41889779:41889988:+	ENSG00000142046,ENSG00000248098,ENSG00000255730	TMEM91,BCKDHA,CTC-435M10.3	A3SS	chr19:41888677:41888826:+@chr19:41889466|41889779:41889988:+	-0.02	0.32	-0.08	0.37	-0.06	0.33	0	0	0
chr19:9785691:9785776:-@chr19:9771497|9771550:9771396:-	ENSG00000171466	ZNF562	A3SS	chr19:9785691:9785776:-@chr19:9771497|9771550:9771396:-	0.04	0.18	0.09	3.34	0.05	0.27	0	0	0
chr19:5713145:5713264:-@chr19:5712013|5712081:5711782:-	ENSG00000196365	LONP1	A3SS	chr19:5713145:5713264:-@chr19:5712013|5712081:5711782:-	0	0	-0.02	0.3	-0.02	0.44	0	0	0
chr19:58638792:58640878:-@chr19:58638130|58638244:58637702:-	ENSG00000181894	ZNF329	A3SS	chr19:58638792:58640878:-@chr19:58638130|58638244:58637702:-	-0.05	0.39	0.04	0.38	0.09	0.4	0	0	0
chr19:17312939:17313112:+@chr19:17313651|17313654:17313692:+	ENSG00000099331	MYO9B	A3SS	chr19:17312939:17313112:+@chr19:17313651|17313654:17313692:+	-0.01	0.53	0	0.54	0.01	0.36	0	0	0
chr19:54609660:54609753:+@chr19:54610071|54610118:54610268:+	ENSG00000170906	NDUFA3	A3SS	chr19:54609660:54609753:+@chr19:54610071|54610118:54610268:+	-0.01	0.03	-0.01	0.03	0	0	0	0	0
chr19:13059895:13059973:+@chr19:13060089|13060092:13060222:+	ENSG00000179262	RAD23A	A3SS	chr19:13059895:13059973:+@chr19:13060089|13060092:13060222:+	0.02	0.12	0.1	1.98	0.08	0.71	0	0	0
chr19:14877790:14877921:-@chr19:14876616|14877193:14876470:-	ENSG00000127507	EMR2	A3SS	chr19:14877790:14877921:-@chr19:14876616|14877193:14876470:-	0.22	7.84729e+06	0.13	2.01551e+06	-0.09	0.68	1	1	0
chr19:2851466:2851649:+@chr19:2852378|2852381:2860472:+	ENSG00000186300	ZNF555	A3SS	chr19:2851466:2851649:+@chr19:2852378|2852381:2860472:+	-0.06	0.28	-0.08	0.36	-0.02	0.33	0	0	0
chr19:30503192:30503438:+@chr19:30505794|30506443:30507519:+	NA	NA	A3SS	chr19:30503192:30503438:+@chr19:30505794|30506443:30507519:+	-0.01	0.05	-0.02	0.06	-0.01	0.06	0	0	0
chr19:39390146:39390502:-@chr19:39384507|39384611:39384459:-	ENSG00000068903	SIRT2	A3SS	chr19:39390146:39390502:-@chr19:39384507|39384611:39384459:-	0.08	0.45	0.18	5.17	0.1	0.8	0	0	0
chr19:55174271:55174519:+@chr19:55175212|55175292:55175496:+	ENSG00000186818	LILRB4	A3SS	chr19:55174271:55174519:+@chr19:55175212|55175292:55175496:+	0.02	0.1	0.05	0.84	0.03	0.1	0	0	0
chr19:36252920:36253047:+@chr19:36253154|36253157:36253257:+	ENSG00000167595	C19orf55	A3SS	chr19:36252920:36253047:+@chr19:36253154|36253157:36253257:+	-0.11	0.54	-0.03	0.49	0.08	0.49	0	0	0
chr19:4357512:4357582:+@chr19:4357948|4358080:4358169:+	ENSG00000008382	MPND	A3SS	chr19:4357512:4357582:+@chr19:4357948|4358080:4358169:+	0.01	0.05	0.02	0.07	0.01	0.03	0	0	0
chr19:48744219:48744320:-@chr19:48741783|48741789:48741640:-	ENSG00000105483	CARD8	A3SS	chr19:48744219:48744320:-@chr19:48741783|48741789:48741640:-	-0.06	2.82	0	0.04	0.06	3.89	0	0	0
chr19:50910584:50910672:+@chr19:50911964|50912042:50912158:+	ENSG00000062822	POLD1	A3SS	chr19:50910584:50910672:+@chr19:50911964|50912042:50912158:+	0.02	0.65	0.02	0.17	0	0.03	0	0	0
chr19:50887593:50887647:+@chr19:50902105|50902108:50902310:+	ENSG00000062822	POLD1	A3SS	chr19:50887593:50887647:+@chr19:50902105|50902108:50902310:+	0.01	0.07	0.02	0.1	0.01	0.08	0	0	0
chr19:55648471:55648580:-@chr19:55645524|55645572:55645434:-	ENSG00000105048	TNNT1	A3SS	chr19:55648471:55648580:-@chr19:55645524|55645572:55645434:-	0.02	0.06	-0.02	0.14	-0.04	0.19	0	0	0
chr19:48734034:48734263:-@chr19:48733954|48733957:48733695:-	ENSG00000105483	CARD8	A3SS	chr19:48734034:48734263:-@chr19:48733954|48733957:48733695:-	0.06	0.34	0.07	0.96	0.01	0.09	0	0	0
chr19:11240189:11240346:+@chr19:11241957|11241963:11244505:+	NA	NA	A3SS	chr19:11240189:11240346:+@chr19:11241957|11241963:11244505:+	0.01	0.3	0.01	0.08	0	0	0	0	0
chr19:56158954:56159643:+@chr19:56160312|56160368:56160443:+	ENSG00000173581	CCDC106	A3SS	chr19:56158954:56159643:+@chr19:56160312|56160368:56160443:+	-0.03	0.3	-0.08	0.41	-0.05	0.28	0	0	0
chr19:1388524:1388592:+@chr19:1388742|1388832:1388937:+	ENSG00000115286	NDUFS7	A3SS	chr19:1388524:1388592:+@chr19:1388742|1388832:1388937:+	-0.01	0	0	0	0.01	0	0	0	0
chr19:46886668:46886733:+@chr19:46887037|46887041:46887135:+	ENSG00000011485	PPP5C	A3SS	chr19:46886668:46886733:+@chr19:46887037|46887041:46887135:+	-0.06	1.61	-0.02	0.08	0.04	0.16	0	0	0
chr19:12250995:12251222:-@chr19:12246710|12246719:12246584:-	ENSG00000132010,ENSG00000213297	ZNF20,ZNF625	A3SS	chr19:12250995:12251222:-@chr19:12246710|12246719:12246584:-	-0.31	11.67	0.01	0.3	0.32	14.01	0	0	0
chr19:48643228:48643400:-@chr19:48640945|48641016:48640779:-	ENSG00000105486	LIG1	A3SS	chr19:48643228:48643400:-@chr19:48640945|48641016:48640779:-	-0.02	0.1	-0.02	0.1	0	0.06	0	0	0
chr19:50370311:50370474:-@chr19:50369702|50369785:50369656:-	ENSG00000039650	PNKP	A3SS	chr19:50370311:50370474:-@chr19:50369702|50369785:50369656:-	0.03	0.18	0.03	0.16	0	0.15	0	0	0
chr19:17597372:17597766:+@chr19:17597909|17597983:17598144:+	ENSG00000130304	SLC27A1	A3SS	chr19:17597372:17597766:+@chr19:17597909|17597983:17598144:+	-0.05	0.23	-0.1	0.38	-0.05	0.2	0	0	0
chr19:9451778:9451860:+@chr19:9452293|9452371:9454521:+	ENSG00000188321,ENSG00000188629,ENSG00000270011	ZNF559,ZNF177	A3SS	chr19:9451778:9451860:+@chr19:9452293|9452371:9454521:+	0.11	0.46	0.24	4.61	0.13	0.5	0	0	0
chr19:48866548:48866788:-@chr19:48863433|48863440:48863329:-	ENSG00000161558	TMEM143	A3SS	chr19:48866548:48866788:-@chr19:48863433|48863440:48863329:-	-0.14	1.16	-0.13	0.75	0.01	0.1	0	0	0
chr19:1881234:1881803:-@chr19:1880060|1880114:1879920:-	ENSG00000129968	FAM108A1	A3SS	chr19:1881234:1881803:-@chr19:1880060|1880114:1879920:-	0.02	0.47	0.02	0.22	0	0	0	0	0
chr19:44721944:44722005:+@chr19:44732599|44732640:44732725:+	ENSG00000131115	ZNF227	A3SS	chr19:44721944:44722005:+@chr19:44732599|44732640:44732725:+	-0.09	0.43	0.1	0.47	0.19	0.71	0	0	0
chr19:47231151:47231264:-@chr19:47230803|47230824:47230709:-	ENSG00000090372	STRN4	A3SS	chr19:47231151:47231264:-@chr19:47230803|47230824:47230709:-	0.08	2.91	0	0.07	-0.08	10.28	0	0	0
chr19:11925107:11925265:+@chr19:11941089|11941098:11941224:+	ENSG00000171295	ZNF440	A3SS	chr19:11925107:11925265:+@chr19:11941089|11941098:11941224:+	0	0.19	0.02	0.17	0.02	0.2	0	0	0
chr19:42085706:42085981:+@chr19:42090700|42090703:42090796:+	ENSG00000007129	CEACAM21	A3SS	chr19:42085706:42085981:+@chr19:42090700|42090703:42090796:+	-0.12	0.5	-0.28	10.17	-0.16	1.17	0	0	0
chr19:55604384:55604444:-@chr19:55604233|55604236:55604151:-	ENSG00000125503	PPP1R12C	A3SS	chr19:55604384:55604444:-@chr19:55604233|55604236:55604151:-	-0.22	1.77	-0.2	1.2	0.02	0.25	0	0	0
chr19:7976135:7976215:+@chr19:7976300|7976321:7976463:+	ENSG00000076984	MAP2K7	A3SS	chr19:7976135:7976215:+@chr19:7976300|7976321:7976463:+	0.07	0.24	-0.05	0.2	-0.12	1.08	0	0	0
chr19:48976555:48976635:+@chr19:48976979|48977162:48977274:+	ENSG00000105443	CYTH2	A3SS	chr19:48976555:48976635:+@chr19:48976979|48977162:48977274:+	0	0	-0.01	0.41	-0.01	0	0	0	0
chr19:54876378:54876721:-@chr19:54875937|54876093:54875902:-	ENSG00000167613	LAIR1	A3SS	chr19:54876378:54876721:-@chr19:54875937|54876093:54875902:-	-0.17	1000000000000	-0.11	11138044	0.06	60.44	1	0	0
chr19:58920063:58920532:+@chr19:58921308|58921332:58921458:+	ENSG00000171574	ZNF584	A3SS	chr19:58920063:58920532:+@chr19:58921308|58921332:58921458:+	0.31	3.28	-0.05	0.33	-0.36	4.38	0	0	0
chr19:54603039:54603071:-@chr19:54600451|54600572:54600149:-	ENSG00000170909	OSCAR	A3SS	chr19:54603039:54603071:-@chr19:54600451|54600572:54600149:-	-0.19	1.53	-0.21	1.84	-0.02	0.21	0	0	0
chr19:39390146:39390502:-@chr19:39384507|39384638:39384459:-	ENSG00000068903	SIRT2	A3SS	chr19:39390146:39390502:-@chr19:39384507|39384638:39384459:-	0.05	0.24	0.04	0.18	-0.01	0.12	0	0	0
chr19:51142282:51142419:-@chr19:51140683|51141047:51140521:-	ENSG00000213023	SYT3	A3SS	chr19:51142282:51142419:-@chr19:51140683|51141047:51140521:-	-0.05	0.17	-0.06	0.21	-0.01	0.04	0	0	0
chr19:58817454:58817582:+@chr19:58823532|58823563:58823828:+	ENSG00000142396,ENSG00000267216	ERVK3-1,AC010642.1	A3SS	chr19:58817454:58817582:+@chr19:58823532|58823563:58823828:+	0.03	0.21	0.03	0.23	0	0.03	0	0	0
chr19:39904705:39904835:+@chr19:39905632|39905809:39905900:+	ENSG00000090924	PLEKHG2	A3SS	chr19:39904705:39904835:+@chr19:39905632|39905809:39905900:+	0.12	0.85	0.15	5.11	0.03	0.15	0	0	0
chr19:11150134:11150229:+@chr19:11151974|11151983:11152236:+	ENSG00000127616	SMARCA4	A3SS	chr19:11150134:11150229:+@chr19:11151974|11151983:11152236:+	0.08	0.63	0.15	1.22	0.07	0.27	0	0	0
chr19:47109084:47109114:+@chr19:47111454|47111456:47111597:+	ENSG00000160014	CALM3	A3SS	chr19:47109084:47109114:+@chr19:47111454|47111456:47111597:+	0.01	0	0.01	0	0	0	0	0	0
chr19:48657129:48657224:-@chr19:48654593|48654642:48654489:-	ENSG00000105486	LIG1	A3SS	chr19:48657129:48657224:-@chr19:48654593|48654642:48654489:-	-0.06	0.3	-0.11	0.99	-0.05	0.22	0	0	0
chr19:11558254:11558433:+@chr19:11558508|11558538:11558604:+	ENSG00000130175	PRKCSH	A3SS	chr19:11558254:11558433:+@chr19:11558508|11558538:11558604:+	0.14	0.62	0.09	0.37	-0.05	0.28	0	0	0
chr19:10426381:10426435:-@chr19:10426168|10426229:10426062:-	ENSG00000167807,ENSG00000267673	FDX1L	A3SS	chr19:10426381:10426435:-@chr19:10426168|10426229:10426062:-	0.05	0.26	0.06	0.33	0.01	0.18	0	0	0
chr19:2113335:2113412:-@chr19:2112930|2112966:2112859:-	ENSG00000065000	AP3D1	A3SS	chr19:2113335:2113412:-@chr19:2112930|2112966:2112859:-	0.12	0.52	0.07	0.41	-0.05	0.31	0	0	0
chr19:42626278:42626334:-@chr19:42621518|42621584:42621402:-	ENSG00000028277	POU2F2	A3SS	chr19:42626278:42626334:-@chr19:42621518|42621584:42621402:-	-0.08	0.27	-0.13	1.16	-0.05	0.18	0	0	0
chr19:1619779:1619852:-@chr19:1619470|1619473:1619315:-	ENSG00000071564	TCF3	A3SS	chr19:1619779:1619852:-@chr19:1619470|1619473:1619315:-	-0.12	4.51	-0.02	0.1	0.1	0.78	0	0	0
chr19:46000489:46000601:+@chr19:46003207|46003212:46003324:+	ENSG00000213889	PPM1N	A3SS	chr19:46000489:46000601:+@chr19:46003207|46003212:46003324:+	0.02	0.25	0.04	0.23	0.02	0.23	0	0	0
chr19:17392454:17392791:+@chr19:17392866|17392871:17393018:+	ENSG00000160117,ENSG00000269307	ANKLE1,CTD-2278I10.6	A3SS	chr19:17392454:17392791:+@chr19:17392866|17392871:17393018:+	-0.12	0.45	-0.23	0.87	-0.11	0.67	0	0	0
chr19:36501796:36501947:-@chr19:36501547|36501585:36501469:-	ENSG00000248101,ENSG00000239382	AC002116.8,ALKBH6	A3SS	chr19:36501796:36501947:-@chr19:36501547|36501585:36501469:-	0.02	0.19	-0.11	0.54	-0.13	0.96	0	0	0
chr19:21216262:21216388:+@chr19:21216892|21216895:21216990:+	ENSG00000118620	ZNF430	A3SS	chr19:21216262:21216388:+@chr19:21216892|21216895:21216990:+	0.02	0.14	-0.03	0.16	-0.05	0.17	0	0	0
chr19:41183137:41183326:-@chr19:41179551|41179554:41179249:-	ENSG00000105245	NUMBL	A3SS	chr19:41183137:41183326:-@chr19:41179551|41179554:41179249:-	-0.18	1.13	-0.13	0.91	0.05	0.29	0	0	0
chr19:41888677:41888826:+@chr19:41889768|41889791:41889987:+	ENSG00000142046,ENSG00000248098,ENSG00000255730	TMEM91,BCKDHA,CTC-435M10.3	A3SS	chr19:41888677:41888826:+@chr19:41889768|41889791:41889987:+	0.06	0.34	0.18	1.97	0.12	0.44	0	0	0
chr19:55084387:55084902:+@chr19:55085165|55085298:55085379:+	ENSG00000239998	LILRA2	A3SS	chr19:55084387:55084902:+@chr19:55085165|55085298:55085379:+	-0.01	0.25	0.03	0.23	0.04	0.26	0	0	0
chr19:49119983:49120081:-@chr19:49119459|49119477:49119336:-	ENSG00000063177	RPL18	A3SS	chr19:49119983:49120081:-@chr19:49119459|49119477:49119336:-	0	0	-0.01	1000000000000	-0.01	0	0	0	0
chr19:36394674:36394805:+@chr19:36395022|36395025:36395173:+	ENSG00000126264	HCST	A3SS	chr19:36394674:36394805:+@chr19:36395022|36395025:36395173:+	-0.02	0.1	0.07	0.36	0.09	0.67	0	0	0
chr19:41809877:41810166:+@chr19:41811551|41811581:41811772:+	ENSG00000105323	HNRNPUL1	A3SS	chr19:41809877:41810166:+@chr19:41811551|41811581:41811772:+	0	0	0.03	9.65	0.03	1.44	0	0	0
chr19:52034414:52034773:-@chr19:52034180|52034213:52033935:-	ENSG00000105492	SIGLEC6	A3SS	chr19:52034414:52034773:-@chr19:52034180|52034213:52033935:-	0.03	0.34	0.02	0.22	-0.01	0.3	0	0	0
chr19:11151983:11152236:+@chr19:11168931|11168934:11169039:+	ENSG00000127616	SMARCA4	A3SS	chr19:11151983:11152236:+@chr19:11168931|11168934:11169039:+	-0.04	0.2	0.09	0.38	0.13	1.12	0	0	0
chr19:3573690:3573798:+@chr19:3574339|3574368:3574584:+	ENSG00000064961	HMG20B	A3SS	chr19:3573690:3573798:+@chr19:3574339|3574368:3574584:+	0.12	0.56	0.03	0.27	-0.09	0.38	0	0	0
chr19:36233297:36233520:-@chr19:36232124|36232129:36231925:-	ENSG00000267120	AD000671.6	A3SS	chr19:36233297:36233520:-@chr19:36232124|36232129:36231925:-	0.01	0.17	0.06	0.25	0.05	0.24	0	0	0
chr19:56669863:56669971:+@chr19:56670993|56670996:56672262:+	ENSG00000167685	ZNF444	A3SS	chr19:56669863:56669971:+@chr19:56670993|56670996:56672262:+	-0.12	0.56	-0.2	1.19	-0.08	0.36	0	0	0
chr19:50360950:50361039:+@chr19:50361161|50361166:50361234:+	ENSG00000104960	PTOV1	A3SS	chr19:50360950:50361039:+@chr19:50361161|50361166:50361234:+	0	0.03	0	0.04	0	0.04	0	0	0
chr19:1269267:1269409:+@chr19:1270866|1270927:1271035:+	ENSG00000099622	CIRBP	A3SS	chr19:1269267:1269409:+@chr19:1270866|1270927:1271035:+	-0.04	1.16124e+08	-0.03	44.21	0.01	0.07	0	0	0
chr19:10491056:10491248:-@chr19:10490365|10490455:10490291:-	ENSG00000105397	TYK2	A3SS	chr19:10491056:10491248:-@chr19:10490365|10490455:10490291:-	0.01	0.05	-0.02	0.07	-0.03	0.2	0	0	0
chr19:10817978:10818056:+@chr19:10818142|10818176:10818291:+	ENSG00000213339	QTRT1	A3SS	chr19:10817978:10818056:+@chr19:10818142|10818176:10818291:+	-0.1	2.28	-0.07	0.4	0.03	0.11	0	0	0
chr19:1820263:1820394:-@chr19:1820056|1820179:1819933:-	ENSG00000079313	REXO1	A3SS	chr19:1820263:1820394:-@chr19:1820056|1820179:1819933:-	-0.06	5.31	-0.04	0.22	0.02	0.18	0	0	0
chr19:41888677:41888826:+@chr19:41889779|41889791:41889988:+	ENSG00000142046,ENSG00000248098,ENSG00000255730	TMEM91,BCKDHA,CTC-435M10.3	A3SS	chr19:41888677:41888826:+@chr19:41889779|41889791:41889988:+	-0.07	0.49	0.21	0.85	0.28	1.55	0	0	0
chr19:50361806:50361910:+@chr19:50363243|50363313:50363440:+	ENSG00000104960	PTOV1	A3SS	chr19:50361806:50361910:+@chr19:50363243|50363313:50363440:+	-0.02	0.06	0	0.04	0.02	0.08	0	0	0
chr19:2269520:2269743:+@chr19:2271384|2271390:2271441:+	ENSG00000104904	OAZ1	A3SS	chr19:2269520:2269743:+@chr19:2271384|2271390:2271441:+	0	0	0	0	0	0	0	0	0
chr19:49993107:49993179:+@chr19:49993384|49993489:49993554:+	ENSG00000142541	RPL13A	A3SS	chr19:49993107:49993179:+@chr19:49993384|49993489:49993554:+	0	0	0	0	0	0	0	0	0
chr19:54371137:54371197:+@chr19:54372944|54373008:54373092:+	ENSG00000179820	MYADM	A3SS	chr19:54371137:54371197:+@chr19:54372944|54373008:54373092:+	-0.1	0.43	-0.24	1454.54	-0.14	1.58	0	1	0
chr19:42796718:42797011:+@chr19:42797108|42797111:42797433:+	ENSG00000079432	CIC	A3SS	chr19:42796718:42797011:+@chr19:42797108|42797111:42797433:+	0.11	0.66	0.02	0.22	-0.09	0.53	0	0	0
chr19:7531957:7532004:+@chr19:7532100|7532118:7532570:+	ENSG00000104880,ENSG00000268861	ARHGEF18,CTD-2207O23.3	A3SS	chr19:7531957:7532004:+@chr19:7532100|7532118:7532570:+	0.21	0.99	0.13	0.79	-0.08	0.48	0	0	0
chr19:55174271:55174519:+@chr19:55175261|55175292:55175496:+	ENSG00000186818	LILRB4	A3SS	chr19:55174271:55174519:+@chr19:55175261|55175292:55175496:+	0.03	0.14	0.04	0.21	0.01	0.1	0	0	0
chr19:9728767:9728855:-@chr19:9727847|9727902:9727721:-	ENSG00000171469	ZNF561	A3SS	chr19:9728767:9728855:-@chr19:9727847|9727902:9727721:-	0.02	0.11	0.13	4.6	0.11	0.78	0	0	0
chr19:36630918:36631059:+@chr19:36631899|36631902:36632122:+	ENSG00000126247	CAPNS1	A3SS	chr19:36630918:36631059:+@chr19:36631899|36631902:36632122:+	-0.03	0.24	0.2	2.4	0.23	4.79	0	0	0
chr19:19304748:19304942:+@chr19:19307772|19307775:19307855:+	ENSG00000064490	RFXANK	A3SS	chr19:19304748:19304942:+@chr19:19307772|19307775:19307855:+	-0.01	0.08	-0.04	0.17	-0.03	0.1	0	0	0
chr19:2339068:2339207:+@chr19:2339823|2339826:2339965:+	ENSG00000005206	SPPL2B	A3SS	chr19:2339068:2339207:+@chr19:2339823|2339826:2339965:+	-0.01	0.1	0	0.1	0.01	0.11	0	0	0
chr19:41888677:41888826:+@chr19:41889620|41889768:41889987:+	ENSG00000142046,ENSG00000248098,ENSG00000255730	TMEM91,BCKDHA,CTC-435M10.3	A3SS	chr19:41888677:41888826:+@chr19:41889620|41889768:41889987:+	0.01	0.23	-0.22	16.82	-0.23	5.65	0	0	0
chr19:4501203:4501329:+@chr19:4501923|4501926:4502222:+	ENSG00000167674	HDGFRP2	A3SS	chr19:4501203:4501329:+@chr19:4501923|4501926:4502222:+	0.03	0.16	-0.07	0.37	-0.1	1.84	0	0	0
chr19:9490733:9490815:+@chr19:9491344|9491824:9493291:+	ENSG00000188629,ENSG00000270011	ZNF177	A3SS	chr19:9490733:9490815:+@chr19:9491344|9491824:9493291:+	0.06	0.33	-0.44	42443.7	-0.5	3.96742e+10	0	1	1
chr19:41888677:41888826:+@chr19:41889620|41889779:41889987:+	ENSG00000142046,ENSG00000248098,ENSG00000255730	TMEM91,BCKDHA,CTC-435M10.3	A3SS	chr19:41888677:41888826:+@chr19:41889620|41889779:41889987:+	0.05	0.34	0.01	0.32	-0.04	0.31	0	0	0
chr19:805013:805187:+@chr19:805492|805513:805569:+	ENSG00000011304	PTBP1	A3SS	chr19:805013:805187:+@chr19:805492|805513:805569:+	0.01	0.04	0.02	0.12	0.01	0.06	0	0	0
chr19:40854332:40854675:+@chr19:40872291|40872326:40872417:+	NA	NA	A3SS	chr19:40854332:40854675:+@chr19:40872291|40872326:40872417:+	0.31	22.68	0.35	74.48	0.04	0.2	1	1	0
chr19:41888677:41888826:+@chr19:41889768|41889779:41889987:+	ENSG00000142046,ENSG00000248098,ENSG00000255730	TMEM91,BCKDHA,CTC-435M10.3	A3SS	chr19:41888677:41888826:+@chr19:41889768|41889779:41889987:+	0.11	0.43	0.18	2.11	0.07	0.29	0	0	0
chr19:53652494:53652620:-@chr19:53652062|53652065:53651934:-	ENSG00000197937	ZNF347	A3SS	chr19:53652494:53652620:-@chr19:53652062|53652065:53651934:-	0.02	0.31	0.12	0.49	0.1	0.4	0	0	0
chr19:40872680:40872822:+@chr19:40873508|40873603:40873786:+	ENSG00000105223	PLD3	A3SS	chr19:40872680:40872822:+@chr19:40873508|40873603:40873786:+	0	0	0	0	0	0	0	0	0
chr19:41888677:41888826:+@chr19:41889620|41889779:41889985:+	ENSG00000142046,ENSG00000248098,ENSG00000255730	TMEM91,BCKDHA,CTC-435M10.3	A3SS	chr19:41888677:41888826:+@chr19:41889620|41889779:41889985:+	0.05	0.3	0.01	0.27	-0.04	0.29	0	0	0
chr19:19747726:19747838:-@chr19:19747596|19747605:19747516:-	ENSG00000089639	GMIP	A3SS	chr19:19747726:19747838:-@chr19:19747596|19747605:19747516:-	0.01	0.11	0.04	0.16	0.03	0.11	0	0	0
chr19:4496299:4496402:+@chr19:4496916|4497955:4498028:+	ENSG00000167674	HDGFRP2	A3SS	chr19:4496299:4496402:+@chr19:4496916|4497955:4498028:+	0	0	0	0	0	0	0	0	0
chr19:50383536:50383659:+@chr19:50384511|50384525:50384732:+	ENSG00000104946	TBC1D17	A3SS	chr19:50383536:50383659:+@chr19:50384511|50384525:50384732:+	0.01	0.07	0.07	0.22	0.06	0.27	0	0	0
chr19:55607235:55607308:-@chr19:55606968|55606971:55606813:-	ENSG00000125503	PPP1R12C	A3SS	chr19:55607235:55607308:-@chr19:55606968|55606971:55606813:-	0	0.21	-0.03	0.24	-0.03	0.21	0	0	0
chr19:56733960:56734110:-@chr19:56733692|56733695:56732681:-	ENSG00000131848	ZSCAN5A	A3SS	chr19:56733960:56734110:-@chr19:56733692|56733695:56732681:-	-0.31	1.98	0.01	0.32	0.32	3.64	0	0	0
chr19:54781404:54781454:-@chr19:54780783|54780833:54780661:-	ENSG00000131042	LILRB2	A3SS	chr19:54781404:54781454:-@chr19:54780783|54780833:54780661:-	-0.27	2.13	-0.24	1.71	0.03	0.18	0	0	0
chr19:18650181:18650269:-@chr19:18649243|18649246:18649026:-	ENSG00000105701	FKBP8	A3SS	chr19:18650181:18650269:-@chr19:18649243|18649246:18649026:-	0.04	0.3	0.03	0.12	-0.01	0.06	0	0	0
chr19:1032558:1032695:+@chr19:1036066|1036129:1036245:+	ENSG00000064666	CNN2	A3SS	chr19:1032558:1032695:+@chr19:1036066|1036129:1036245:+	0	0	0	0	0	0	0	0	0
chr19:1119010:1119163:-@chr19:1117468|1117498:1117322:-	ENSG00000064932	SBNO2	A3SS	chr19:1119010:1119163:-@chr19:1117468|1117498:1117322:-	0.01	0.04	0	0.04	-0.01	0.04	0	0	0
chr19:19416658:19416885:-@chr19:19414656|19414721:19414533:-	ENSG00000105705	SUGP1	A3SS	chr19:19416658:19416885:-@chr19:19414656|19414721:19414533:-	-0.1	17.73	-0.08	1.26	0.02	0.11	0	0	0
chr19:19416658:19416885:-@chr19:19414721|19414852:19414533:-	ENSG00000105705	SUGP1	A3SS	chr19:19416658:19416885:-@chr19:19414721|19414852:19414533:-	0.57	174232	0.22	2.96	-0.35	8.03	1	0	0
chr19:19414157:19414257:-@chr19:19413197|19413252:19413074:-	ENSG00000105705	SUGP1	A3SS	chr19:19414157:19414257:-@chr19:19413197|19413252:19413074:-	0.02	0.08	0.01	0.06	-0.01	0.05	0	0	0
chr19:53594890:53594973:-@chr19:53594782|53594806:53594666:-	ENSG00000170949	ZNF160	A3SS	chr19:53594890:53594973:-@chr19:53594782|53594806:53594666:-	0.04	0.29	0.01	0.2	-0.03	0.31	0	0	0
chr19:14673337:14673387:+@chr19:14673953|14673986:14674069:+	ENSG00000099797	TECR	A3SS	chr19:14673337:14673387:+@chr19:14673953|14673986:14674069:+	-0.11	1.81	0.14	0.79	0.25	410	0	0	1
chr19:51920336:51920719:-@chr19:51920030|51920060:51919920:-	ENSG00000142512	SIGLEC10	A3SS	chr19:51920336:51920719:-@chr19:51920030|51920060:51919920:-	0.13	0.65	0.06	0.45	-0.07	0.31	0	0	0
chr19:58011309:58011481:+@chr19:58016025|58016028:58016154:+	ENSG00000268107,ENSG00000152439	AC003005.4,ZNF773	A3SS	chr19:58011309:58011481:+@chr19:58016025|58016028:58016154:+	-0.03	0.23	-0.12	0.67	-0.09	0.4	0	0	0
chr19:44716691:44716738:+@chr19:44717240|44717243:44717397:+	ENSG00000131115	ZNF227	A3SS	chr19:44716691:44716738:+@chr19:44717240|44717243:44717397:+	-0.22	1.33	-0.11	0.46	0.11	0.47	0	0	0
chr19:3573690:3573798:+@chr19:3574368|3574381:3574584:+	ENSG00000064961	HMG20B	A3SS	chr19:3573690:3573798:+@chr19:3574368|3574381:3574584:+	0.03	0.1	0.01	0.05	-0.02	0.06	0	0	0
chr19:45394477:45394571:+@chr19:45394664|45394667:45394946:+	ENSG00000130204	TOMM40	A3SS	chr19:45394477:45394571:+@chr19:45394664|45394667:45394946:+	0.03	0.13	0.03	0.14	0	0.1	0	0	0
chr19:39936186:39936277:+@chr19:39936444|39936522:39936605:+	ENSG00000196235	SUPT5H	A3SS	chr19:39936186:39936277:+@chr19:39936444|39936522:39936605:+	-0.07	0.4	0.04	0.19	0.11	13.93	0	0	0
chr19:12035900:12036088:+@chr19:12057987|12057996:12058122:+	ENSG00000267179,ENSG00000197054,ENSG00000196757	ZNF763,ZNF700	A3SS	chr19:12035900:12036088:+@chr19:12057987|12057996:12058122:+	0.15	3.16	-0.06	0.54	-0.21	8.34078e+06	0	0	1
chr19:54875902:54875937:-@chr19:54872813|54872816:54872523:-	ENSG00000167613	LAIR1	A3SS	chr19:54875902:54875937:-@chr19:54872813|54872816:54872523:-	0.05	0.25	0.06	0.66	0.01	0.06	0	0	0
chr19:54656604:54656736:+@chr19:54657234|54657452:54657577:+	ENSG00000088038	CNOT3	A3SS	chr19:54656604:54656736:+@chr19:54657234|54657452:54657577:+	0.02	0.15	0.03	0.3	0.01	0.04	0	0	0
chr19:17440566:17440640:-@chr19:17439792|17440350:17438971:-	ENSG00000074855	ANO8	A3SS	chr19:17440566:17440640:-@chr19:17439792|17440350:17438971:-	-0.12	0.68	-0.19	6.38	-0.07	0.37	0	0	0
chr19:3206150:3206188:+@chr19:3206260|3206263:3206423:+	ENSG00000125912	NCLN	A3SS	chr19:3206150:3206188:+@chr19:3206260|3206263:3206423:+	0.14	0.68	-0.02	0.21	-0.16	0.8	0	0	0
chr19:36502306:36502366:-@chr19:36501947|36501979:36501640:-	ENSG00000248101,ENSG00000239382	AC002116.8,ALKBH6	A3SS	chr19:36502306:36502366:-@chr19:36501947|36501979:36501640:-	0.05	0.25	-0.01	0.19	-0.06	0.26	0	0	0
chr19:11145590:11145808:+@chr19:11151974|11151983:11152236:+	ENSG00000127616	SMARCA4	A3SS	chr19:11145590:11145808:+@chr19:11151974|11151983:11152236:+	-0.07	0.73	-0.01	0.09	0.06	0.55	0	0	0
chr19:42797744:42797988:+@chr19:42798087|42798090:42798241:+	ENSG00000079432	CIC	A3SS	chr19:42797744:42797988:+@chr19:42798087|42798090:42798241:+	0.06	0.23	0.03	0.16	-0.03	0.16	0	0	0
chr19:51014374:51014612:-@chr19:51013702|51013705:51013543:-	NA	NA	A3SS	chr19:51014374:51014612:-@chr19:51013702|51013705:51013543:-	0.06	0.26	0.05	0.25	-0.01	0.08	0	0	0
chr19:9267944:9268070:+@chr19:9268510|9268656:9268751:+	ENSG00000130803	ZNF317	A3SS	chr19:9267944:9268070:+@chr19:9268510|9268656:9268751:+	-0.03	1.78	-0.03	0.35	0	0	0	0	0
chr19:58920063:58920532:+@chr19:58921308|58921373:58921458:+	ENSG00000171574	ZNF584	A3SS	chr19:58920063:58920532:+@chr19:58921308|58921373:58921458:+	0.25	1.07	-0.15	0.68	-0.4	4.25	0	0	0
chr19:9490733:9490815:+@chr19:9491344|9491824:9493293:+	ENSG00000188629,ENSG00000270011	ZNF177	A3SS	chr19:9490733:9490815:+@chr19:9491344|9491824:9493293:+	0.06	0.31	-0.43	7.68618e+08	-0.49	4.09522e+11	0	1	1
chr20:44746906:44747033:+@chr20:44750363|44750459:44750537:+	NA	NA	A3SS	chr20:44746906:44747033:+@chr20:44750363|44750459:44750537:+	0.01	0.04	0	0	-0.01	0	0	0	0
chr20:1144962:1145120:+@chr20:1145673|1146871:1149022:+	ENSG00000125818	PSMF1	A3SS	chr20:1144962:1145120:+@chr20:1145673|1146871:1149022:+	-0.09	67986.9	-0.05	3.34	0.04	0.76	0	0	0
chr20:31989234:31989337:-@chr20:31984658|31984742:31984567:-	ENSG00000101391	CDK5RAP1	A3SS	chr20:31989234:31989337:-@chr20:31984658|31984742:31984567:-	-0.1	0.46	-0.17	0.9	-0.07	0.37	0	0	0
chr20:56818568:56818761:-@chr20:56815666|56815766:56815571:-	ENSG00000124224	PPP4R1L	A3SS	chr20:56818568:56818761:-@chr20:56815666|56815766:56815571:-	-0.05	0.22	-0.08	0.25	-0.03	0.14	0	0	0
chr20:44443023:44443109:+@chr20:44444082|44444180:44444384:+	ENSG00000175063	UBE2C	A3SS	chr20:44443023:44443109:+@chr20:44444082|44444180:44444384:+	0	0	0	0	0	0	0	0	0
chr20:43252843:43252970:-@chr20:43251571|43251719:43251470:-	ENSG00000196839	ADA	A3SS	chr20:43252843:43252970:-@chr20:43251571|43251719:43251470:-	-0.02	0.32	-0.02	0.3	0	0.25	0	0	0
chr20:47894558:47894756:-@chr20:47892416|47892424:47892316:-	ENSG00000124201	ZNFX1	A3SS	chr20:47894558:47894756:-@chr20:47892416|47892424:47892316:-	0	0.19	0.08	0.38	0.08	0.35	0	0	0
chr20:44987026:44987402:-@chr20:44986341|44986412:44986262:-	ENSG00000080189	SLC35C2	A3SS	chr20:44987026:44987402:-@chr20:44986341|44986412:44986262:-	0.04	0.24	0.08	0.44	0.04	0.19	0	0	0
chr20:44984441:44984513:-@chr20:44983817|44983918:44983712:-	ENSG00000080189	SLC35C2	A3SS	chr20:44984441:44984513:-@chr20:44983817|44983918:44983712:-	-0.29	2.47	-0.15	0.71	0.14	0.6	0	0	0
chr20:62293203:62293296:+@chr20:62293749|62293899:62293980:+	ENSG00000258366,ENSG00000026036	RTEL1,RTEL1-TNFRSF6B	A3SS	chr20:62293203:62293296:+@chr20:62293749|62293899:62293980:+	0.01	0.05	0.03	0.19	0.02	0.09	0	0	0
chr20:62339219:62339365:-@chr20:62338444|62338449:62338351:-	NA	NA	A3SS	chr20:62339219:62339365:-@chr20:62338444|62338449:62338351:-	-0.01	0.31	0.06	0.46	0.07	0.38	0	0	0
chr20:57245568:57245659:+@chr20:57246210|57246220:57246353:+	ENSG00000124222,ENSG00000270044,ENSG00000254995	STX16,STX16-NPEPL1	A3SS	chr20:57245568:57245659:+@chr20:57246210|57246220:57246353:+	-0.01	0.06	-0.03	0.14	-0.02	0.08	0	0	0
chr20:45017678:45017859:-@chr20:45016070|45016076:45015977:-	ENSG00000062598	ELMO2	A3SS	chr20:45017678:45017859:-@chr20:45016070|45016076:45015977:-	0.01	0.05	-0.02	0.07	-0.03	0.13	0	0	0
chr20:18548073:18548240:+@chr20:18549880|18549883:18550203:+	ENSG00000232388	LINC00493	A3SS	chr20:18548073:18548240:+@chr20:18549880|18549883:18550203:+	0.07	0.79	0.15	1.113e+07	0.08	1.25	0	1	0
chr20:29623129:29623254:+@chr20:29624032|29624043:29624092:+	ENSG00000149531	FRG1B	A3SS	chr20:29623129:29623254:+@chr20:29624032|29624043:29624092:+	0.23	0.95	-0.01	0.41	-0.24	1.3	0	0	0
chr20:31989234:31989337:-@chr20:31984658|31984890:31984567:-	ENSG00000101391	CDK5RAP1	A3SS	chr20:31989234:31989337:-@chr20:31984658|31984890:31984567:-	-0.06	0.29	-0.14	0.88	-0.08	0.34	0	0	0
chr20:37076109:37076266:+@chr20:37077305|37077309:37077373:+	ENSG00000174365	SNHG11	A3SS	chr20:37076109:37076266:+@chr20:37077305|37077309:37077373:+	0.01	0.14	-0.06	0.19	-0.07	0.25	0	0	0
chr20:30310421:30310656:-@chr20:30310133|30310151:30309458:-	ENSG00000171552	BCL2L1	A3SS	chr20:30310421:30310656:-@chr20:30310133|30310151:30309458:-	-0.09	0.4	0.26	2.62	0.35	1488	0	0	1
chr20:2443282:2443407:-@chr20:2442439|2442585:2442281:-	ENSG00000125835	SNRPB	A3SS	chr20:2443282:2443407:-@chr20:2442439|2442585:2442281:-	0.04	0.3	0.02	0.06	-0.02	0.09	0	0	0
chr20:49558568:49558663:-@chr20:49557470|49557492:49557402:-	ENSG00000000419	DPM1	A3SS	chr20:49558568:49558663:-@chr20:49557470|49557492:49557402:-	0	0	0.01	0.04	0.01	0.05	0	0	0
chr20:62236096:62236193:-@chr20:62234440|62234445:62234318:-	ENSG00000101216	GMEB2	A3SS	chr20:62236096:62236193:-@chr20:62234440|62234445:62234318:-	-0.03	0.16	-0.07	0.38	-0.04	0.18	0	0	0
chr20:34143978:34144042:+@chr20:34144726|34144744:34144880:+	ENSG00000125991	ERGIC3	A3SS	chr20:34143978:34144042:+@chr20:34144726|34144744:34144880:+	0.01	0.06	0	0	-0.01	0.09	0	0	0
chr20:37612342:37612419:+@chr20:37617436|37617456:37617560:+	ENSG00000101452	DHX35	A3SS	chr20:37612342:37612419:+@chr20:37617436|37617456:37617560:+	0.05	0.33	0.15	0.85	0.1	0.39	0	0	0
chr20:44984441:44984513:-@chr20:44983880|44983918:44983712:-	ENSG00000080189	SLC35C2	A3SS	chr20:44984441:44984513:-@chr20:44983880|44983918:44983712:-	0	0.06	0.03	0.17	0.03	0.13	0	0	0
chr20:30311538:30311757:-@chr20:30310133|30310151:30309458:-	ENSG00000171552	BCL2L1	A3SS	chr20:30311538:30311757:-@chr20:30310133|30310151:30309458:-	-0.09	0.33	-0.13	0.7	-0.04	0.22	0	0	0
chr20:43104526:43104631:+@chr20:43108608|43108625:43109084:+	ENSG00000124120	TTPAL	A3SS	chr20:43104526:43104631:+@chr20:43108608|43108625:43109084:+	-0.07	0.21	0.04	0.25	0.11	11.79	0	0	0
chr20:388709:389423:+@chr20:390474|390528:390669:+	ENSG00000125826	RBCK1	A3SS	chr20:388709:389423:+@chr20:390474|390528:390669:+	0.16	50.01	0.1	1.27	-0.06	0.26	1	0	0
chr20:46262240:46262380:+@chr20:46262762|46262813:46262939:+	ENSG00000124151	NCOA3	A3SS	chr20:46262240:46262380:+@chr20:46262762|46262813:46262939:+	-0.19	1.22	0.08	0.38	0.27	7.96	0	0	0
chr20:45938800:45938948:-@chr20:45927616|45927691:45927473:-	ENSG00000101040	ZMYND8	A3SS	chr20:45938800:45938948:-@chr20:45927616|45927691:45927473:-	-0.12	0.7	0.18	2.64	0.3	926.9	0	0	1
chr20:47711269:47711500:+@chr20:47712713|47712886:47713489:+	ENSG00000124207	CSE1L	A3SS	chr20:47711269:47711500:+@chr20:47712713|47712886:47713489:+	-0.01	0.1	-0.01	0.1	0	0	0	0	0
chr20:2819838:2819917:-@chr20:2819575|2819728:2819490:-	ENSG00000132635	PCED1A	A3SS	chr20:2819838:2819917:-@chr20:2819575|2819728:2819490:-	0.07	0.3	0	0.25	-0.07	0.44	0	0	0
chr20:32248065:32248201:-@chr20:32247809|32247840:32247691:-	ENSG00000125967	NECAB3	A3SS	chr20:32248065:32248201:-@chr20:32247809|32247840:32247691:-	-0.2	3.88	-0.11	0.45	0.09	0.32	0	0	0
chr20:60831113:60831277:+@chr20:60835037|60835073:60835181:+	ENSG00000130703	OSBPL2	A3SS	chr20:60831113:60831277:+@chr20:60835037|60835073:60835181:+	-0.02	0.08	-0.03	0.15	-0.01	0.06	0	0	0
chr20:60699673:60699836:+@chr20:60701282|60701360:60701495:+	ENSG00000149657	LSM14B	A3SS	chr20:60699673:60699836:+@chr20:60701282|60701360:60701495:+	-0.02	0.06	-0.02	0.06	0	0.03	0	0	0
chr20:814356:814594:+@chr20:825351|825354:826922:+	NA	NA	A3SS	chr20:814356:814594:+@chr20:825351|825354:826922:+	-0.04	0.21	-0.08	0.43	-0.04	0.18	0	0	0
chr20:43991809:43991955:+@chr20:43992169|43992184:43992333:+	ENSG00000204070	SYS1	A3SS	chr20:43991809:43991955:+@chr20:43992169|43992184:43992333:+	0.02	0.15	0.01	0.11	-0.01	0.12	0	0	0
chr20:34300941:34301018:-@chr20:34297178|34297196:34297146:-	ENSG00000131051	RBM39	A3SS	chr20:34300941:34301018:-@chr20:34297178|34297196:34297146:-	0.16	0.86	0.08	0.45	-0.08	0.51	0	0	0
chr20:32248065:32248201:-@chr20:32247809|32247864:32247691:-	ENSG00000125967	NECAB3	A3SS	chr20:32248065:32248201:-@chr20:32247809|32247864:32247691:-	-0.28	47.94	-0.17	0.89	0.11	0.53	1	0	0
chr20:11871477:11871602:+@chr20:11898426|11898982:11899249:+	ENSG00000132640	BTBD3	A3SS	chr20:11871477:11871602:+@chr20:11898426|11898982:11899249:+	0.1	75.42	0.08	15.73	-0.02	0.09	0	0	0
chr20:34446224:34446303:+@chr20:34450935|34450955:34451322:+	ENSG00000025293	PHF20	A3SS	chr20:34446224:34446303:+@chr20:34450935|34450955:34451322:+	0	0.09	-0.01	0.08	-0.01	0.09	0	0	0
chr20:31331114:31331814:-@chr20:31315946|31315949:31315896:-	ENSG00000149600	COMMD7	A3SS	chr20:31331114:31331814:-@chr20:31315946|31315949:31315896:-	-0.15	1.5	-0.1	0.47	0.05	0.22	0	0	0
chr20:34143978:34144042:+@chr20:34144648|34144744:34144880:+	ENSG00000125991	ERGIC3	A3SS	chr20:34143978:34144042:+@chr20:34144648|34144744:34144880:+	-0.01	0	0.01	0	0.02	19.11	0	0	0
chr20:32957200:32957276:+@chr20:32981576|32981597:32981687:+	ENSG00000078747	ITCH	A3SS	chr20:32957200:32957276:+@chr20:32981576|32981597:32981687:+	-0.15	2.02	-0.09	0.41	0.06	0.22	0	0	0
chr20:62496581:62496737:+@chr20:62500649|62500718:62500794:+	NA	NA	A3SS	chr20:62496581:62496737:+@chr20:62500649|62500718:62500794:+	0.01	0.04	0	0	-0.01	0	0	0	0
chr20:4982052:4982145:-@chr20:4951561|4951565:4951439:-	ENSG00000089057	SLC23A2	A3SS	chr20:4982052:4982145:-@chr20:4951561|4951565:4951439:-	0.25	22.96	0.12	0.57	-0.13	1.24	1	0	0
chr20:61436177:61436382:+@chr20:61438889|61438894:61438957:+	NA	NA	A3SS	chr20:61436177:61436382:+@chr20:61438889|61438894:61438957:+	0.06	3.79	0.06	1.17	0	0.04	0	0	0
chr20:62577514:62577620:-@chr20:62577267|62577328:62577158:-	ENSG00000198276	UCKL1	A3SS	chr20:62577514:62577620:-@chr20:62577267|62577328:62577158:-	0	0.1	0.07	3.98	0.07	1.29	0	0	0
chr20:62324496:62324636:+@chr20:62325672|62325725:62325841:+	ENSG00000258366,ENSG00000026036	RTEL1,RTEL1-TNFRSF6B	A3SS	chr20:62324496:62324636:+@chr20:62325672|62325725:62325841:+	-0.04	0.19	-0.06	0.45	-0.02	0.07	0	0	0
chr20:44993010:44993064:-@chr20:44987402|44987597:44987026:-	NA	NA	A3SS	chr20:44993010:44993064:-@chr20:44987402|44987597:44987026:-	0.05	0.2	0.05	0.22	0	0.09	0	0	0
chr20:37077305:37077373:+@chr20:37078905|37078979:37079090:+	ENSG00000174365	SNHG11	A3SS	chr20:37077305:37077373:+@chr20:37078905|37078979:37079090:+	-0.01	0.4	0.14	0.56	0.15	0.83	0	0	0
chr20:5948082:5948233:+@chr20:5948476|5948524:5948671:+	ENSG00000125885	MCM8	A3SS	chr20:5948082:5948233:+@chr20:5948476|5948524:5948671:+	-0.03	0.13	0.04	0.15	0.07	0.9	0	0	0
chr20:3776401:3777378:+@chr20:3778269|3778311:3778396:+	ENSG00000101224	CDC25B	A3SS	chr20:3776401:3777378:+@chr20:3778269|3778311:3778396:+	-0.03	0.22	0.03	0.13	0.06	0.21	0	0	0
chr20:54967427:54967594:+@chr20:54970577|54970609:54970777:+	ENSG00000101138	CSTF1	A3SS	chr20:54967427:54967594:+@chr20:54970577|54970609:54970777:+	-0.03	0.1	-0.05	0.33	-0.02	0.14	0	0	0
chr20:25187158:25187226:+@chr20:25187712|25187715:25188033:+	ENSG00000197586	ENTPD6	A3SS	chr20:25187158:25187226:+@chr20:25187712|25187715:25188033:+	-0.16	0.85	0.31	8.97	0.47	1.0218e+08	0	0	1
chr20:20018993:20019094:-@chr20:20018178|20018215:20017967:-	ENSG00000101343	CRNKL1	A3SS	chr20:20018993:20019094:-@chr20:20018178|20018215:20017967:-	-0.03	0.13	-0.04	0.2	-0.01	0.1	0	0	0
chr20:50808130:50808524:-@chr20:50803604|50803610:50803371:-	ENSG00000020256	ZFP64	A3SS	chr20:50808130:50808524:-@chr20:50803604|50803610:50803371:-	-0.02	0.16	-0.06	0.27	-0.04	0.19	0	0	0
chr20:44472902:44473059:-@chr20:44472360|44472411:44472166:-	ENSG00000101473	ACOT8	A3SS	chr20:44472902:44473059:-@chr20:44472360|44472411:44472166:-	0.05	0.62	0.05	1	0	0.06	0	0	0
chr20:46277749:46277853:+@chr20:46279726|46279729:46280020:+	ENSG00000124151	NCOA3	A3SS	chr20:46277749:46277853:+@chr20:46279726|46279729:46280020:+	0.05	0.38	0.01	0.35	-0.04	0.3	0	0	0
chr20:1433138:1433275:-@chr20:1426475|1426794:1426311:-	ENSG00000088833	NSFL1C	A3SS	chr20:1433138:1433275:-@chr20:1426475|1426794:1426311:-	-0.02	0.07	0.03	1.01	0.05	436546	0	0	0
chr20:37055062:37055146:-@chr20:37049745|37050888:37049653:-	ENSG00000196756	RP4-564F22.2	A3SS	chr20:37055062:37055146:-@chr20:37049745|37050888:37049653:-	-0.09	0.55	0.18	0.66	0.27	1.33	0	0	0
chr20:62364939:62365091:+@chr20:62365997|62366057:62366176:+	ENSG00000197114	ZGPAT	A3SS	chr20:62364939:62365091:+@chr20:62365997|62366057:62366176:+	0	0.07	0	0.07	0	0.08	0	0	0
chr20:37191175:37191340:+@chr20:37193999|37194002:37194121:+	ENSG00000170471	RALGAPB	A3SS	chr20:37191175:37191340:+@chr20:37193999|37194002:37194121:+	-0.23	5.05	-0.23	12.77	0	0.22	0	0	0
chr20:46262240:46262380:+@chr20:46262762|46262792:46262939:+	ENSG00000124151	NCOA3	A3SS	chr20:46262240:46262380:+@chr20:46262762|46262792:46262939:+	-0.01	0.04	-0.02	0.06	-0.01	0.04	0	0	0
chr20:34215202:34215335:-@chr20:34214722|34214748:34214489:-	ENSG00000214078	CPNE1	A3SS	chr20:34215202:34215335:-@chr20:34214722|34214748:34214489:-	0.12	0.53	-0.02	0.2	-0.14	0.74	0	0	0
chr20:37161373:37161502:+@chr20:37163717|37163729:37163850:+	ENSG00000170471	RALGAPB	A3SS	chr20:37161373:37161502:+@chr20:37163717|37163729:37163850:+	-0.04	0.23	0.11	0.61	0.15	2.12	0	0	0
chr20:43514344:43514527:+@chr20:43516186|43516289:43516383:+	ENSG00000166913	YWHAB	A3SS	chr20:43514344:43514527:+@chr20:43516186|43516289:43516383:+	0	0	0	0	0	0	0	0	0
chr20:62333488:62333569:-@chr20:62333250|62333252:62333182:-	ENSG00000101246	ARFRP1	A3SS	chr20:62333488:62333569:-@chr20:62333250|62333252:62333182:-	-0.07	0.35	-0.16	1.01	-0.09	0.32	0	0	0
chr20:47740912:47741124:-@chr20:47739766|47739772:47739629:-	ENSG00000124214	STAU1	A3SS	chr20:47740912:47741124:-@chr20:47739766|47739772:47739629:-	0	0	0.01	0	0.01	0	0	0	0
chr20:57243043:57243183:+@chr20:57244347|57244358:57244509:+	ENSG00000124222,ENSG00000270044,ENSG00000254995	STX16,STX16-NPEPL1	A3SS	chr20:57243043:57243183:+@chr20:57244347|57244358:57244509:+	0.01	0.12	0.06	0.36	0.05	0.28	0	0	0
chr20:17936009:17936119:-@chr20:17934761|17934875:17934640:-	ENSG00000089006	SNX5	A3SS	chr20:17936009:17936119:-@chr20:17934761|17934875:17934640:-	0	0	0.02	0.24	0.02	1.76	0	0	0
chr20:388709:389423:+@chr20:390525|390528:390669:+	ENSG00000125826	RBCK1	A3SS	chr20:388709:389423:+@chr20:390525|390528:390669:+	0.01	0.04	0.03	7.08	0.02	0.87	0	0	0
chr20:33622926:33623111:-@chr20:33609135|33609159:33608993:-	ENSG00000100991	TRPC4AP	A3SS	chr20:33622926:33623111:-@chr20:33609135|33609159:33608993:-	-0.01	0.12	-0.06	0.4	-0.05	0.24	0	0	0
chr20:62507169:62507228:+@chr20:62514072|62514103:62514173:+	ENSG00000270047,ENSG00000101150	TPD52L2	A3SS	chr20:62507169:62507228:+@chr20:62514072|62514103:62514173:+	0.02	0.06	-0.1	1.79	-0.12	62.85	0	0	1
chr20:25204737:25204793:+@chr20:25205798|25205841:25205953:+	ENSG00000197586	ENTPD6	A3SS	chr20:25204737:25204793:+@chr20:25205798|25205841:25205953:+	0.05	0.21	0.18	163.32	0.13	2.64	0	1	0
chr20:48552914:48553089:+@chr20:48558098|48558120:48558248:+	NA	NA	A3SS	chr20:48552914:48553089:+@chr20:48558098|48558120:48558248:+	0.02	0.07	-0.01	0.06	-0.03	0.13	0	0	0
chr20:31958305:31958435:-@chr20:31954811|31954814:31954665:-	ENSG00000101391	CDK5RAP1	A3SS	chr20:31958305:31958435:-@chr20:31954811|31954814:31954665:-	-0.03	0.18	-0.01	0.03	0.02	0.09	0	0	0
chr20:62372723:62372832:+@chr20:62373222|62373483:62373583:+	ENSG00000125520	SLC2A4RG	A3SS	chr20:62372723:62372832:+@chr20:62373222|62373483:62373583:+	0.04	0.13	0.06	0.59	0.02	0.09	0	0	0
chr20:55088371:55088484:+@chr20:55091991|55092162:55092257:+	ENSG00000022277	RTFDC1	A3SS	chr20:55088371:55088484:+@chr20:55091991|55092162:55092257:+	0.02	0.21	0.19	2.15	0.17	1.15	0	0	0
chr20:2640676:2640822:-@chr20:2640439|2640608:2640345:-	ENSG00000101365	IDH3B	A3SS	chr20:2640676:2640822:-@chr20:2640439|2640608:2640345:-	0.09	38.46	0	0.04	-0.09	1134.17	0	0	0
chr20:45035187:45035271:-@chr20:45023142|45023171:45023044:-	ENSG00000062598	ELMO2	A3SS	chr20:45035187:45035271:-@chr20:45023142|45023171:45023044:-	0.09	0.4	-0.12	0.57	-0.21	2.39	0	0	0
chr20:44048972:44049069:+@chr20:44049148|44049168:44049333:+	ENSG00000124155	PIGT	A3SS	chr20:44048972:44049069:+@chr20:44049148|44049168:44049333:+	-0.01	0.04	0	0	0.01	0	0	0	0
chr20:46277749:46277841:+@chr20:46279726|46279729:46280020:+	ENSG00000124151	NCOA3	A3SS	chr20:46277749:46277841:+@chr20:46279726|46279729:46280020:+	-0.13	0.61	0.19	0.91	0.32	90.89	0	0	1
chr20:44984441:44984513:-@chr20:44983817|44983880:44983712:-	ENSG00000080189	SLC35C2	A3SS	chr20:44984441:44984513:-@chr20:44983817|44983880:44983712:-	-0.16	3.21	-0.06	0.26	0.1	0.5	0	0	0
chr20:35927166:35927282:+@chr20:35929574|35929611:35929816:+	ENSG00000101363	MANBAL	A3SS	chr20:35927166:35927282:+@chr20:35929574|35929611:35929816:+	0.01	0.09	-0.01	0.1	-0.02	0.1	0	0	0
chr20:62293203:62293296:+@chr20:62293827|62293899:62293980:+	ENSG00000258366,ENSG00000026036	RTEL1,RTEL1-TNFRSF6B	A3SS	chr20:62293203:62293296:+@chr20:62293827|62293899:62293980:+	-0.02	0.09	0.1	23.69	0.12	317.66	0	0	1
chr20:61490716:61490878:-@chr20:61488987|61488990:61488747:-	ENSG00000101190	TCFL5	A3SS	chr20:61490716:61490878:-@chr20:61488987|61488990:61488747:-	-0.04	0.17	-0.07	0.73	-0.03	0.14	0	0	0
chr20:30135185:30135409:+@chr20:30136183|30136480:30136596:+	ENSG00000101294	HM13	A3SS	chr20:30135185:30135409:+@chr20:30136183|30136480:30136596:+	0.15	1.12	-0.1	0.51	-0.25	25.78	0	0	1
chr20:39977259:39977527:+@chr20:39977729|39977732:39977812:+	ENSG00000132793	LPIN3	A3SS	chr20:39977259:39977527:+@chr20:39977729|39977732:39977812:+	-0.06	0.29	-0.02	0.28	0.04	0.29	0	0	0
chr20:37121573:37121775:+@chr20:37125996|37126123:37126159:+	ENSG00000170471	RALGAPB	A3SS	chr20:37121573:37121775:+@chr20:37125996|37126123:37126159:+	-0.03	0.17	-0.13	3.02	-0.1	0.44	0	0	0
chr20:45027336:45027410:-@chr20:45023142|45023171:45023044:-	ENSG00000062598	ELMO2	A3SS	chr20:45027336:45027410:-@chr20:45023142|45023171:45023044:-	-0.17	1.29	-0.24	3.61	-0.07	0.33	0	0	0
chr20:46267752:46267946:+@chr20:46268321|46268366:46268566:+	ENSG00000124151	NCOA3	A3SS	chr20:46267752:46267946:+@chr20:46268321|46268366:46268566:+	0.02	0.13	0.06	0.31	0.04	0.15	0	0	0
chr20:57613521:57613689:-@chr20:57612335|57612354:57612246:-	ENSG00000101166	SLMO2	A3SS	chr20:57613521:57613689:-@chr20:57612335|57612354:57612246:-	0	0	0	0	0	0	0	0	0
chr20:35402065:35402230:-@chr20:35399596|35399876:35399276:-	ENSG00000149636	DSN1	A3SS	chr20:35402065:35402230:-@chr20:35399596|35399876:35399276:-	0.06	0.25	0.01	0.09	-0.05	0.17	0	0	0
chr20:17949343:17949490:-@chr20:17949096|17949100:17949018:-	ENSG00000089006,ENSG00000125850	SNX5,OVOL2	A3SS	chr20:17949343:17949490:-@chr20:17949096|17949100:17949018:-	-0.05	0.22	0.06	0.3	0.11	0.97	0	0	0
chr20:47752370:47752468:-@chr20:47741124|47741142:47740912:-	ENSG00000124214	STAU1	A3SS	chr20:47752370:47752468:-@chr20:47741124|47741142:47740912:-	-0.04	0.15	-0.1	5.67	-0.06	0.47	0	0	0
chr20:47839805:47839970:+@chr20:47841312|47841482:47841528:+	ENSG00000124228	DDX27	A3SS	chr20:47839805:47839970:+@chr20:47841312|47841482:47841528:+	0.01	0	0	0	-0.01	0	0	0	0
chr20:30661122:30661164:+@chr20:30661519|30661522:30661621:+	ENSG00000101336	HCK	A3SS	chr20:30661122:30661164:+@chr20:30661519|30661522:30661621:+	-0.33	9.91	-0.16	0.89	0.17	0.82	0	0	0
chr20:30311667:30311792:-@chr20:30310133|30310151:30309458:-	ENSG00000171552	BCL2L1	A3SS	chr20:30311667:30311792:-@chr20:30310133|30310151:30309458:-	-0.2	2.48	0.04	0.34	0.24	14.61	0	0	0
chr20:39802563:39802651:+@chr20:39802764|39802767:39802951:+	ENSG00000124181	PLCG1	A3SS	chr20:39802563:39802651:+@chr20:39802764|39802767:39802951:+	0.17	0.83	0.34	52.02	0.17	1.07	0	1	0
chr20:388709:389423:+@chr20:390474|390525:390669:+	ENSG00000125826	RBCK1	A3SS	chr20:388709:389423:+@chr20:390474|390525:390669:+	0.03	4.62	0.02	0.44	-0.01	0.05	0	0	0
chr20:58517482:58517567:+@chr20:58518995|58519451:58523702:+	ENSG00000196227	FAM217B	A3SS	chr20:58517482:58517567:+@chr20:58518995|58519451:58523702:+	0.01	0.05	0.01	0.04	0	0	0	0	0
chr20:17936009:17936119:-@chr20:17934761|17934867:17934640:-	ENSG00000089006	SNX5	A3SS	chr20:17936009:17936119:-@chr20:17934761|17934867:17934640:-	-0.01	0.36	0.01	0	0.02	0.89	0	0	0
chr20:34215202:34215335:-@chr20:34214725|34214748:34214489:-	ENSG00000214078	CPNE1	A3SS	chr20:34215202:34215335:-@chr20:34214725|34214748:34214489:-	0	0.03	0	0	0	0	0	0	0
chr20:3802749:3802940:+@chr20:3804518|3804522:3805949:+	ENSG00000125843	AP5S1	A3SS	chr20:3802749:3802940:+@chr20:3804518|3804522:3805949:+	-0.1	0.35	-0.07	0.43	0.03	0.22	0	0	0
chr20:2635395:2635593:+@chr20:2635884|2635971:2636158:+	ENSG00000101361	NOP56	A3SS	chr20:2635395:2635593:+@chr20:2635884|2635971:2636158:+	0	0	0.01	0.09	0.01	0.25	0	0	0
chr20:46262240:46262380:+@chr20:46262792|46262813:46262939:+	ENSG00000124151	NCOA3	A3SS	chr20:46262240:46262380:+@chr20:46262792|46262813:46262939:+	-0.05	0.35	0.01	0.05	0.06	1.03	0	0	0
chr20:30723877:30723976:+@chr20:30729300|30729344:30729468:+	ENSG00000101337	TM9SF4	A3SS	chr20:30723877:30723976:+@chr20:30729300|30729344:30729468:+	0	0.04	-0.05	0.82	-0.05	1.22	0	0	0
chr20:32302480:32302542:-@chr20:32298559|32298579:32298361:-	ENSG00000101417	PXMP4	A3SS	chr20:32302480:32302542:-@chr20:32298559|32298579:32298361:-	0	0.11	-0.03	0.19	-0.03	0.18	0	0	0
chr20:18139728:18139909:+@chr20:18142464|18142467:18142883:+	ENSG00000149474	CSRP2BP	A3SS	chr20:18139728:18139909:+@chr20:18142464|18142467:18142883:+	0.1	0.44	0.07	0.3	-0.03	0.23	0	0	0
chr20:50158909:50159258:-@chr20:50140135|50140649:50139620:-	ENSG00000101096	NFATC2	A3SS	chr20:50158909:50159258:-@chr20:50140135|50140649:50139620:-	0.1	0.84	0.1	1.47	0	0.07	0	0	0
chr20:43992169:43992333:+@chr20:43994187|43994259:43994326:+	ENSG00000204070,ENSG00000254806	SYS1,SYS1-DBNDD2	A3SS	chr20:43992169:43992333:+@chr20:43994187|43994259:43994326:+	0	0.04	0	0.04	0	0	0	0	0
chr20:57470667:57470739:+@chr20:57478583|57478586:57478640:+	ENSG00000087460	GNAS	A3SS	chr20:57470667:57470739:+@chr20:57478583|57478586:57478640:+	0.04	0.2	-0.03	0.13	-0.07	0.37	0	0	0
chr20:2640171:2640231:-@chr20:2639168|2639483:2639041:-	ENSG00000101365	IDH3B	A3SS	chr20:2640171:2640231:-@chr20:2639168|2639483:2639041:-	0.14	2.66	0.13	1.63	-0.01	0.09	0	0	0
chr20:18286942:18287037:+@chr20:18295713|18295716:18297640:+	ENSG00000125846	ZNF133	A3SS	chr20:18286942:18287037:+@chr20:18295713|18295716:18297640:+	0.08	0.34	-0.11	0.45	-0.19	0.8	0	0	0
chr20:34252682:34252878:-@chr20:34246904|34246936:34246852:-	ENSG00000244462,ENSG00000214078,ENSG00000244005	RBM12,CPNE1,NFS1	A3SS	chr20:34252682:34252878:-@chr20:34246904|34246936:34246852:-	0.25	7.89	0.1	0.42	-0.15	1.05	0	0	0
chr20:30132750:30132838:+@chr20:30136768|30136832:30136917:+	ENSG00000101294	HM13	A3SS	chr20:30132750:30132838:+@chr20:30136768|30136832:30136917:+	-0.01	5.09	0	0	0.01	0	0	0	0
chr20:6103421:6104191:-@chr20:6100219|6100222:6100051:-	ENSG00000101311	FERMT1	A3SS	chr20:6103421:6104191:-@chr20:6100219|6100222:6100051:-	0.03	0.57	-0.18	0.76	-0.21	0.69	0	0	0
chr15:65903024:65903486:-@chr15:65899763|65899780:65899497:-	ENSG00000138614	VWA9	A3SS	chr15:65903024:65903486:-@chr15:65899763|65899780:65899497:-	0.17	0.81	-0.09	0.58	-0.26	1.25	0	0	0
chr15:75660414:75660539:-@chr15:75659975|75660318:75659852:-	ENSG00000140400	MAN2C1	A3SS	chr15:75660414:75660539:-@chr15:75659975|75660318:75659852:-	-0.02	0.05	-0.02	0.05	0	0	0	0	0
chr15:59143970:59144164:+@chr15:59146681|59146684:59149734:+	ENSG00000128923	FAM63B	A3SS	chr15:59143970:59144164:+@chr15:59146681|59146684:59149734:+	0.11	0.98	0.03	0.18	-0.08	0.4	0	0	0
chr15:59373135:59373483:+@chr15:59376301|59376328:59376453:+	ENSG00000157450	RNF111	A3SS	chr15:59373135:59373483:+@chr15:59376301|59376328:59376453:+	-0.05	0.19	-0.11	3.52	-0.06	0.52	0	0	0
chr15:100347001:100347132:-@chr15:100341384|100341473:100341180:-	ENSG00000182397	DNM1P46	A3SS	chr15:100347001:100347132:-@chr15:100341384|100341473:100341180:-	-0.26	1.71	-0.07	0.64	0.19	0.78	0	0	0
chr15:75197005:75197053:-@chr15:75195124|75195127:75194945:-	ENSG00000178761	FAM219B	A3SS	chr15:75197005:75197053:-@chr15:75195124|75195127:75194945:-	0.28	2.71783e+06	0.19	6.3	-0.09	0.6	1	0	0
chr15:42734271:42734612:-@chr15:42731750|42732011:42731231:-	ENSG00000103994	ZFP106	A3SS	chr15:42734271:42734612:-@chr15:42731750|42732011:42731231:-	-0.02	0.12	-0.09	51.25	-0.07	2.08	0	0	0
chr15:79172854:79172921:+@chr15:79177309|79177312:79177425:+	ENSG00000185787	MORF4L1	A3SS	chr15:79172854:79172921:+@chr15:79177309|79177312:79177425:+	0.01	0.26	0.1	0.35	0.09	0.39	0	0	0
chr15:75654684:75654794:-@chr15:75654288|75654366:75654196:-	ENSG00000140400	MAN2C1	A3SS	chr15:75654684:75654794:-@chr15:75654288|75654366:75654196:-	0.01	0.1	0	0	-0.01	0.11	0	0	0
chr15:78585509:78585614:-@chr15:78585130|78585227:78584958:-	ENSG00000140395	WDR61	A3SS	chr15:78585509:78585614:-@chr15:78585130|78585227:78584958:-	0	0	0.01	0	0.01	0.22	0	0	0
chr15:74912350:74912566:+@chr15:74914461|74914835:74914901:+	ENSG00000179335	CLK3	A3SS	chr15:74912350:74912566:+@chr15:74914461|74914835:74914901:+	0.25	5.87276e+06	0.08	0.58	-0.17	6.59	1	0	0
chr15:91433322:91433508:+@chr15:91433596|91433631:91433714:+	ENSG00000182511	FES	A3SS	chr15:91433322:91433508:+@chr15:91433596|91433631:91433714:+	0.01	0.07	-0.06	15.68	-0.07	477.02	0	0	0
chr15:43689412:43689519:+@chr15:43690236|43690239:43690377:+	ENSG00000137822	TUBGCP4	A3SS	chr15:43689412:43689519:+@chr15:43690236|43690239:43690377:+	0.02	0.23	0.12	0.65	0.1	0.45	0	0	0
chr15:89868681:89868917:-@chr15:89867418|89867458:89867338:-	ENSG00000140521	POLG	A3SS	chr15:89868681:89868917:-@chr15:89867418|89867458:89867338:-	-0.03	0.09	-0.05	0.39	-0.02	0.11	0	0	0
chr15:41044184:41044376:-@chr15:41043767|41043868:41043624:-	ENSG00000137824	FAM82A2	A3SS	chr15:41044184:41044376:-@chr15:41043767|41043868:41043624:-	-0.02	0.07	0	0.08	0.02	0.11	0	0	0
chr15:41650347:41650456:+@chr15:41657600|41657603:41657787:+	ENSG00000137804	NUSAP1	A3SS	chr15:41650347:41650456:+@chr15:41657600|41657603:41657787:+	-0.01	0.08	0.02	0.08	0.03	0.11	0	0	0
chr15:42106748:42106937:+@chr15:42107457|42107822:42107997:+	ENSG00000137802	MAPKBP1	A3SS	chr15:42106748:42106937:+@chr15:42107457|42107822:42107997:+	0.31	5.43	0.47	1000000000000	0.16	1.25	0	1	0
chr15:72186020:72186119:-@chr15:72185518|72185521:72185306:-	ENSG00000066933	MYO9A	A3SS	chr15:72186020:72186119:-@chr15:72185518|72185521:72185306:-	-0.07	0.24	-0.1	0.49	-0.03	0.14	0	0	0
chr15:86260521:86260633:+@chr15:86261238|86261244:86261390:+	ENSG00000170776	AKAP13	A3SS	chr15:86260521:86260633:+@chr15:86261238|86261244:86261390:+	0.11	0.76	0.28	1.02376e+06	0.17	159.18	0	1	1
chr15:75660414:75660539:-@chr15:75659986|75660318:75659852:-	ENSG00000140400	MAN2C1	A3SS	chr15:75660414:75660539:-@chr15:75659986|75660318:75659852:-	-0.04	0.17	0.05	0.2	0.09	0.65	0	0	0
chr15:43658308:43659006:-@chr15:43656580|43656685:43656113:-	ENSG00000140265	ZSCAN29	A3SS	chr15:43658308:43659006:-@chr15:43656580|43656685:43656113:-	0.07	0.51	-0.01	0.08	-0.08	1.2	0	0	0
chr15:40684150:40684224:+@chr15:40685394|40685670:40686489:+	NA	NA	A3SS	chr15:40684150:40684224:+@chr15:40685394|40685670:40686489:+	0.03	26.86	0.01	0.08	-0.02	0.32	0	0	0
chr15:50592986:50593099:-@chr15:50581862|50581865:50581680:-	ENSG00000104064	GABPB1	A3SS	chr15:50592986:50593099:-@chr15:50581862|50581865:50581680:-	0.01	0.07	-0.02	0.1	-0.03	0.13	0	0	0
chr15:80215794:80216096:-@chr15:80200026|80200048:80199971:-	ENSG00000259332	ST20-MTHFS	A3SS	chr15:80215794:80216096:-@chr15:80200026|80200048:80199971:-	-0.06	0.22	0.04	0.27	0.1	0.87	0	0	0
chr15:69745159:69745359:+@chr15:69745986|69747509:69747626:+	ENSG00000137818	RPLP1	A3SS	chr15:69745159:69745359:+@chr15:69745986|69747509:69747626:+	0	0	0.01	0	0.01	0	0	0	0
chr15:91428267:91428488:+@chr15:91428642|91428696:91428815:+	ENSG00000182511	FES	A3SS	chr15:91428267:91428488:+@chr15:91428642|91428696:91428815:+	0.02	0.07	0.04	9.94	0.02	0.19	0	0	0
chr15:59193459:59193486:-@chr15:59192082|59192136:59191668:-	ENSG00000137776	SLTM	A3SS	chr15:59193459:59193486:-@chr15:59192082|59192136:59191668:-	0.07	0.28	0.19	3.65	0.12	0.7	0	0	0
chr15:23326007:23326158:-@chr15:23325215|23325244:23325024:-	ENSG00000140181	HERC2P2	A3SS	chr15:23326007:23326158:-@chr15:23325215|23325244:23325024:-	0.01	0.03	0.01	0.04	0	0.03	0	0	0
chr15:75134416:75134536:-@chr15:75133846|75133850:75133746:-	ENSG00000140474	ULK3	A3SS	chr15:75134416:75134536:-@chr15:75133846|75133850:75133746:-	-0.03	0.12	-0.02	0.09	0.01	0.08	0	0	0
chr15:91454401:91454468:+@chr15:91454597|91454615:91454780:+	ENSG00000196547	MAN2A2	A3SS	chr15:91454401:91454468:+@chr15:91454597|91454615:91454780:+	-0.01	0.07	-0.01	0.08	0	0.07	0	0	0
chr15:41037175:41037457:-@chr15:41036347|41036425:41036245:-	ENSG00000137824	FAM82A2	A3SS	chr15:41037175:41037457:-@chr15:41036347|41036425:41036245:-	-0.04	0.15	0.09	0.64	0.13	15.56	0	0	0
chr15:65903134:65903486:-@chr15:65899763|65899780:65899497:-	ENSG00000138614	VWA9	A3SS	chr15:65903134:65903486:-@chr15:65899763|65899780:65899497:-	-0.01	0.26	-0.13	0.51	-0.12	0.45	0	0	0
chr15:63334838:63335142:+@chr15:63335668|63335905:63336030:+	ENSG00000140416	TPM1	A3SS	chr15:63334838:63335142:+@chr15:63335668|63335905:63336030:+	-0.03	0.21	0.06	0.34	0.09	0.33	0	0	0
chr15:77756582:77756729:+@chr15:77759437|77759525:77759649:+	ENSG00000140382	HMG20A	A3SS	chr15:77756582:77756729:+@chr15:77759437|77759525:77759649:+	-0.01	0.03	0	0.04	0.01	0.05	0	0	0
chr15:102506273:102506426:+@chr15:102512786|102512799:102512897:+	ENSG00000185596	WASH3P	A3SS	chr15:102506273:102506426:+@chr15:102512786|102512799:102512897:+	0.08	0.61	0.15	59.65	0.07	0.59	0	1	0
chr15:34517245:34517401:+@chr15:34517716|34517737:34517851:+	ENSG00000128463	EMC4	A3SS	chr15:34517245:34517401:+@chr15:34517716|34517737:34517851:+	0	0	0	0	0	0	0	0	0
chr15:42703485:42703543:+@chr15:42703945|42704284:42704515:+	ENSG00000092529,ENSG00000258461	CAPN3,RP11-164J13.1	A3SS	chr15:42703485:42703543:+@chr15:42703945|42704284:42704515:+	-0.06	0.28	0.08	0.38	0.14	0.67	0	0	0
chr15:65888071:65888163:-@chr15:65885907|65885910:65885766:-	ENSG00000138614	VWA9	A3SS	chr15:65888071:65888163:-@chr15:65885907|65885910:65885766:-	-0.05	0.19	0.05	1.12	0.1	4.84	0	0	0
chr15:73047897:73047995:-@chr15:73045233|73045236:73043708:-	NA	NA	A3SS	chr15:73047897:73047995:-@chr15:73045233|73045236:73043708:-	0.06	0.46	0.01	0.08	-0.05	0.45	0	0	0
chr15:41641296:41641439:+@chr15:41643186|41643231:41643327:+	ENSG00000137804	NUSAP1	A3SS	chr15:41641296:41641439:+@chr15:41643186|41643231:41643327:+	-0.06	0.88	-0.05	0.71	0.01	0.06	0	0	0
chr15:22892684:22892781:+@chr15:22925750|22925777:22925899:+	ENSG00000068793	CYFIP1	A3SS	chr15:22892684:22892781:+@chr15:22925750|22925777:22925899:+	0.01	0.08	0	0	-0.01	0.05	0	0	0
chr15:59181629:59181753:-@chr15:59180754|59180772:59180584:-	ENSG00000137776	SLTM	A3SS	chr15:59181629:59181753:-@chr15:59180754|59180772:59180584:-	-0.01	0	0	0	0.01	0	0	0	0
chr15:66587326:66587479:+@chr15:66599162|66599235:66599290:+	ENSG00000166938	DIS3L	A3SS	chr15:66587326:66587479:+@chr15:66599162|66599235:66599290:+	-0.02	0.41	0.34	31.46	0.36	17.34	0	1	0
chr15:59944405:59944525:-@chr15:59942963|59942972:59942868:-	ENSG00000140307,ENSG00000227161	GTF2A2,AC092755.4	A3SS	chr15:59944405:59944525:-@chr15:59942963|59942972:59942868:-	-0.02	0.13	-0.03	2.56	-0.01	0.07	0	0	0
chr15:79224714:79224800:-@chr15:79223848|79224383:79223793:-	ENSG00000103811	CTSH	A3SS	chr15:79224714:79224800:-@chr15:79223848|79224383:79223793:-	0	0	0	0	0	0	0	0	0
chr15:77317839:77317945:+@chr15:77320141|77320193:77320255:+	ENSG00000140368	PSTPIP1	A3SS	chr15:77317839:77317945:+@chr15:77320141|77320193:77320255:+	-0.07	0.42	-0.11	31.87	-0.04	1.91	0	0	0
chr15:44085173:44085281:+@chr15:44085885|44085908:44088287:+	ENSG00000140264	SERF2	A3SS	chr15:44085173:44085281:+@chr15:44085885|44085908:44088287:+	0	0	0.01	0	0.01	3.09962e+06	0	0	0
chr15:89011139:89011255:+@chr15:89015467|89015586:89015851:+	ENSG00000181991	MRPS11	A3SS	chr15:89011139:89011255:+@chr15:89015467|89015586:89015851:+	0.44	16	0.33	6.26	-0.11	0.46	0	0	0
chr15:51204275:51204346:+@chr15:51207622|51207645:51207768:+	ENSG00000081014	AP4E1	A3SS	chr15:51204275:51204346:+@chr15:51207622|51207645:51207768:+	0	0.1	0.06	0.29	0.06	0.3	0	0	0
chr15:45879417:45879723:+@chr15:45895298|45895302:45895385:+	ENSG00000104164	BLOC1S6	A3SS	chr15:45879417:45879723:+@chr15:45895298|45895302:45895385:+	0.01	0.06	0.01	0.07	0	0.06	0	0	0
chr15:45884333:45884474:+@chr15:45895298|45895302:45895385:+	ENSG00000104164,ENSG00000260170	BLOC1S6,SQRDL	A3SS	chr15:45884333:45884474:+@chr15:45895298|45895302:45895385:+	0.05	0.21	0.08	1.14	0.03	0.1	0	0	0
chr15:75135345:75135552:-@chr15:75134758|75134761:75134621:-	ENSG00000140474	ULK3	A3SS	chr15:75135345:75135552:-@chr15:75134758|75134761:75134621:-	0.13	2.94	0.05	0.19	-0.08	1.17	0	0	0
chr15:70366872:70366946:-@chr15:70358554|70358557:70358353:-	ENSG00000140332	TLE3	A3SS	chr15:70366872:70366946:-@chr15:70358554|70358557:70358353:-	0.01	0.09	-0.05	0.26	-0.06	1.14	0	0	0
chr15:34674998:34675254:-@chr15:34674727|34674730:34674587:-	ENSG00000175265	GOLGA8A	A3SS	chr15:34674998:34675254:-@chr15:34674727|34674730:34674587:-	0.16	10.49	0.01	0.16	-0.15	4.96	0	0	0
chr15:101601376:101601493:+@chr15:101602586|101602779:101602895:+	ENSG00000154237	LRRK1	A3SS	chr15:101601376:101601493:+@chr15:101602586|101602779:101602895:+	0.05	0.8	0	0.03	-0.05	0.48	0	0	0
chr15:70347388:70347637:-@chr15:70347019|70347024:70346777:-	ENSG00000140332	TLE3	A3SS	chr15:70347388:70347637:-@chr15:70347019|70347024:70346777:-	-0.03	1.04	-0.03	0.85	0	0.03	0	0	0
chr15:32921796:32921963:+@chr15:32925180|32925264:32925309:+	ENSG00000198826	ARHGAP11A	A3SS	chr15:32921796:32921963:+@chr15:32925180|32925264:32925309:+	0.04	0.42	0	0.06	-0.04	0.5	0	0	0
chr15:55790405:55790782:-@chr15:55790008|55790057:55789910:-	ENSG00000256061	DYX1C1	A3SS	chr15:55790405:55790782:-@chr15:55790008|55790057:55789910:-	-0.1	0.43	-0.18	0.71	-0.08	0.51	0	0	0
chr15:60768262:60768366:-@chr15:60760361|60760521:60760260:-	ENSG00000128915	NARG2	A3SS	chr15:60768262:60768366:-@chr15:60760361|60760521:60760260:-	-0.05	0.26	0.09	0.36	0.14	0.74	0	0	0
chr15:64508761:64508912:-@chr15:64506323|64506350:64506089:-	ENSG00000169118,ENSG00000259316	CSNK1G1,CTD-2116N17.1	A3SS	chr15:64508761:64508912:-@chr15:64506323|64506350:64506089:-	0.03	0.14	-0.03	0.08	-0.06	0.28	0	0	0
chr15:75134880:75135017:-@chr15:75134761|75134790:75134621:-	ENSG00000140474	ULK3	A3SS	chr15:75134880:75135017:-@chr15:75134761|75134790:75134621:-	0.06	0.54	0.11	0.63	0.05	0.5	0	0	0
chr15:40756670:40756746:+@chr15:40757534|40757543:40757634:+	ENSG00000140320	BAHD1	A3SS	chr15:40756670:40756746:+@chr15:40757534|40757543:40757634:+	0.27	1.23	0.27	1.31	0	0.46	0	0	0
chr15:25213079:25213229:+@chr15:25219435|25219458:25219603:+	ENSG00000128739,ENSG00000214265	SNRPN,SNURF	A3SS	chr15:25213079:25213229:+@chr15:25219435|25219458:25219603:+	0	0	0.01	0	0.01	0.07	0	0	0
chr15:25213079:25213229:+@chr15:25219435|25219534:25219603:+	ENSG00000128739,ENSG00000214265	SNRPN,SNURF	A3SS	chr15:25213079:25213229:+@chr15:25219435|25219534:25219603:+	-0.03	0.2	-0.08	0.29	-0.05	0.22	0	0	0
chr15:91184329:91184431:+@chr15:91185164|91185167:91188577:+	ENSG00000140577	CRTC3	A3SS	chr15:91184329:91184431:+@chr15:91185164|91185167:91188577:+	0.26	3.87	0.2	1.06	-0.06	0.27	0	0	0
chr15:93518109:93518180:+@chr15:93521378|93521464:93521613:+	ENSG00000173575	CHD2	A3SS	chr15:93518109:93518180:+@chr15:93521378|93521464:93521613:+	0.02	0.08	0.02	0.1	0	0.05	0	0	0
chr15:50878589:50878685:-@chr15:50875353|50875356:50875286:-	ENSG00000092439	TRPM7	A3SS	chr15:50878589:50878685:-@chr15:50875353|50875356:50875286:-	-0.03	0.24	-0.22	2.61	-0.19	1.81	0	0	0
chr15:31214438:31214557:+@chr15:31217299|31217330:31217494:+	ENSG00000198690	FAN1	A3SS	chr15:31214438:31214557:+@chr15:31217299|31217330:31217494:+	-0.01	0.08	0	0.1	0.01	0.08	0	0	0
chr15:49917310:49917628:+@chr15:49923153|49923198:49923255:+	ENSG00000104047,ENSG00000140285	DTWD1,FGF7	A3SS	chr15:49917310:49917628:+@chr15:49923153|49923198:49923255:+	-0.01	0.1	-0.01	0.09	0	0.07	0	0	0
chr15:73925466:73925753:-@chr15:73884410|73884478:73884307:-	ENSG00000156642	NPTN	A3SS	chr15:73925466:73925753:-@chr15:73884410|73884478:73884307:-	-0.01	0	-0.01	0	0	0	0	0	0
chr15:25213079:25213229:+@chr15:25219458|25219534:25219603:+	ENSG00000128739,ENSG00000214265	SNRPN,SNURF	A3SS	chr15:25213079:25213229:+@chr15:25219458|25219534:25219603:+	0	0	0	0	0	0	0	0	0
chr15:44119112:44119290:+@chr15:44120163|44120273:44120564:+	NA	NA	A3SS	chr15:44119112:44119290:+@chr15:44120163|44120273:44120564:+	0.04	1.53	0.02	0.13	-0.02	0.09	0	0	0
chr15:91479176:91479212:+@chr15:91479367|91479515:91479690:+	ENSG00000140553	UNC45A	A3SS	chr15:91479176:91479212:+@chr15:91479367|91479515:91479690:+	0	0	0.01	0.03	0.01	0.03	0	0	0
chr15:34821219:34821475:-@chr15:34820948|34820951:34820808:-	ENSG00000215252,ENSG00000175265	GOLGA8B,GOLGA8A	A3SS	chr15:34821219:34821475:-@chr15:34820948|34820951:34820808:-	0.16	9.98	0.01	0.16	-0.15	3.66	0	0	0
chr15:43668296:43668424:+@chr15:43668653|43668701:43668823:+	ENSG00000137822	TUBGCP4	A3SS	chr15:43668296:43668424:+@chr15:43668653|43668701:43668823:+	0.01	0.08	-0.03	0.09	-0.04	0.19	0	0	0
chr15:75310211:75310312:+@chr15:75310735|75310759:75310876:+	ENSG00000198794	SCAMP5	A3SS	chr15:75310211:75310312:+@chr15:75310735|75310759:75310876:+	0.02	0.17	0.01	0.05	-0.01	0.05	0	0	0
chr15:80412670:80412840:+@chr15:80414054|80414090:80414162:+	ENSG00000086666	ZFAND6	A3SS	chr15:80412670:80412840:+@chr15:80414054|80414090:80414162:+	0.05	1.99	0.01	0.08	-0.04	0.44	0	0	0
chr15:58913670:58913820:-@chr15:58904164|58904190:58904007:-	ENSG00000137845	ADAM10	A3SS	chr15:58913670:58913820:-@chr15:58904164|58904190:58904007:-	0	0	0	0	0	0	0	0	0
chr15:83491852:83492039:+@chr15:83495140|83495162:83495248:+	ENSG00000156232	WHAMM	A3SS	chr15:83491852:83492039:+@chr15:83495140|83495162:83495248:+	-0.14	43.17	-0.13	8.52	0.01	0.08	1	0	0
chr15:81598249:81598507:+@chr15:81598761|81598764:81598886:+	ENSG00000172349	IL16	A3SS	chr15:81598249:81598507:+@chr15:81598761|81598764:81598886:+	0.13	0.52	0.03	0.35	-0.1	0.43	0	0	0
chr15:91298041:91298168:+@chr15:91303211|91303377:91303509:+	ENSG00000197299	BLM	A3SS	chr15:91298041:91298168:+@chr15:91303211|91303377:91303509:+	-0.02	0.09	0	0.03	0.02	0.07	0	0	0
chr15:89848836:89848929:+@chr15:89849238|89849241:89849425:+	ENSG00000140525	FANCI	A3SS	chr15:89848836:89848929:+@chr15:89849238|89849241:89849425:+	0.01	0.06	0.03	0.14	0.02	0.04	0	0	0
chr15:74883901:74884155:+@chr15:74885476|74885479:74885577:+	ENSG00000179361	ARID3B	A3SS	chr15:74883901:74884155:+@chr15:74885476|74885479:74885577:+	-0.16	0.55	-0.15	0.53	0.01	0.23	0	0	0
chr15:89182574:89182825:+@chr15:89193466|89195401:89195541:+	ENSG00000172183	ISG20	A3SS	chr15:89182574:89182825:+@chr15:89193466|89195401:89195541:+	-0.06	9.7	-0.02	0.06	0.04	20.22	0	0	0
chr15:102506273:102506426:+@chr15:102512796|102512799:102512897:+	ENSG00000185596	WASH3P	A3SS	chr15:102506273:102506426:+@chr15:102512796|102512799:102512897:+	0.01	0.06	0.02	0.07	0.01	0.07	0	0	0
chr15:91474934:91475174:-@chr15:91474635|91474786:91474155:-	ENSG00000184508	HDDC3	A3SS	chr15:91474934:91475174:-@chr15:91474635|91474786:91474155:-	0.07	27.35	0.06	11.09	-0.01	0.07	0	0	0
chr15:89182574:89182825:+@chr15:89193466|89195341:89195541:+	ENSG00000172183	ISG20	A3SS	chr15:89182574:89182825:+@chr15:89193466|89195341:89195541:+	-0.03	0.64	-0.02	0.18	0.01	0	0	0	0
chr15:51770468:51770544:-@chr15:51768913|51768916:51768786:-	ENSG00000104093	DMXL2	A3SS	chr15:51770468:51770544:-@chr15:51768913|51768916:51768786:-	0.15	1.77	0.03	0.2	-0.12	4.21	0	0	0
chr15:91454401:91454468:+@chr15:91454597|91454646:91454780:+	ENSG00000196547	MAN2A2	A3SS	chr15:91454401:91454468:+@chr15:91454597|91454646:91454780:+	-0.12	0.49	0.16	0.68	0.28	1.6	0	0	0
chr15:63334838:63335142:+@chr15:63335905|63336226:63336351:+	ENSG00000140416	TPM1	A3SS	chr15:63334838:63335142:+@chr15:63335905|63336226:63336351:+	0.04	0.54	0.01	0.08	-0.03	0.18	0	0	0
chr15:102506273:102506426:+@chr15:102512786|102512796:102512897:+	ENSG00000185596	WASH3P	A3SS	chr15:102506273:102506426:+@chr15:102512786|102512796:102512897:+	0	0.05	0.01	0.05	0.01	0.04	0	0	0
chr15:41102050:41102168:+@chr15:41102269|41102352:41102414:+	ENSG00000166140	ZFYVE19	A3SS	chr15:41102050:41102168:+@chr15:41102269|41102352:41102414:+	-0.05	0.19	-0.02	0.22	0.03	0.34	0	0	0
chr15:81589269:81589419:+@chr15:81591645|81591721:81592816:+	ENSG00000172349	IL16	A3SS	chr15:81589269:81589419:+@chr15:81591645|81591721:81592816:+	-0.1	0.92	-0.14	9.92	-0.04	0.26	0	0	0
chr15:72668061:72668520:-@chr15:72648958|72648991:72648866:-	ENSG00000213614	HEXA	A3SS	chr15:72668061:72668520:-@chr15:72648958|72648991:72648866:-	-0.01	0.16	-0.02	0.37	-0.01	0	0	0	0
chr15:55669147:55669348:-@chr15:55664228|55664242:55663991:-	ENSG00000260916,ENSG00000261771	CCPG1,DYX1C1-CCPG1	A3SS	chr15:55669147:55669348:-@chr15:55664228|55664242:55663991:-	0	0	0	0	0	0	0	0	0
chr15:66797431:66797729:+@chr15:66801084|66801179:66801230:+	ENSG00000174442	ZWILCH	A3SS	chr15:66797431:66797729:+@chr15:66801084|66801179:66801230:+	0.12	0.58	0.04	0.25	-0.08	0.3	0	0	0
chr15:91454401:91454468:+@chr15:91454615|91454646:91454780:+	ENSG00000196547	MAN2A2	A3SS	chr15:91454401:91454468:+@chr15:91454615|91454646:91454780:+	0	0.17	0.05	0.2	0.05	0.17	0	0	0
chr15:43876997:43877090:-@chr15:43876730|43876787:43876556:-	ENSG00000168781	PPIP5K1	A3SS	chr15:43876997:43877090:-@chr15:43876730|43876787:43876556:-	-0.02	0.13	0.15	1.44	0.17	2.18	0	0	0
chr15:75651669:75651766:-@chr15:75651494|75651532:75651400:-	ENSG00000140400	MAN2C1	A3SS	chr15:75651669:75651766:-@chr15:75651494|75651532:75651400:-	-0.19	2.8	-0.31	2.55775e+07	-0.12	1.55	0	1	0
chr15:65553223:65553364:-@chr15:65551880|65551883:65550437:-	ENSG00000138617	PARP16	A3SS	chr15:65553223:65553364:-@chr15:65551880|65551883:65550437:-	-0.05	0.27	-0.07	0.37	-0.02	0.23	0	0	0
chr15:91499030:91499113:+@chr15:91499842|91499931:91500130:+	ENSG00000166965	RCCD1	A3SS	chr15:91499030:91499113:+@chr15:91499842|91499931:91500130:+	0.05	0.22	0.07	0.3	0.02	0.1	0	0	0
chr15:65108773:65108964:-@chr15:65108147|65108556:65107831:-	ENSG00000140451	PIF1	A3SS	chr15:65108773:65108964:-@chr15:65108147|65108556:65107831:-	-0.01	0.23	-0.17	1.13	-0.16	0.88	0	0	0
chr15:23285705:23285752:-@chr15:23283153|23283416:23282281:-	ENSG00000140181	HERC2P2	A3SS	chr15:23285705:23285752:-@chr15:23283153|23283416:23282281:-	0.06	0.96	0.15	4.79665e+10	0.09	6.2	0	1	0
chr15:64429060:64429131:+@chr15:64429767|64430241:64436433:+	ENSG00000028528	SNX1	A3SS	chr15:64429060:64429131:+@chr15:64429767|64430241:64436433:+	0.01	0	0	0	-0.01	0	0	0	0
chr15:40675429:40675523:+@chr15:40678563|40678606:40678695:+	ENSG00000128944	C15orf23	A3SS	chr15:40675429:40675523:+@chr15:40678563|40678606:40678695:+	0.06	0.28	-0.17	2.22	-0.23	14.03	0	0	0
chr15:65903436:65903627:-@chr15:65899763|65899780:65899497:-	ENSG00000138614	VWA9	A3SS	chr15:65903436:65903627:-@chr15:65899763|65899780:65899497:-	-0.1	0.57	0	0.11	0.1	0.62	0	0	0
chr15:75182383:75182430:+@chr15:75182779|75182868:75182995:+	ENSG00000178802	MPI	A3SS	chr15:75182383:75182430:+@chr15:75182779|75182868:75182995:+	0	0.03	0	0	0	0	0	0	0
chr15:59358963:59359282:+@chr15:59368153|59368156:59368414:+	ENSG00000157450	RNF111	A3SS	chr15:59358963:59359282:+@chr15:59368153|59368156:59368414:+	0.02	0.19	0.07	0.3	0.05	0.21	0	0	0
chr15:73470648:73470768:+@chr15:73528628|73528688:73528847:+	ENSG00000067141	NEO1	A3SS	chr15:73470648:73470768:+@chr15:73528628|73528688:73528847:+	0.13	0.59	0.17	1.34	0.04	0.25	0	0	0
chr15:44085173:44085281:+@chr15:44085774|44085885:44088287:+	ENSG00000140264	SERF2	A3SS	chr15:44085173:44085281:+@chr15:44085774|44085885:44088287:+	-0.01	0.08	0.04	12.6	0.05	1.43097e+09	0	0	0
chr15:45335455:45335619:+@chr15:45353180|45353265:45353424:+	ENSG00000140263	SORD	A3SS	chr15:45335455:45335619:+@chr15:45353180|45353265:45353424:+	0	0	0	0	0	0	0	0	0
chr15:51223002:51223168:+@chr15:51226733|51226821:51226894:+	ENSG00000081014	AP4E1	A3SS	chr15:51223002:51223168:+@chr15:51226733|51226821:51226894:+	0.02	0.06	0.01	0.03	-0.01	0.04	0	0	0
chr15:101562588:101562802:+@chr15:101565005|101565008:101565172:+	ENSG00000154237	LRRK1	A3SS	chr15:101562588:101562802:+@chr15:101565005|101565008:101565172:+	0.04	0.16	0.08	0.49	0.04	0.17	0	0	0
chr15:77317839:77317945:+@chr15:77320087|77320141:77320255:+	ENSG00000140368	PSTPIP1	A3SS	chr15:77317839:77317945:+@chr15:77320087|77320141:77320255:+	0.16	0.73	0.41	1.26	0.25	1.17	0	0	0
chr15:22850907:22851109:+@chr15:22853688|22853734:22853849:+	ENSG00000153575	TUBGCP5	A3SS	chr15:22850907:22851109:+@chr15:22853688|22853734:22853849:+	0.02	0.07	0.07	0.8	0.05	0.25	0	0	0
chr15:75074425:75075061:+@chr15:75090553|75090574:75090653:+	ENSG00000103653	CSK	A3SS	chr15:75074425:75075061:+@chr15:75090553|75090574:75090653:+	-0.02	0.06	0.01	0.06	0.03	0.58	0	0	0
chr15:41068740:41068825:-@chr15:41068490|41068599:41068394:-	ENSG00000104129	DNAJC17	A3SS	chr15:41068740:41068825:-@chr15:41068490|41068599:41068394:-	-0.02	0.08	0	0.05	0.02	0.08	0	0	0
chr15:23303805:23303947:-@chr15:23300167|23300186:23299915:-	ENSG00000140181	HERC2P2	A3SS	chr15:23303805:23303947:-@chr15:23300167|23300186:23299915:-	0	0.04	0.01	0.05	0.01	0.06	0	0	0
chr15:66587326:66587479:+@chr15:66599100|66599162:66599290:+	ENSG00000166938	DIS3L	A3SS	chr15:66587326:66587479:+@chr15:66599100|66599162:66599290:+	0.02	0.08	-0.01	0.04	-0.03	0.09	0	0	0
chr15:75660824:75660941:-@chr15:75660500|75660539:75660414:-	ENSG00000140400	MAN2C1	A3SS	chr15:75660824:75660941:-@chr15:75660500|75660539:75660414:-	0.01	0.09	0.03	0.11	0.02	0.06	0	0	0
chr15:78578383:78578475:-@chr15:78577681|78578066:78577603:-	ENSG00000140395	WDR61	A3SS	chr15:78578383:78578475:-@chr15:78577681|78578066:78577603:-	0.01	0.33	0	0	-0.01	0	0	0	0
chr15:64419930:64420005:+@chr15:64422072|64422115:64422228:+	ENSG00000028528	SNX1	A3SS	chr15:64419930:64420005:+@chr15:64422072|64422115:64422228:+	0	0	-0.01	0	-0.01	0	0	0	0
chr15:25936862:25936938:-@chr15:25932975|25933143:25932850:-	ENSG00000206190	ATP10A	A3SS	chr15:25936862:25936938:-@chr15:25932975|25933143:25932850:-	0.03	0.16	-0.01	0.09	-0.04	0.16	0	0	0
chr15:42852980:42853068:+@chr15:42853468|42853473:42853600:+	ENSG00000137814	HAUS2	A3SS	chr15:42852980:42853068:+@chr15:42853468|42853473:42853600:+	-0.06	0.27	-0.01	0.13	0.05	0.2	0	0	0
chr15:74911538:74911689:+@chr15:74912308|74912350:74912566:+	ENSG00000179335	CLK3	A3SS	chr15:74911538:74911689:+@chr15:74912308|74912350:74912566:+	0	0	-0.01	0.04	-0.01	0.05	0	0	0
chr15:66795696:66795867:-@chr15:66795209|66795502:66794950:-	ENSG00000174444	RPL4	A3SS	chr15:66795696:66795867:-@chr15:66795209|66795502:66794950:-	0.01	0.04	0.05	2.2541e+09	0.04	64.56	0	0	0
chr15:44085173:44085281:+@chr15:44085885|44085908:44086244:+	ENSG00000140264	SERF2	A3SS	chr15:44085173:44085281:+@chr15:44085885|44085908:44086244:+	0	0	0.01	0	0.01	0	0	0	0
chr15:91455273:91455509:+@chr15:91455747|91455772:91455894:+	ENSG00000196547	MAN2A2	A3SS	chr15:91455273:91455509:+@chr15:91455747|91455772:91455894:+	-0.09	0.38	-0.06	0.3	0.03	0.26	0	0	0
chr15:25327736:25327852:+@chr15:25328514|25328543:25328674:+	ENSG00000224078	SNHG14	A3SS	chr15:25327736:25327852:+@chr15:25328514|25328543:25328674:+	-0.04	0.19	-0.04	0.36	0	0.23	0	0	0
chr15:41099274:41100066:+@chr15:41101317|41101354:41101438:+	NA	NA	A3SS	chr15:41099274:41100066:+@chr15:41101317|41101354:41101438:+	0	0.13	-0.02	0.18	-0.02	0.14	0	0	0
chr15:59383258:59383353:+@chr15:59384712|59384736:59384839:+	ENSG00000157450	RNF111	A3SS	chr15:59383258:59383353:+@chr15:59384712|59384736:59384839:+	-0.06	0.24	0.06	0.26	0.12	1.37	0	0	0
chr15:91436330:91436424:+@chr15:91436502|91436521:91436644:+	ENSG00000182511	FES	A3SS	chr15:91436330:91436424:+@chr15:91436502|91436521:91436644:+	0.01	0.06	0	0	-0.01	0.04	0	0	0
chr15:40857175:40857252:-@chr15:40855221|40855226:40854971:-	ENSG00000128891	C15orf57	A3SS	chr15:40857175:40857252:-@chr15:40855221|40855226:40854971:-	0	0.03	0	0.03	0	0	0	0	0
chr15:79231482:79231513:-@chr15:79229765|79229838:79229660:-	ENSG00000103811	CTSH	A3SS	chr15:79231482:79231513:-@chr15:79229765|79229838:79229660:-	-0.01	0.09	-0.02	0.33	-0.01	0	0	0	0
chr15:75648947:75649026:-@chr15:75648721|75648790:75648642:-	ENSG00000140400	MAN2C1	A3SS	chr15:75648947:75649026:-@chr15:75648721|75648790:75648642:-	0.08	0.49	0.01	0.13	-0.07	0.75	0	0	0
chr15:51240217:51240356:+@chr15:51242021|51242023:51242135:+	ENSG00000081014	AP4E1	A3SS	chr15:51240217:51240356:+@chr15:51242021|51242023:51242135:+	0.04	0.14	0.07	0.34	0.03	0.16	0	0	0
chr15:44085173:44085281:+@chr15:44085774|44085908:44088287:+	ENSG00000140264	SERF2	A3SS	chr15:44085173:44085281:+@chr15:44085774|44085908:44088287:+	0	0	0.01	622658	0.01	1000000000000	0	0	0
chr15:89010684:89011013:+@chr15:89011139|89011142:89011255:+	ENSG00000181991	MRPS11	A3SS	chr15:89010684:89011013:+@chr15:89011139|89011142:89011255:+	0.27	1000000000000	0.27	1000000000000	0	0.1	1	1	0
chr15:57555310:57555472:+@chr15:57565228|57565231:57565460:+	ENSG00000140262	TCF12	A3SS	chr15:57555310:57555472:+@chr15:57565228|57565231:57565460:+	0.02	0.07	0.03	0.15	0.01	0.08	0	0	0
chr15:89182574:89182825:+@chr15:89195341|89195401:89195541:+	ENSG00000172183	ISG20	A3SS	chr15:89182574:89182825:+@chr15:89195341|89195401:89195541:+	-0.05	0.25	0.06	0.18	0.11	0.39	0	0	0
chr15:40400974:40401075:-@chr15:40400558|40400587:40400460:-	ENSG00000104081	BMF	A3SS	chr15:40400974:40401075:-@chr15:40400558|40400587:40400460:-	0.22	0.47	0.12	0.44	-0.1	0.71	0	0	0
chr15:41819096:41819266:-@chr15:41817346|41817363:41817189:-	ENSG00000103932	RPAP1	A3SS	chr15:41819096:41819266:-@chr15:41817346|41817363:41817189:-	-0.01	0.11	0.08	0.34	0.09	0.41	0	0	0
chr15:91503130:91503228:+@chr15:91503558|91503564:91503728:+	ENSG00000166965	RCCD1	A3SS	chr15:91503130:91503228:+@chr15:91503558|91503564:91503728:+	0.01	0.05	-0.06	2.48	-0.07	6.43	0	0	0
chr15:74741527:74741694:-@chr15:74740899|74740941:74740819:-	ENSG00000138629	UBL7	A3SS	chr15:74741527:74741694:-@chr15:74740899|74740941:74740819:-	-0.05	1.22	-0.02	0.08	0.03	0.19	0	0	0
chr15:83677300:83677427:-@chr15:83673724|83674444:83673145:-	ENSG00000169609	C15orf40	A3SS	chr15:83677300:83677427:-@chr15:83673724|83674444:83673145:-	0.03	0.13	0.06	0.68	0.03	0.15	0	0	0
chr15:91452557:91452734:+@chr15:91453320|91453446:91453522:+	ENSG00000196547	MAN2A2	A3SS	chr15:91452557:91452734:+@chr15:91453320|91453446:91453522:+	-0.09	0.53	0.03	0.1	0.12	2.65	0	0	0
chr15:55657386:55657507:-@chr15:55648607|55653142:55647421:-	NA	NA	A3SS	chr15:55657386:55657507:-@chr15:55648607|55653142:55647421:-	0.01	0	0.01	0	0	0	0	0	0
chr15:102501016:102501844:+@chr15:102506156|102506273:102506426:+	NA	NA	A3SS	chr15:102501016:102501844:+@chr15:102506156|102506273:102506426:+	0.05	0.21	-0.03	0.12	-0.08	0.46	0	0	0
chr15:90125917:90126196:+@chr15:90127517|90127520:90127758:+	ENSG00000259713,ENSG00000140534	RP11-429B14.1,TICRR	A3SS	chr15:90125917:90126196:+@chr15:90127517|90127520:90127758:+	0.04	0.21	0.09	0.83	0.05	0.18	0	0	0
chr15:41641296:41641439:+@chr15:41643189|41643231:41643327:+	ENSG00000137804	NUSAP1	A3SS	chr15:41641296:41641439:+@chr15:41643189|41643231:41643327:+	-0.03	0.12	-0.09	8.98	-0.06	0.49	0	0	0
chr15:77317839:77317945:+@chr15:77320087|77320193:77320255:+	ENSG00000140368	PSTPIP1	A3SS	chr15:77317839:77317945:+@chr15:77320087|77320193:77320255:+	0.01	0.05	-0.01	0.04	-0.02	0.08	0	0	0
chr15:40750650:40752095:+@chr15:40754111|40754114:40754493:+	ENSG00000140320	BAHD1	A3SS	chr15:40750650:40752095:+@chr15:40754111|40754114:40754493:+	0.13	0.75	0.07	0.31	-0.06	0.24	0	0	0
chr15:75651961:75652116:-@chr15:75651766|75651779:75651669:-	ENSG00000140400	MAN2C1	A3SS	chr15:75651961:75652116:-@chr15:75651766|75651779:75651669:-	-0.04	0.43	-0.02	0.08	0.02	0.1	0	0	0
chr15:75660414:75660539:-@chr15:75659975|75659986:75659852:-	ENSG00000140400	MAN2C1	A3SS	chr15:75660414:75660539:-@chr15:75659975|75659986:75659852:-	-0.02	0.07	-0.06	39600.2	-0.04	581.07	0	0	0
chr15:91427665:91427774:+@chr15:91428267|91428272:91428488:+	ENSG00000182511	FES	A3SS	chr15:91427665:91427774:+@chr15:91428267|91428272:91428488:+	0.01	0.05	0.02	0.09	0.01	0.06	0	0	0
chr15:64680003:64680163:+@chr15:64686145|64686206:64686314:+	ENSG00000103671	TRIP4	A3SS	chr15:64680003:64680163:+@chr15:64686145|64686206:64686314:+	-0.02	0.1	-0.15	3.09	-0.13	1.13	0	0	0
chr15:45003685:45003811:+@chr15:45007621|45007632:45007899:+	ENSG00000166710	B2M	A3SS	chr15:45003685:45003811:+@chr15:45007621|45007632:45007899:+	0	0	0	0	0	0	0	0	0
chr15:90437113:90437617:-@chr15:90432368|90432372:90432281:-	ENSG00000250021	C15orf38-AP3S2	A3SS	chr15:90437113:90437617:-@chr15:90432368|90432372:90432281:-	-0.02	0.09	0.05	0.54	0.07	8.43	0	0	0
chr15:43882370:43882451:-@chr15:43876730|43876819:43876556:-	ENSG00000168781	PPIP5K1	A3SS	chr15:43882370:43882451:-@chr15:43876730|43876819:43876556:-	0.01	0.27	0.25	2.16	0.24	1.62	0	0	0
chr15:57998901:57999153:+@chr15:58000912|58001383:58001556:+	ENSG00000137878,ENSG00000255529	GCOM1,POLR2M	A3SS	chr15:57998901:57999153:+@chr15:58000912|58001383:58001556:+	0.01	0	0.01	0	0	0	0	0	0
chr15:49447976:49448213:+@chr15:49453937|49453961:49454058:+	ENSG00000156958	GALK2	A3SS	chr15:49447976:49448213:+@chr15:49453937|49453961:49454058:+	-0.36	9.63	0.21	1.04	0.57	714.04	0	0	1
chr15:99696353:99696502:-@chr15:99679604|99679672:99679522:-	ENSG00000103852	TTC23	A3SS	chr15:99696353:99696502:-@chr15:99679604|99679672:99679522:-	0.11	1.52	0.05	0.17	-0.06	0.3	0	0	0
chr15:75142855:75143014:-@chr15:75140986|75141042:75140941:-	ENSG00000140497	SCAMP2	A3SS	chr15:75142855:75143014:-@chr15:75140986|75141042:75140941:-	-0.01	0.08	-0.02	0.09	-0.01	0.08	0	0	0
chr15:73558657:73558752:+@chr15:73562351|73562399:73562574:+	ENSG00000067141	NEO1	A3SS	chr15:73558657:73558752:+@chr15:73562351|73562399:73562574:+	0.06	0.19	-0.01	0.04	-0.07	0.43	0	0	0
chr15:43874051:43874152:-@chr15:43873586|43873627:43873425:-	ENSG00000168781	PPIP5K1	A3SS	chr15:43874051:43874152:-@chr15:43873586|43873627:43873425:-	-0.06	0.7	-0.01	0.09	0.05	0.64	0	0	0
chr15:72543548:72543596:-@chr15:72543295|72543298:72543186:-	ENSG00000137817	PARP6	A3SS	chr15:72543548:72543596:-@chr15:72543295|72543298:72543186:-	-0.09	0.39	0.15	0.66	0.24	2.48	0	0	0
chr15:75198928:75199462:-@chr15:75197572|75198706:75197005:-	ENSG00000178761	FAM219B	A3SS	chr15:75198928:75199462:-@chr15:75197572|75198706:75197005:-	0.15	5.77	0.22	122.93	0.07	0.3	0	1	0
chr15:78447555:78447617:+@chr15:78449250|78449890:78449973:+	ENSG00000166411	IDH3A	A3SS	chr15:78447555:78447617:+@chr15:78449250|78449890:78449973:+	0.03	0.11	-0.02	0.09	-0.05	0.26	0	0	0
chr15:41641296:41641439:+@chr15:41643186|41643189:41643327:+	ENSG00000137804	NUSAP1	A3SS	chr15:41641296:41641439:+@chr15:41643186|41643189:41643327:+	0.03	0.22	0.03	0.25	0	0.03	0	0	0
chr15:67811338:67811440:-@chr15:67807404|67807598:67807260:-	ENSG00000259673	IQCH-AS1	A3SS	chr15:67811338:67811440:-@chr15:67807404|67807598:67807260:-	0	0.08	0.02	0.1	0.02	0.11	0	0	0
chr15:65113181:65113287:-@chr15:65112185|65112218:65112046:-	ENSG00000140451	PIF1	A3SS	chr15:65113181:65113287:-@chr15:65112185|65112218:65112046:-	-0.29	30.86	-0.23	3.61	0.06	0.26	1	0	0
chr15:49431725:49431850:-@chr15:49429634|49429655:49429545:-	ENSG00000166200	COPS2	A3SS	chr15:49431725:49431850:-@chr15:49429634|49429655:49429545:-	-0.03	0.15	0.08	0.42	0.11	1.35	0	0	0
chr15:85200407:85200579:-@chr15:85198635|85198640:85198360:-	ENSG00000197696	NMB	A3SS	chr15:85200407:85200579:-@chr15:85198635|85198640:85198360:-	-0.04	0.13	0.03	0.13	0.07	0.51	0	0	0
chr15:74277659:74277854:-@chr15:74277209|74277212:74277000:-	ENSG00000067221	STOML1	A3SS	chr15:74277659:74277854:-@chr15:74277209|74277212:74277000:-	0.02	0.31	-0.47	33.58	-0.49	124.96	0	1	1
chr15:77327849:77327904:+@chr15:77328143|77328152:77328276:+	ENSG00000140368	PSTPIP1	A3SS	chr15:77327849:77327904:+@chr15:77328143|77328152:77328276:+	-0.13	3364.77	-0.12	8.03	0.01	0.13	1	0	0
chr8:133816064:133816277:+@chr8:133816857|133816860:133816985:+	ENSG00000129292	PHF20L1	A3SS	chr8:133816064:133816277:+@chr8:133816857|133816860:133816985:+	0.04	0.15	0	0.08	-0.04	0.16	0	0	0
chr8:80940930:80941031:-@chr8:80915355|80915415:80915234:-	ENSG00000147586,ENSG00000076554	MRPS28,TPD52	A3SS	chr8:80940930:80941031:-@chr8:80915355|80915415:80915234:-	-0.03	0.18	-0.06	0.24	-0.03	0.2	0	0	0
chr8:101965078:101965221:-@chr8:101964353|101964536:101964157:-	ENSG00000164924	YWHAZ	A3SS	chr8:101965078:101965221:-@chr8:101964353|101964536:101964157:-	0.01	0.08	-0.04	0.16	-0.05	0.84	0	0	0
chr8:41469699:41469792:+@chr8:41470305|41470364:41470479:+	ENSG00000158669	AGPAT6	A3SS	chr8:41469699:41469792:+@chr8:41470305|41470364:41470479:+	0.01	0	0	0	-0.01	0	0	0	0
chr8:96047682:96047804:+@chr8:96048530|96048599:96048722:+	ENSG00000156170	NDUFAF6	A3SS	chr8:96047682:96047804:+@chr8:96048530|96048599:96048722:+	0.05	0.31	0.08	0.35	0.03	0.29	0	0	0
chr8:99044474:99044545:+@chr8:99045270|99045327:99045404:+	ENSG00000132561	MATN2	A3SS	chr8:99044474:99044545:+@chr8:99045270|99045327:99045404:+	-0.17	0.64	0.09	0.62	0.26	2.18	0	0	0
chr8:144663224:144663324:-@chr8:144662802|144662897:144662676:-	ENSG00000104529	EEF1D	A3SS	chr8:144663224:144663324:-@chr8:144662802|144662897:144662676:-	-0.01	0	0.01	69.29	0.02	8.4	0	0	0
chr8:145651066:145651155:-@chr8:145650383|145650434:145650329:-	ENSG00000160948	VPS28	A3SS	chr8:145651066:145651155:-@chr8:145650383|145650434:145650329:-	0.05	0.2	0.1	3.02	0.05	0.23	0	0	0
chr8:101937144:101937267:-@chr8:101936526|101936550:101936363:-	ENSG00000164924	YWHAZ	A3SS	chr8:101937144:101937267:-@chr8:101936526|101936550:101936363:-	-0.01	0	0	0	0.01	0	0	0	0
chr8:145740534:145740626:-@chr8:145740426|145740456:145740320:-	ENSG00000160957	RECQL4	A3SS	chr8:145740534:145740626:-@chr8:145740426|145740456:145740320:-	-0.02	0.06	-0.04	0.22	-0.02	0.09	0	0	0
chr8:38853938:38854041:-@chr8:38852924|38853212:38852837:-	ENSG00000169490	TM2D2	A3SS	chr8:38853938:38854041:-@chr8:38852924|38853212:38852837:-	0.08	0.4	-0.07	0.36	-0.15	0.93	0	0	0
chr8:101965078:101965221:-@chr8:101960960|101961128:101960824:-	ENSG00000164924	YWHAZ	A3SS	chr8:101965078:101965221:-@chr8:101960960|101961128:101960824:-	0	0	0	0	0	0	0	0	0
chr8:145138842:145138943:+@chr8:145139037|145139122:145139233:+	ENSG00000197858	GPAA1	A3SS	chr8:145138842:145138943:+@chr8:145139037|145139122:145139233:+	0.01	0.25	0.01	0.06	0	0	0	0	0
chr8:144874655:144874805:-@chr8:144874571|144874575:144874390:-	ENSG00000180900	SCRIB	A3SS	chr8:144874655:144874805:-@chr8:144874571|144874575:144874390:-	0	0	0	0	0	0	0	0	0
chr8:29940363:29940649:-@chr8:29931544|29931567:29931393:-	ENSG00000133872	TMEM66	A3SS	chr8:29940363:29940649:-@chr8:29931544|29931567:29931393:-	0	0	-0.01	0.07	-0.01	0.06	0	0	0
chr8:41363430:41363531:+@chr8:41364573|41364578:41364640:+	ENSG00000147533	GOLGA7	A3SS	chr8:41363430:41363531:+@chr8:41364573|41364578:41364640:+	0.12	3.31	0.05	0.2	-0.07	0.51	0	0	0
chr8:95412466:95412691:-@chr8:95411793|95411849:95411642:-	ENSG00000265817,ENSG00000197275	FSBP,RAD54B	A3SS	chr8:95412466:95412691:-@chr8:95411793|95411849:95411642:-	-0.01	0.13	0.1	16.4	0.11	3.44	0	0	0
chr8:42174228:42174422:+@chr8:42175175|42175228:42175289:+	ENSG00000104365	IKBKB	A3SS	chr8:42174228:42174422:+@chr8:42175175|42175228:42175289:+	-0.01	0.06	-0.02	0.08	-0.01	0.06	0	0	0
chr8:145742434:145742574:-@chr8:145741797|145742148:145741372:-	ENSG00000160957	RECQL4	A3SS	chr8:145742434:145742574:-@chr8:145741797|145742148:145741372:-	0.02	0.1	-0.03	0.14	-0.05	0.31	0	0	0
chr8:22474933:22475077:+@chr8:22475209|22475212:22475291:+	ENSG00000158941	KIAA1967	A3SS	chr8:22474933:22475077:+@chr8:22475209|22475212:22475291:+	0	0.05	0.02	0.09	0.02	0.08	0	0	0
chr8:103279175:103279235:-@chr8:103277503|103277506:103277328:-	ENSG00000104517	UBR5	A3SS	chr8:103279175:103279235:-@chr8:103277503|103277506:103277328:-	0.04	0.14	0.01	0.09	-0.03	0.09	0	0	0
chr8:145580260:145580373:-@chr8:145580191|145580209:145579960:-	ENSG00000182325	FBXL6	A3SS	chr8:145580260:145580373:-@chr8:145580191|145580209:145579960:-	0.01	0.07	-0.03	0.09	-0.04	0.16	0	0	0
chr8:91013580:91013789:+@chr8:91029352|91029431:91029554:+	NA	NA	A3SS	chr8:91013580:91013789:+@chr8:91029352|91029431:91029554:+	0	0	0	0	0	0	0	0	0
chr8:28904875:28904970:+@chr8:28906474|28906477:28906565:+	ENSG00000147421	HMBOX1	A3SS	chr8:28904875:28904970:+@chr8:28906474|28906477:28906565:+	-0.27	3.44	-0.24	2.78	0.03	0.32	0	0	0
chr8:101733962:101734264:-@chr8:101733680|101733847:101733619:-	ENSG00000070756	PABPC1	A3SS	chr8:101733962:101734264:-@chr8:101733680|101733847:101733619:-	0.01	0.05	-0.12	82.75	-0.13	4.51796e+11	0	1	1
chr8:145138842:145138943:+@chr8:145139037|145139189:145139233:+	ENSG00000197858	GPAA1	A3SS	chr8:145138842:145138943:+@chr8:145139037|145139189:145139233:+	0	0.03	0	0.03	0	0.03	0	0	0
chr8:103312228:103312379:-@chr8:103311724|103311775:103311680:-	ENSG00000104517	UBR5	A3SS	chr8:103312228:103312379:-@chr8:103311724|103311775:103311680:-	0.04	0.16	0.07	1.73	0.03	0.13	0	0	0
chr8:125569922:125570116:-@chr8:125568595|125568646:125568473:-	ENSG00000170873	MTSS1	A3SS	chr8:125569922:125570116:-@chr8:125568595|125568646:125568473:-	0.08	0.54	0.21	0.72	0.13	1.08	0	0	0
chr8:133764031:133764243:-@chr8:133759303|133759360:133759188:-	ENSG00000165071	TMEM71	A3SS	chr8:133764031:133764243:-@chr8:133759303|133759360:133759188:-	0.02	0.42	0.14	0.46	0.12	0.52	0	0	0
chr8:87487049:87487182:-@chr8:87484708|87486587:87484578:-	ENSG00000176623	FAM82B	A3SS	chr8:87487049:87487182:-@chr8:87484708|87486587:87484578:-	-0.02	0.1	-0.05	0.19	-0.03	0.12	0	0	0
chr8:144662182:144662376:-@chr8:144661994|144662000:144661898:-	ENSG00000104529	EEF1D	A3SS	chr8:144662182:144662376:-@chr8:144661994|144662000:144661898:-	0.01	0	0.01	0	0	0	0	0	0
chr8:145138842:145138943:+@chr8:145139122|145139189:145139233:+	ENSG00000197858	GPAA1	A3SS	chr8:145138842:145138943:+@chr8:145139122|145139189:145139233:+	-0.18	0.64	-0.04	0.65	0.14	0.59	0	0	0
chr8:22052975:22053100:+@chr8:22053694|22054193:22054353:+	ENSG00000168487	BMP1	A3SS	chr8:22052975:22053100:+@chr8:22053694|22054193:22054353:+	0.01	0.05	-0.01	0	-0.02	0.12	0	0	0
chr8:145743349:145743425:+@chr8:145744999|145745085:145745438:+	NA	NA	A3SS	chr8:145743349:145743425:+@chr8:145744999|145745085:145745438:+	0.02	0.17	0.25	7.57803e+06	0.23	89.34	0	1	1
chr8:28904875:28904970:+@chr8:28906471|28906477:28906565:+	ENSG00000147421	HMBOX1	A3SS	chr8:28904875:28904970:+@chr8:28906471|28906477:28906565:+	-0.13	1.28	-0.26	9.65	-0.13	0.62	0	0	0
chr8:28347703:28347835:-@chr8:28340979|28341000:28340865:-	ENSG00000214050	FBXO16	A3SS	chr8:28347703:28347835:-@chr8:28340979|28341000:28340865:-	-0.04	0.17	-0.08	0.31	-0.04	0.19	0	0	0
chr8:48874076:48874240:+@chr8:48874613|48874638:48874776:+	ENSG00000104738	MCM4	A3SS	chr8:48874076:48874240:+@chr8:48874613|48874638:48874776:+	0	0	0	0	0	0	0	0	0
chr8:38271670:38271807:-@chr8:38271541|38271552:38271436:-	ENSG00000077782	FGFR1	A3SS	chr8:38271670:38271807:-@chr8:38271541|38271552:38271436:-	0.04	0.2	0.04	0.27	0	0.05	0	0	0
chr8:144679518:144679845:-@chr8:144669019|144669022:144668899:-	ENSG00000104529	EEF1D	A3SS	chr8:144679518:144679845:-@chr8:144669019|144669022:144668899:-	0.01	0.04	0	0.04	-0.01	0.03	0	0	0
chr8:28904875:28904970:+@chr8:28906471|28906474:28906565:+	ENSG00000147421	HMBOX1	A3SS	chr8:28904875:28904970:+@chr8:28906471|28906474:28906565:+	0.05	0.27	-0.13	0.67	-0.18	3.28	0	0	0
chr8:144676063:144676241:-@chr8:144669019|144669022:144668899:-	ENSG00000104529	EEF1D	A3SS	chr8:144676063:144676241:-@chr8:144669019|144669022:144668899:-	-0.15	0.91	-0.21	0.91	-0.06	0.67	0	0	0
chr8:145296298:145296420:+@chr8:145297114|145297272:145297418:+	ENSG00000179832	HEATR7A	A3SS	chr8:145296298:145296420:+@chr8:145297114|145297272:145297418:+	-0.02	0.09	-0.03	0.22	-0.01	0	0	0	0
chr8:74650519:74650584:-@chr8:74621397|74621412:74621267:-	ENSG00000040341,ENSG00000258677	STAU2,RP11-463D19.2	A3SS	chr8:74650519:74650584:-@chr8:74621397|74621412:74621267:-	0.03	0.15	-0.08	1.7	-0.11	4.3	0	0	0
chr8:144351530:144351690:+@chr8:144356874|144356890:144356972:+	ENSG00000250571,ENSG00000264668	GLI4,ZFP41	A3SS	chr8:144351530:144351690:+@chr8:144356874|144356890:144356972:+	-0.19	1.08	-0.01	0.25	0.18	0.86	0	0	0
chr8:144408392:144408514:-@chr8:144407648|144407703:144407516:-	ENSG00000184428	TOP1MT	A3SS	chr8:144408392:144408514:-@chr8:144407648|144407703:144407516:-	-0.01	0.02	-0.01	0	0	0.03	0	0	0
chr8:1808063:1808350:+@chr8:1812536|1812539:1812602:+	ENSG00000104728	ARHGEF10	A3SS	chr8:1808063:1808350:+@chr8:1812536|1812539:1812602:+	-0.4	153.22	-0.27	5.29	0.13	0.56	1	0	0
chr8:1844499:1844615:+@chr8:1846599|1846602:1846691:+	ENSG00000104728	ARHGEF10	A3SS	chr8:1844499:1844615:+@chr8:1846599|1846602:1846691:+	0.01	0.21	0	0.18	-0.01	0.24	0	0	0
chr8:54965215:54965316:-@chr8:54963706|54963748:54963572:-	ENSG00000120992	LYPLA1	A3SS	chr8:54965215:54965316:-@chr8:54963706|54963748:54963572:-	-0.01	0.05	0	0	0.01	0.05	0	0	0
chr8:145980790:145980970:-@chr8:145980188|145980220:145980081:-	ENSG00000198169	ZNF251	A3SS	chr8:145980790:145980970:-@chr8:145980188|145980220:145980081:-	0.11	0.45	-0.05	0.27	-0.16	1.18	0	0	0
chr8:101322095:101322555:-@chr8:101315593|101315629:101315388:-	ENSG00000034677	RNF19A	A3SS	chr8:101322095:101322555:-@chr8:101315593|101315629:101315388:-	0.18	0.7	0.2	0.88	0.02	0.21	0	0	0
chr8:144652643:144652827:-@chr8:144652550|144652587:144652413:-	ENSG00000204839	C8orf73	A3SS	chr8:144652643:144652827:-@chr8:144652550|144652587:144652413:-	0.04	0.22	0.02	0.2	-0.02	0.25	0	0	0
chr8:144679518:144679845:-@chr8:144675063|144675112:144674885:-	ENSG00000104529	EEF1D	A3SS	chr8:144679518:144679845:-@chr8:144675063|144675112:144674885:-	-0.07	0.27	-0.06	0.31	0.01	0.24	0	0	0
chr8:128748315:128748869:+@chr8:128750494|128750497:128751265:+	ENSG00000136997	MYC	A3SS	chr8:128748315:128748869:+@chr8:128750494|128750497:128751265:+	-0.06	0.31	-0.04	0.15	0.02	0.1	0	0	0
chr8:22054753:22054933:+@chr8:22058631|22059316:22059441:+	ENSG00000168487	BMP1	A3SS	chr8:22054753:22054933:+@chr8:22058631|22059316:22059441:+	-0.04	0.16	0.12	1.09	0.16	16.42	0	0	0
chr8:25316513:25316989:+@chr8:25317756|25317900:25318070:+	ENSG00000184661	CDCA2	A3SS	chr8:25316513:25316989:+@chr8:25317756|25317900:25318070:+	0.04	0.16	0.05	0.34	0.01	0.03	0	0	0
chr8:99129260:99129418:-@chr8:99120979|99120996:99120874:-	ENSG00000132541	HRSP12	A3SS	chr8:99129260:99129418:-@chr8:99120979|99120996:99120874:-	0.01	0	0.01	0	0	0	0	0	0
chr8:103357624:103357773:-@chr8:103354894|103354912:103354701:-	ENSG00000104517	UBR5	A3SS	chr8:103357624:103357773:-@chr8:103354894|103354912:103354701:-	0.02	0.11	0.05	0.21	0.03	0.14	0	0	0
chr8:38853938:38854041:-@chr8:38853212|38853313:38852837:-	ENSG00000169490	TM2D2	A3SS	chr8:38853938:38854041:-@chr8:38853212|38853313:38852837:-	0.07	0.21	0.09	0.31	0.02	0.07	0	0	0
chr8:95848752:95848859:+@chr8:95850691|95850722:95850846:+	ENSG00000164941	INTS8	A3SS	chr8:95848752:95848859:+@chr8:95850691|95850722:95850846:+	-0.12	1.67	-0.17	573.37	-0.05	0.2	0	1	0
chr8:25298093:25298189:-@chr8:25297180|25297308:25297122:-	ENSG00000104756	KCTD9	A3SS	chr8:25298093:25298189:-@chr8:25297180|25297308:25297122:-	-0.04	0.42	-0.04	0.4	0	0.04	0	0	0
chr8:95906251:95906347:-@chr8:95906172|95906200:95906119:-	ENSG00000175305	CCNE2	A3SS	chr8:95906251:95906347:-@chr8:95906172|95906200:95906119:-	-0.02	0.12	-0.03	1.47	-0.01	0.04	0	0	0
chr8:110351549:110351619:+@chr8:110352673|110352718:110352792:+	ENSG00000120533	ENY2	A3SS	chr8:110351549:110351619:+@chr8:110352673|110352718:110352792:+	-0.01	0	0.01	1.04	0.02	57.35	0	0	0
chr8:126104083:126104200:+@chr8:126114256|126114293:126114388:+	ENSG00000156831	NSMCE2	A3SS	chr8:126104083:126104200:+@chr8:126114256|126114293:126114388:+	0.07	0.29	0.1	0.63	0.03	0.14	0	0	0
chr8:146054863:146054989:+@chr8:146062776|146062779:146062892:+	ENSG00000147789	ZNF7	A3SS	chr8:146054863:146054989:+@chr8:146062776|146062779:146062892:+	-0.07	0.42	-0.07	0.46	0	0.12	0	0	0
chr8:145138842:145138943:+@chr8:145139014|145139037:145139233:+	ENSG00000197858	GPAA1	A3SS	chr8:145138842:145138943:+@chr8:145139014|145139037:145139233:+	-0.01	0	0	0	0.01	0	0	0	0
chr8:28232779:28232899:-@chr8:28218659|28218699:28218402:-	ENSG00000186918,ENSG00000214050	ZNF395,FBXO16	A3SS	chr8:28232779:28232899:-@chr8:28218659|28218699:28218402:-	0.06	0.34	0.01	0.26	-0.05	0.31	0	0	0
chr8:142138720:142138908:+@chr8:142146608|142146657:142146890:+	ENSG00000105339	DENND3	A3SS	chr8:142138720:142138908:+@chr8:142146608|142146657:142146890:+	0.03	0.12	0.03	0.15	0	0.04	0	0	0
chr8:10683662:10683754:-@chr8:10677779|10677820:10677703:-	ENSG00000254093,ENSG00000258724,ENSG00000171056	PINX1,SOX7	A3SS	chr8:10683662:10683754:-@chr8:10677779|10677820:10677703:-	0.06	0.25	0.05	0.19	-0.01	0.16	0	0	0
chr8:90993603:90993751:-@chr8:90993080|90993121:90992962:-	ENSG00000104320	NBN	A3SS	chr8:90993603:90993751:-@chr8:90993080|90993121:90992962:-	0.01	0.04	0	0.04	-0.01	0.05	0	0	0
chr8:101717817:101717901:-@chr8:101717257|101717284:101717154:-	ENSG00000070756	PABPC1	A3SS	chr8:101717817:101717901:-@chr8:101717257|101717284:101717154:-	0	0	0	0	0	0	0	0	0
chr8:110351549:110351619:+@chr8:110352673|110352720:110352792:+	ENSG00000120533	ENY2	A3SS	chr8:110351549:110351619:+@chr8:110352673|110352720:110352792:+	-0.03	0.12	0.39	150.39	0.42	73708.6	0	1	1
chr8:38853938:38854041:-@chr8:38852924|38853313:38852837:-	ENSG00000169490	TM2D2	A3SS	chr8:38853938:38854041:-@chr8:38852924|38853313:38852837:-	0.12	0.52	-0.03	0.28	-0.15	0.82	0	0	0
chr8:145138027:145138206:+@chr8:145138292|145138721:145138764:+	ENSG00000197858	GPAA1	A3SS	chr8:145138027:145138206:+@chr8:145138292|145138721:145138764:+	-0.03	0.11	-0.04	0.15	-0.01	0.08	0	0	0
chr8:28243521:28243590:-@chr8:28218659|28218699:28218402:-	ENSG00000186918,ENSG00000214050	ZNF395,FBXO16	A3SS	chr8:28243521:28243590:-@chr8:28218659|28218699:28218402:-	-0.08	0.37	-0.13	0.53	-0.05	0.26	0	0	0
chr8:146115693:146115788:-@chr8:146115444|146115459:146115318:-	ENSG00000196150	ZNF250	A3SS	chr8:146115693:146115788:-@chr8:146115444|146115459:146115318:-	-0.27	6.63	-0.12	0.57	0.15	0.53	0	0	0
chr8:42401612:42401749:+@chr8:42403518|42403799:42403923:+	ENSG00000176209	C8orf40	A3SS	chr8:42401612:42401749:+@chr8:42403518|42403799:42403923:+	0	0	0	0	0	0	0	0	0
chr8:19674918:19675177:+@chr8:19675705|19675786:19675853:+	ENSG00000104613	INTS10	A3SS	chr8:19674918:19675177:+@chr8:19675705|19675786:19675853:+	0.02	0.15	0.02	0.05	0	0.03	0	0	0
chr8:38126400:38126508:-@chr8:38125925|38125979:38125889:-	ENSG00000147535	PPAPDC1B	A3SS	chr8:38126400:38126508:-@chr8:38125925|38125979:38125889:-	-0.12	0.53	0.13	0.62	0.25	2.2	0	0	0
chr8:124383143:124383230:-@chr8:124382262|124382264:124382061:-	ENSG00000156802	ATAD2	A3SS	chr8:124383143:124383230:-@chr8:124382262|124382264:124382061:-	-0.02	0.12	-0.02	0.13	0	0.04	0	0	0
chr8:144679518:144679845:-@chr8:144672905|144672908:144672778:-	ENSG00000104529	EEF1D	A3SS	chr8:144679518:144679845:-@chr8:144672905|144672908:144672778:-	-0.1	0.46	-0.02	0.2	0.08	0.47	0	0	0
chr8:17133906:17133976:+@chr8:17137231|17137537:17137664:+	ENSG00000155975	VPS37A	A3SS	chr8:17133906:17133976:+@chr8:17137231|17137537:17137664:+	0	0	0	0	0	0	0	0	0
chr8:124140521:124140753:+@chr8:124141306|124141310:124141458:+	ENSG00000156787	WDR67	A3SS	chr8:124140521:124140753:+@chr8:124141306|124141310:124141458:+	-0.04	0.14	-0.07	0.54	-0.03	0.16	0	0	0
chr8:145535386:145535522:+@chr8:145535649|145535828:145535930:+	ENSG00000185122	HSF1	A3SS	chr8:145535386:145535522:+@chr8:145535649|145535828:145535930:+	-0.03	2.94	-0.03	1.86	0	0.04	0	0	0
chr8:145065860:145065972:+@chr8:145066046|145066413:145066541:+	ENSG00000178719	GRINA	A3SS	chr8:145065860:145065972:+@chr8:145066046|145066413:145066541:+	0	0	0	0	0	0	0	0	0
chr8:17814773:17814930:+@chr8:17815046|17815049:17815284:+	ENSG00000078674	PCM1	A3SS	chr8:17814773:17814930:+@chr8:17815046|17815049:17815284:+	0.03	0.21	0.03	0.17	0	0.03	0	0	0
chr8:82593733:82593819:-@chr8:82593014|82593018:82592885:-	ENSG00000133731	IMPA1	A3SS	chr8:82593733:82593819:-@chr8:82593014|82593018:82592885:-	-0.08	6.2	-0.03	0.15	0.05	0.64	0	0	0
chr8:17102545:17102756:-@chr8:17101054|17101131:17100951:-	ENSG00000198791	CNOT7	A3SS	chr8:17102545:17102756:-@chr8:17101054|17101131:17100951:-	0.01	0.07	0.05	0.31	0.04	0.14	0	0	0
chr8:59465728:59465862:+@chr8:59477578|59477581:59477643:+	ENSG00000137575	SDCBP	A3SS	chr8:59465728:59465862:+@chr8:59477578|59477581:59477643:+	0.14	3.09	0.1	0.5	-0.04	0.14	0	0	0
chr8:67504675:67504779:-@chr8:67492598|67492601:67492368:-	ENSG00000185697	MYBL1	A3SS	chr8:67504675:67504779:-@chr8:67492598|67492601:67492368:-	0.1	0.4	0.04	0.22	-0.06	0.26	0	0	0
chr8:145744133:145744199:+@chr8:145744999|145745085:145745438:+	ENSG00000160959	LRRC14	A3SS	chr8:145744133:145744199:+@chr8:145744999|145745085:145745438:+	0.06	0.34	0.19	4.88	0.13	0.49	0	0	0
chr8:93904217:93904302:-@chr8:93898895|93898963:93897548:-	ENSG00000205133	TRIQK	A3SS	chr8:93904217:93904302:-@chr8:93898895|93898963:93897548:-	0.01	0.06	-0.02	0.08	-0.03	0.11	0	0	0
chr8:59484764:59484873:+@chr8:59488459|59488462:59488620:+	ENSG00000137575	SDCBP	A3SS	chr8:59484764:59484873:+@chr8:59488459|59488462:59488620:+	0.08	579106	0.05	2.53	-0.03	0.63	0	0	0
chr8:27678082:27678211:-@chr8:27668651|27668684:27668475:-	ENSG00000168078	PBK	A3SS	chr8:27678082:27678211:-@chr8:27668651|27668684:27668475:-	-0.02	0.11	-0.02	40.7	0	0	0	0	0
chr8:110351549:110351619:+@chr8:110352718|110352720:110352792:+	ENSG00000120533	ENY2	A3SS	chr8:110351549:110351619:+@chr8:110352718|110352720:110352792:+	-0.02	0.12	0.06	1.07	0.08	6.01	0	0	0
chr8:12594409:12594649:-@chr8:12594273|12594306:12594210:-	ENSG00000154359	LONRF1	A3SS	chr8:12594409:12594649:-@chr8:12594273|12594306:12594210:-	-0.06	0.36	-0.18	2.03	-0.12	0.47	0	0	0
chr8:82626153:82626274:-@chr8:82615338|82615359:82615204:-	ENSG00000104231	ZFAND1	A3SS	chr8:82626153:82626274:-@chr8:82615338|82615359:82615204:-	0.02	0.1	-0.01	0.06	-0.03	0.13	0	0	0
chr8:57127157:57127226:+@chr8:57128948|57128992:57129090:+	ENSG00000170791	CHCHD7	A3SS	chr8:57127157:57127226:+@chr8:57128948|57128992:57129090:+	0.05	0.22	-0.05	0.22	-0.1	3.89	0	0	0
chr8:145615871:145615946:+@chr8:145616056|145616061:145616256:+	ENSG00000173137	ADCK5	A3SS	chr8:145615871:145615946:+@chr8:145616056|145616061:145616256:+	0.13	1.23	-0.02	0.2	-0.15	1.93	0	0	0
chr8:74529527:74529686:-@chr8:74528017|74528042:74527910:-	ENSG00000040341	STAU2	A3SS	chr8:74529527:74529686:-@chr8:74528017|74528042:74527910:-	0.01	0.05	0	0.05	-0.01	0.06	0	0	0
chr8:23305193:23305398:-@chr8:23302047|23302119:23301969:-	ENSG00000197217	ENTPD4	A3SS	chr8:23305193:23305398:-@chr8:23302047|23302119:23301969:-	0.01	0.11	0.01	0.11	0	0.1	0	0	0
chr8:101724590:101724685:-@chr8:101721901|101721959:101721687:-	ENSG00000070756	PABPC1	A3SS	chr8:101724590:101724685:-@chr8:101721901|101721959:101721687:-	0	0	0	0	0	0	0	0	0
chr8:145150736:145150932:+@chr8:145151027|145151046:145151153:+	ENSG00000179091	CYC1	A3SS	chr8:145150736:145150932:+@chr8:145151027|145151046:145151153:+	0	0	-0.01	0	-0.01	0.15	0	0	0
chr8:102213835:102213971:-@chr8:102212325|102212351:102212218:-	ENSG00000120963	ZNF706	A3SS	chr8:102213835:102213971:-@chr8:102212325|102212351:102212218:-	0	0	-0.03	4402.49	-0.03	139582	0	0	0
chr8:124368629:124368717:-@chr8:124361661|124361684:124361525:-	ENSG00000156802	ATAD2	A3SS	chr8:124368629:124368717:-@chr8:124361661|124361684:124361525:-	-0.01	0.03	-0.02	0.43	-0.01	0.08	0	0	0
chr8:145138842:145138943:+@chr8:145139014|145139122:145139233:+	ENSG00000197858	GPAA1	A3SS	chr8:145138842:145138943:+@chr8:145139014|145139122:145139233:+	0.03	0.82	0.03	0.38	0	0	0	0	0
chr8:93933731:93933888:-@chr8:93929235|93929238:93929157:-	ENSG00000205133	TRIQK	A3SS	chr8:93933731:93933888:-@chr8:93929235|93929238:93929157:-	0.17	0.96	0.11	0.47	-0.06	0.3	0	0	0
chr8:93966634:93966792:-@chr8:93929235|93929238:93929157:-	ENSG00000205133	TRIQK	A3SS	chr8:93966634:93966792:-@chr8:93929235|93929238:93929157:-	-0.23	5.86	0.09	0.35	0.32	2485.22	0	0	1
chr8:125551343:125551528:+@chr8:125555328|125555361:125555520:+	NA	NA	A3SS	chr8:125551343:125551528:+@chr8:125555328|125555361:125555520:+	0	0	0.01	0	0.01	0	0	0	0
chr8:28243910:28243977:-@chr8:28218659|28218699:28218402:-	ENSG00000186918,ENSG00000214050	ZNF395,FBXO16	A3SS	chr8:28243910:28243977:-@chr8:28218659|28218699:28218402:-	0.05	0.24	0.12	0.52	0.07	0.3	0	0	0
chr8:144679518:144679845:-@chr8:144675063|144675112:144674817:-	ENSG00000104529	EEF1D	A3SS	chr8:144679518:144679845:-@chr8:144675063|144675112:144674817:-	-0.06	0.26	-0.05	0.21	0.01	0.23	0	0	0
chr8:87489523:87489553:-@chr8:87487143|87487182:87487049:-	ENSG00000176623	FAM82B	A3SS	chr8:87489523:87489553:-@chr8:87487143|87487182:87487049:-	0.15	0.82	0.23	10.38	0.08	0.3	0	0	0
chr8:82626153:82626274:-@chr8:82615322|82615359:82615204:-	ENSG00000104231	ZFAND1	A3SS	chr8:82626153:82626274:-@chr8:82615322|82615359:82615204:-	0	0.04	-0.03	0.16	-0.03	0.14	0	0	0
chr8:145653872:145653927:-@chr8:145652362|145652674:145652292:-	ENSG00000160948	VPS28	A3SS	chr8:145653872:145653927:-@chr8:145652362|145652674:145652292:-	0.04	0.14	0.22	1.26	0.18	0.65	0	0	0
chr8:19796381:19796467:+@chr8:19796734|19796799:19797039:+	ENSG00000175445	LPL	A3SS	chr8:19796381:19796467:+@chr8:19796734|19796799:19797039:+	0.06	0.2	0.03	0.15	-0.03	0.12	0	0	0
chr8:11679259:11679387:+@chr8:11683509|11683533:11683724:+	ENSG00000079459	FDFT1	A3SS	chr8:11679259:11679387:+@chr8:11683509|11683533:11683724:+	0	0	0.01	0	0.01	0	0	0	0
chr8:133787604:133787891:+@chr8:133790038|133790042:133790157:+	NA	NA	A3SS	chr8:133787604:133787891:+@chr8:133790038|133790042:133790157:+	-0.02	0.14	0.05	0.24	0.07	0.34	0	0	0
chr8:144644618:144644691:+@chr8:144644832|144644840:144645232:+	ENSG00000104518	GSDMD	A3SS	chr8:144644618:144644691:+@chr8:144644832|144644840:144645232:+	-0.04	0.13	-0.02	0.07	0.02	0.08	0	0	0
chr8:145138842:145138943:+@chr8:145139014|145139189:145139233:+	ENSG00000197858	GPAA1	A3SS	chr8:145138842:145138943:+@chr8:145139014|145139189:145139233:+	-0.02	0.14	-0.02	0.11	0	0.12	0	0	0
chr8:11679259:11679387:+@chr8:11683509|11683588:11683724:+	ENSG00000079459	FDFT1	A3SS	chr8:11679259:11679387:+@chr8:11683509|11683588:11683724:+	-0.02	0.09	-0.13	2.42535e+07	-0.11	13.44	0	1	0
chr8:144770164:144770237:+@chr8:144770832|144771374:144771471:+	ENSG00000181135	ZNF707	A3SS	chr8:144770164:144770237:+@chr8:144770832|144771374:144771471:+	0.14	0.6	0.36	2.77	0.22	0.86	0	0	0
chr8:144911450:144911556:-@chr8:144906566|144906569:144906483:-	ENSG00000179950	PUF60	A3SS	chr8:144911450:144911556:-@chr8:144906566|144906569:144906483:-	0.09	1.16	0.05	0.24	-0.04	0.14	0	0	0
chr8:38853732:38854041:-@chr8:38852924|38853313:38852837:-	ENSG00000169490	TM2D2	A3SS	chr8:38853732:38854041:-@chr8:38852924|38853313:38852837:-	0.04	0.38	0.03	0.14	-0.01	0.06	0	0	0
chr8:21881636:21881768:+@chr8:21882235|21882727:21882817:+	ENSG00000158806	NPM2	A3SS	chr8:21881636:21881768:+@chr8:21882235|21882727:21882817:+	0.08	0.5	0.09	0.52	0.01	0.17	0	0	0
chr8:144679518:144679845:-@chr8:144672905|144672908:144672815:-	ENSG00000104529	EEF1D	A3SS	chr8:144679518:144679845:-@chr8:144672905|144672908:144672815:-	-0.04	0.39	0.01	0.25	0.05	0.36	0	0	0
chr8:101964157:101964357:-@chr8:101960960|101961128:101960824:-	ENSG00000164924	YWHAZ	A3SS	chr8:101964157:101964357:-@chr8:101960960|101961128:101960824:-	0.01	0	0.01	0	0	0	0	0	0
chr8:11679259:11679387:+@chr8:11683533|11683588:11683724:+	ENSG00000079459	FDFT1	A3SS	chr8:11679259:11679387:+@chr8:11683533|11683588:11683724:+	0	0	-0.02	826453	-0.02	2.98	0	0	0
chr8:101733957:101734315:-@chr8:101733680|101733847:101733619:-	ENSG00000070756	PABPC1	A3SS	chr8:101733957:101734315:-@chr8:101733680|101733847:101733619:-	0.04	0.21	-0.15	1000000000000	-0.19	1000000000000	0	1	1
chr8:103870241:103870378:-@chr8:103862372|103862393:103862227:-	ENSG00000155096	AZIN1	A3SS	chr8:103870241:103870378:-@chr8:103862372|103862393:103862227:-	-0.01	0.06	-0.05	1.38	-0.04	2.07	0	0	0
chr8:101964701:101964832:-@chr8:101964353|101964536:101964157:-	ENSG00000164924	YWHAZ	A3SS	chr8:101964701:101964832:-@chr8:101964353|101964536:101964157:-	0.05	0.21	-0.03	0.16	-0.08	10.15	0	0	0
chr8:92052872:92053203:-@chr8:92033632|92033650:92033484:-	ENSG00000155099	TMEM55A	A3SS	chr8:92052872:92053203:-@chr8:92033632|92033650:92033484:-	-0.01	0.05	-0.01	0.04	0	0	0	0	0
chr8:11725510:11725646:-@chr8:11721972|11721992:11721885:-	ENSG00000164733	CTSB	A3SS	chr8:11725510:11725646:-@chr8:11721972|11721992:11721885:-	-0.04	0.12	-0.02	0.09	0.02	0.07	0	0	0
chr8:42162705:42162793:+@chr8:42163861|42163886:42163950:+	ENSG00000104365	IKBKB	A3SS	chr8:42162705:42162793:+@chr8:42163861|42163886:42163950:+	0	0.11	-0.05	0.22	-0.05	0.3	0	0	0
chr8:144099902:144100003:+@chr8:144102300|144102305:144102408:+	ENSG00000160932	LY6E	A3SS	chr8:144099902:144100003:+@chr8:144102300|144102305:144102408:+	-0.02	0.1	0	0.08	0.02	0.07	0	0	0
chr8:145744999:145745438:+@chr8:145745622|145745626:145746206:+	ENSG00000160959	LRRC14	A3SS	chr8:145744999:145745438:+@chr8:145745622|145745626:145746206:+	-0.01	0.09	-0.01	0.08	0	0.07	0	0	0
chr8:146054428:146054475:+@chr8:146054830|146054863:146054989:+	ENSG00000147789	ZNF7	A3SS	chr8:146054428:146054475:+@chr8:146054830|146054863:146054989:+	0.01	0.19	-0.03	0.16	-0.04	0.21	0	0	0
chr8:74884312:74884522:-@chr8:74876860|74876864:74876722:-	ENSG00000154582	TCEB1	A3SS	chr8:74884312:74884522:-@chr8:74876860|74876864:74876722:-	-0.05	0.2	0	0.11	0.05	0.19	0	0	0
chr8:22034046:22034163:+@chr8:22034437|22034474:22034652:+	ENSG00000168487	BMP1	A3SS	chr8:22034046:22034163:+@chr8:22034437|22034474:22034652:+	-0.01	0.12	0.09	0.55	0.1	0.87	0	0	0
chr8:144400188:144400256:-@chr8:144400007|144400060:144399893:-	ENSG00000184428	TOP1MT	A3SS	chr8:144400188:144400256:-@chr8:144400007|144400060:144399893:-	-0.02	0.09	-0.03	0.18	-0.01	0.04	0	0	0
chr8:38245468:38245548:+@chr8:38250060|38250131:38250513:+	ENSG00000165046	LETM2	A3SS	chr8:38245468:38245548:+@chr8:38250060|38250131:38250513:+	0.12	0.68	-0.14	0.54	-0.26	6.83	0	0	0
chr8:133816064:133816277:+@chr8:133816826|133816860:133816985:+	ENSG00000129292	PHF20L1	A3SS	chr8:133816064:133816277:+@chr8:133816826|133816860:133816985:+	-0.03	0.22	-0.03	0.28	0	0	0	0	0
chr8:144698737:144698893:-@chr8:144698390|144698610:144698276:-	ENSG00000104522	TSTA3	A3SS	chr8:144698737:144698893:-@chr8:144698390|144698610:144698276:-	0.03	8274.75	0.01	0.19	-0.02	0.29	0	0	0
chr8:133816064:133816277:+@chr8:133816826|133816857:133816985:+	ENSG00000129292	PHF20L1	A3SS	chr8:133816064:133816277:+@chr8:133816826|133816857:133816985:+	-0.03	0.14	-0.03	0.14	0	0.03	0	0	0
chr8:29940363:29940649:-@chr8:29931544|29931571:29931393:-	ENSG00000133872	TMEM66	A3SS	chr8:29940363:29940649:-@chr8:29931544|29931571:29931393:-	0	0	0	0	0	0	0	0	0
chr8:100396436:100396545:+@chr8:100403785|100403788:100403932:+	ENSG00000132549	VPS13B	A3SS	chr8:100396436:100396545:+@chr8:100403785|100403788:100403932:+	-0.02	0.13	0.02	0.11	0.04	0.22	0	0	0
chr8:37630273:37630407:+@chr8:37632827|37632857:37632999:+	ENSG00000147471	PROSC	A3SS	chr8:37630273:37630407:+@chr8:37632827|37632857:37632999:+	0.01	0	0.01	0	0	0	0	0	0
chr8:126103921:126104142:+@chr8:126114256|126114293:126114388:+	ENSG00000156831	NSMCE2	A3SS	chr8:126103921:126104142:+@chr8:126114256|126114293:126114388:+	0.24	1.7	0.36	8.39	0.12	0.48	0	0	0
chr8:145465351:145465473:+@chr8:145466167|145466325:145466471:+	ENSG00000204771	CTD-3232M19.2	A3SS	chr8:145465351:145465473:+@chr8:145466167|145466325:145466471:+	-0.02	0.05	-0.02	0.13	0	0	0	0	0
chr8:110346552:110346631:+@chr8:110348357|110348362:110348433:+	NA	NA	A3SS	chr8:110346552:110346631:+@chr8:110348357|110348362:110348433:+	-0.02	0.08	-0.01	0.07	0.01	0.07	0	0	0
chr8:143395745:143395801:-@chr8:143382005|143382008:143381847:-	ENSG00000171045	TSNARE1	A3SS	chr8:143395745:143395801:-@chr8:143382005|143382008:143381847:-	0.26	1.68	0.26	1.48	0	0.4	0	0	0
chr8:144668389:144668460:-@chr8:144663498|144663876:144663456:-	ENSG00000104529	EEF1D	A3SS	chr8:144668389:144668460:-@chr8:144663498|144663876:144663456:-	-0.01	0	0.02	0.11	0.03	0.67	0	0	0
chr8:68123718:68123850:-@chr8:68117001|68117054:68116915:-	ENSG00000066777	ARFGEF1	A3SS	chr8:68123718:68123850:-@chr8:68117001|68117054:68116915:-	-0.01	0.05	0	0.05	0.01	0.06	0	0	0
chr8:145138617:145138764:+@chr8:145138842|145138884:145138943:+	ENSG00000197858	GPAA1	A3SS	chr8:145138617:145138764:+@chr8:145138842|145138884:145138943:+	0	0	0.01	0	0.01	0	0	0	0
chr8:74205834:74205869:-@chr8:74205030|74205032:74204924:-	ENSG00000147604	RPL7	A3SS	chr8:74205834:74205869:-@chr8:74205030|74205032:74204924:-	0	0	0	0	0	0	0	0	0
chr8:100905867:100906242:-@chr8:100904275|100904280:100904136:-	ENSG00000164919	COX6C	A3SS	chr8:100905867:100906242:-@chr8:100904275|100904280:100904136:-	0.01	0	0.01	0	0	0	0	0	0
chr8:146054428:146054475:+@chr8:146054812|146054863:146054989:+	ENSG00000147789	ZNF7	A3SS	chr8:146054428:146054475:+@chr8:146054812|146054863:146054989:+	0.15	1.06	-0.06	0.26	-0.21	18.39	0	0	0
chr8:86132535:86132643:-@chr8:86131589|86131592:86131465:-	ENSG00000176731	C8orf59	A3SS	chr8:86132535:86132643:-@chr8:86131589|86131592:86131465:-	0.07	0.3	-0.1	0.38	-0.17	0.75	0	0	0
chr8:91029352:91029554:+@chr8:91031044|91031137:91031194:+	ENSG00000104325	DECR1	A3SS	chr8:91029352:91029554:+@chr8:91031044|91031137:91031194:+	0	0	-0.01	0	-0.01	0	0	0	0
chr8:28633276:28633443:-@chr8:28628597|28628682:28628499:-	ENSG00000104299	INTS9	A3SS	chr8:28633276:28633443:-@chr8:28628597|28628682:28628499:-	0	0	0.01	0.07	0.01	0.05	0	0	0
chr8:42010464:42010623:+@chr8:42012084|42012134:42012478:+	ENSG00000070718	AP3M2	A3SS	chr8:42010464:42010623:+@chr8:42012084|42012134:42012478:+	0.07	0.26	-0.03	0.14	-0.1	2.82	0	0	0
chr8:109254028:109254142:-@chr8:109252304|109252327:109252187:-	ENSG00000104408	EIF3E	A3SS	chr8:109254028:109254142:-@chr8:109252304|109252327:109252187:-	0	0	0	0	0	0	0	0	0
chr8:82626153:82626274:-@chr8:82615322|82615338:82615204:-	ENSG00000104231	ZFAND1	A3SS	chr8:82626153:82626274:-@chr8:82615322|82615338:82615204:-	-0.07	0.24	-0.08	0.29	-0.01	0.27	0	0	0
chr8:146017377:146017525:-@chr8:146017257|146017299:146017158:-	ENSG00000161016	RPL8	A3SS	chr8:146017377:146017525:-@chr8:146017257|146017299:146017158:-	0	0	0	0	0	0	0	0	0
chr8:125575023:125575233:-@chr8:125568595|125568646:125568473:-	ENSG00000170873	MTSS1	A3SS	chr8:125575023:125575233:-@chr8:125568595|125568646:125568473:-	0.21	0.86	0.18	0.72	-0.03	0.4	0	0	0
chr8:19683937:19684070:+@chr8:19687914|19687917:19688070:+	ENSG00000104613	INTS10	A3SS	chr8:19683937:19684070:+@chr8:19687914|19687917:19688070:+	0.01	0.06	0	0.03	-0.01	0.05	0	0	0
chr8:29940363:29940649:-@chr8:29931567|29931571:29931393:-	ENSG00000133872	TMEM66	A3SS	chr8:29940363:29940649:-@chr8:29931567|29931571:29931393:-	0	0	0	0	0	0	0	0	0
chr8:99057171:99057316:-@chr8:99054946|99055003:99054873:-	ENSG00000156482	RPL30	A3SS	chr8:99057171:99057316:-@chr8:99054946|99055003:99054873:-	0.01	0	0.02	1.32	0.01	0.19	0	0	0
chr8:144689123:144689302:-@chr8:144688789|144688849:144688637:-	ENSG00000104524	PYCRL	A3SS	chr8:144689123:144689302:-@chr8:144688789|144688849:144688637:-	0.06	0.19	0.09	0.77	0.03	0.12	0	0	0
chr8:38090505:38090732:+@chr8:38091912|38091918:38092102:+	ENSG00000085788	DDHD2	A3SS	chr8:38090505:38090732:+@chr8:38091912|38091918:38092102:+	0.02	0.08	0.01	0.05	-0.01	0.04	0	0	0
chr8:145537197:145537302:+@chr8:145537509|145537648:145537717:+	ENSG00000185122	HSF1	A3SS	chr8:145537197:145537302:+@chr8:145537509|145537648:145537717:+	0.03	0.13	0.05	0.2	0.02	0.1	0	0	0
chr16:3073848:3073969:-@chr16:3073362|3073531:3073234:-	ENSG00000103145	HCFC1R1	A3SS	chr16:3073848:3073969:-@chr16:3073362|3073531:3073234:-	0.08	1.21	0.16	145.12	0.08	0.84	0	1	0
chr16:89800329:89800446:+@chr16:89804129|89804214:89804313:+	ENSG00000158805	ZNF276	A3SS	chr16:89800329:89800446:+@chr16:89804129|89804214:89804313:+	-0.01	0.07	-0.02	0.08	-0.01	0.07	0	0	0
chr16:28847254:28847443:+@chr16:28848049|28848072:28848558:+	ENSG00000168488	ATXN2L	A3SS	chr16:28847254:28847443:+@chr16:28848049|28848072:28848558:+	0	0.14	0	0.12	0	0.13	0	0	0
chr16:3073848:3073969:-@chr16:3073413|3073531:3073234:-	ENSG00000103145	HCFC1R1	A3SS	chr16:3073848:3073969:-@chr16:3073413|3073531:3073234:-	0.1	0.77	0.26	776.95	0.16	2.14	0	1	0
chr16:67202939:67203004:+@chr16:67203182|67203534:67203848:+	ENSG00000102878	HSF4	A3SS	chr16:67202939:67203004:+@chr16:67203182|67203534:67203848:+	0.07	0.29	0.1	0.53	0.03	0.19	0	0	0
chr16:4815566:4816077:-@chr16:4812714|4812757:4812574:-	ENSG00000103199	ZNF500	A3SS	chr16:4815566:4816077:-@chr16:4812714|4812757:4812574:-	0.08	0.42	0.07	0.3	-0.01	0.28	0	0	0
chr16:31105878:31106276:-@chr16:31104742|31104803:31104633:-	ENSG00000255439,ENSG00000167397	VKORC1	A3SS	chr16:31105878:31106276:-@chr16:31104742|31104803:31104633:-	-0.04	1.35	-0.05	24.85	-0.01	0.05	0	0	0
chr16:30288918:30289114:-@chr16:30288707|30288749:30288585:-	ENSG00000183604	RP11-347C12.2	A3SS	chr16:30288918:30289114:-@chr16:30288707|30288749:30288585:-	-0.04	0.14	-0.11	2.91	-0.07	0.41	0	0	0
chr16:1822605:1822647:-@chr16:1822514|1822535:1821891:-	ENSG00000074071	MRPS34	A3SS	chr16:1822605:1822647:-@chr16:1822514|1822535:1821891:-	0	0.05	0.05	0.45	0.05	0.36	0	0	0
chr16:84220507:84220676:-@chr16:84218505|84218595:84218457:-	NA	NA	A3SS	chr16:84220507:84220676:-@chr16:84218505|84218595:84218457:-	-0.22	1.73	-0.28	7.37	-0.06	0.26	0	0	0
chr16:29815319:29815386:+@chr16:29815897|29816135:29816347:+	ENSG00000079616	KIF22	A3SS	chr16:29815319:29815386:+@chr16:29815897|29816135:29816347:+	0.1	1321.52	-0.06	1.65	-0.16	1000000000000	0	0	1
chr16:730115:730684:+@chr16:731063|731209:731350:+	NA	NA	A3SS	chr16:730115:730684:+@chr16:731063|731209:731350:+	0.03	0.21	-0.03	0.18	-0.06	0.23	0	0	0
chr16:22019456:22019728:+@chr16:22086615|22086808:22087020:+	ENSG00000185716	C16orf52	A3SS	chr16:22019456:22019728:+@chr16:22086615|22086808:22087020:+	-0.01	0.05	-0.01	0.05	0	0.04	0	0	0
chr16:29909174:29909305:-@chr16:29908232|29908442:29908143:-	ENSG00000174938	SEZ6L2	A3SS	chr16:29909174:29909305:-@chr16:29908232|29908442:29908143:-	-0.02	0.09	-0.05	0.54	-0.03	0.15	0	0	0
chr16:3030287:3030540:-@chr16:3029913|3029937:3029649:-	ENSG00000127564	PKMYT1	A3SS	chr16:3030287:3030540:-@chr16:3029913|3029937:3029649:-	-0.02	0.08	-0.03	0.16	-0.01	0.06	0	0	0
chr16:28506447:28506877:-@chr16:28504985|28505013:28504816:-	ENSG00000188603	CLN3	A3SS	chr16:28506447:28506877:-@chr16:28504985|28505013:28504816:-	-0.26	1.72	-0.37	7.77	-0.11	0.46	0	0	0
chr16:3187167:3187680:+@chr16:3188355|3188419:3188542:+	ENSG00000085644	ZNF213	A3SS	chr16:3187167:3187680:+@chr16:3188355|3188419:3188542:+	0	0.3	0.16	0.62	0.16	0.74	0	0	0
chr16:29831715:29831831:+@chr16:29841795|29841836:29841995:+	ENSG00000013364	MVP	A3SS	chr16:29831715:29831831:+@chr16:29841795|29841836:29841995:+	0	0.09	0.02	0.11	0.02	0.1	0	0	0
chr16:67979272:67979456:-@chr16:67979123|67979164:67978990:-	ENSG00000124067	SLC12A4	A3SS	chr16:67979272:67979456:-@chr16:67979123|67979164:67978990:-	-0.05	0.29	-0.08	1.8	-0.03	0.1	0	0	0
chr16:838622:838775:+@chr16:838928|838931:839125:+	ENSG00000127586	CHTF18	A3SS	chr16:838622:838775:+@chr16:838928|838931:839125:+	-0.04	0.17	0.03	0.15	0.07	0.35	0	0	0
chr16:68909057:68909193:+@chr16:68912010|68912021:68912183:+	ENSG00000103047	TMCO7	A3SS	chr16:68909057:68909193:+@chr16:68912010|68912021:68912183:+	-0.02	0.14	0	0.04	0.02	0.08	0	0	0
chr16:31193834:31193985:+@chr16:31195179|31195182:31195323:+	ENSG00000089280	FUS	A3SS	chr16:31193834:31193985:+@chr16:31195179|31195182:31195323:+	0.06	0.35	0.02	0.09	-0.04	0.21	0	0	0
chr16:839547:839715:+@chr16:840007|840177:840269:+	ENSG00000127586	CHTF18	A3SS	chr16:839547:839715:+@chr16:840007|840177:840269:+	0.05	0.25	0.11	214.93	0.06	0.35	0	0	0
chr16:89199544:89199670:+@chr16:89211622|89211675:89211809:+	ENSG00000176715	ACSF3	A3SS	chr16:89199544:89199670:+@chr16:89211622|89211675:89211809:+	0.06	1.84	-0.01	0.04	-0.07	851.98	0	0	0
chr16:29474888:29474982:+@chr16:29475463|29475481:29475661:+	ENSG00000213648,ENSG00000260280,ENSG00000198106	SULT1A4,SLX1B-SULT1A4,SNX29P2	A3SS	chr16:29474888:29474982:+@chr16:29475463|29475481:29475661:+	-0.01	0.05	-0.01	0.06	0	0.03	0	0	0
chr16:71929396:71929492:+@chr16:71949505|71949529:71949631:+	ENSG00000261750,ENSG00000182149	IST1	A3SS	chr16:71929396:71929492:+@chr16:71949505|71949529:71949631:+	0.02	0.21	0.02	0.11	0	0	0	0	0
chr16:89484692:89484776:-@chr16:89383483|89383486:89383341:-	ENSG00000167522	ANKRD11	A3SS	chr16:89484692:89484776:-@chr16:89383483|89383486:89383341:-	0.11	0.51	0.04	0.23	-0.07	0.3	0	0	0
chr16:90029771:90029851:+@chr16:90030578|90030629:90030718:+	ENSG00000140995	DEF8	A3SS	chr16:90029771:90029851:+@chr16:90030578|90030629:90030718:+	0.05	0.4	0.16	0.66	0.11	0.47	0	0	0
chr16:30134361:30134630:-@chr16:30133327|30133360:30133145:-	ENSG00000102882	MAPK3	A3SS	chr16:30134361:30134630:-@chr16:30133327|30133360:30133145:-	0.03	0.13	-0.01	0.04	-0.04	1.1	0	0	0
chr16:67265942:67266097:-@chr16:67265722|67265741:67265540:-	ENSG00000135723	FHOD1	A3SS	chr16:67265942:67266097:-@chr16:67265722|67265741:67265540:-	0.08	3.27	0.01	0.06	-0.07	1.04	0	0	0
chr16:68337929:68338135:-@chr16:68336404|68336412:68336284:-	ENSG00000103061	SLC7A6OS	A3SS	chr16:68337929:68338135:-@chr16:68336404|68336412:68336284:-	-0.1	0.55	-0.01	0.16	0.09	0.42	0	0	0
chr16:88723844:88723990:-@chr16:88722712|88722969:88722513:-	ENSG00000167508	MVD	A3SS	chr16:88723844:88723990:-@chr16:88722712|88722969:88722513:-	0.02	0.06	0	0.04	-0.02	0.09	0	0	0
chr16:69167361:69167521:+@chr16:69170582|69170599:69170790:+	ENSG00000141076	CIRH1A	A3SS	chr16:69167361:69167521:+@chr16:69170582|69170599:69170790:+	-0.01	0.03	-0.01	0.03	0	0	0	0	0
chr16:3024001:3024158:-@chr16:3023216|3023446:3023139:-	ENSG00000127564	PKMYT1	A3SS	chr16:3024001:3024158:-@chr16:3023216|3023446:3023139:-	-0.01	0.11	0.03	0.12	0.04	0.17	0	0	0
chr16:15227121:15227280:-@chr16:15226730|15226963:15226578:-	ENSG00000250251	PKD1P6	A3SS	chr16:15227121:15227280:-@chr16:15226730|15226963:15226578:-	-0.11	4.54	-0.09	1.16	0.02	0.11	0	0	0
chr16:2256359:2256410:+@chr16:2256480|2256498:2256660:+	ENSG00000167965	MLST8	A3SS	chr16:2256359:2256410:+@chr16:2256480|2256498:2256660:+	-0.07	0.32	0.07	0.29	0.14	3.27	0	0	0
chr16:4043407:4043511:-@chr16:4042271|4042364:4042147:-	ENSG00000162104	ADCY9	A3SS	chr16:4043407:4043511:-@chr16:4042271|4042364:4042147:-	0	0.06	0.01	0.06	0.01	0.07	0	0	0
chr16:21636252:21636436:+@chr16:21666548|21666551:21668792:+	ENSG00000197006	METTL9	A3SS	chr16:21636252:21636436:+@chr16:21666548|21666551:21668792:+	-0.04	0.17	-0.06	0.52	-0.02	0.1	0	0	0
chr16:2256359:2256410:+@chr16:2256485|2256498:2256660:+	ENSG00000167965	MLST8	A3SS	chr16:2256359:2256410:+@chr16:2256485|2256498:2256660:+	0.01	0.09	0.12	1.35	0.11	1.05	0	0	0
chr16:30771605:30771774:-@chr16:30771045|30771130:30770975:-	ENSG00000196118	C16orf93	A3SS	chr16:30771605:30771774:-@chr16:30771045|30771130:30770975:-	-0.08	1.36	-0.09	1.38	-0.01	0.12	0	0	0
chr16:47495210:47495337:+@chr16:47497793|47497810:47497904:+	ENSG00000102893	PHKB	A3SS	chr16:47495210:47495337:+@chr16:47497793|47497810:47497904:+	-0.12	0.8	0.06	0.29	0.18	2.9	0	0	0
chr16:1779488:1779579:+@chr16:1793333|1793336:1793477:+	ENSG00000138834	MAPK8IP3	A3SS	chr16:1779488:1779579:+@chr16:1793333|1793336:1793477:+	0	0.28	0.04	0.31	0.04	0.28	0	0	0
chr16:67574361:67574404:+@chr16:67574455|67574482:67574607:+	ENSG00000039523	FAM65A	A3SS	chr16:67574361:67574404:+@chr16:67574455|67574482:67574607:+	0.12	0.59	0.07	0.38	-0.05	0.27	0	0	0
chr16:70398920:70399034:+@chr16:70399836|70399988:70400165:+	ENSG00000168872	DDX19A	A3SS	chr16:70398920:70399034:+@chr16:70399836|70399988:70400165:+	0.01	0	0.01	0.04	0	0	0	0	0
chr16:4393208:4393292:-@chr16:4391584|4391673:4391369:-	ENSG00000217930,ENSG00000103426	PAM16,CORO7-PAM16	A3SS	chr16:4393208:4393292:-@chr16:4391584|4391673:4391369:-	-0.22	1.35	-0.07	0.56	0.15	0.67	0	0	0
chr16:2256359:2256410:+@chr16:2256498|2256556:2256660:+	ENSG00000167965	MLST8	A3SS	chr16:2256359:2256410:+@chr16:2256498|2256556:2256660:+	0.13	1	0.06	0.27	-0.07	0.28	0	0	0
chr16:2979614:2980011:+@chr16:2980411|2980414:2980881:+	ENSG00000059122	FLYWCH1	A3SS	chr16:2979614:2980011:+@chr16:2980411|2980414:2980881:+	0.11	0.48	0.09	0.37	-0.02	0.2	0	0	0
chr16:2013150:2013257:-@chr16:2012657|2012910:2012498:-	ENSG00000140988	RPS2	A3SS	chr16:2013150:2013257:-@chr16:2012657|2012910:2012498:-	0	0	0	0	0	0	0	0	0
chr16:3282421:3282547:-@chr16:3274610|3274613:3272325:-	ENSG00000010539	ZNF200	A3SS	chr16:3282421:3282547:-@chr16:3274610|3274613:3272325:-	0.01	0.17	-0.03	0.16	-0.04	0.18	0	0	0
chr16:843144:843274:+@chr16:844040|844054:844201:+	ENSG00000127586	CHTF18	A3SS	chr16:843144:843274:+@chr16:844040|844054:844201:+	0	0.04	0.02	0.06	0.02	0.1	0	0	0
chr16:66586466:66586696:+@chr16:66596975|66597025:66597120:+	ENSG00000217555	CKLF	A3SS	chr16:66586466:66586696:+@chr16:66596975|66597025:66597120:+	0	0	0.01	0	0.01	0	0	0	0
chr16:67473177:67473254:-@chr16:67472998|67473050:67472874:-	ENSG00000159720	ATP6V0D1	A3SS	chr16:67473177:67473254:-@chr16:67472998|67473050:67472874:-	0	0.04	-0.02	0.07	-0.02	0.07	0	0	0
chr16:77225373:77225530:+@chr16:77227334|77227348:77227674:+	ENSG00000103111	MON1B	A3SS	chr16:77225373:77225530:+@chr16:77227334|77227348:77227674:+	0.02	0.11	0	0	-0.02	0.13	0	0	0
chr16:2498856:2498979:+@chr16:2499112|2499283:2499463:+	ENSG00000162063	CCNF	A3SS	chr16:2498856:2498979:+@chr16:2499112|2499283:2499463:+	-0.01	0.08	0	0	0.01	0.05	0	0	0
chr16:1555411:1555602:+@chr16:1556226|1556239:1556330:+	ENSG00000100726	TELO2	A3SS	chr16:1555411:1555602:+@chr16:1556226|1556239:1556330:+	0.02	0.08	0.01	0.06	-0.01	0.04	0	0	0
chr16:23505624:23505699:-@chr16:23504779|23504908:23504681:-	ENSG00000103365	GGA2	A3SS	chr16:23505624:23505699:-@chr16:23504779|23504908:23504681:-	0	0.04	-0.01	0.05	-0.01	0.05	0	0	0
chr16:30107418:30107537:-@chr16:30106656|30106755:30106573:-	ENSG00000090238	YPEL3	A3SS	chr16:30107418:30107537:-@chr16:30106656|30106755:30106573:-	-0.16	3.64	-0.06	0.28	0.1	0.46	0	0	0
chr16:67968700:67968851:-@chr16:67968574|67968597:67968409:-	ENSG00000261884,ENSG00000205220	CTC-479C5.12,PSMB10	A3SS	chr16:67968700:67968851:-@chr16:67968574|67968597:67968409:-	0.01	0	0	0	-0.01	0	0	0	0
chr16:57095530:57095613:+@chr16:57095772|57095774:57095915:+	ENSG00000140853	NLRC5	A3SS	chr16:57095530:57095613:+@chr16:57095772|57095774:57095915:+	-0.15	0.63	0.09	0.41	0.24	0.83	0	0	0
chr16:712220:712331:+@chr16:712673|712679:712844:+	ENSG00000161996	WDR90	A3SS	chr16:712220:712331:+@chr16:712673|712679:712844:+	0.08	0.31	0.02	0.2	-0.06	0.3	0	0	0
chr16:90038988:90039173:+@chr16:90044013|90044086:90044210:+	NA	NA	A3SS	chr16:90038988:90039173:+@chr16:90044013|90044086:90044210:+	-0.22	1.81	0.14	0.56	0.36	24.79	0	0	1
chr16:1821281:1821411:-@chr16:1821172|1821192:1821071:-	ENSG00000103024	NME3	A3SS	chr16:1821281:1821411:-@chr16:1821172|1821192:1821071:-	0.01	0.06	-0.01	0.06	-0.02	0.06	0	0	0
chr16:20814925:20814992:-@chr16:20814833|20814838:20814755:-	ENSG00000196678	ERI2	A3SS	chr16:20814925:20814992:-@chr16:20814833|20814838:20814755:-	-0.04	0.29	0	0.19	0.04	0.27	0	0	0
chr16:85833173:85833358:+@chr16:85834790|85834811:85834884:+	ENSG00000131143	COX4I1	A3SS	chr16:85833173:85833358:+@chr16:85834790|85834811:85834884:+	0	0	0	0	0	0	0	0	0
chr16:2014277:2014366:-@chr16:2012910|2013257:2012737:-	ENSG00000140988	RPS2	A3SS	chr16:2014277:2014366:-@chr16:2012910|2013257:2012737:-	0.01	10.92	0.02	1000000000000	0.01	29.33	0	0	0
chr16:20817767:20818139:+@chr16:20818172|20818274:20818413:+	ENSG00000005189	AC004381.6	A3SS	chr16:20817767:20818139:+@chr16:20818172|20818274:20818413:+	0.13	0.49	0.41	141.09	0.28	2.05	0	1	0
chr16:19576173:19576272:+@chr16:19580566|19580746:19580913:+	ENSG00000103544	C16orf62	A3SS	chr16:19576173:19576272:+@chr16:19580566|19580746:19580913:+	0.01	0	0.01	0	0	0	0	0	0
chr16:701644:701747:+@chr16:701824|701827:702039:+	ENSG00000161996	WDR90	A3SS	chr16:701644:701747:+@chr16:701824|701827:702039:+	0.06	0.36	-0.08	0.35	-0.14	0.58	0	0	0
chr16:23543978:23544086:-@chr16:23541218|23541238:23541065:-	ENSG00000103356	EARS2	A3SS	chr16:23543978:23544086:-@chr16:23541218|23541238:23541065:-	-0.02	0.09	-0.05	0.28	-0.03	0.08	0	0	0
chr16:2256359:2256410:+@chr16:2256480|2256556:2256660:+	ENSG00000167965	MLST8	A3SS	chr16:2256359:2256410:+@chr16:2256480|2256556:2256660:+	0.21	2.85	0.11	0.47	-0.1	0.47	0	0	0
chr16:2257194:2257346:+@chr16:2258211|2258451:2258614:+	ENSG00000167965	MLST8	A3SS	chr16:2257194:2257346:+@chr16:2258211|2258451:2258614:+	0.16	28.55	0.3	1000000000000	0.14	3.38	1	1	0
chr16:2256359:2256410:+@chr16:2256485|2256556:2256660:+	ENSG00000167965	MLST8	A3SS	chr16:2256359:2256410:+@chr16:2256485|2256556:2256660:+	0.22	3.81	0.13	0.54	-0.09	0.38	0	0	0
chr16:75589702:75589871:-@chr16:75579852|75579975:75579724:-	ENSG00000205084,ENSG00000259992	TMEM231,RP11-77K12.8	A3SS	chr16:75589702:75589871:-@chr16:75579852|75579975:75579724:-	-0.1	1.01	-0.06	0.33	0.04	0.14	0	0	0
chr16:89789545:89789591:+@chr16:89789668|89789687:89790117:+	ENSG00000158805	ZNF276	A3SS	chr16:89789545:89789591:+@chr16:89789668|89789687:89790117:+	0.14	0.75	0.1	0.46	-0.04	0.22	0	0	0
chr16:28846599:28846720:+@chr16:28846867|28846870:28847079:+	ENSG00000168488	ATXN2L	A3SS	chr16:28846599:28846720:+@chr16:28846867|28846870:28847079:+	0.03	0.11	0.08	1.23	0.05	0.37	0	0	0
chr16:58592377:58592578:-@chr16:58590894|58590897:58590751:-	ENSG00000125107	CNOT1	A3SS	chr16:58592377:58592578:-@chr16:58590894|58590897:58590751:-	-0.02	0.08	-0.01	0.04	0.01	0.04	0	0	0
chr16:67763183:67763387:-@chr16:67762414|67762504:67762293:-	ENSG00000141084	RANBP10	A3SS	chr16:67763183:67763387:-@chr16:67762414|67762504:67762293:-	0.12	1.54	0.01	0.1	-0.11	1.1	0	0	0
chr16:57092884:57092973:+@chr16:57093321|57093379:57093444:+	ENSG00000140853	NLRC5	A3SS	chr16:57092884:57092973:+@chr16:57093321|57093379:57093444:+	0	0.1	0	0.12	0	0.11	0	0	0
chr16:50300452:50300591:+@chr16:50321793|50321823:50322261:+	ENSG00000121281	ADCY7	A3SS	chr16:50300452:50300591:+@chr16:50321793|50321823:50322261:+	-0.1	0.84	-0.06	0.25	0.04	0.14	0	0	0
chr16:685281:685340:-@chr16:684956|685063:684889:-	ENSG00000130731	C16orf13	A3SS	chr16:685281:685340:-@chr16:684956|685063:684889:-	0.16	1.66	0.58	13.82	0.42	2.11	0	0	0
chr16:70016561:70016660:-@chr16:70016397|70016448:70016253:-	ENSG00000226232,ENSG00000196696	RP11-419C5.2,PDXDC2P	A3SS	chr16:70016561:70016660:-@chr16:70016397|70016448:70016253:-	-0.04	0.18	-0.01	0.1	0.03	0.12	0	0	0
chr16:70076254:70076319:-@chr16:70072888|70073003:70072808:-	ENSG00000226232,ENSG00000196696,ENSG00000255185	RP11-419C5.2,PDXDC2P,RP11-106J23.2	A3SS	chr16:70076254:70076319:-@chr16:70072888|70073003:70072808:-	-0.4	3.14	-0.39	3.63	0.01	0.48	0	0	0
chr16:90021577:90021674:+@chr16:90023881|90023919:90024068:+	ENSG00000140995	DEF8	A3SS	chr16:90021577:90021674:+@chr16:90023881|90023919:90024068:+	0.04	0.21	-0.2	428.57	-0.24	1000000000000	0	1	1
chr16:75148424:75148583:-@chr16:75148063|75148132:75147864:-	ENSG00000166816	LDHD	A3SS	chr16:75148424:75148583:-@chr16:75148063|75148132:75147864:-	-0.05	0.35	0	0.3	0.05	0.35	0	0	0
chr16:29465337:29465434:-@chr16:29458243|29458347:29458123:-	ENSG00000254634,ENSG00000261740	RP11-231C14.3,BOLA2B	A3SS	chr16:29465337:29465434:-@chr16:29458243|29458347:29458123:-	0.04	0.14	0.09	2.07	0.05	0.28	0	0	0
chr16:30771605:30771774:-@chr16:30770779|30771045:30770663:-	ENSG00000196118	C16orf93	A3SS	chr16:30771605:30771774:-@chr16:30770779|30771045:30770663:-	0.23	1.87	0.04	0.27	-0.19	0.73	0	0	0
chr16:30569054:30569167:-@chr16:30567428|30567431:30565085:-	ENSG00000169951,ENSG00000260869	ZNF764,AC002310.13	A3SS	chr16:30569054:30569167:-@chr16:30567428|30567431:30565085:-	-0.04	0.25	-0.13	0.81	-0.09	0.44	0	0	0
chr16:30953696:30953857:+@chr16:30958051|30958158:30958269:+	ENSG00000099364	FBXL19	A3SS	chr16:30953696:30953857:+@chr16:30958051|30958158:30958269:+	-0.02	0.08	-0.07	0.81	-0.05	0.27	0	0	0
chr16:20824512:20824624:+@chr16:20826249|20826307:20826375:+	ENSG00000005189	AC004381.6	A3SS	chr16:20824512:20824624:+@chr16:20826249|20826307:20826375:+	0.14	2.12	0.1	0.6	-0.04	0.2	0	0	0
chr16:29994055:29994222:+@chr16:29994372|29994393:29994653:+	ENSG00000149930	TAOK2	A3SS	chr16:29994055:29994222:+@chr16:29994372|29994393:29994653:+	-0.02	0.05	0.01	0.06	0.03	2.95	0	0	0
chr16:66643338:66643433:+@chr16:66643662|66643786:66643906:+	ENSG00000140931	CMTM3	A3SS	chr16:66643338:66643433:+@chr16:66643662|66643786:66643906:+	-0.01	0	0	0	0.01	0	0	0	0
chr16:279278:279449:-@chr16:277335|278401:277241:-	ENSG00000007392	LUC7L	A3SS	chr16:279278:279449:-@chr16:277335|278401:277241:-	0.05	0.19	0.24	242561	0.19	35.49	0	1	1
chr16:86588775:86588841:-@chr16:86588354|86588357:86588251:-	ENSG00000103248	MTHFSD	A3SS	chr16:86588775:86588841:-@chr16:86588354|86588357:86588251:-	-0.38	26.25	-0.28	5.07	0.1	0.47	1	0	0
chr16:3282833:3282921:-@chr16:3282544|3282547:3282421:-	ENSG00000010539	ZNF200	A3SS	chr16:3282833:3282921:-@chr16:3282544|3282547:3282421:-	0.07	1.73	-0.07	0.48	-0.14	1.11866e+06	0	0	1
chr16:30214233:30214327:+@chr16:30214808|30214826:30215006:+	ENSG00000261052,ENSG00000213599	SULT1A3,SLX1A-SULT1A3	A3SS	chr16:30214233:30214327:+@chr16:30214808|30214826:30215006:+	-0.01	0.06	-0.01	0.06	0	0	0	0	0
chr16:67862570:67862746:-@chr16:67862481|67862508:67862377:-	ENSG00000102901	CENPT	A3SS	chr16:67862570:67862746:-@chr16:67862481|67862508:67862377:-	0	0.04	0.05	0.47	0.05	0.24	0	0	0
chr16:29923136:29923188:-@chr16:29922494|29922878:29922299:-	ENSG00000174943	KCTD13	A3SS	chr16:29923136:29923188:-@chr16:29922494|29922878:29922299:-	-0.22	1.7	-0.17	0.93	0.05	0.29	0	0	0
chr16:30510395:30510555:+@chr16:30510659|30510694:30510810:+	ENSG00000005844	ITGAL	A3SS	chr16:30510395:30510555:+@chr16:30510659|30510694:30510810:+	-0.03	6.74	-0.02	1.27	0.01	0	0	0	0
chr16:28222687:28223190:-@chr16:28220376|28220443:28220308:-	ENSG00000169180	XPO6	A3SS	chr16:28222687:28223190:-@chr16:28220376|28220443:28220308:-	-0.04	0.16	-0.08	2.86	-0.04	0.25	0	0	0
chr16:15724189:15724361:-@chr16:15719654|15719657:15719229:-	ENSG00000166783	KIAA0430	A3SS	chr16:15724189:15724361:-@chr16:15719654|15719657:15719229:-	0.05	0.27	0.03	0.22	-0.02	0.2	0	0	0
chr16:56533690:56533819:-@chr16:56532480|56532608:56532349:-	ENSG00000125124	BBS2	A3SS	chr16:56533690:56533819:-@chr16:56532480|56532608:56532349:-	0.1	10015.8	0.02	0.16	-0.08	4.67	0	0	0
chr16:84217303:84217384:-@chr16:84217113|84217137:84217016:-	ENSG00000103168	TAF1C	A3SS	chr16:84217303:84217384:-@chr16:84217113|84217137:84217016:-	-0.04	0.17	-0.03	0.14	0.01	0.11	0	0	0
chr16:1451569:1451702:-@chr16:1449510|1449558:1449375:-	ENSG00000059145	UNKL	A3SS	chr16:1451569:1451702:-@chr16:1449510|1449558:1449375:-	-0.02	0.09	0.11	0.9	0.13	5.61	0	0	0
chr16:11650367:11650591:-@chr16:11647545|11647604:11647389:-	ENSG00000189067	LITAF	A3SS	chr16:11650367:11650591:-@chr16:11647545|11647604:11647389:-	0	0	0	0	0	0	0	0	0
chr16:57088944:57089006:+@chr16:57089345|57089348:57089431:+	ENSG00000140853	NLRC5	A3SS	chr16:57088944:57089006:+@chr16:57089345|57089348:57089431:+	-0.27	1.38	-0.02	0.47	0.25	1.25	0	0	0
chr16:3440423:3440517:-@chr16:3440133|3440183:3440010:-	ENSG00000140987	ZNF434	A3SS	chr16:3440423:3440517:-@chr16:3440133|3440183:3440010:-	-0.06	0.26	0.06	0.33	0.12	0.53	0	0	0
chr16:67866358:67866448:-@chr16:67866218|67866253:67866131:-	ENSG00000102901	CENPT	A3SS	chr16:67866358:67866448:-@chr16:67866218|67866253:67866131:-	0.1	0.64	-0.02	0.11	-0.12	1.79	0	0	0
chr16:24816335:24816472:+@chr16:24816926|24816995:24817054:+	ENSG00000090905	TNRC6A	A3SS	chr16:24816335:24816472:+@chr16:24816926|24816995:24817054:+	0.08	0.47	-0.16	0.76	-0.24	1.38	0	0	0
chr16:28846599:28846720:+@chr16:28846870|28846876:28847079:+	ENSG00000168488	ATXN2L	A3SS	chr16:28846599:28846720:+@chr16:28846870|28846876:28847079:+	-0.03	0.15	0.02	0.07	0.05	1.89	0	0	0
chr16:28845664:28845736:+@chr16:28845827|28845844:28846014:+	ENSG00000168488	ATXN2L	A3SS	chr16:28845664:28845736:+@chr16:28845827|28845844:28846014:+	-0.02	0.06	-0.05	1.39	-0.03	0.18	0	0	0
chr16:68289185:68289283:+@chr16:68289669|68289794:68289893:+	ENSG00000103066	PLA2G15	A3SS	chr16:68289185:68289283:+@chr16:68289669|68289794:68289893:+	0.01	0.2	0.04	0.24	0.03	0.17	0	0	0
chr16:89627348:89627471:+@chr16:89627635|89628004:89628159:+	ENSG00000167526	RPL13	A3SS	chr16:89627348:89627471:+@chr16:89627635|89628004:89628159:+	0.02	0.09	0.12	1000000000000	0.1	1000000000000	0	1	0
chr16:28846599:28846720:+@chr16:28846867|28846876:28847079:+	ENSG00000168488	ATXN2L	A3SS	chr16:28846599:28846720:+@chr16:28846867|28846876:28847079:+	-0.09	0.41	0.08	0.52	0.17	47.32	0	0	1
chr16:3725325:3725398:-@chr16:3724495|3724598:3724340:-	ENSG00000126602	TRAP1	A3SS	chr16:3725325:3725398:-@chr16:3724495|3724598:3724340:-	0	0	0	0	0	0	0	0	0
chr16:419931:420225:-@chr16:419211|419220:418501:-	ENSG00000086504	MRPL28	A3SS	chr16:419931:420225:-@chr16:419211|419220:418501:-	0	0	0	0	0	0	0	0	0
chr16:67270869:67271017:-@chr16:67270628|67270636:67270460:-	ENSG00000135723	FHOD1	A3SS	chr16:67270869:67271017:-@chr16:67270628|67270636:67270460:-	0	0.03	0.01	0.05	0.01	0.04	0	0	0
chr16:29874136:29874578:-@chr16:29873956|29874041:29873907:-	ENSG00000103502	CDIPT	A3SS	chr16:29874136:29874578:-@chr16:29873956|29874041:29873907:-	0.08	65.89	0.08	1.46119e+06	0	0	0	0	0
chr16:68591901:68592027:+@chr16:68592278|68592376:68592471:+	ENSG00000184939	ZFP90	A3SS	chr16:68591901:68592027:+@chr16:68592278|68592376:68592471:+	0.04	0.16	0.08	0.51	0.04	0.16	0	0	0
chr16:70732540:70732714:-@chr16:70731076|70731160:70731042:-	ENSG00000103043	VAC14	A3SS	chr16:70732540:70732714:-@chr16:70731076|70731160:70731042:-	-0.13	1.72	-0.12	1.62	0.01	0.16	0	0	0
chr16:28124225:28124371:-@chr16:28123263|28123327:28123138:-	ENSG00000169180	XPO6	A3SS	chr16:28124225:28124371:-@chr16:28123263|28123327:28123138:-	-0.01	0.04	-0.02	0.12	-0.01	0.05	0	0	0
chr16:89960136:89960266:+@chr16:89961446|89961491:89961545:+	ENSG00000141002	TCF25	A3SS	chr16:89960136:89960266:+@chr16:89961446|89961491:89961545:+	0.02	0.15	0.02	0.13	0	0.09	0	0	0
chr16:30093805:30093855:+@chr16:30094067|30094715:30094888:+	ENSG00000149923	PPP4C	A3SS	chr16:30093805:30093855:+@chr16:30094067|30094715:30094888:+	-0.02	0.09	0.01	0.04	0.03	7.24	0	0	0
chr16:67575770:67577167:+@chr16:67577251|67577254:67577372:+	ENSG00000039523	FAM65A	A3SS	chr16:67575770:67577167:+@chr16:67577251|67577254:67577372:+	0.07	0.21	0	0.22	-0.07	0.39	0	0	0
chr16:734234:734439:-@chr16:733909|734155:733861:-	ENSG00000161999	JMJD8	A3SS	chr16:734234:734439:-@chr16:733909|734155:733861:-	-0.33	164.42	-0.19	2.08	0.14	0.8	1	0	0
chr16:71957191:71957283:+@chr16:71958672|71958676:71958720:+	ENSG00000182149	IST1	A3SS	chr16:71957191:71957283:+@chr16:71958672|71958676:71958720:+	-0.04	0.28	0.16	1.73	0.2	3.15	0	0	0
chr16:58589688:58589812:-@chr16:58589333|58589441:58589155:-	ENSG00000125107	CNOT1	A3SS	chr16:58589688:58589812:-@chr16:58589333|58589441:58589155:-	0.01	0	0.01	0	0	0	0	0	0
chr16:88923506:88923591:+@chr16:88925027|88925050:88925199:+	ENSG00000167515	TRAPPC2L	A3SS	chr16:88923506:88923591:+@chr16:88925027|88925050:88925199:+	-0.01	0.04	0.01	0.03	0.02	0.05	0	0	0
chr16:89761701:89761753:+@chr16:89762003|89762137:89762772:+	ENSG00000185324	CDK10	A3SS	chr16:89761701:89761753:+@chr16:89762003|89762137:89762772:+	0	0.06	-0.07	2.84	-0.07	2.83	0	0	0
chr16:87799398:87799598:-@chr16:87795642|87795756:87795555:-	ENSG00000104731	KLHDC4	A3SS	chr16:87799398:87799598:-@chr16:87795642|87795756:87795555:-	0.07	0.27	-0.05	0.32	-0.12	0.69	0	0	0
chr16:28506662:28506896:-@chr16:28504985|28505013:28504816:-	ENSG00000188603	CLN3	A3SS	chr16:28506662:28506896:-@chr16:28504985|28505013:28504816:-	-0.44	8.47	-0.44	11.42	0	0.25	0	0	0
chr16:67572327:67572453:+@chr16:67572563|67572575:67572727:+	ENSG00000039523	FAM65A	A3SS	chr16:67572327:67572453:+@chr16:67572563|67572575:67572727:+	-0.34	14.81	-0.4	360.79	-0.06	0.36	0	1	0
chr16:88876478:88876556:-@chr16:88876114|88876248:88875877:-	ENSG00000198931	APRT	A3SS	chr16:88876478:88876556:-@chr16:88876114|88876248:88875877:-	0.02	0.08	-0.01	0.05	-0.03	0.19	0	0	0
chr16:89619387:89619543:+@chr16:89620147|89620202:89620368:+	ENSG00000197912	SPG7	A3SS	chr16:89619387:89619543:+@chr16:89620147|89620202:89620368:+	0.01	0.06	0.01	0.03	0	0.04	0	0	0
chr16:3184631:3184883:-@chr16:3182946|3183195:3182851:-	ENSG00000263072	RP11-473M20.14	A3SS	chr16:3184631:3184883:-@chr16:3182946|3183195:3182851:-	-0.02	0.18	-0.03	0.22	-0.01	0.17	0	0	0
chr16:88066715:88066851:+@chr16:88068929|88068938:88069000:+	ENSG00000172530	BANP	A3SS	chr16:88066715:88066851:+@chr16:88068929|88068938:88069000:+	-0.07	0.3	-0.15	0.64	-0.08	0.38	0	0	0
chr16:18444445:18444628:-@chr16:18443973|18444010:18443790:-	ENSG00000205746	RP11-1212A22.1	A3SS	chr16:18444445:18444628:-@chr16:18443973|18444010:18443790:-	0.09	1.64541e+11	0	0.07	-0.09	474.48	0	0	0
chr16:30012250:30012361:+@chr16:30012533|30012735:30012851:+	ENSG00000169592	INO80E	A3SS	chr16:30012250:30012361:+@chr16:30012533|30012735:30012851:+	0.07	4.1	0.03	0.17	-0.04	0.32	0	0	0
chr16:765173:765393:+@chr16:765584|765876:765984:+	ENSG00000103260	METRN	A3SS	chr16:765173:765393:+@chr16:765584|765876:765984:+	-0.06	0.25	-0.09	0.36	-0.03	0.25	0	0	0
chr16:28621252:28621512:-@chr16:28620180|28620211:28620029:-	ENSG00000196502	SULT1A1	A3SS	chr16:28621252:28621512:-@chr16:28620180|28620211:28620029:-	0	0.03	-0.01	0.03	-0.01	0.03	0	0	0
chr16:3073848:3073969:-@chr16:3073362|3073413:3073234:-	ENSG00000103145	HCFC1R1	A3SS	chr16:3073848:3073969:-@chr16:3073362|3073413:3073234:-	0.09	0.6	0.12	1.47	0.03	0.16	0	0	0
chr16:838256:838383:-@chr16:837645|837744:837556:-	ENSG00000007376	RPUSD1	A3SS	chr16:838256:838383:-@chr16:837645|837744:837556:-	-0.19	1.26	-0.02	0.27	0.17	0.84	0	0	0
chr16:2155866:2156025:-@chr16:2155475|2155708:2155323:-	ENSG00000008710	PKD1	A3SS	chr16:2155866:2156025:-@chr16:2155475|2155708:2155323:-	-0.07	18.61	-0.06	1.91	0.01	0.06	0	0	0
chr16:30106424:30106467:-@chr16:30106218|30106251:30106110:-	ENSG00000090238	YPEL3	A3SS	chr16:30106424:30106467:-@chr16:30106218|30106251:30106110:-	-0.27	2.38	-0.16	0.71	0.11	0.49	0	0	0
chr16:3074032:3074366:+@chr16:3075709|3075713:3075824:+	ENSG00000131652	THOC6	A3SS	chr16:3074032:3074366:+@chr16:3075709|3075713:3075824:+	0	0.05	0.03	0.31	0.03	0.3	0	0	0
chr16:69711106:69711238:+@chr16:69718790|69718793:69718873:+	ENSG00000102908	NFAT5	A3SS	chr16:69711106:69711238:+@chr16:69718790|69718793:69718873:+	0.18	0.74	0.23	1.05	0.05	0.36	0	0	0
chr16:57474684:57474895:-@chr16:57473207|57473246:57473094:-	ENSG00000005194	CIAPIN1	A3SS	chr16:57474684:57474895:-@chr16:57473207|57473246:57473094:-	-0.08	1.37	-0.03	0.13	0.05	0.21	0	0	0
chr16:67700717:67700975:+@chr16:67701130|67701199:67701428:+	NA	NA	A3SS	chr16:67700717:67700975:+@chr16:67701130|67701199:67701428:+	-0.01	0.31	-0.03	0.35	-0.02	0.33	0	0	0
chr16:67261016:67261127:+@chr16:67261517|67261739:67261834:+	ENSG00000168701	TMEM208	A3SS	chr16:67261016:67261127:+@chr16:67261517|67261739:67261834:+	-0.01	0	-0.01	0	0	0	0	0	0
chr16:31885079:31885290:+@chr16:31886473|31886524:31886623:+	ENSG00000185947	ZNF267	A3SS	chr16:31885079:31885290:+@chr16:31886473|31886524:31886623:+	-0.22	2.63	-0.35	374.88	-0.13	0.86	0	1	0
chr16:89760581:89760640:+@chr16:89760977|89761073:89761196:+	ENSG00000185324	CDK10	A3SS	chr16:89760581:89760640:+@chr16:89760977|89761073:89761196:+	0.13	1.24	-0.06	0.24	-0.19	7.08	0	0	0
chr16:114697:114827:-@chr16:113798|113920:113585:-	ENSG00000007384	RHBDF1	A3SS	chr16:114697:114827:-@chr16:113798|113920:113585:-	0	0.13	-0.03	0.14	-0.03	0.12	0	0	0
chr16:720892:721000:+@chr16:721083|721115:721203:+	ENSG00000140983	RHOT2	A3SS	chr16:720892:721000:+@chr16:721083|721115:721203:+	0.04	0.15	0.02	0.1	-0.02	0.1	0	0	0
chr16:2826994:2827128:-@chr16:2825557|2825626:2825452:-	ENSG00000103363	TCEB2	A3SS	chr16:2826994:2827128:-@chr16:2825557|2825626:2825452:-	0	0	-0.01	0	-0.01	0	0	0	0
chr16:2167490:2167673:-@chr16:2167017|2167054:2166834:-	ENSG00000008710	PKD1	A3SS	chr16:2167490:2167673:-@chr16:2167017|2167054:2166834:-	0.1	9.57	0.01	0.11	-0.09	2.46	0	0	0
chr16:90094044:90094130:+@chr16:90097584|90097707:90097904:+	ENSG00000141013	GAS8	A3SS	chr16:90094044:90094130:+@chr16:90097584|90097707:90097904:+	0.11	0.6	0	0.12	-0.11	0.62	0	0	0
chr16:57789257:57789406:+@chr16:57789702|57789753:57789829:+	ENSG00000140854	KATNB1	A3SS	chr16:57789257:57789406:+@chr16:57789702|57789753:57789829:+	-0.07	0.32	-0.06	0.27	0.01	0.11	0	0	0
chr16:69166499:69166592:+@chr16:69167361|69167415:69167521:+	ENSG00000141076	CIRH1A	A3SS	chr16:69166499:69166592:+@chr16:69167361|69167415:69167521:+	-0.16	0.76	-0.04	0.35	0.12	0.48	0	0	0
chr16:89776994:89777418:-@chr16:89776314|89776317:89776185:-	ENSG00000075399	VPS9D1	A3SS	chr16:89776994:89777418:-@chr16:89776314|89776317:89776185:-	-0.17	0.71	-0.25	1.84	-0.08	0.37	0	0	0
chr16:90094044:90094130:+@chr16:90097598|90097707:90097904:+	ENSG00000141013	GAS8	A3SS	chr16:90094044:90094130:+@chr16:90097598|90097707:90097904:+	0.2	9.59	0.02	0.14	-0.18	3.56	0	0	0
chr16:18800303:18800440:-@chr16:18799427|18799464:18799385:-	ENSG00000134419,ENSG00000260342	RPS15A,RP11-1035H13.3	A3SS	chr16:18800303:18800440:-@chr16:18799427|18799464:18799385:-	0	0	0	0	0	0	0	0	0
chr16:19580746:19580913:+@chr16:19584441|19584446:19584563:+	ENSG00000103544	C16orf62	A3SS	chr16:19580746:19580913:+@chr16:19584441|19584446:19584563:+	-0.04	1.08	-0.05	15.29	-0.01	0.06	0	0	0
chr16:57481254:57481369:-@chr16:57474895|57474922:57474684:-	ENSG00000005194	CIAPIN1	A3SS	chr16:57481254:57481369:-@chr16:57474895|57474922:57474684:-	0.01	0.06	0	0.05	-0.01	0.06	0	0	0
chr16:28550117:28550495:-@chr16:28549476|28549530:28549327:-	ENSG00000176046	NUPR1	A3SS	chr16:28550117:28550495:-@chr16:28549476|28549530:28549327:-	-0.03	0.2	-0.06	22.96	-0.03	1.23	0	0	0
chr16:70298861:70299005:-@chr16:70296387|70296427:70296249:-	ENSG00000090861	AARS	A3SS	chr16:70298861:70299005:-@chr16:70296387|70296427:70296249:-	-0.01	0.05	-0.02	1.59	-0.01	0	0	0	0
chr16:31505187:31505257:-@chr16:31505102|31505108:31504924:-	ENSG00000140688	C16orf58	A3SS	chr16:31505187:31505257:-@chr16:31505102|31505108:31504924:-	0.01	0.06	0.02	0.07	0.01	0.05	0	0	0
chr16:2126492:2126586:+@chr16:2129033|2129036:2129197:+	ENSG00000103197	TSC2	A3SS	chr16:2126492:2126586:+@chr16:2129033|2129036:2129197:+	0.1	0.5	0.1	0.51	0	0.16	0	0	0
chr16:447192:447313:+@chr16:448208|448990:449123:+	ENSG00000103202	NME4	A3SS	chr16:447192:447313:+@chr16:448208|448990:449123:+	-0.01	0.04	-0.02	1.44	-0.01	0.08	0	0	0
chr16:68289185:68289283:+@chr16:68289609|68289669:68289893:+	ENSG00000103066	PLA2G15	A3SS	chr16:68289185:68289283:+@chr16:68289609|68289669:68289893:+	0	0	0	0.03	0	0	0	0	0
chr16:68386151:68386312:+@chr16:68387298|68387395:68387469:+	ENSG00000132600	PRMT7	A3SS	chr16:68386151:68386312:+@chr16:68387298|68387395:68387469:+	0.02	0.09	-0.02	0.09	-0.04	0.14	0	0	0
chr16:88925027:88925197:+@chr16:88925753|88925981:88926158:+	ENSG00000167515	TRAPPC2L	A3SS	chr16:88925027:88925197:+@chr16:88925753|88925981:88926158:+	0.05	0.2	0.12	1.02	0.07	0.3	0	0	0
chr16:50355893:50355949:-@chr16:50354685|50354688:50354574:-	ENSG00000166164	BRD7	A3SS	chr16:50355893:50355949:-@chr16:50354685|50354688:50354574:-	0.1	0.42	0.2	3.91	0.1	0.4	0	0	0
chr16:629069:629180:+@chr16:630183|630858:630972:+	ENSG00000007541	PIGQ	A3SS	chr16:629069:629180:+@chr16:630183|630858:630972:+	-0.31	9.45	-0.1	0.5	0.21	1.12	0	0	0
chr16:47005808:47005867:-@chr16:47005484|47005571:47005261:-	ENSG00000069345	DNAJA2	A3SS	chr16:47005808:47005867:-@chr16:47005484|47005571:47005261:-	-0.01	0.05	-0.02	0.09	-0.01	0	0	0	0
chr16:50776673:50776752:+@chr16:50783460|50783487:50784113:+	ENSG00000083799	CYLD	A3SS	chr16:50776673:50776752:+@chr16:50783460|50783487:50784113:+	-0.02	0.06	-0.02	0.06	0	0.04	0	0	0
chr16:23676947:23677049:+@chr16:23678338|23678368:23685068:+	NA	NA	A3SS	chr16:23676947:23677049:+@chr16:23678338|23678368:23685068:+	0.02	0.1	0	0.03	-0.02	0.44	0	0	0
chr16:53337632:53338537:+@chr16:53340146|53340149:53340309:+	ENSG00000177200	CHD9	A3SS	chr16:53337632:53338537:+@chr16:53340146|53340149:53340309:+	0	0.18	0.15	3.6	0.15	1.35	0	0	0
chr16:22538887:22538986:+@chr16:22539064|22539099:22539294:+	ENSG00000243716	61E3.4	A3SS	chr16:22538887:22538986:+@chr16:22539064|22539099:22539294:+	0.03	0.15	-0.04	0.26	-0.07	2.54	0	0	0
chr16:67213944:67214569:-@chr16:67213857|67213861:67213718:-	ENSG00000196123	KIAA0895L	A3SS	chr16:67213944:67214569:-@chr16:67213857|67213861:67213718:-	-0.05	0.16	-0.14	0.65	-0.09	0.29	0	0	0
chr16:11991697:11991738:-@chr16:11990639|11990642:11990415:-	ENSG00000103342	GSPT1	A3SS	chr16:11991697:11991738:-@chr16:11990639|11990642:11990415:-	-0.02	0.12	0	0.09	0.02	0.11	0	0	0
chr16:30996519:30996618:+@chr16:30996781|30996974:30997145:+	ENSG00000099377	HSD3B7	A3SS	chr16:30996519:30996618:+@chr16:30996781|30996974:30997145:+	-0.28	3.41	-0.24	1.31	0.04	0.2	0	0	0
chr16:50117848:50117938:+@chr16:50118019|50118045:50118202:+	ENSG00000155393	HEATR3	A3SS	chr16:50117848:50117938:+@chr16:50118019|50118045:50118202:+	-0.04	0.16	-0.04	0.21	0	0.05	0	0	0
chr16:3024001:3024158:-@chr16:3023216|3023254:3023139:-	ENSG00000127564	PKMYT1	A3SS	chr16:3024001:3024158:-@chr16:3023216|3023254:3023139:-	0.01	0.1	-0.02	0.09	-0.03	0.12	0	0	0
chr16:4393208:4393292:-@chr16:4391505|4391584:4391369:-	ENSG00000217930,ENSG00000103426	PAM16,CORO7-PAM16	A3SS	chr16:4393208:4393292:-@chr16:4391505|4391584:4391369:-	0.02	0.08	0	0.06	-0.02	0.08	0	0	0
chr16:67261016:67261127:+@chr16:67261517|67261622:67261834:+	ENSG00000168701	TMEM208	A3SS	chr16:67261016:67261127:+@chr16:67261517|67261622:67261834:+	0.12	1.01	-0.34	5.22	-0.46	2.44	0	0	0
chr16:74372637:74372792:-@chr16:74372476|74372558:74372343:-	ENSG00000214331	RP11-252A24.2	A3SS	chr16:74372637:74372792:-@chr16:74372476|74372558:74372343:-	0.07	0.44	0.06	0.54	-0.01	0.1	0	0	0
chr16:29973351:29973453:+@chr16:29974428|29974431:29974629:+	ENSG00000149932	TMEM219	A3SS	chr16:29973351:29973453:+@chr16:29974428|29974431:29974629:+	-0.06	0.73	-0.08	7.16	-0.02	0.08	0	0	0
chr16:3024001:3024158:-@chr16:3023254|3023446:3023139:-	ENSG00000127564	PKMYT1	A3SS	chr16:3024001:3024158:-@chr16:3023254|3023446:3023139:-	0	0.06	0.04	0.7	0.04	2.26	0	0	0
chr16:3162563:3162683:+@chr16:3163350|3163418:3163488:+	ENSG00000122386	ZNF205	A3SS	chr16:3162563:3162683:+@chr16:3163350|3163418:3163488:+	-0.05	0.46	0.05	0.49	0.1	0.44	0	0	0
chr16:67257729:67257830:-@chr16:67244225|67244251:67243951:-	ENSG00000125122	LRRC29	A3SS	chr16:67257729:67257830:-@chr16:67244225|67244251:67243951:-	-0.19	0.9	-0.02	0.4	0.17	0.62	0	0	0
chr16:720675:720773:+@chr16:720889|720892:721000:+	ENSG00000140983	RHOT2	A3SS	chr16:720675:720773:+@chr16:720889|720892:721000:+	-0.08	0.71	-0.06	0.23	0.02	0.1	0	0	0
chr16:15728614:15728788:-@chr16:15727691|15727700:15727474:-	ENSG00000166783	KIAA0430	A3SS	chr16:15728614:15728788:-@chr16:15727691|15727700:15727474:-	0.02	0.07	0.01	0.05	-0.01	0.04	0	0	0
chr16:28842283:28842393:+@chr16:28843508|28843526:28843720:+	ENSG00000168488	ATXN2L	A3SS	chr16:28842283:28842393:+@chr16:28843508|28843526:28843720:+	-0.04	0.55	-0.06	1674.37	-0.02	0.17	0	0	0
chr16:2257036:2257111:+@chr16:2257194|2257198:2257346:+	ENSG00000167965	MLST8	A3SS	chr16:2257036:2257111:+@chr16:2257194|2257198:2257346:+	0.09	1.5	0.16	1000000000000	0.07	2.94	0	1	0
chr16:4867599:4867698:-@chr16:4864630|4864648:4864538:-	ENSG00000140632	GLYR1	A3SS	chr16:4867599:4867698:-@chr16:4864630|4864648:4864538:-	-0.14	17.17	-0.05	0.26	0.09	0.48	0	0	0
chr16:67201023:67201125:+@chr16:67201364|67201378:67201502:+	ENSG00000102878	HSF4	A3SS	chr16:67201023:67201125:+@chr16:67201364|67201378:67201502:+	0.04	0.26	0.37	11.69	0.33	4.7	0	0	0
chr16:730115:730684:+@chr16:731152|731209:731350:+	NA	NA	A3SS	chr16:730115:730684:+@chr16:731152|731209:731350:+	0.01	0.04	-0.03	0.25	-0.04	1.74	0	0	0
chr16:89627065:89627120:+@chr16:89627348|89627635:89627776:+	ENSG00000167526	RPL13	A3SS	chr16:89627065:89627120:+@chr16:89627348|89627635:89627776:+	0.06	1000000000000	0.08	1000000000000	0.02	1.06	0	0	0
chr16:710058:710161:+@chr16:710552|710612:710714:+	ENSG00000161996	WDR90	A3SS	chr16:710058:710161:+@chr16:710552|710612:710714:+	0.07	0.25	0.25	17.02	0.18	1.85	0	0	0
chr16:1464616:1464705:-@chr16:1464010|1464056:1463847:-	ENSG00000059145	UNKL	A3SS	chr16:1464616:1464705:-@chr16:1464010|1464056:1463847:-	-0.08	0.38	-0.09	0.48	-0.01	0.51	0	0	0
chr16:67862570:67862746:-@chr16:67862462|67862481:67862377:-	ENSG00000102901	CENPT	A3SS	chr16:67862570:67862746:-@chr16:67862462|67862481:67862377:-	-0.09	0.38	0.03	0.14	0.12	1.92	0	0	0
chr16:90060176:90060301:+@chr16:90061101|90061167:90063028:+	ENSG00000223959	AFG3L1P	A3SS	chr16:90060176:90060301:+@chr16:90061101|90061167:90063028:+	-0.09	0.4	-0.19	2.39	-0.1	0.47	0	0	0
chr16:8736320:8736422:+@chr16:8738386|8738414:8738582:+	ENSG00000067365	METTL22	A3SS	chr16:8736320:8736422:+@chr16:8738386|8738414:8738582:+	-0.15	0.63	-0.23	2.58	-0.08	0.31	0	0	0
chr16:446725:447079:+@chr16:448208|448990:449123:+	ENSG00000103202	NME4	A3SS	chr16:446725:447079:+@chr16:448208|448990:449123:+	0.09	0.42	-0.07	0.32	-0.16	1.35	0	0	0
chr16:28847254:28847443:+@chr16:28848069|28848072:28848558:+	ENSG00000168488	ATXN2L	A3SS	chr16:28847254:28847443:+@chr16:28848069|28848072:28848558:+	0.06	0.28	0.05	0.22	-0.01	0.13	0	0	0
chr16:29107452:29107582:+@chr16:29108453|29108514:29108637:+	ENSG00000103472	RRN3P2	A3SS	chr16:29107452:29107582:+@chr16:29108453|29108514:29108637:+	0.02	0.09	0	0.07	-0.02	0.12	0	0	0
chr16:31308835:31308975:+@chr16:31309063|31309066:31309275:+	ENSG00000169896	ITGAM	A3SS	chr16:31308835:31308975:+@chr16:31309063|31309066:31309275:+	-0.01	0.21	0.02	0.21	0.03	0.13	0	0	0
chr16:12875042:12875260:-@chr16:12758877|12758972:12757344:-	ENSG00000103381	CPPED1	A3SS	chr16:12875042:12875260:-@chr16:12758877|12758972:12757344:-	0.13	4.41	0.14	7.92	0.01	0.04	0	0	0
chr16:85834811:85834884:+@chr16:85838543|85838547:85838710:+	ENSG00000131143	COX4I1	A3SS	chr16:85834811:85834884:+@chr16:85838543|85838547:85838710:+	-0.01	0	-0.01	0.57	0	0	0	0	0
chr16:67866358:67866448:-@chr16:67866218|67866257:67866131:-	ENSG00000102901	CENPT	A3SS	chr16:67866358:67866448:-@chr16:67866218|67866257:67866131:-	0.08	0.33	-0.05	0.2	-0.13	0.88	0	0	0
chr16:67265942:67266097:-@chr16:67265741|67265803:67265540:-	ENSG00000135723	FHOD1	A3SS	chr16:67265942:67266097:-@chr16:67265741|67265803:67265540:-	0.23	1.61	0.44	43.26	0.21	1.11	0	1	0
chr16:89627065:89627120:+@chr16:89627348|89627362:89627471:+	ENSG00000167526	RPL13	A3SS	chr16:89627065:89627120:+@chr16:89627348|89627362:89627471:+	-0.01	0.09	-0.03	22.27	-0.02	0.12	0	0	0
chr16:90038988:90039173:+@chr16:90044013|90044047:90044210:+	NA	NA	A3SS	chr16:90038988:90039173:+@chr16:90044013|90044047:90044210:+	0	0.12	0.13	0.88	0.13	1.19	0	0	0
chr16:28847254:28847443:+@chr16:28848049|28848069:28848558:+	ENSG00000168488	ATXN2L	A3SS	chr16:28847254:28847443:+@chr16:28848049|28848069:28848558:+	-0.08	0.43	-0.04	0.23	0.04	0.15	0	0	0
chr16:67203182:67203251:+@chr16:67203534|67203539:67203844:+	ENSG00000102878	HSF4	A3SS	chr16:67203182:67203251:+@chr16:67203534|67203539:67203844:+	-0.04	0.32	-0.01	0.27	0.03	0.35	0	0	0
chr16:2256032:2256215:+@chr16:2256359|2256362:2256410:+	ENSG00000167965	MLST8	A3SS	chr16:2256032:2256215:+@chr16:2256359|2256362:2256410:+	0.04	0.15	-0.01	0.13	-0.05	0.17	0	0	0
chr16:3706639:3706754:+@chr16:3706965|3707000:3707112:+	ENSG00000213918	DNASE1	A3SS	chr16:3706639:3706754:+@chr16:3706965|3707000:3707112:+	0.31	11.97	-0.16	3.34	-0.47	2.21736e+10	0	0	1
chr16:28841936:28842111:+@chr16:28842283|28842306:28842393:+	ENSG00000168488	ATXN2L	A3SS	chr16:28841936:28842111:+@chr16:28842283|28842306:28842393:+	-0.03	0.12	0	0.05	0.03	0.1	0	0	0
chr16:56659585:56659791:+@chr16:56660378|56660792:56661024:+	ENSG00000169715	MT1E	A3SS	chr16:56659585:56659791:+@chr16:56660378|56660792:56661024:+	-0.02	0.49	0	0	0.02	0.48	0	0	0
chr16:67866131:67866218:-@chr16:67866011|67866039:67865915:-	ENSG00000102901	CENPT	A3SS	chr16:67866131:67866218:-@chr16:67866011|67866039:67865915:-	0.04	0.17	0.02	0.09	-0.02	0.09	0	0	0
chr16:70176137:70176292:+@chr16:70176374|70176456:70176589:+	ENSG00000090857	PDPR	A3SS	chr16:70176137:70176292:+@chr16:70176374|70176456:70176589:+	0.06	0.3	-0.04	0.17	-0.1	1.92	0	0	0
chr16:90038988:90039173:+@chr16:90044047|90044086:90044210:+	NA	NA	A3SS	chr16:90038988:90039173:+@chr16:90044047|90044086:90044210:+	-0.25	5.72	0	0.25	0.25	7.59	0	0	0
chr16:2255178:2255513:+@chr16:2256032|2256062:2256215:+	ENSG00000167965	MLST8	A3SS	chr16:2255178:2255513:+@chr16:2256032|2256062:2256215:+	-0.15	1.27	-0.13	0.88	0.02	0.22	0	0	0
chr16:70531124:70531290:-@chr16:70530282|70530334:70530169:-	ENSG00000103051	COG4	A3SS	chr16:70531124:70531290:-@chr16:70530282|70530334:70530169:-	0.04	0.15	0.05	0.77	0.01	0.05	0	0	0
chr16:2093568:2093727:-@chr16:2090239|2090242:2090134:-	ENSG00000065057	NTHL1	A3SS	chr16:2093568:2093727:-@chr16:2090239|2090242:2090134:-	0.04	0.14	0.07	0.43	0.03	0.13	0	0	0
chr16:15068833:15069077:+@chr16:15091610|15091614:15091683:+	ENSG00000179889	PDXDC1	A3SS	chr16:15068833:15069077:+@chr16:15091610|15091614:15091683:+	0	0	-0.03	0.39	-0.03	0.59	0	0	0
chr16:29848043:29848279:+@chr16:29851499|29851508:29851780:+	ENSG00000013364	MVP	A3SS	chr16:29848043:29848279:+@chr16:29851499|29851508:29851780:+	0	0	0	0	0	0	0	0	0
chr16:31160394:31160556:-@chr16:31159996|31160033:31159716:-	ENSG00000178226	PRSS36	A3SS	chr16:31160394:31160556:-@chr16:31159996|31160033:31159716:-	-0.17	3.02	-0.3	2507.85	-0.13	0.82	0	1	0
chr16:67201378:67201502:+@chr16:67201623|67201727:67201850:+	ENSG00000102878	HSF4	A3SS	chr16:67201378:67201502:+@chr16:67201623|67201727:67201850:+	-0.06	0.26	-0.17	3.2	-0.11	0.97	0	0	0
chr16:87799398:87799598:-@chr16:87795642|87795646:87795555:-	ENSG00000104731	KLHDC4	A3SS	chr16:87799398:87799598:-@chr16:87795642|87795646:87795555:-	-0.05	0.25	0.02	0.06	0.07	1.01	0	0	0
chr16:4733844:4733933:+@chr16:4736260|4738797:4740975:+	ENSG00000102858	MGRN1	A3SS	chr16:4733844:4733933:+@chr16:4736260|4738797:4740975:+	-0.01	0.03	-0.03	8.27	-0.02	1.39	0	0	0
chr16:675432:675509:+@chr16:675899|675956:676121:+	ENSG00000197562	RAB40C	A3SS	chr16:675432:675509:+@chr16:675899|675956:676121:+	0.01	0.07	-0.01	0.09	-0.02	0.09	0	0	0
chr16:70512454:70512553:+@chr16:70512700|70513083:70513306:+	ENSG00000157353	FUK	A3SS	chr16:70512454:70512553:+@chr16:70512700|70513083:70513306:+	-0.01	0.18	-0.1	1.07	-0.09	0.66	0	0	0
chr16:11935764:11935857:-@chr16:11935674|11935677:11935552:-	ENSG00000171490	RSL1D1	A3SS	chr16:11935764:11935857:-@chr16:11935674|11935677:11935552:-	-0.01	0.04	0.01	0.05	0.02	0.15	0	0	0
chr16:2087539:2087601:+@chr16:2087827|2087860:2089027:+	ENSG00000065054	SLC9A3R2	A3SS	chr16:2087539:2087601:+@chr16:2087827|2087860:2089027:+	0.06	0.38	0.19	1.35	0.13	0.67	0	0	0
chr16:28847254:28847806:+@chr16:28848049|28848069:28848558:+	ENSG00000168488	ATXN2L	A3SS	chr16:28847254:28847806:+@chr16:28848049|28848069:28848558:+	-0.29	1586.94	-0.08	0.53	0.21	5.73	1	0	0
chr16:28986096:28986421:+@chr16:28986505|28986509:28986713:+	ENSG00000169682	SPNS1	A3SS	chr16:28986096:28986421:+@chr16:28986505|28986509:28986713:+	-0.34	8.02	-0.23	1.3	0.11	0.42	0	0	0
chr16:30767503:30767593:+@chr16:30767676|30767688:30767841:+	ENSG00000156873	PHKG2	A3SS	chr16:30767503:30767593:+@chr16:30767676|30767688:30767841:+	-0.03	0.11	0.04	0.16	0.07	0.57	0	0	0
chr16:2570363:2570542:+@chr16:2570770|2570985:2571124:+	ENSG00000259784,ENSG00000162066	ATP6C,AMDHD2	A3SS	chr16:2570363:2570542:+@chr16:2570770|2570985:2571124:+	0.04	0.51	0.12	0.64	0.08	0.37	0	0	0
chr16:730115:730684:+@chr16:731063|731152:731350:+	NA	NA	A3SS	chr16:730115:730684:+@chr16:731063|731152:731350:+	0	0	0.04	4.52	0.04	6.77	0	0	0
chr16:87799398:87799598:-@chr16:87795646|87795756:87795555:-	ENSG00000104731	KLHDC4	A3SS	chr16:87799398:87799598:-@chr16:87795646|87795756:87795555:-	0.03	0.17	-0.04	0.51	-0.07	21.3	0	0	0
chr16:2012737:2012910:-@chr16:2012271|2012657:2012062:-	ENSG00000140988	RPS2	A3SS	chr16:2012737:2012910:-@chr16:2012271|2012657:2012062:-	0.01	16.49	0.04	1000000000000	0.03	1000000000000	0	0	0
chr16:30545518:30546194:-@chr16:30544469|30544472:30541688:-	ENSG00000169955	ZNF747	A3SS	chr16:30545518:30546194:-@chr16:30544469|30544472:30541688:-	0.01	0.16	-0.21	30.34	-0.22	51.15	0	1	1
chr16:66551039:66551118:-@chr16:66547714|66547765:66547634:-	ENSG00000166548,ENSG00000260851	TK2,RP11-403P17.5	A3SS	chr16:66551039:66551118:-@chr16:66547714|66547765:66547634:-	0.03	0.15	0	0.06	-0.03	0.12	0	0	0
chr16:2273567:2273771:+@chr16:2278293|2278373:2278524:+	ENSG00000167967	E4F1	A3SS	chr16:2273567:2273771:+@chr16:2278293|2278373:2278524:+	0.05	0.56	0.07	3.47	0.02	0.1	0	0	0
chr16:30483983:30484219:+@chr16:30485286|30485517:30485619:+	ENSG00000005844	ITGAL	A3SS	chr16:30483983:30484219:+@chr16:30485286|30485517:30485619:+	-0.01	0.03	0.01	0.05	0.02	2.98	0	0	0
chr16:66783100:66783216:-@chr16:66776457|66776571:66776341:-	ENSG00000135720	DYNC1LI2	A3SS	chr16:66783100:66783216:-@chr16:66776457|66776571:66776341:-	0.01	0.04	0	0.03	-0.01	0.07	0	0	0
chr16:56969147:56969224:+@chr16:56969313|56969316:56969387:+	ENSG00000051108	HERPUD1	A3SS	chr16:56969147:56969224:+@chr16:56969313|56969316:56969387:+	0.01	0.13	0.09	1.67	0.08	1.28	0	0	0
chr16:8719353:8719655:+@chr16:8722587|8722757:8722967:+	ENSG00000067365	METTL22	A3SS	chr16:8719353:8719655:+@chr16:8722587|8722757:8722967:+	-0.01	0.07	-0.04	0.26	-0.03	0.14	0	0	0
chr16:720123:720175:+@chr16:720249|720266:720357:+	ENSG00000140983	RHOT2	A3SS	chr16:720123:720175:+@chr16:720249|720266:720357:+	-0.21	10.73	-0.04	0.18	0.17	2.44	0	0	0
chr16:55866916:55867075:-@chr16:55862883|55862886:55862679:-	ENSG00000198848	CES1	A3SS	chr16:55866916:55867075:-@chr16:55862883|55862886:55862679:-	0.01	0.06	-0.03	0.19	-0.04	0.21	0	0	0
chr16:30515496:30515585:+@chr16:30516565|30516568:30516621:+	ENSG00000005844	ITGAL	A3SS	chr16:30515496:30515585:+@chr16:30516565|30516568:30516621:+	-0.14	0.84	-0.05	0.25	0.09	0.46	0	0	0
chr16:50308042:50308109:+@chr16:50321793|50321823:50322261:+	ENSG00000121281	ADCY7	A3SS	chr16:50308042:50308109:+@chr16:50321793|50321823:50322261:+	-0.14	5.53	-0.07	0.33	0.07	0.63	0	0	0
chr16:81040339:81040502:-@chr16:81031956|81032078:81031890:-	ENSG00000103121	CMC2	A3SS	chr16:81040339:81040502:-@chr16:81031956|81032078:81031890:-	-0.02	0.05	0	0.04	0.02	0.07	0	0	0
chr16:69404386:69404532:-@chr16:69402385|69402498:69402279:-	ENSG00000132604	TERF2	A3SS	chr16:69404386:69404532:-@chr16:69402385|69402498:69402279:-	0.02	0.13	-0.01	0.04	-0.03	0.25	0	0	0
chr16:3019342:3019841:+@chr16:3021158|3021275:3021379:+	ENSG00000162073	PAQR4	A3SS	chr16:3019342:3019841:+@chr16:3021158|3021275:3021379:+	-0.02	0.11	-0.04	0.17	-0.02	0.09	0	0	0
chr16:30596728:30597092:-@chr16:30596571|30596597:30596443:-	ENSG00000197162	ZNF785	A3SS	chr16:30596728:30597092:-@chr16:30596571|30596597:30596443:-	-0.07	0.43	-0.04	0.22	0.03	0.15	0	0	0
chr16:15694285:15694410:-@chr16:15692881|15692974:15692711:-	ENSG00000166783	KIAA0430	A3SS	chr16:15694285:15694410:-@chr16:15692881|15692974:15692711:-	0	0.04	0	0.06	0	0.05	0	0	0
chr16:16427504:16427741:+@chr16:16429718|16429909:16429994:+	ENSG00000183889	PKD1P1	A3SS	chr16:16427504:16427741:+@chr16:16429718|16429909:16429994:+	0.07	0.26	0.03	0.15	-0.04	0.17	0	0	0
chr16:21169912:21170067:+@chr16:21172299|21172406:21172599:+	ENSG00000011638	TMEM159	A3SS	chr16:21169912:21170067:+@chr16:21172299|21172406:21172599:+	-0.25	19.06	-0.07	0.31	0.18	3.8	0	0	0
chr16:87742871:87743273:-@chr16:87742072|87742154:87741956:-	ENSG00000104731	KLHDC4	A3SS	chr16:87742871:87743273:-@chr16:87742072|87742154:87741956:-	-0.02	0.09	-0.04	0.17	-0.02	0.08	0	0	0
chr16:66597025:66597120:+@chr16:66599789|66599986:66600190:+	ENSG00000217555,ENSG00000254788	CKLF,CKLF-CMTM1	A3SS	chr16:66597025:66597120:+@chr16:66599789|66599986:66600190:+	0	0	0	0	0	0	0	0	0
chr16:31160784:31160819:-@chr16:31160556|31160663:31160394:-	ENSG00000178226	PRSS36	A3SS	chr16:31160784:31160819:-@chr16:31160556|31160663:31160394:-	0.14	1.64	0.04	0.16	-0.1	0.46	0	0	0
chr16:31045334:31045435:+@chr16:31045525|31045547:31045646:+	ENSG00000103496	STX4	A3SS	chr16:31045334:31045435:+@chr16:31045525|31045547:31045646:+	0.07	8.5	0.04	0.42	-0.03	0.14	0	0	0
chr16:58718621:58718674:-@chr16:58717987|58718082:58717859:-	ENSG00000103042	SLC38A7	A3SS	chr16:58718621:58718674:-@chr16:58717987|58718082:58717859:-	0.32	1.81	0.45	17.8	0.13	0.51	0	0	0
chr16:66864750:66864879:-@chr16:66861980|66862045:66861883:-	ENSG00000159593	NAE1	A3SS	chr16:66864750:66864879:-@chr16:66861980|66862045:66861883:-	0.04	0.12	0.09	0.72	0.05	0.2	0	0	0
chr16:1543352:1543606:+@chr16:1544247|1544282:1544617:+	ENSG00000100726	TELO2	A3SS	chr16:1543352:1543606:+@chr16:1544247|1544282:1544617:+	0.1	2.8	0.16	2643.12	0.06	0.34	0	1	0
chr16:50788230:50788335:+@chr16:50810081|50810090:50810188:+	ENSG00000083799	CYLD	A3SS	chr16:50788230:50788335:+@chr16:50810081|50810090:50810188:+	-0.01	0.03	-0.01	0.03	0	0	0	0	0
chr16:30772866:30773565:-@chr16:30772550|30772656:30772519:-	ENSG00000196118	C16orf93	A3SS	chr16:30772866:30773565:-@chr16:30772550|30772656:30772519:-	0.41	5659.08	0.04	0.35	-0.37	4.34	1	0	0
chr16:67261016:67261127:+@chr16:67261622|67261739:67261834:+	ENSG00000168701	TMEM208	A3SS	chr16:67261016:67261127:+@chr16:67261622|67261739:67261834:+	-0.01	0.15	0	0	0.01	0.37	0	0	0
chr16:110214:110277:-@chr16:109824|110096:109730:-	ENSG00000007384	RHBDF1	A3SS	chr16:110214:110277:-@chr16:109824|110096:109730:-	0.02	0.14	0.22	1.17	0.2	0.84	0	0	0
chr16:90045218:90045286:+@chr16:90045710|90046650:90046744:+	ENSG00000223959	AFG3L1P	A3SS	chr16:90045218:90045286:+@chr16:90045710|90046650:90046744:+	0.07	0.52	-0.09	0.37	-0.16	0.62	0	0	0
chr16:15718626:15718784:-@chr16:15716980|15716983:15716791:-	ENSG00000166783	KIAA0430	A3SS	chr16:15718626:15718784:-@chr16:15716980|15716983:15716791:-	0	0.18	0.08	0.37	0.08	0.33	0	0	0
chr16:15718626:15718784:-@chr16:15716953|15716983:15716791:-	ENSG00000166783	KIAA0430	A3SS	chr16:15718626:15718784:-@chr16:15716953|15716983:15716791:-	-0.07	0.4	-0.06	0.32	0.01	0.25	0	0	0
chr16:16411753:16411936:+@chr16:16412371|16412408:16412591:+	ENSG00000183889,ENSG00000244257	PKD1P1	A3SS	chr16:16411753:16411936:+@chr16:16412371|16412408:16412591:+	0.1	1000000000000	0.01	0.07	-0.09	124457	0	0	0
chr16:19533026:19533450:-@chr16:19528507|19528511:19528336:-	ENSG00000006007	GDE1	A3SS	chr16:19533026:19533450:-@chr16:19528507|19528511:19528336:-	0.03	0.14	0.01	0.07	-0.02	0.08	0	0	0
chr16:28890863:28891242:-@chr16:28890425|28890428:28890278:-	NA	NA	A3SS	chr16:28890863:28891242:-@chr16:28890425|28890428:28890278:-	0.16	0.89	0.23	1.79	0.07	0.35	0	0	0
chr16:29503096:29503195:-@chr16:29502983|29503018:29502788:-	ENSG00000169203,ENSG00000254634	61E3.4,RP11-231C14.3	A3SS	chr16:29503096:29503195:-@chr16:29502983|29503018:29502788:-	-0.01	0.09	-0.06	0.5	-0.05	0.34	0	0	0
chr16:309482:309598:+@chr16:309968|309995:310159:+	ENSG00000167930,ENSG00000269881	ITFG3	A3SS	chr16:309482:309598:+@chr16:309968|309995:310159:+	-0.02	0.1	0	0.09	0.02	0.09	0	0	0
chr16:84217016:84217113:-@chr16:84216934|84216939:84216850:-	ENSG00000103168	TAF1C	A3SS	chr16:84217016:84217113:-@chr16:84216934|84216939:84216850:-	0.04	0.11	-0.03	0.17	-0.07	0.23	0	0	0
chr16:58550712:58550832:+@chr16:58551924|58551955:58552135:+	ENSG00000103037	SETD6	A3SS	chr16:58550712:58550832:+@chr16:58551924|58551955:58552135:+	-0.04	0.34	-0.17	0.75	-0.13	0.47	0	0	0
[truncated: 28,009 more rows]
