# Supplementary material for: ZFR coordinates crosstalk between RNA decay and transcription in innate immunity
Source: Nat Commun. 2018 Mar 20;9:1145. doi: 10.1038/s41467-018-03326-5 (PMC5861047; doi:10.1038/s41467-018-03326-5)
Supplement: Supplementary file 7 — Supplementary Data 4(XLSX 1637 kb) [file 41467_2018_3326_MOESM7_ESM.xlsx]

## Sheet: Supplementary Data 4 - THP-1 DE
Accession	Symbol	shScr-PMA_vs_shScr p-value	shScr-PMA_vs_shScr adj. p-value	shScr-PMA_vs_shScr log2(fold change)	shZFR-PMA_vs_shScr-PMA p-value	shZFR-PMA_vs_shScr-PMA adj. p-value	shZFR-PMA_vs_shScr-PMA log2(fold change)	shZFR_vs_shScr p-value	shZFR_vs_shScr adj. p-value	shZFR_vs_shScr log2(fold change)	mean RPKM (shScr-PMA)	stddev RPKM (shScr-PMA)	mean RPKM (shScr)	stddev RPKM (shScr)	mean RPKM (shZFR-PMA)	stddev RPKM (shZFR-PMA)	mean RPKM(shZFR)	stddev RPKM(shZFR)
NM_000017	ACADS	7.99e-35	6.07e-34	1.01	6.3e-15	4e-14	-0.6	0.317	0.439	0.1	5.23977	0.04816	2.77271	0.21126	3.58494	0.22618	3.03782	0.21619
NM_000019	ACAT1	3.01e-25	1.78e-24	-0.57	0.0018	0.00435	0.18	0.00218	0.00576	-0.17	11.926	0.55201	18.9106	0.48897	13.9574	0.66235	17.2622	0.81813
NM_000020	ACVRL1	5.58e-05	0.000131	0.38	2.04e-17	1.47e-16	0.7	2.05e-39	4.15e-38	1.13	1.26803	0.08179	1.04013	0.03942	2.12576	0.02049	2.34692	0.17395
NM_000021	PSEN1	5.54e-30	3.75e-29	0.48	1.03e-05	3.32e-05	-0.18	0.152	0.244	-0.06	8.14166	0.14028	6.25708	0.2012	7.42517	0.08209	6.14693	0.17416
NM_000022	ADA	0.0305	0.0504	0.19	6.94e-22	6.2e-21	0.76	0.0062	0.0148	0.24	3.6621	0.13055	3.42737	0.1375	6.39723	0.2553	4.15219	0.28345
NM_000024	ADRB2	5.58e-05	0.000131	-0.7	0.00041	0.00109	0.64	1.09e-23	1.36e-22	1.26	0.46428	0.02847	0.81037	0.09462	0.74824	0.07047	2.00224	0.12506
NM_000026	ADSL	2.76e-34	2.07e-33	-0.75	0.000321	0.000867	0.2	4.95e-07	2.25e-06	-0.29	15.947	1.02567	28.7947	1.22534	18.9826	0.40168	24.1776	1.08918
NM_000027	AGA	2.11e-23	1.19e-22	-0.61	0.000101	0.000292	-0.3	1.89e-26	2.61e-25	-0.63	5.14802	0.26029	8.44125	0.11255	4.31956	0.22938	5.60752	0.16287
NM_000028	AGL	0.056	0.088	-0.1	0.000716	0.00184	-0.21	0.4	0.525	-0.05	2.15225	0.01898	2.47726	0.07716	1.9285	0.09046	2.45865	0.0872
NM_000029	AGT	0.000116	0.000263	0.18	3.23e-09	1.44e-08	0.26	7.18e-11	4.52e-10	0.3	34.4476	1.024	32.5471	1.52573	42.6541	1.67464	41.2448	1.41698
NM_000031	ALAD	0.194	0.265	0.08	3.31e-10	1.59e-09	-0.4	0.0887	0.155	-0.09	5.92443	0.39644	5.99233	0.30627	4.63971	0.02307	5.76623	0.12851
NM_000033	ABCD1	1.76e-91	3.32e-90	1.16	9.8e-10	4.55e-09	-0.35	9.71e-12	6.44e-11	0.37	7.6249	0.33687	3.66439	0.10005	6.18988	0.19373	4.87216	0.13828
NM_000034	ALDOA	4.84e-35	3.7e-34	0.4	0.00483	0.0109	0.1	4.57e-51	1.21e-49	0.49	159.455	1.24435	129.533	3.06202	176.249	5.02479	186.04	2.99276
NM_000041	APOE	0	0	6.67	0	0	-2.3	6.62e-24	8.3e-23	1.17	153.153	1.6941	1.5997	0.14515	32.0486	2.20934	3.7122	0.17971
NM_000043	FAS	0.0472	0.0752	0.47	0.104	0.173	-0.42	0.311	0.432	-0.25	0.26061	0.03535	0.20065	0.01154	0.19991	0.03359	0.17284	0.01942
NM_000044	AR	1.44e-07	4.11e-07	-0.36	0.629	0.733	0.03	0.0369	0.0725	0.13	2.56844	0.09245	3.51953	0.22797	2.71687	0.11827	3.93976	0.12608
NM_000046	ARSB	9.76e-60	1.23e-58	0.75	2.36e-20	1.97e-19	-0.44	2.99e-09	1.66e-08	-0.29	7.57902	0.12825	4.83321	0.16214	5.76484	0.16862	4.05995	0.11027
NM_000050	ASS1	1.2e-95	2.36e-94	-0.85	1.16e-141	1.08e-139	-1.12	5.87e-130	4.45e-128	-1.01	57.0787	1.44033	110.017	1.41363	27.1565	1.10615	56.1681	1.42559
NM_000051	ATM	0.0017	0.00341	0.12	0.273	0.385	0.04	0.0181	0.0387	0.1	5.23301	0.03668	5.14157	0.10806	5.57029	0.17168	5.65477	0.17092
NM_000052	ATP7A	4.1e-126	1.13e-124	1.95	3.59e-20	2.97e-19	-0.66	5.37e-24	6.75e-23	0.9	1.47391	0.05848	0.40731	0.01624	0.9647	0.02905	0.78102	0.01968
NM_000053	ATP7B	0.489	0.578	0.14	0.000136	0.000387	-0.71	0.155	0.247	-0.28	0.20887	0.02598	0.20258	0.05005	0.13142	0.00398	0.17069	0.00921
NM_000059	BRCA2	0.162	0.227	-0.08	8.3e-100	4.73e-98	1.05	0.366	0.491	0.05	1.8457	0.07926	2.0832	0.02878	3.95363	0.08225	2.21068	0.10408
NM_000062	SERPING1	0.283	0.368	0.25	7.78e-18	5.73e-17	1.54	4.44e-13	3.21e-12	1.28	0.36288	0.05127	0.3249	0.04057	1.10139	0.09514	0.82304	0.03429
NM_000064	C3	0	0	2.78	6.56e-238	1.45e-235	1.49	0	0	3.39	17.4104	0.84369	2.71187	0.08027	50.7396	1.22286	29.1848	1.13302
NM_000067	CA2	1.23e-52	1.37e-51	-0.64	2.87e-08	1.19e-07	0.21	2.01e-100	1.14e-98	-0.85	137.807	4.67882	230.647	7.23408	164.683	1.96016	131.531	3.36525
NM_000070	CAPN3	0.00112	0.00229	-0.32	0.000877	0.00222	-0.33	0.00064	0.00188	-0.36	1.58886	0.03306	2.13469	0.28195	1.31038	0.11447	1.69751	0.15365
NM_000071	CBS	3.57e-129	1.02e-127	-1.16	0.000121	0.000346	0.2	3.59e-17	3.29e-16	-0.37	8.0592	0.14387	19.3176	0.87969	9.6088	0.47761	15.3675	0.145
NM_000075	CDK4	1.2e-36	9.56e-36	-0.62	5.26e-30	6.43e-29	0.59	0.393	0.518	0.04	25.919	0.59803	42.762	1.64699	40.3837	1.91693	45.0584	0.95895
NM_000076	CDKN1C	1.24e-21	6.63e-21	1.4	6.03e-30	7.36e-29	-1.79	0.00197	0.00526	-0.59	1.38291	0.1209	0.55758	0.02348	0.40842	0.02955	0.37668	0.03431
NM_000080	CHRNE	0.621	0.699	-0.11	0.183	0.277	0.3	0.000806	0.00233	0.63	0.26766	0.02073	0.30859	0.02676	0.34198	0.04727	0.49409	0.04304
NM_000081	LYST	0	0	-1.36	6.06e-91	3.05e-89	0.7	2.65e-05	9.72e-05	-0.14	13.4386	0.09462	36.8237	0.73871	22.523	0.5934	34.2569	0.38685
NM_000094	COL7A1	3.53e-66	4.83e-65	1.81	8.47e-22	7.52e-21	-0.89	0.205	0.311	-0.16	1.02917	0.10432	0.31321	0.03059	0.57297	0.02468	0.28635	0.02985
NM_000097	CPOX	2.97e-15	1.27e-14	-0.86	0.00067	0.00172	0.41	0.0035	0.00884	0.28	0.9508	0.06272	1.84488	0.11472	1.30884	0.10438	2.29002	0.17897
NM_000098	CPT2	5.78e-45	5.55e-44	0.75	3.29e-16	2.24e-15	-0.37	4.3e-13	3.11e-12	0.38	12.0982	0.2527	7.67594	0.43952	9.6868	0.17824	10.2372	0.06301
NM_000100	CSTB	0	0	1.83	1.05e-12	5.92e-12	-0.33	0.00617	0.0147	-0.14	102.552	1.61342	30.8021	0.74807	84.2998	3.48491	28.7297	0.44065
NM_000101	CYBA	1.3e-194	5.9e-193	1	3.89e-15	2.5e-14	-0.33	0.0725	0.13	0.07	408.984	5.36039	218.497	4.51858	335.707	13.9854	234.611	5.95076
NM_000104	CYP1B1	0	0	2.76	9.55e-07	3.44e-06	0.27	6.55e-06	2.61e-05	0.28	15.9021	0.65321	2.50387	0.09093	19.7533	1.06271	3.1135	0.13443
NM_000107	DDB2	0.62	0.698	0.04	2.71e-16	1.85e-15	0.66	1.69e-21	1.93e-20	0.71	2.59365	0.04351	2.69583	0.05558	4.23106	0.11342	4.53005	0.10078
NM_000108	DLD	0.00489	0.00921	-0.15	0.407	0.53	0.04	0.699	0.787	-0.02	8.1529	0.3716	9.66642	0.12128	8.68308	0.12335	9.79903	0.24393
NM_000110	DPYD	5.69e-96	1.13e-94	0.88	0.00642	0.0141	-0.1	0.241	0.355	0.05	15.0566	0.21116	8.76623	0.13116	14.5198	0.1394	9.33853	0.24473
NM_000112	SLC26A2	7.04e-05	0.000163	-0.25	0.000148	0.000417	-0.26	1.67e-21	1.9e-20	-0.67	1.27685	0.03808	1.62532	0.01192	1.09992	0.04155	1.04157	0.0791
NM_000113	TOR1A	3.68e-23	2.06e-22	0.61	0.0427	0.079	0.11	1.65e-06	7.09e-06	0.29	9.29427	0.40855	6.49773	0.23519	10.3906	0.10459	8.17093	0.31874
NM_000116	TAZ	0.00212	0.00418	0.23	0.158	0.245	-0.12	0.202	0.307	0.1	3.9005	0.10078	3.56391	0.08544	3.69674	0.29489	3.92847	0.29367
NM_000118	ENG	0	0	2.15	1.01e-95	5.32e-94	-1.08	1.92e-05	7.21e-05	0.24	22.0131	1.32641	5.29777	0.23552	10.7538	0.29913	6.3969	0.21302
NM_000121	EPOR	0.449	0.541	-0.1	9.9e-14	5.89e-13	0.92	7.48e-05	0.000257	0.5	0.77159	0.01819	0.88784	0.06616	1.51963	0.11759	1.28723	0.1084
NM_000122	ERCC3	0.873	0.906	0.01	0.693	0.782	-0.02	0.175	0.273	0.07	5.94632	0.13326	6.32479	0.16924	6.05378	0.08041	6.82649	0.19091
NM_000123	ERCC5	0.173	0.24	0.07	9.58e-09	4.11e-08	-0.33	0.00453	0.0111	-0.13	6.54618	0.17658	6.67727	0.22817	5.36256	0.25172	6.24125	0.16494
NM_000124	ERCC6	0.00391	0.00747	0.24	7.71e-54	1.84e-52	-1.46	6.66e-27	9.37e-26	-0.99	1.17011	0.08067	1.06063	0.05072	0.43705	0.02166	0.54481	0.04837
NM_000126	ETFA	9.66e-09	2.98e-08	-0.27	0.00829	0.0179	0.12	0.000657	0.00193	-0.18	32.6861	1.15571	42.2008	0.84655	36.707	1.02128	38.2458	2.28295
NM_000127	EXT1	0.39	0.482	0.13	0.72	0.802	0.05	0.906	0.939	0.02	0.48969	0.02463	0.47964	0.04885	0.52637	0.04162	0.49761	0.00381
NM_000129	F13A1	3.59e-81	5.99e-80	-1.73	0.000337	0.000906	-0.48	0.000256	0.000805	-0.27	0.7235	0.06756	2.58364	0.04283	0.53531	0.04367	2.20046	0.14222
NM_000132	F8	1.14e-12	4.3e-12	0.93	0.755	0.829	-0.03	8.49e-05	0.000289	0.52	0.39574	0.01237	0.22217	0.02716	0.39995	0.01273	0.32799	0.01068
NM_000136	FANCC	8.59e-11	2.98e-10	-0.56	3.8e-07	1.42e-06	0.46	0.18	0.28	-0.11	0.91832	0.03302	1.44726	0.05594	1.30608	0.04639	1.37493	0.09537
NM_000137	FAH	0.348	0.437	-0.06	7.96e-05	0.000233	0.25	0.216	0.325	-0.07	11.9671	0.92933	13.3879	0.58191	14.754	0.16378	13.1066	0.36341
NM_000138	FBN1	0.00749	0.0137	-0.37	0.00243	0.00576	0.39	3.57e-06	1.47e-05	0.62	0.17269	0.01048	0.23987	0.03288	0.23381	0.00805	0.37857	0.05566
NM_000143	FH	1.9e-13	7.48e-13	-0.38	2.23e-07	8.49e-07	0.26	0.28	0.398	-0.05	17.0096	0.60875	23.7046	0.45294	21.0473	0.70508	23.4722	0.77967
NM_000146	FTL	0	0	1.94	0.000263	0.000718	-0.15	1.65e-26	2.29e-25	0.37	3890.99	69.0741	1084.79	11.1511	3632.74	126.446	1438.45	13.9172
NM_000147	FUCA1	0	0	3.39	2.3e-97	1.25e-95	-1.21	5.88e-10	3.47e-09	0.73	14.1168	0.14598	1.43466	0.18564	6.30635	0.28985	2.44671	0.14586
NM_000152	GAA	3.84e-97	7.69e-96	1.27	1.18e-101	6.91e-100	-1.02	0.222	0.332	0.16	21.3731	0.76474	9.50599	0.9571	10.9154	0.49156	10.9034	1.21296
NM_000153	GALC	4.13e-198	1.89e-196	1.62	6.86e-14	4.11e-13	-0.36	8.08e-09	4.34e-08	0.34	10.0188	0.33351	3.48286	0.09271	8.04442	0.13549	4.53315	0.2016
NM_000154	GALK1	0.861	0.897	-0.01	3.64e-09	1.62e-08	0.43	0.571	0.683	0.04	6.77319	0.41264	7.32054	0.41122	9.46071	0.40373	7.74564	0.41048
NM_000155	GALT	0.122	0.177	0.11	0.0313	0.0598	0.15	0.0729	0.131	0.15	8.56264	0.3732	8.46806	0.59027	9.80362	0.49093	9.64324	1.02869
NM_000158	GBE1	3.68e-14	1.49e-13	-0.37	4.08e-19	3.2e-18	-0.51	0.00926	0.0213	-0.13	6.68855	0.14824	9.2876	0.05857	4.87095	0.22471	8.71564	0.24665
NM_000159	GCDH	0.702	0.769	0.04	0.0157	0.032	0.22	0.179	0.278	0.13	2.6047	0.12198	2.7197	0.23321	3.12894	0.08069	3.04974	0.2061
NM_000161	GCH1	0.0238	0.0401	0.36	0.366	0.487	0.14	0.329	0.452	-0.18	0.49862	0.01318	0.41469	0.03	0.56854	0.03622	0.3766	0.05359
NM_000164	GIPR	2e-05	4.89e-05	-1.34	3.13e-07	1.18e-06	1.52	3.77e-09	2.08e-08	1.11	0.11916	0.03472	0.32905	0.06078	0.36673	0.03195	0.7361	0.02131
NM_000169	GLA	1.58e-161	5.71e-160	1.36	2.84e-83	1.23e-81	-0.88	9.37e-10	5.43e-09	-0.38	38.0983	0.57818	15.8619	0.49042	21.455	0.63333	12.5428	0.59222
NM_000173	GP1BA	0.557	0.642	-0.19	0.548	0.663	-0.21	0.086	0.151	0.51	0.1196	0.01998	0.14729	0.02682	0.10652	0.0192	0.2177	0.05652
NM_000178	GSS	0.00013	0.000294	0.2	0.305	0.421	-0.05	0.706	0.793	0.02	10.329	0.18348	9.59824	0.14901	10.2958	0.20342	10.004	0.55401
NM_000179	MSH6	1.22e-73	1.85e-72	-0.8	3.06e-23	2.9e-22	0.46	1.14e-09	6.53e-09	-0.25	6.05578	0.05869	11.3174	0.09525	8.6244	0.15076	9.75675	0.16395
NM_000181	GUSB	4.11e-84	7.11e-83	0.83	1.79e-09	8.17e-09	-0.23	2.14e-08	1.11e-07	0.27	21.2907	0.14304	12.8452	0.2107	18.7271	0.27815	15.9273	0.76699
NM_000182	HADHA	1.2e-23	6.8e-23	-0.36	0.00112	0.0028	-0.11	1.82e-15	1.52e-14	-0.31	43.586	0.6802	60.0785	0.29129	41.7309	1.06292	49.7718	1.55571
NM_000187	HGD	0.407	0.499	0.12	4.65e-08	1.89e-07	0.73	0.00166	0.00449	0.42	0.86653	0.07488	0.85146	0.01892	1.49001	0.07313	1.17021	0.09672
NM_000189	HK2	5.44e-41	4.77e-40	1.04	6.92e-08	2.78e-07	0.33	1.56e-32	2.63e-31	0.88	2.13087	0.10512	1.10812	0.09643	2.77444	0.06982	2.09237	0.10354
NM_000190	HMBS	7.9e-19	3.88e-18	-0.69	2e-15	1.31e-14	0.65	0.195	0.298	0.09	3.64342	0.15875	6.30034	0.19424	5.92621	0.28975	6.8832	0.22513
NM_000191	HMGCL	1.85e-43	1.72e-42	0.97	2.46e-09	1.11e-08	-0.44	5.72e-07	2.57e-06	0.34	9.88322	0.65594	5.41263	0.01115	7.4991	0.44737	7.04054	0.39815
NM_000194	HPRT1	2.04e-05	4.97e-05	-0.4	8.86e-20	7.17e-19	0.73	0.0562	0.105	0.16	4.13441	0.25461	5.82417	0.42318	7.10288	0.23574	6.67985	0.2291
NM_000195	HPS1	9.12e-56	1.07e-54	0.99	1.94e-78	7.73e-77	-0.87	1.17e-10	7.26e-10	-0.45	11.71	0.29238	6.31246	0.53396	6.59932	0.10486	4.73567	0.20453
NM_000199	SGSH	1.86e-286	1.4e-284	5.96	0.0368	0.0691	-0.18	2.9e-15	2.4e-14	2.13	4.32962	0.20978	0.07318	0.01842	3.93528	0.39449	0.34553	0.04275
NM_000201	ICAM1	1.51e-155	5.28e-154	6.06	0.00168	0.00409	-0.17	4.42e-73	1.78e-71	3.91	22.4106	0.27936	0.33817	0.07994	20.5698	1.47385	5.52761	0.29296
NM_000202	IDS	0	0	2.01	1.44e-54	3.5e-53	-0.67	5.72e-06	2.3e-05	-0.29	8.90163	0.18304	2.35494	0.11669	5.77242	0.16053	1.97567	0.0324
NM_000203	IDUA	4.88e-71	7.14e-70	1.65	2.33e-15	1.51e-14	-0.86	0.00754	0.0177	-0.35	4.23747	0.23619	1.4358	0.11258	2.40852	0.35332	1.1506	0.15061
NM_000206	IL2RG	1.82e-26	1.11e-25	1.58	1.33e-08	5.67e-08	-0.85	2.59e-40	5.38e-39	1.8	1.7488	0.06604	0.62331	0.04953	0.9977	0.14779	2.25497	0.07995
NM_000208	INSR	1.02e-06	2.74e-06	-0.26	2.82e-13	1.63e-12	-0.3	0.551	0.666	0.04	5.95305	0.09464	7.64828	0.61939	4.9997	0.04804	8.03199	0.51846
NM_000210	ITGA6	0	0	3.86	4.51e-84	1.97e-82	-0.95	0.00912	0.021	0.3	8.39828	0.25271	0.61827	0.04703	4.47419	0.09356	0.78006	0.08564
NM_000211	ITGB2	0	0	3.2	3.87e-35	5.58e-34	-0.38	3.13e-220	6.47e-218	1.65	563.182	4.4668	65.4896	4.42858	448.521	8.90987	211.537	14.0767
NM_000214	JAG1	5.31e-140	1.68e-138	2.06	9.63e-33	1.29e-31	-1.01	0.203	0.309	-0.15	2.08574	0.02574	0.53339	0.04545	1.06786	0.11493	0.49315	0.04111
NM_000216	KAL1	1.14e-48	1.18e-47	0.84	9.5e-25	9.64e-24	-0.57	5.46e-10	3.23e-09	-0.4	3.16444	0.02461	1.88682	0.09064	2.20763	0.07806	1.4623	0.04246
NM_000218	KCNQ1	3.61e-87	6.51e-86	1.5	0.000383	0.00102	0.23	1.65e-17	1.54e-16	0.71	3.51651	0.09229	1.3286	0.06992	4.26969	0.20082	2.23447	0.08878
NM_000219	KCNE1	1.07e-08	3.3e-08	1.18	1.86e-09	8.45e-09	0.86	1.33e-07	6.38e-07	1.07	0.43898	0.03179	0.20451	0.04065	0.82555	0.07046	0.44782	0.04818
NM_000229	LCAT	0.652	0.726	-0.12	0.259	0.369	-0.34	0.0392	0.0765	-0.51	0.41782	0.09202	0.48676	0.03248	0.33875	0.08079	0.34727	0.07474
NM_000231	SGCG	0.000503	0.00107	0.88	4.04e-08	1.65e-07	-1.87	3.1e-10	1.86e-09	-2.32	0.48214	0.05347	0.27647	0.06071	0.12672	0.05556	0.05005	0.01036
NM_000232	SGCB	0.0157	0.0274	0.28	2.73e-43	5.09e-42	1.21	3.01e-36	5.63e-35	1.19	0.72309	0.01202	0.63772	0.0505	1.735	0.02021	1.49713	0.05692
NM_000234	LIG1	1.08e-14	4.51e-14	-0.35	0.000169	0.000473	-0.18	7.34e-24	9.19e-23	-0.47	8.45203	0.03738	11.5288	0.33528	7.70765	0.24144	8.55382	0.30334
NM_000235	LIPA	0	0	2.88	0	0	-2.96	4.24e-70	1.62e-68	-0.84	87.5918	2.19696	12.7364	0.26628	11.5984	0.16157	7.27586	0.24303
NM_000237	LPL	0	0	2.34	2.15e-13	1.25e-12	-0.46	4.42e-05	0.000157	0.23	21.1298	0.47629	4.46499	0.15261	15.8851	1.6311	5.35449	0.16733
NM_000238	KCNH2	2.05e-32	1.47e-31	-2.09	1.65e-15	1.08e-14	1.64	7.58e-39	1.51e-37	1.36	0.13838	0.02069	0.63033	0.0063	0.45332	0.0582	1.66985	0.14333
NM_000239	LYZ	0	0	3.01	9.56e-100	5.43e-98	0.73	0.232	0.343	0.06	172.716	6.10631	22.9899	0.12889	296.226	2.83669	24.5311	0.87006
NM_000243	MEFV	0.000128	0.00029	0.29	4.79e-25	4.91e-24	0.7	2.27e-52	6.27e-51	0.94	3.18455	0.23365	2.78327	0.15143	5.36568	0.09229	5.46547	0.21485
NM_000249	MLH1	1.25e-21	6.7e-21	-0.45	2.83e-07	1.07e-06	-0.26	2.45e-30	3.89e-29	-0.55	9.67502	0.26084	14.1708	0.42233	8.33489	0.33273	9.91128	0.21549
NM_000250	MPO	2.42e-57	2.92e-56	-3.05	0.818	0.876	0.09	0.479	0.603	-0.07	0.10809	0.031	0.99139	0.02346	0.12065	0.06203	0.96734	0.03003
NM_000251	MSH2	1.63e-46	1.61e-45	-0.89	1.81e-08	7.62e-08	0.36	1.77e-10	1.09e-09	-0.3	4.73168	0.30389	9.37237	0.17521	6.2778	0.14411	7.78987	0.13225
NM_000252	MTM1	4.81e-06	1.24e-05	-0.34	4.85e-16	3.27e-15	-0.55	5.47e-16	4.72e-15	-0.59	3.57275	0.12795	4.82132	0.28573	2.51847	0.02998	3.28512	0.16777
NM_000254	MTR	1.08e-12	4.1e-12	-0.35	3.09e-26	3.31e-25	0.48	0.00218	0.00575	0.14	3.48898	0.08561	4.74882	0.22619	5.01871	0.163	5.35424	0.16355
NM_000255	MUT	0.633	0.71	-0.03	1.33e-08	5.66e-08	-0.44	0.00112	0.00314	-0.23	2.47427	0.00962	2.70588	0.0394	1.88185	0.1038	2.35828	0.16813
NM_000256	MYBPC3	0.00281	0.00547	1.15	0.0796	0.137	0.47	0.00496	0.0121	1.04	0.10011	0.01297	0.04648	0.02036	0.14382	0.01482	0.10337	0.02073
NM_000259	MYO5A	7.75e-127	2.15e-125	1.57	1.54e-52	3.59e-51	-0.93	0.0604	0.111	-0.12	2.88206	0.18464	1.03979	0.0156	1.56682	0.04033	0.98419	0.03309
NM_000260	MYO7A	7.09e-19	3.49e-18	1.82	0.159	0.246	-0.27	0.104	0.177	0.42	0.18568	0.01532	0.05552	0.00304	0.15859	0.02803	0.07758	0.01411
NM_000262	NAGA	4.26e-26	2.58e-25	0.43	9.27e-40	1.54e-38	-0.49	2.98e-10	1.8e-09	-0.27	18.7002	0.06328	14.8394	0.56338	13.7435	0.06387	12.5998	0.32987
NM_000263	NAGLU	3.74e-49	3.91e-48	1.32	0.357	0.477	-0.07	0.000211	0.000673	0.35	3.28677	0.27399	1.40718	0.00828	3.23333	0.04014	1.83379	0.12371
NM_000265	NCF1	1.5e-09	4.86e-09	-0.58	6.21e-106	3.8e-104	1.8	7.84e-65	2.74e-63	1.31	3.18838	0.22332	5.09963	0.2483	11.4986	0.5625	12.9986	0.7368
NM_000270	PNP	0.534	0.62	-0.03	0.0421	0.0779	-0.09	1.43e-25	1.91e-24	-0.53	19.767	0.40275	21.5803	0.85275	19.168	0.50722	15.3107	0.72037
NM_000271	NPC1	1.76e-07	5.01e-07	0.31	0.031	0.0592	0.11	0.0175	0.0377	-0.14	4.73277	0.13312	4.0883	0.27126	5.27081	0.1245	3.79973	0.10566
NM_000274	OAT	0.037	0.0602	0.12	1.61e-81	6.73e-80	-1.41	1.47e-155	1.44e-153	-1.85	14.4767	0.69436	14.2482	0.55018	5.61719	0.60465	4.04305	0.27073
NM_000276	OCRL	0.00355	0.00681	-0.19	0.0402	0.0748	-0.12	2.01e-17	1.87e-16	-0.56	2.58528	0.04466	3.15031	0.18157	2.45389	0.06475	2.19158	0.09741
NM_000282	PCCA	1.37e-32	9.87e-32	0.68	0.259	0.369	-0.06	0.00586	0.0141	0.16	7.86378	0.19136	5.26443	0.04301	7.80262	0.06283	6.02013	0.05784
NM_000285	PEPD	5.08e-78	8.13e-77	1.56	0.0593	0.106	-0.14	1.18e-14	9.47e-14	0.67	7.46598	0.43848	2.70544	0.18258	7.02288	0.4922	4.41604	0.14147
NM_000286	PEX12	0.263	0.346	-0.16	0.408	0.531	0.13	0.781	0.849	0.04	0.55599	0.03338	0.66752	0.03131	0.62766	0.03185	0.70297	0.00779
NM_000287	PEX6	3.02e-14	1.23e-13	-0.48	0.00118	0.00293	-0.19	0.0841	0.148	0.11	4.11055	0.09177	6.16368	0.48061	3.72388	0.11215	6.82673	0.44655
NM_000288	PEX7	0.0752	0.115	-0.21	0.576	0.688	-0.08	0.000121	0.000401	-0.37	2.41101	0.33273	2.9984	0.08288	2.35655	0.26927	2.38617	0.04915
NM_000290	PGAM2	2.74e-11	9.72e-11	1.2	4.97e-05	0.000149	-0.73	0.115	0.193	0.32	1.78822	0.04378	0.82556	0.09406	1.11328	0.14131	1.06156	0.06875
NM_000291	PGK1	6.44e-10	2.13e-09	0.24	1.7e-16	1.17e-15	0.28	4.63e-10	2.76e-09	0.25	84.4191	1.3539	76.7275	0.81465	105.695	2.06123	93.5139	2.05546
NM_000292	PHKA2	1.05e-08	3.24e-08	-0.44	0.0909	0.154	0.16	0.0165	0.0356	-0.17	1.21919	0.04149	1.76928	0.09314	1.40864	0.15539	1.61492	0.04774
NM_000294	PHKG2	0.597	0.678	0.03	1.21e-06	4.32e-06	-0.32	8.17e-08	3.99e-07	-0.35	2.07588	0.04251	2.17386	0.0397	1.72448	0.0436	1.75532	0.05937
NM_000297	PKD2	0.218	0.294	-0.09	0.346	0.465	-0.07	0.000443	0.00134	-0.26	2.09805	0.08986	2.38577	0.12171	2.06915	0.08834	2.04786	0.11103
NM_000302	PLOD1	4.25e-247	2.72e-245	1.64	0.563	0.676	-0.02	3.91e-130	2.98e-128	1.09	23.7928	0.69657	8.16786	0.3847	24.1815	0.61572	17.8586	0.22192
NM_000303	PMM2	0.00135	0.00273	0.2	7.19e-19	5.59e-18	0.56	0.691	0.781	-0.03	6.161	0.22419	5.731	0.19642	9.40384	0.44492	5.77287	0.39707
NM_000304	PMP22	2.11e-06	5.56e-06	2.08	2.73e-27	3.03e-26	2.33	8.05e-17	7.24e-16	2.85	0.23097	0.06646	0.05442	0.02815	1.25248	0.1077	0.4489	0.07965
NM_000305	PON2	0.00271	0.00529	-0.28	1.3e-07	5.07e-07	0.5	0.000395	0.0012	-0.28	3.17001	0.28582	4.12651	0.11915	4.64888	0.23252	3.48214	0.14157
NM_000310	PPT1	4.52e-99	9.26e-98	0.7	1.62e-43	3.02e-42	-0.4	1.2e-09	6.88e-09	0.21	886.935	1.57369	584.833	3.05327	697.232	8.77567	691.99	8.03194
NM_000311	PRNP	8.9e-59	1.1e-57	1.25	0.2	0.298	0.09	2.24e-05	8.32e-05	0.34	4.85523	0.32888	2.18483	0.06325	5.33108	0.07358	2.83614	0.11397
NM_000313	PROS1	2.72e-06	7.12e-06	0.23	1.49e-81	6.25e-80	-1	2.34e-34	4.19e-33	-0.66	7.9745	0.16356	7.25309	0.19422	4.11884	0.10375	4.70441	0.12725
NM_000314	PTEN	4.95e-20	2.53e-19	0.42	3.53e-116	2.46e-114	0.98	1.6e-197	2.89e-195	1.36	6.09187	0.13598	4.88287	0.11901	12.4415	0.42193	12.8831	0.54667
NM_000317	PTS	0.222	0.298	0.19	0.0965	0.161	0.21	0.301	0.422	0.15	2.74851	0.31237	2.57377	0.41258	3.29883	0.09062	2.9356	0.2014
NM_000318	PEX2	0.565	0.649	0.04	6.09e-06	2.02e-05	0.28	0.362	0.487	0.06	2.45687	0.0528	2.56218	0.0703	3.07723	0.07406	2.75332	0.15454
NM_000320	QDPR	0.0727	0.111	0.2	0.903	0.935	0.02	0.622	0.726	-0.05	2.68329	0.29814	2.49607	0.19904	2.80153	0.31004	2.46623	0.20219
NM_000321	RB1	8.04e-10	2.64e-09	0.32	1.41e-14	8.77e-14	0.4	1.81e-18	1.77e-17	0.39	10.638	0.45969	9.12323	0.12977	14.5147	0.63219	12.2328	0.10519
NM_000327	ROM1	0.833	0.875	0.06	0.00157	0.00383	-1.1	0.0441	0.0847	-0.55	0.26624	0.03702	0.2739	0.04917	0.12273	0.04391	0.18868	0.01121
NM_000331	SAA1	0.0225	0.0382	1.93	0.00026	0.00071	1.69	0.00129	0.00356	2.15	0.10642	0.04292	0.01944	0.02749	0.41028	0.09087	0.1598	0.01494
NM_000332	ATXN1	0.12	0.174	0.13	0.0558	0.1	-0.17	0.459	0.583	0.06	0.54711	0.02384	0.53502	0.00707	0.50448	0.00879	0.57173	0.00506
NM_000333	ATXN7	0.000156	0.000349	-0.25	7.69e-08	3.07e-07	0.34	0.108	0.182	0.1	1.42742	0.02518	1.81501	0.10017	1.86444	0.06227	1.99823	0.10407
NM_000341	SLC3A1	0.367	0.458	-0.13	0.708	0.794	-0.06	0.117	0.195	-0.2	0.74166	0.09085	0.87149	0.02208	0.73564	0.05619	0.77443	0.0245
NM_000344	SMN1	9.58e-08	2.77e-07	-0.31	7.29e-28	8.25e-27	0.64	0.518	0.638	0.03	11.8078	0.50089	15.6654	0.22543	18.9708	0.95976	16.4529	0.25172
NM_000349	STAR	3.51e-226	1.94e-224	-2.76	4.37e-24	4.32e-23	1.16	1.51e-11	9.91e-11	0.39	0.88478	0.09029	6.4713	0.24956	2.05253	0.12085	8.69068	0.17371
NM_000351	STS	4.97e-11	1.74e-10	0.73	0.231	0.335	0.12	0.381	0.506	-0.1	0.57389	0.02552	0.371	0.00341	0.64659	0.03109	0.35446	0.00417
NM_000355	TCN2	0.981	0.986	0.01	0.468	0.589	0.26	8.74e-06	3.43e-05	1.04	0.22653	0.1046	0.24103	0.05708	0.28386	0.04412	0.51789	0.04504
NM_000358	TGFBI	0	0	2.21	6.14e-22	5.51e-21	-0.37	1.87e-23	2.3e-22	0.35	162.544	3.74456	37.6096	0.93682	130.051	2.58942	49.1451	1.05063
NM_000361	THBD	1.37e-142	4.41e-141	1.59	9.44e-36	1.39e-34	0.62	6.8e-44	1.55e-42	0.92	7.3308	0.36495	2.61186	0.14732	11.678	0.13343	5.07585	0.33288
NM_000362	TIMP3	6.44e-218	3.4e-216	-1.63	2.54e-268	6.67e-266	2.03	1.08e-110	6.99e-109	1.03	7.54746	0.40761	24.9865	1.50986	31.943	2.54252	52.1834	2.14105
NM_000363	TNNI3	0.0562	0.0882	-0.61	0.0327	0.0622	-0.83	0.527	0.646	-0.18	0.3515	0.06155	0.58202	0.12202	0.19596	0.04622	0.52607	0.10075
NM_000367	TPMT	9.05e-19	4.43e-18	0.77	0.151	0.235	0.12	0.0163	0.0352	0.21	2.08557	0.11746	1.3047	0.03446	2.34489	0.10732	1.55109	0.06628
NM_000368	TSC1	0.00125	0.00255	-0.2	0.945	0.963	0	0.000547	0.00163	-0.22	1.74348	0.02521	2.14171	0.135	1.79749	0.02231	1.88734	0.08546
NM_000373	UMPS	2.03e-25	1.21e-24	-0.66	1.81e-15	1.19e-14	0.52	0.000244	0.00077	-0.22	1.4429	0.01283	2.4348	0.08798	2.13439	0.10852	2.14951	0.06105
NM_000374	UROD	3.76e-25	2.22e-24	0.58	6.17e-10	2.91e-09	-0.36	7.6e-05	0.00026	-0.21	17.575	0.81707	12.5433	0.39831	14.1874	0.62904	11.0984	0.17783
NM_000375	UROS	0.546	0.632	0.04	3.44e-09	1.53e-08	-0.39	9.56e-05	0.000322	-0.27	10.254	0.58688	10.6935	0.48357	8.07645	0.2239	9.10452	0.63741
NM_000377	WAS	8.3e-48	8.45e-47	0.8	0.375	0.496	-0.04	2.33e-15	1.94e-14	0.42	19.6921	0.66152	12.0671	0.703	19.7372	0.57889	16.5219	0.58022
NM_000380	XPA	0.235	0.313	0.14	0.016	0.0326	-0.27	0.122	0.203	-0.19	2.34009	0.10235	2.2712	0.26058	1.99536	0.10753	2.03926	0.13777
NM_000386	BLMH	0.311	0.399	-0.07	0.53	0.648	0.04	0.00914	0.021	0.14	5.81661	0.34412	6.52552	0.24824	6.1936	0.24533	7.37243	0.00451
NM_000387	SLC25A20	1.13e-51	1.24e-50	1.13	3.99e-33	5.37e-32	-0.88	0.83	0.886	-0.02	6.88518	0.35181	3.37089	0.05439	3.86562	0.05524	3.41592	0.16876
NM_000390	CHM	0.000157	0.000353	-0.3	0.561	0.674	0.05	0.0107	0.0242	-0.18	1.37166	0.08036	1.80515	0.03104	1.46417	0.0562	1.63889	0.0408
NM_000391	TPP1	3.08e-241	1.88e-239	1.74	1.24e-58	3.35e-57	-0.79	3.2e-06	1.33e-05	0.24	39.3903	2.05352	12.5705	0.3311	23.4904	0.50068	15.2857	0.64599
NM_000393	COL5A2	0.00173	0.00345	0.67	2.07e-05	6.47e-05	-0.82	0.807	0.868	-0.06	0.1844	0.00986	0.12304	0.02762	0.10658	0.01032	0.12156	0.01193
NM_000395	CSF2RB	5.33e-97	1.07e-95	1.18	2.53e-15	1.64e-14	-0.4	2.79e-06	1.17e-05	0.3	4.94875	0.06776	2.33411	0.0707	3.8676	0.11937	2.95524	0.14438
NM_000396	CTSK	0.00452	0.00855	-0.56	1.89e-05	5.93e-05	0.81	1.29e-06	5.59e-06	0.71	0.6451	0.13527	1.02216	0.15715	1.17767	0.15631	1.7185	0.15976
NM_000397	CYBB	0	0	5.85	0.302	0.417	0.04	5.76e-163	6.14e-161	3.61	56.2461	0.65418	1.02521	0.12065	59.8546	2.07378	13.1417	0.24659
NM_000399	EGR2	2.26e-36	1.78e-35	2.1	0.575	0.687	0.08	0.352	0.476	-0.22	1.01891	0.10705	0.25286	0.03721	1.11588	0.1757	0.22096	0.0389
NM_000400	ERCC2	3.13e-07	8.77e-07	-0.29	0.178	0.27	0.08	0.442	0.567	-0.04	5.61495	0.1025	7.35558	0.23351	6.133	0.15761	7.32262	0.28065
NM_000402	G6PD	0.707	0.774	-0.02	0.872	0.914	0.01	0.166	0.261	-0.08	9.33588	0.37244	10.1695	0.82498	9.71493	0.62919	9.83938	0.33465
NM_000403	GALE	0.000224	0.000494	0.47	0.963	0.976	-0.01	0.333	0.457	0.12	2.34688	0.15249	1.80982	0.23428	2.41753	0.16614	2.02253	0.07197
NM_000404	GLB1	2.19e-67	3.05e-66	0.74	1.21e-08	5.17e-08	-0.23	0.0458	0.0875	0.08	28.8775	0.8902	18.5202	0.46791	25.4741	0.27492	20.1337	0.25031
NM_000405	GM2A	0	0	2.52	4.1e-35	5.91e-34	-0.43	6.34e-75	2.63e-73	0.85	31.3639	0.19572	5.85361	0.0728	23.9878	0.23529	10.8425	0.08581
NM_000407	GP1BB	1.83e-36	1.45e-35	-2.36	0.00394	0.00904	-1.06	5.58e-11	3.54e-10	-0.89	0.42181	0.0713	2.36998	0.05621	0.20121	0.06681	1.3111	0.04519
NM_000410	HFE	0.00116	0.00238	1.16	2.52e-05	7.8e-05	1.1	0.000707	0.00206	1.19	0.16688	0.01096	0.07807	0.01937	0.37968	0.07692	0.19162	0.05093
NM_000413	HSD17B1	0.151	0.213	0.24	0.0523	0.0946	-0.33	0.125	0.207	0.22	0.71619	0.08989	0.65012	0.05098	0.58772	0.03899	0.77741	0.0318
NM_000416	IFNGR1	0	0	3.35	2.76e-135	2.45e-133	-0.91	1.15e-58	3.58e-57	0.87	81.8244	1.26746	8.57135	0.2745	44.924	0.85101	16.13	0.21463
NM_000421	KRT10	0.989	0.993	0	0.00177	0.00427	0.35	0.403	0.528	-0.1	1.30428	0.029	1.39955	0.13378	1.72326	0.11866	1.33931	0.08177
NM_000428	LTBP2	9.48e-64	1.26e-62	2.07	3.12e-67	9.98e-66	-1.82	0.0139	0.0306	-0.44	0.76522	0.05007	0.19406	0.03304	0.22368	0.00899	0.14589	0.02101
NM_000430	PAFAH1B1	2.55e-08	7.66e-08	0.3	0.2	0.299	0.06	0.838	0.892	0.01	5.04621	0.14876	4.39381	0.17301	5.45559	0.16638	4.53766	0.07709
NM_000431	MVK	2.57e-35	1.98e-34	-1.15	3.62e-20	3e-19	-1.22	4.32e-36	8.05e-35	-1.05	2.17218	0.21292	5.16594	0.25335	0.96243	0.11898	2.55251	0.22005
NM_000433	NCF2	0	0	2.41	8.78e-201	1.38e-198	-1.48	0.00183	0.0049	-0.21	22.3039	0.46538	4.47163	0.28572	8.28179	0.25642	3.95075	0.11298
NM_000434	NEU1	6.67e-190	2.94e-188	1.25	0.599	0.708	-0.02	0.762	0.835	0.02	32.9492	0.51585	14.8285	0.5933	33.6123	0.13695	15.3857	0.66902
NM_000436	OXCT1	1.38e-51	1.51e-50	-0.95	5.5e-09	2.41e-08	0.42	0.00179	0.00481	-0.18	2.52189	0.0567	5.23741	0.18954	3.50442	0.22543	4.73978	0.09758
NM_000437	PAFAH2	1.08e-12	4.09e-12	0.63	6.9e-34	9.53e-33	-1.14	0.0233	0.0483	-0.21	2.78248	0.14009	1.92416	0.20206	1.3019	0.11011	1.70271	0.09647
NM_000442	PECAM1	2.49e-22	1.36e-21	0.55	2.34e-17	1.69e-16	0.41	0.00261	0.00678	0.17	4.62591	0.03033	3.38896	0.10074	6.37477	0.1004	3.92056	0.09331
NM_000447	PSEN2	1.23e-167	4.73e-166	1.61	1.84e-118	1.31e-116	-1.36	0.00361	0.00907	-0.22	10.4588	0.20703	3.67404	0.13515	4.21133	0.19859	3.23455	0.20198
NM_000449	RFX5	2.33e-05	5.65e-05	-0.19	0.0888	0.15	-0.08	0.000366	0.00112	-0.15	10.4596	0.2251	12.7722	0.12892	10.2401	0.29244	11.8269	0.30993
NM_000454	SOD1	2.79e-24	1.6e-23	-0.58	0.0136	0.0281	0.12	1.17e-08	6.21e-08	-0.34	34.4086	1.01133	54.8567	2.67276	38.6786	1.25712	44.5437	1.73037
NM_000455	STK11	0.646	0.721	-0.02	0.557	0.671	0.03	0.309	0.431	0.05	7.67849	0.24479	8.35323	0.1796	8.10182	0.12672	8.86434	0.35946
NM_000456	SUOX	0.00041	0.000879	0.35	3.04e-07	1.14e-06	-0.54	0.0331	0.0659	0.2	1.91481	0.06888	1.60975	0.07255	1.36261	0.10675	1.90013	0.04186
NM_000462	UBE3A	0.0467	0.0744	-0.11	2.23e-05	6.96e-05	0.23	3.78e-05	0.000136	-0.23	5.30767	0.2423	6.13634	0.06565	6.45524	0.19036	5.37537	0.30744
NM_000465	BARD1	1.5e-05	3.7e-05	-0.26	6.91e-21	5.89e-20	0.59	0.428	0.554	0.05	5.68674	0.12917	7.3103	0.20004	8.84955	0.45005	7.76381	0.41177
NM_000474	TWIST1	2.65e-63	3.5e-62	-1.55	4.05e-05	0.000122	0.45	1.69e-15	1.41e-14	-0.62	1.94197	0.09395	6.08341	0.48814	2.75136	0.2452	4.06686	0.06076
NM_000476	AK1	6.42e-05	0.00015	0.35	0.00219	0.00522	-0.26	0.0855	0.15	0.16	3.50777	0.24278	2.94771	0.18521	3.02235	0.15907	3.39209	0.34065
NM_000481	AMT	0.151	0.213	0.26	0.094	0.158	-0.36	0.939	0.961	0.01	0.54085	0.0518	0.48134	0.04541	0.43361	0.09446	0.50032	0.05784
NM_000483	APOC2	0	0	2.44	0	0	-1.52	0.00147	0.00402	0.17	892.253	15.5642	175.392	10.7853	322.161	12.8059	202.538	8.86
NM_000484	APP	0.113	0.165	0.06	0.591	0.7	0.02	0.45	0.575	-0.03	32.8935	0.85847	33.6946	0.69254	34.4994	0.73558	33.9143	0.99767
NM_000485	APRT	2e-28	1.3e-27	-0.55	0.00188	0.00454	-0.16	9.29e-20	9.77e-19	-0.43	33.2469	0.82048	52.0215	1.4875	30.7492	1.01017	39.5267	0.56246
NM_000487	ARSA	6.59e-185	2.82e-183	1.89	8.93e-53	2.09e-51	-0.73	4.09e-05	0.000146	0.31	7.68293	0.12653	2.21349	0.21185	4.78655	0.1162	2.81292	0.09251
NM_000489	ATRX	0.0521	0.0822	0.09	3.52e-11	1.8e-10	-0.33	0.0492	0.0931	-0.08	3.36649	0.08924	3.38032	0.07377	2.76465	0.09317	3.27041	0.03774
NM_000496	CRYBB2	0.219	0.295	0.45	0.00252	0.00595	-1.1	0.115	0.192	-0.65	0.52848	0.11189	0.40716	0.16362	0.24149	0.05513	0.25709	0.11966
NM_000505	F12	0.00187	0.00372	1.45	0.533	0.65	0.23	0.000673	0.00197	1.5	0.13445	0.03507	0.0495	0.02405	0.16378	0.04349	0.16034	0.0599
NM_000507	FBP1	1.32e-08	4.04e-08	-0.72	2.91e-15	1.88e-14	-1.36	1.67e-47	4.11e-46	-1.38	2.22111	0.41876	3.92052	0.12039	0.88114	0.13258	1.54301	0.04697
NM_000512	GALNS	0.815	0.86	0.02	0.0117	0.0245	0.2	0.47	0.594	0.05	3.93594	0.21161	4.16574	0.21407	4.68311	0.38251	4.42905	0.16173
NM_000520	HEXA	0	0	1.4	2.27e-71	7.88e-70	-0.59	5.5e-18	5.27e-17	0.38	48.0638	0.28782	19.4525	0.13463	32.9922	0.37052	25.935	1.05585
NM_000522	HOXA13	5.87e-16	2.59e-15	-0.59	1.03e-39	1.71e-38	-1.17	3.14e-31	5.11e-30	-0.85	2.8886	0.1234	4.67114	0.28299	1.3268	0.0065	2.65697	0.13893
NM_000527	LDLR	1.5e-193	6.79e-192	-1.51	0.535	0.651	0.03	1.66e-56	4.97e-55	-0.77	4.49372	0.11293	13.7093	0.81283	4.76213	0.28354	8.22119	0.35562
NM_000530	MPZ	0.000715	0.0015	0.44	0.000241	0.000661	-0.5	0.146	0.236	0.18	1.49235	0.18487	1.17751	0.0052	1.09042	0.06216	1.36267	0.11926
NM_000534	PMS1	1.79e-49	1.89e-48	-1.12	2.9e-05	8.91e-05	0.37	0.000192	0.000616	-0.25	1.25909	0.03073	2.93956	0.01193	1.68919	0.0711	2.53809	0.07311
NM_000535	PMS2	0.319	0.407	0.08	0.161	0.249	-0.11	0.203	0.309	0.09	2.94819	0.18482	2.99904	0.08923	2.82737	0.08437	3.26561	0.12517
NM_000538	RFXAP	2.42e-07	6.81e-07	-1.23	0.148	0.232	0.41	0.0933	0.162	0.3	0.13057	0.01581	0.33134	0.01611	0.18053	0.01554	0.42154	0.04456
NM_000540	RYR1	1.37e-46	1.36e-45	-1.53	0.00386	0.00886	0.4	0.0136	0.03	-0.25	0.11533	0.00524	0.35929	0.01734	0.15804	0.01467	0.31016	0.03122
NM_000543	SMPD1	3.21e-247	2.06e-245	2.55	1.73e-24	1.74e-23	-0.67	0.000853	0.00245	0.36	7.20512	0.36031	1.31202	0.01143	4.6706	0.1384	1.7276	0.1581
NM_000548	TSC2	0.00133	0.00269	0.2	0.0043	0.00981	-0.17	0.595	0.703	0.03	4.24966	0.04656	3.95369	0.34506	3.90751	0.25123	4.14614	0.06847
NM_000551	VHL	0.907	0.931	-0.01	0.872	0.915	-0.01	0.00797	0.0186	-0.15	6.62784	0.07414	7.12293	0.12408	6.81912	0.16585	6.58217	0.44946
NM_000553	WRN	6.8e-19	3.35e-18	-0.66	1.2e-26	1.3e-25	0.71	0.764	0.837	-0.02	2.02461	0.10269	3.42828	0.24659	3.42159	0.18189	3.46719	0.13625
NM_000561	GSTM1	0.275	0.359	0.07	0.343	0.463	0.06	0.0769	0.137	-0.11	10.5935	0.16994	10.784	0.47344	11.3993	0.25844	10.2326	0.15566
NM_000565	IL6R	0.00318	0.00615	-0.12	0.197	0.295	0.05	0.0122	0.0273	-0.1	26.3498	0.26311	30.6238	1.338	28.2445	1.13344	29.282	0.96506
NM_000566	FCGR1A	2.27e-22	1.24e-21	-0.47	0.0357	0.0672	-0.09	1.41e-11	9.23e-11	-0.34	18.4745	0.31392	27.4029	0.73507	17.9344	0.15256	22.2407	0.59201
NM_000576	IL1B	0	0	6.09	4.6e-62	1.34e-60	-1.32	6.73e-14	5.14e-13	1.59	17.6798	0.31177	0.27239	0.03126	7.2816	0.9009	0.86009	0.10753
NM_000578	SLC11A1	0	0	3.41	1.46e-196	2.19e-194	-1.81	2.24e-13	1.66e-12	-0.84	8.80857	0.46247	0.88357	0.0594	2.58696	0.08305	0.50343	0.01467
NM_000584	IL8	0	0	5.2	1.74e-99	9.83e-98	-1.17	3.51e-73	1.42e-71	1.83	39.8665	1.78076	1.1516	0.09752	18.2869	1.20345	4.23144	0.07197
NM_000593	TAP1	6.09e-130	1.76e-128	1.01	4.42e-185	6.07e-183	1.03	4.3e-192	7.5e-190	1.33	18.3155	0.07886	9.70514	0.2226	38.625	0.10301	24.9933	1.10534
NM_000594	TNF	5.86e-05	0.000137	-0.4	6.28e-93	3.23e-91	2.03	4.23e-75	1.76e-73	1.23	2.68976	0.28076	3.81521	0.19643	11.4269	1.45391	9.20098	0.15942
NM_000597	IGFBP2	5.65e-98	1.14e-96	-1.47	2.33e-24	2.32e-23	0.79	0.0106	0.0241	0.14	4.79519	0.33187	14.2098	0.31687	8.57834	0.35162	16.0514	0.55364
NM_000601	HGF	6.59e-13	2.53e-12	-1.51	0.197	0.294	0.35	0.475	0.599	-0.12	0.15959	0.01959	0.49317	0.04839	0.21155	0.03106	0.46681	0.04365
NM_000602	SERPINE1	4.5e-07	1.25e-06	1.33	8.75e-16	5.83e-15	2.7	0.0114	0.0257	0.66	0.2531	0.04897	0.10565	0.00376	1.87882	0.56208	0.17481	0.01544
NM_000603	NOS3	2.34e-07	6.61e-07	-0.79	3.14e-16	2.13e-15	1.19	5.57e-19	5.64e-18	0.89	0.30306	0.04256	0.56337	0.01845	0.72494	0.029	1.07558	0.02813
NM_000606	C8G	0.00111	0.00228	1.17	0.00741	0.0162	-1.12	0.0667	0.121	-0.9	0.42442	0.08536	0.19652	0.0268	0.18924	0.0848	0.09666	0.05172
NM_000607	ORM1	1.17e-35	9.09e-35	-2.02	0.0701	0.122	0.44	0.00693	0.0164	-0.33	0.77995	0.10491	3.44747	0.25729	1.10238	0.22349	2.81429	0.20964
NM_000608	ORM2	2.76e-10	9.32e-10	-1.91	0.26	0.37	0.46	0.0182	0.0389	-0.54	0.20076	0.0305	0.83052	0.08116	0.29282	0.08047	0.58042	0.02471
NM_000610	CD44	7.98e-47	7.95e-46	0.61	3.2e-35	4.64e-34	0.48	3.85e-27	5.48e-26	0.47	8.1789	0.13044	5.75531	0.11225	11.8332	0.30666	8.16236	0.17876
NM_000614	CNTF	0.9	0.927	-0.03	0.426	0.549	0.22	0.937	0.959	-0.02	0.22694	0.02649	0.25002	0.02475	0.27608	0.03775	0.25327	0.01847
NM_000623	BDKRB2	1.76e-13	6.94e-13	3	0.734	0.813	-0.09	2.33e-07	1.09e-06	2.17	0.15194	0.02966	0.0184	0.01005	0.14795	0.01566	0.09868	0.01025
NM_000628	IL10RB	3.75e-134	1.13e-132	1.16	4.93e-07	1.82e-06	-0.21	9.85e-15	7.92e-14	0.37	53.1299	1.05496	25.4228	0.90232	47.6273	1.05873	33.6277	0.85809
NM_000629	IFNAR1	1.86e-139	5.86e-138	1.31	0.0527	0.0954	-0.1	1.21e-33	2.12e-32	0.64	5.65185	0.14238	2.43867	0.04427	5.4624	0.20138	3.89802	0.13325
NM_000633	BCL2	0	0	-2.4	3.59e-05	0.000109	-0.28	1.43e-17	1.34e-16	-0.42	1.61569	0.03527	9.13868	0.19942	1.37954	0.02237	6.97932	0.37811
NM_000635	RFX2	2.69e-13	1.05e-12	0.65	5.48e-10	2.59e-09	0.54	0.507	0.628	0.06	1.97243	0.09294	1.34176	0.08868	2.98007	0.3393	1.43889	0.09094
NM_000636	SOD2	0	0	3.18	8.57e-15	5.4e-14	0.43	2e-23	2.45e-22	0.63	42.2564	1.61163	4.98236	0.18582	58.9654	4.29564	7.91904	0.10428
NM_000637	GSR	2.93e-107	6.67e-106	1.02	0.435	0.557	-0.03	1.04e-08	5.54e-08	0.27	22.0698	0.19601	11.6609	0.57269	22.3718	0.18932	14.4215	0.23227
NM_000651	CR1	1.51e-50	1.62e-49	3.91	0.00169	0.00411	0.3	0.277	0.395	-0.33	0.73406	0.06066	0.04977	0.0133	0.9344	0.08379	0.03999	0.00912
NM_000660	TGFB1	4.12e-127	1.15e-125	1.46	5.01e-13	2.87e-12	0.45	2.67e-85	1.26e-83	1.08	14.6381	0.73768	5.6758	0.26606	20.7048	1.42156	12.2787	0.32458
NM_000663	ABAT	3.51e-111	8.35e-110	1.98	8.58e-107	5.26e-105	-2.08	0.018	0.0387	-0.32	1.57915	0.01531	0.42617	0.02381	0.38596	0.03246	0.34897	0.03817
NM_000666	ACY1	1.47e-19	7.43e-19	-0.59	5.21e-08	2.11e-07	-0.43	1.81e-24	2.31e-23	-0.6	6.11332	0.30064	9.84785	0.49283	4.69713	0.28392	6.63824	0.18336
NM_000671	ADH5	0.042	0.0675	-0.1	2.14e-05	6.69e-05	-0.2	3.22e-05	0.000117	-0.22	12.447	0.41112	14.2376	0.04372	11.214	0.29385	12.551	0.53547
NM_000676	ADORA2B	0.127	0.182	0.25	4.06e-18	3.05e-17	1.1	0.0153	0.0334	0.36	0.77707	0.04098	0.70067	0.04794	1.73985	0.01514	0.92632	0.01534
NM_000677	ADORA3	9.1e-63	1.19e-61	4.67	3.3e-29	3.92e-28	-2.15	1.77e-05	6.69e-05	1.73	0.95504	0.13317	0.03723	0.00781	0.2182	0.01826	0.14058	0.02744
NM_000684	ADRB1	2.35e-52	2.61e-51	-0.87	0.000165	0.000463	-0.27	1.64e-12	1.14e-11	-0.39	4.12239	0.07372	8.05951	0.35105	3.53044	0.21904	6.28188	0.22334
NM_000688	ALAS1	3e-14	1.22e-13	0.3	7.69e-70	2.56e-68	0.72	2.24e-83	1.03e-81	0.75	24.3044	0.33868	21.0839	0.42389	41.3906	1.67146	36.5217	0.93223
NM_000690	ALDH2	2.48e-18	1.2e-17	-0.46	0.242	0.348	-0.07	5.61e-25	7.34e-24	0.4	13.7829	0.92051	20.3516	0.39477	13.5796	0.44122	27.5809	0.6877
NM_000692	ALDH1B1	2.72e-15	1.17e-14	0.38	8e-14	4.79e-13	-0.37	9.5e-24	1.18e-22	0.48	9.43206	0.21699	7.73219	0.06763	7.54026	0.2987	11.1048	0.24299
NM_000696	ALDH9A1	6.83e-18	3.23e-17	0.41	0.486	0.607	0.03	0.81	0.87	-0.01	15.981	0.39574	12.9009	0.23392	16.8705	0.12191	13.1364	0.26598
NM_000698	ALOX5	5.24e-102	1.12e-100	1.57	8.27e-59	2.25e-57	-1.12	0.00572	0.0138	-0.25	5.88646	0.26297	2.1224	0.06922	2.78922	0.06772	1.83472	0.10064
NM_000699	AMY2A	0.00161	0.00322	1	0.00103	0.00259	-1.05	0.314	0.436	-0.36	0.30428	0.05812	0.16055	0.02777	0.14814	0.02432	0.12724	0.02082
NM_000700	ANXA1	0	0	2.01	0.0993	0.165	0.07	0.103	0.175	0.08	96.5286	3.20898	25.7138	0.58072	104.436	3.90545	27.9411	0.91122
NM_000709	BCKDHA	4.59e-17	2.11e-16	0.48	0.27	0.382	0.06	2e-08	1.04e-07	0.33	10.9873	0.2071	8.42792	0.40173	11.8155	0.24801	10.8493	0.44849
NM_000713	BLVRB	0	0	2.53	1.2e-19	9.6e-19	-0.45	1.34e-18	1.32e-17	0.72	33.513	0.57645	6.22627	0.28366	25.3853	0.50373	10.5662	0.35044
NM_000722	CACNA2D1	0.511	0.598	0.2	0.854	0.901	-0.05	0.0894	0.156	-0.5	0.13161	0.03121	0.12176	0.02971	0.12996	0.025	0.08713	0.01056
NM_000723	CACNB1	9.59e-08	2.78e-07	-0.78	0.0366	0.0687	-0.41	0.0468	0.0892	0.23	0.32928	0.02355	0.6083	0.01453	0.25445	0.03701	0.73267	0.01514
NM_000725	CACNB3	0.855	0.892	0.04	0.354	0.475	0.22	0.768	0.84	-0.07	0.31726	0.01932	0.3308	0.08604	0.38438	0.10019	0.32109	0.05303
NM_000745	CHRNA5	0.771	0.826	0.05	0.679	0.772	0.09	0.0217	0.0455	-0.4	0.33861	0.05808	0.34951	0.00237	0.37215	0.08034	0.26969	0.03435
NM_000747	CHRNB1	0.128	0.185	-0.36	0.392	0.514	-0.22	0.198	0.303	0.26	0.23742	0.03612	0.32839	0.04088	0.2097	0.01841	0.40283	0.04755
NM_000754	COMT	1.3e-49	1.38e-48	-0.65	7.26e-11	3.64e-10	-0.29	3.42e-36	6.38e-35	-0.55	24.3932	0.62752	40.8441	1.18295	20.5546	0.82105	28.5756	0.65501
NM_000757	CSF1	0.00547	0.0102	0.57	3.92e-21	3.37e-20	1.65	7.5e-56	2.21e-54	2.22	0.36888	0.0454	0.26632	0.02959	1.21749	0.23787	1.28722	0.08693
NM_000784	CYP27A1	0	0	3.7	7.36e-11	3.69e-10	0.31	4.56e-129	3.44e-127	2.26	12.0368	0.28465	0.98549	0.09014	15.3862	0.31495	4.87568	0.23904
NM_000786	CYP51A1	1.28e-129	3.7e-128	-0.96	1.17e-62	3.44e-61	-0.84	2.55e-103	1.52e-101	-0.86	15.3804	0.16777	32.1319	0.29016	8.85329	0.5553	18.2104	0.15119
NM_000788	DCK	4.17e-06	1.07e-05	-0.31	0.000157	0.000443	0.25	5.82e-07	2.62e-06	-0.32	5.64357	0.30935	7.4939	0.33209	6.93015	0.3055	6.1503	0.23726
NM_000789	ACE	2.24e-37	1.81e-36	1.44	3.31e-11	1.7e-10	-0.72	1.18e-07	5.68e-07	0.64	1.13694	0.06306	0.44662	0.05068	0.71259	0.06269	0.71715	0.05127
NM_000791	DHFR	1.85e-74	2.83e-73	-0.77	6.16e-38	9.66e-37	0.52	0.663	0.758	-0.02	11.5551	0.19879	21.151	0.12995	17.1308	0.07993	21.4407	0.33045
NM_000801	FKBP1A	9.98e-19	4.88e-18	0.48	0.00423	0.00967	-0.14	0.0741	0.133	0.1	15.8958	0.27742	12.1972	0.54445	14.8575	0.4861	13.407	0.3018
NM_000803	FOLR2	0.467	0.558	-0.21	0.0275	0.0532	0.56	2.11e-05	7.87e-05	0.89	0.44876	0.10608	0.55628	0.11161	0.69441	0.06346	1.06673	0.03873
NM_000821	GGCX	1.32e-09	4.3e-09	0.47	0.528	0.646	0.05	2.63e-07	1.22e-06	0.34	3.87846	0.27901	2.99389	0.16473	4.13546	0.12248	3.876	0.10617
NM_000824	GLRB	8.95e-29	5.87e-28	-1.63	3.67e-05	0.000112	0.75	2.62e-05	9.64e-05	-0.48	0.37829	0.05603	1.25345	0.06112	0.66053	0.08675	0.9179	0.09665
NM_000825	GNRH1	0.973	0.981	-0.01	0.503	0.623	-0.19	0.564	0.676	-0.16	0.25614	0.05624	0.27729	0.04716	0.23067	0.04538	0.25283	0.0802
NM_000836	GRIN2D	3.52e-76	5.5e-75	1.16	7.99e-06	2.61e-05	-0.29	1.1e-05	4.27e-05	0.33	3.31482	0.08005	1.5862	0.04691	2.80564	0.13235	2.04219	0.12381
NM_000837	GRINA	3e-94	5.83e-93	1.06	7.72e-35	1.11e-33	0.57	2.06e-81	9.26e-80	0.98	40.2689	1.31016	20.6046	0.77807	61.6378	2.21225	41.8638	1.25972
NM_000849	GSTM3	6.35e-145	2.08e-143	-1.61	0.0847	0.144	0.15	7.37e-13	5.24e-12	-0.38	2.22535	0.15949	7.27743	0.05775	2.55133	0.21486	5.73868	0.20748
NM_000850	GSTM4	1.24e-18	6.07e-18	0.78	4.74e-17	3.36e-16	-0.79	0.625	0.728	-0.05	5.37561	0.20835	3.34587	0.18257	3.21008	0.2466	3.31701	0.3495
NM_000851	GSTM5	0.117	0.17	0.78	0.774	0.843	0.12	0.864	0.91	-0.09	0.11472	0.04525	0.06823	0.01847	0.12943	0.01287	0.06539	0.02647
NM_000852	GSTP1	1.39e-05	3.45e-05	-0.2	0.996	0.997	0	0.00994	0.0227	-0.13	95.0412	0.98586	116.588	4.7714	98.2237	1.64592	109.675	3.8065
NM_000858	GUK1	1.55e-98	3.16e-97	0.99	1.8e-41	3.18e-40	-0.56	0.741	0.82	0.02	67.7047	1.81393	36.3701	1.41854	47.5551	1.24076	37.773	0.89626
NM_000859	HMGCR	1.52e-239	9.14e-238	-1.29	1.02e-49	2.23e-48	-0.64	3.89e-110	2.51e-108	-0.87	10.1646	0.23384	26.5397	0.0911	6.72466	0.21558	14.8794	0.35734
NM_000863	HTR1B	0.127	0.183	-0.59	0.825	0.88	0.09	0.113	0.19	0.46	0.17334	0.06126	0.28541	0.05088	0.19233	0.02577	0.40866	0.06385
NM_000876	IGF2R	9.33e-22	5e-21	1.11	2.15e-14	1.33e-13	-0.28	0.186	0.288	0.19	31.5861	0.95441	15.6046	1.95561	26.8531	0.37629	18.3146	1.93275
NM_000877	IL1R1	2.72e-13	1.06e-12	1.38	3.22e-06	1.1e-05	0.64	0.00056	0.00166	0.7	0.31365	0.01096	0.12814	0.01431	0.50581	0.02694	0.21651	0.01678
NM_000883	IMPDH1	0.292	0.377	-0.05	0.0126	0.0261	-0.12	0.0879	0.154	-0.07	15.7623	0.70409	17.4888	0.49527	15.0513	0.26641	17.0493	0.21176
NM_000884	IMPDH2	4.02e-153	1.38e-151	-1.06	0.00234	0.00555	0.12	4.37e-16	3.8e-15	-0.33	26.9297	0.19331	60.2253	1.34485	30.2	0.34176	49.1084	1.0734
NM_000885	ITGA4	5.08e-34	3.79e-33	0.55	8.39e-08	3.33e-07	0.21	0.121	0.201	-0.07	14.9984	0.2557	10.9492	0.26781	17.9383	0.51282	10.6763	0.43997
NM_000887	ITGAX	0	0	2.68	2.85e-28	3.27e-27	-0.47	1.8e-75	7.56e-74	1.21	25.2174	0.7087	4.21492	0.47026	18.7759	0.88594	10.0238	0.37743
NM_000889	ITGB7	0	0	4.34	2.22e-142	2.06e-140	-0.96	4.57e-46	1.09e-44	0.94	60.7531	1.1137	3.2137	0.1361	32.292	0.75846	6.32881	0.39969
NM_000891	KCNJ2	2.35e-299	1.89e-297	4.04	3.61e-07	1.35e-06	0.36	1.65e-35	3.05e-34	1.69	3.0057	0.24721	0.19463	0.02219	3.99869	0.19365	0.65038	0.00778
NM_000895	LTA4H	1.93e-242	1.2e-240	1.4	2.3e-12	1.27e-11	-0.27	0.414	0.54	0.04	38.6059	1.05263	15.6866	0.47418	33.1113	0.77743	16.5482	0.66005
NM_000899	KITLG	5.01e-19	2.48e-18	-0.79	0.00994	0.0211	-0.3	6.14e-20	6.5e-19	-0.75	0.6785	0.0307	1.26059	0.02414	0.56986	0.05803	0.76562	0.02023
NM_000903	NQO1	0	0	1.95	1.35e-23	1.31e-22	-0.45	0.00462	0.0113	0.16	20.28	0.43552	5.6069	0.20146	15.3278	0.27443	6.43025	0.09958
NM_000905	NPY	0.515	0.603	0.17	0.0883	0.15	0.4	5.96e-16	5.13e-15	1.57	1.09944	0.18883	1.04169	0.23826	1.50404	0.11335	3.21877	0.17034
NM_000918	P4HB	2.75e-22	1.5e-21	0.39	0.000578	0.0015	-0.11	0.00451	0.0111	0.12	199.666	2.82845	163.616	9.12388	191.576	3.47453	182.987	8.25326
NM_000919	PAM	1.2e-82	2.04e-81	1.12	6.06e-08	2.44e-07	-0.29	1.5e-16	1.34e-15	0.48	5.16377	0.20743	2.5409	0.03135	4.37005	0.01445	3.63612	0.1074
NM_000922	PDE3B	0.481	0.571	0.03	2.05e-18	1.56e-17	-0.43	4.18e-41	8.87e-40	-0.59	7.01051	0.09203	7.35532	0.11956	5.37994	0.30953	5.00319	0.11483
NM_000925	PDHB	0.0553	0.087	-0.11	7.45e-14	4.46e-13	-0.41	1.55e-08	8.09e-08	-0.33	14.08	0.4197	16.314	0.72295	10.9528	0.44363	13.3062	0.22873
NM_000926	PGR	3.63e-101	7.62e-100	-1.32	2.99e-09	1.34e-08	-0.56	1.09e-82	4.95e-81	-1.08	0.59518	0.02047	1.59521	0.03767	0.41642	0.04572	0.77503	0.02134
NM_000927	ABCB1	6.06e-93	1.16e-91	3.39	2.51e-50	5.59e-49	-2.04	0.283	0.402	-0.35	0.81151	0.0499	0.08173	0.01186	0.20236	0.01299	0.06561	0.01872
NM_000932	PLCB3	8.42e-09	2.61e-08	0.31	1.94e-08	8.13e-08	-0.31	0.00678	0.0161	0.13	5.19266	0.23103	4.50027	0.18556	4.31733	0.16284	5.0471	0.1033
NM_000937	POLR2A	0.000198	0.00044	0.27	0.266	0.376	-0.09	0.418	0.544	-0.13	2.47717	0.17671	2.19465	0.07206	2.39877	0.24848	2.05376	0.31737
NM_000938	POLR2B	0.000111	0.000253	-0.15	0.889	0.926	-0.01	1.74e-05	6.6e-05	-0.18	18.2782	0.34796	21.7258	0.162	18.8322	0.3335	19.714	0.39838
NM_000941	POR	1.6e-89	2.97e-88	0.98	5.76e-07	2.12e-06	-0.22	0.108	0.183	-0.08	16.9647	0.28893	9.19008	0.3665	15.0081	0.49006	8.90168	0.2851
NM_000942	PPIB	1.4e-20	7.27e-20	0.32	4.16e-18	3.12e-17	-0.28	1.43e-07	6.83e-07	-0.19	248.559	1.45923	213.096	0.78025	210.952	1.58457	191.043	4.67467
NM_000943	PPIC	0.000575	0.00121	-0.18	1.81e-14	1.12e-13	-0.39	1.39e-05	5.34e-05	-0.24	23.0954	0.66582	28.0466	0.90723	18.2283	0.41259	24.4554	1.07049
NM_000944	PPP3CA	0.00946	0.0171	-0.12	0.000354	0.000949	0.18	0.00161	0.00436	0.16	7.57151	0.21535	8.81518	0.21504	8.8895	0.42472	10.0885	0.58565
NM_000945	PPP3R1	0.0298	0.0494	-0.12	0.00632	0.014	0.16	0.331	0.454	-0.05	5.85271	0.14959	6.83083	0.19676	6.74967	0.34086	6.75412	0.17549
NM_000946	PRIM1	7.37e-78	1.17e-76	-1.08	2.36e-17	1.7e-16	0.52	0.0684	0.124	-0.11	8.14145	0.43078	18.4533	0.27714	12.1093	0.25847	17.5844	0.92776
NM_000947	PRIM2	5.64e-27	3.52e-26	-0.64	1.22e-08	5.19e-08	0.35	0.934	0.957	0	6.22649	0.24234	10.3844	0.45555	8.2265	0.39758	10.6138	0.42907
NM_000954	PTGDS	4.64e-155	1.61e-153	2.48	1.3e-23	1.26e-22	-1.12	1.19e-06	5.2e-06	0.58	13.9107	1.15029	2.66104	0.04621	6.61079	1.14596	4.09305	0.37084
NM_000955	PTGER1	0.162	0.226	-0.52	0.231	0.335	0.49	0.0193	0.041	0.67	0.12956	0.00722	0.2006	0.02748	0.19286	0.07112	0.33368	0.02287
NM_000956	PTGER2	0.000308	0.000669	1.13	2.17e-37	3.34e-36	2.24	0.109	0.184	0.51	0.24594	0.04188	0.11837	0.037	1.23208	0.13617	0.17439	0.01798
NM_000958	PTGER4	2.26e-09	7.23e-09	-0.29	2.28e-208	3.84e-206	1.3	1.7e-35	3.13e-34	0.53	8.35189	0.11289	10.9021	0.45368	21.3139	0.67726	16.2028	0.34719
NM_000960	PTGIR	0.94	0.957	0.02	5.74e-85	2.57e-83	2.55	4.96e-117	3.4e-115	2.63	0.44906	0.06032	0.47636	0.04701	2.7733	0.18146	3.05573	0.06595
NM_000963	PTGS2	0.017	0.0295	0.42	0.33	0.448	-0.16	4.13e-07	1.89e-06	0.79	0.35872	0.04279	0.28772	0.03186	0.33219	0.01739	0.51543	0.05174
NM_000966	RARG	2.18e-39	1.84e-38	2.08	0.791	0.856	0.03	6.26e-45	1.47e-43	2.1	0.97711	0.06397	0.24511	0.03239	1.03255	0.11626	1.09299	0.06681
NM_000967	RPL3	1.05e-30	7.21e-30	-0.47	3.82e-28	4.36e-27	-0.39	7.41e-16	6.33e-15	-0.34	328.289	4.61706	485.724	13.2808	258.169	8.51751	394.419	8.02144
NM_000968	RPL4	9.17e-50	9.71e-49	-0.58	4.03e-09	1.79e-08	-0.18	1.95e-14	1.54e-13	-0.34	389.033	5.20403	622.248	11.675	354.496	4.91722	505.237	18.6247
NM_000969	RPL5	4.11e-128	1.16e-126	-0.96	1.68e-06	5.92e-06	-0.15	1.13e-30	1.82e-29	-0.5	346.679	7.10355	723.511	14.3837	321.927	4.01628	526.773	14.0015
NM_000971	RPL7	3.63e-82	6.14e-81	-0.68	0.214	0.316	-0.04	5.52e-09	3e-08	-0.26	517.464	9.29158	889.922	5.50732	521.016	8.03314	761.518	35.9541
NM_000972	RPL7A	5.99e-58	7.29e-57	-0.53	1.42e-17	1.03e-16	-0.26	4.98e-28	7.29e-27	-0.36	528.467	3.60347	819.449	8.96716	456.018	6.00546	654.431	6.21955
NM_000975	RPL11	4.05e-41	3.57e-40	-0.52	0.653	0.752	-0.02	0.304	0.425	-0.05	398.433	6.72304	609.943	8.58151	407.453	12.7506	606.047	22.9366
NM_000976	RPL12	1.55e-52	1.72e-51	-0.51	0.000175	0.000489	0.13	0.521	0.64	-0.02	612.173	4.06983	934.121	11.7945	690.877	10.958	944.73	9.25699
NM_000978	RPL23	0.0118	0.0209	-0.11	3.62e-09	1.61e-08	-0.23	0.000896	0.00256	-0.15	498.641	17.2984	575.358	8.31375	440.89	5.43514	532.586	22.6165
NM_000979	RPL18	2.67e-43	2.46e-42	-0.5	0.000559	0.00145	-0.14	1.11e-12	7.82e-12	-0.26	341.963	4.15816	516.096	7.48661	321.153	12.022	443.019	7.2259
NM_000980	RPL18A	2.66e-30	1.82e-29	-0.52	0.177	0.269	-0.07	0.0482	0.0915	-0.1	378.022	5.61982	580.729	26.5565	372.075	27.6375	556.289	22.8884
NM_000981	RPL19	1.06e-16	4.82e-16	-0.31	0.0633	0.112	-0.07	0.0335	0.0666	-0.09	536.75	9.69461	714.398	12.5784	529.107	17.2475	688.255	27.1268
NM_000982	RPL21	8.5e-51	9.17e-50	-0.59	3.76e-06	1.27e-05	-0.16	1.6e-16	1.42e-15	-0.34	441.506	13.2925	711.605	13.9681	407.451	3.97927	577.244	18.328
NM_000983	RPL22	2.66e-90	4.99e-89	-0.78	0.0553	0.0992	-0.07	3.35e-22	3.93e-21	-0.39	58.2548	0.55741	107.261	1.22124	57.2665	1.42959	84.2095	1.94024
NM_000984	RPL23A	3.72e-93	7.14e-92	-0.72	0.157	0.244	-0.06	5.03e-17	4.56e-16	-0.32	263.15	5.43184	463.195	9.96366	261.685	10.4681	381.383	10.8365
NM_000985	RPL17	4.55e-10	1.52e-09	-0.24	0.904	0.936	0	0.0347	0.0686	-0.08	309.501	9.02806	391.31	3.28204	320.954	3.66542	378.903	13.0866
NM_000986	RPL24	1.23e-33	9.08e-33	-0.52	0.0153	0.0313	-0.09	2.42e-13	1.79e-12	-0.32	223.379	4.51822	343.323	9.32832	217.039	2.73903	282.087	9.2547
NM_000987	RPL26	1.71e-45	1.66e-44	-0.56	0.174	0.266	-0.05	0.00499	0.0122	-0.14	192.725	2.65257	304.612	10.0005	192.811	3.79468	283.478	16.7098
NM_000988	RPL27	5.97e-16	2.63e-15	-0.4	0.908	0.939	0	0.177	0.276	-0.06	280.348	12.6918	396.557	15.7653	290.787	2.18908	389.247	12.3802
NM_000989	RPL30	4.84e-39	4.08e-38	-0.43	0.0201	0.0401	-0.07	0.00357	0.00898	-0.12	546.555	9.10479	790.839	3.46839	537.755	10.3841	748.608	28.1718
NM_000990	RPL27A	2.56e-33	1.88e-32	-0.44	1.28e-25	1.34e-24	-0.44	2.39e-27	3.42e-26	-0.39	74.3972	0.73183	107.712	0.93404	56.6226	2.23963	84.1631	1.6747
NM_000992	RPL29	9.99e-46	9.74e-45	-0.6	0.0375	0.0703	-0.08	1.12e-05	4.34e-05	-0.18	335.157	8.52193	543.129	10.8654	328.422	6.81705	491.697	11.5757
NM_000996	RPL35A	1.12e-37	9.13e-37	-0.58	0.171	0.261	-0.06	4.68e-05	0.000166	-0.2	281.977	7.48519	449.607	12.9193	280.582	10.8598	401.086	20.2587
NM_000997	RPL37	6.45e-22	3.47e-21	-0.36	0.139	0.22	-0.05	0.638	0.739	0.02	191.705	5.24468	262.681	4.88597	191.088	4.54614	273.465	12.9388
NM_000998	RPL37A	8.22e-22	4.41e-21	-0.34	7.35e-11	3.69e-10	-0.28	2.82e-07	1.31e-06	-0.19	880.462	25.8711	1191.85	37.1294	747.947	32.1287	1070.96	38.0367
NM_000999	RPL38	1.96e-36	1.55e-35	-0.45	0.79	0.855	-0.01	0.185	0.286	-0.06	399.221	2.64876	582.706	3.65823	409.855	7.78704	575.344	18.7341
NM_001000	RPL39	1.85e-14	7.63e-14	-0.34	0.128	0.205	-0.07	0.0186	0.0398	-0.1	473.601	20.4472	643.21	10.2533	466.129	14.9857	616.819	20.2596
NM_001001	RPL36AL	0.00237	0.00466	-0.16	6.67e-09	2.9e-08	-0.26	9.85e-17	8.84e-16	-0.47	65.7624	1.22364	78.4805	3.12934	56.8815	0.70435	58.3188	2.52394
NM_001001290	SLC2A9	5.69e-13	2.19e-12	0.46	2.27e-15	1.48e-14	-0.54	0.0403	0.0783	-0.13	8.72495	0.39295	6.77612	0.19049	6.1833	0.30921	6.35481	0.05324
NM_001001323	ATP2B1	1.1e-136	3.41e-135	1.35	8.32e-299	2.42e-296	1.57	0.0349	0.0689	-0.12	6.93466	0.24467	2.90973	0.06134	21.2529	0.59721	2.75431	0.07171
NM_001001330	REEP3	2.16e-10	7.35e-10	-0.31	5.97e-55	1.47e-53	-0.78	2.11e-64	7.31e-63	-0.89	7.02897	0.19337	9.3444	0.17763	4.22209	0.16906	5.17367	0.17429
NM_001001396	ATP2B4	0.0199	0.0341	0.09	2.14e-48	4.56e-47	-0.6	0.000705	0.00205	-0.13	12.9165	0.23601	12.9806	0.4149	8.83058	0.25114	12.1313	0.32405
NM_001001410	C16orf42	0.000127	0.000287	0.32	0.17	0.261	-0.11	0.966	0.978	0	6.12705	0.39159	5.25788	0.2445	5.85874	0.17223	5.40183	0.15309
NM_001001415	ZNF429	3.24e-26	1.97e-25	-1.03	0.0411	0.0763	0.23	0.026	0.0533	0.17	1.18382	0.07632	2.59169	0.01289	1.44161	0.04661	2.99762	0.0704
NM_001001417	TBC1D3B	0.477	0.567	-0.14	0.000477	0.00125	-0.66	0.86	0.907	0.03	0.73727	0.13865	0.87174	0.19668	0.47711	0.00885	0.91233	0.1066
NM_001001418	TBC1D3C	0.241	0.32	-0.18	3.06e-05	9.38e-05	-0.62	0.841	0.894	0.03	1.13071	0.11153	1.37733	0.27692	0.76085	0.05993	1.44388	0.27598
NM_001001419	SMAD5	2.4e-11	8.54e-11	-0.42	0.0469	0.0859	0.13	0.894	0.93	0.01	1.78727	0.07246	2.56109	0.09682	2.01524	0.03901	2.64036	0.0376
NM_001001433	STX16	3.79e-13	1.47e-12	0.62	0.0233	0.0458	0.18	3.46e-10	2.08e-09	0.48	2.67997	0.21676	1.87096	0.1789	3.14885	0.25535	2.67693	0.13089
NM_001001436	C16orf87	0.112	0.164	0.19	0.00528	0.0119	-0.4	0.267	0.384	0.13	2.03756	0.10948	1.91741	0.06558	1.59253	0.20427	2.14938	0.13563
NM_001001437	CCL3L3	1.22e-26	7.54e-26	1.67	1.9e-289	5.32e-287	3.44	1.05e-113	6.91e-112	2.75	3.28765	0.34585	1.09574	0.05062	37.2703	4.02144	7.68213	0.44243
NM_001001479	SLC35E4	9.76e-08	2.82e-07	2.31	0.395	0.517	0.26	1.22e-06	5.3e-06	1.96	0.15905	0.04153	0.03112	0.01264	0.19659	0.01152	0.1405	0.0184
NM_001001481	UBE2W	0.0261	0.0438	0.13	0.0326	0.0621	-0.13	0.812	0.871	-0.01	5.32302	0.19079	5.20556	0.2434	5.04997	0.27022	5.29093	0.13912
NM_001001484	PTER	4.53e-24	2.59e-23	-0.63	6.71e-17	4.72e-16	-0.64	7.28e-85	3.42e-83	-1.17	3.01376	0.12903	4.98097	0.09767	1.99228	0.14266	2.27054	0.08839
NM_001001520	HDGFRP2	0.115	0.168	-0.1	1.34e-09	6.15e-09	-0.34	0.000577	0.00171	-0.26	9.58497	0.31492	11.042	0.93548	7.81497	0.1676	9.43367	0.9385
NM_001001522	TAGLN	0.041	0.0661	0.55	0.134	0.213	-0.38	0.705	0.792	-0.1	0.39608	0.0598	0.28899	0.05271	0.31211	0.01334	0.27409	0.02547
NM_001001548	CD36	0	0	3.8	0.000436	0.00115	0.13	1.23e-19	1.29e-18	0.64	27.5908	0.0729	2.11781	0.06283	31.1145	0.53511	3.379	0.27833
NM_001001555	GRB10	5.04e-219	2.69e-217	-2.38	0.887	0.924	0.02	7.04e-11	4.43e-10	-0.41	0.75238	0.05201	4.20843	0.2652	0.78668	0.0624	3.23846	0.14648
NM_001001563	TIMM50	2.37e-11	8.46e-11	-0.39	2.76e-13	1.6e-12	0.48	0.308	0.43	-0.06	4.89715	0.10553	6.87115	0.09094	7.04699	0.37332	6.7714	0.30041
NM_001001660	LYRM5	0.0255	0.0428	0.28	8.5e-05	0.000247	-0.45	2.96e-05	0.000108	-0.58	3.33362	0.19148	2.92698	0.38579	2.51835	0.12828	2.0066	0.21793
NM_001001661	ZNF425	0.874	0.907	0.03	1.01e-06	3.61e-06	-1.1	0.2	0.305	-0.23	0.3267	0.04532	0.34299	0.02102	0.15492	0.01147	0.3	0.02462
NM_001001662	ZNF782	0.00246	0.00483	-0.35	0.0464	0.0851	0.24	0.601	0.708	0.06	0.72114	0.01604	0.98324	0.05701	0.88072	0.03823	1.0488	0.11152
NM_001001664	SPOPL	0.000314	0.000681	0.25	0.698	0.787	-0.03	1.08e-08	5.76e-08	-0.45	1.58359	0.02694	1.42635	0.02491	1.6032	0.13836	1.06915	0.07722
NM_001001668	ZNF470	0.0962	0.143	-0.23	3.68e-07	1.37e-06	0.66	7.14e-11	4.49e-10	0.76	0.24236	0.01667	0.30482	0.01915	0.39833	0.01385	0.53218	0.04007
NM_001001671	MAP3K15	6.55e-13	2.51e-12	-1.28	0.0971	0.162	0.36	1.96e-05	7.35e-05	-0.57	0.19861	0.04354	0.52087	0.03711	0.26388	0.02911	0.35695	0.02768
NM_001001683	MED11	0.00915	0.0166	0.44	0.663	0.76	-0.07	0.412	0.538	0.14	1.63628	0.06413	1.29076	0.01054	1.60433	0.19381	1.45921	0.0912
NM_001001710	FAM166A	0.0326	0.0536	-0.2	1.24e-13	7.35e-13	0.67	0.02	0.0424	-0.19	7.81697	0.87494	9.63996	0.77995	12.8315	0.76584	8.67012	0.539
NM_001001791	C10orf55	1.24e-74	1.9e-73	1.75	0.594	0.702	-0.05	0.00197	0.00524	-0.36	3.69263	0.25434	1.17092	0.09365	3.6857	0.36765	0.93493	0.02565
NM_001001794	FAM116B	0.0215	0.0366	0.27	0.326	0.444	0.11	2.69e-09	1.5e-08	0.69	1.46671	0.07648	1.29738	0.08346	1.63564	0.03409	2.15221	0.2399
NM_001001795	C8orf82	0.216	0.291	0.08	8.84e-22	7.84e-21	-0.75	1.74e-15	1.46e-14	-0.6	5.07537	0.15958	5.13087	0.22732	3.12113	0.17777	3.46645	0.17661
NM_001001852	PIM3	4.41e-06	1.14e-05	0.27	5.3e-64	1.6e-62	1.06	8.27e-06	3.26e-05	0.24	7.98059	0.4375	7.0858	0.13703	17.239	1.30476	8.58531	0.32389
NM_001001890	RUNX1	0.0347	0.0567	-0.1	0.000309	0.000837	-0.17	0.792	0.857	0.02	4.54944	0.0565	5.23662	0.2539	4.18896	0.09594	5.4295	0.3405
NM_001001924	MTUS1	0	0	5.23	4.12e-59	1.13e-57	-0.94	0.474	0.598	0.15	3.89393	0.14119	0.10964	0.01689	2.09751	0.04185	0.12491	0.01206
NM_001001957	OR2W3	0.016	0.0278	0.89	0.375	0.496	-0.31	0.934	0.957	-0.03	0.36734	0.07868	0.20672	0.04606	0.30154	0.07575	0.20584	0.07198
NM_001001973	ATP5C1	0.313	0.4	0.05	1.02e-38	1.63e-37	-0.61	9.16e-51	2.41e-49	-0.74	52.5137	2.22456	54.3755	1.4848	35.5349	1.19584	33.3176	1.25027
NM_001001998	EXOSC10	1.63e-32	1.17e-31	-0.51	1.7e-07	6.58e-07	0.22	0.000223	0.000709	-0.15	12.4495	0.09696	18.9574	0.65861	14.9931	0.32784	17.5167	0.05515
NM_001002029	C4B	0.182	0.251	-0.2	0.844	0.894	-0.03	0.341	0.465	-0.14	0.34611	0.01269	0.42598	0.06697	0.3504	0.01521	0.39505	0.05177
NM_001002030	ECHDC1	0.3	0.387	0.05	0.0214	0.0423	-0.11	0.00645	0.0154	-0.14	12.9522	0.30033	13.3606	0.3177	12.3782	0.46801	12.4746	0.16711
NM_001002031	ATP5G2	4.83e-15	2.05e-14	-0.35	1.35e-08	5.75e-08	-0.25	1.44e-20	1.57e-19	-0.42	63.0523	2.17725	86.1295	1.79076	54.6324	1.65192	66.0391	1.94017
NM_001002244	ANAPC11	0.167	0.233	0.11	0.482	0.603	0.05	0.827	0.883	-0.02	8.59067	0.70681	8.53151	0.19324	9.23853	0.32611	8.66736	0.26237
NM_001002255	SUMO4	0.00919	0.0166	1.26	0.0205	0.0408	-1.23	0.467	0.591	0.35	0.33262	0.14451	0.13984	0.02443	0.12704	0.08581	0.18821	0.05185
NM_001002264	EPSTI1	1.16e-36	9.2e-36	1.07	0	0	2.74	0	0	2.73	6.7252	0.50803	3.43786	0.10818	46.7725	2.07872	23.4265	0.65922
NM_001002296	GOLGA7	2.01e-22	1.1e-21	0.48	1.05e-14	6.6e-14	-0.37	0.0161	0.0349	0.12	12.4292	0.20577	9.52252	0.09196	9.91511	0.18598	10.6298	0.17149
NM_001002762	DNAJB12	1.83e-28	1.19e-27	0.59	6.35e-118	4.5e-116	-1.31	7.03e-63	2.36e-61	-1.05	5.79347	0.16606	4.13315	0.18236	2.40663	0.0659	2.04099	0.09743
NM_001002800	SMC4	1.54e-177	6.29e-176	-1.03	1.88e-38	2.99e-37	0.54	1.41e-08	7.41e-08	-0.2	16.9553	0.19104	37.0737	0.32114	25.5024	1.04454	33.0226	0.36379
NM_001002814	RAB11FIP1	4.3e-198	1.97e-196	1.4	0.0161	0.0328	-0.1	0.702	0.789	0.02	10.4121	0.24157	4.2235	0.21851	10.0794	0.30878	4.38651	0.12314
NM_001002836	ZNF787	0.289	0.374	0.07	3.99e-05	0.000121	0.31	0.363	0.488	-0.06	5.63782	0.19593	5.75774	0.21242	7.22059	0.56445	5.67593	0.20183
NM_001002860	BTBD7	0.000285	0.000622	-0.23	0.286	0.4	0.06	2.69e-07	1.25e-06	-0.29	1.85192	0.08264	2.32564	0.12855	2.00038	0.01979	1.95073	0.06245
NM_001002878	THOC5	0.0115	0.0205	-0.15	0.427	0.55	0.05	0.988	0.992	0	6.24096	0.24741	7.42749	0.24576	6.679	0.27817	7.61841	0.41365
NM_001002880	CBY1	0.182	0.251	-0.22	0.742	0.819	-0.06	0.531	0.65	-0.09	1.0756	0.08299	1.34273	0.17552	1.06924	0.14064	1.29128	0.06786
NM_001002901	FCRLB	1.81e-07	5.14e-07	2.35	0.00095	0.0024	0.87	3.56e-06	1.47e-05	2.04	0.21571	0.04471	0.04126	0.01966	0.41802	0.01452	0.20316	0.05943
NM_001002909	GPATCH8	0.657	0.731	0.03	0.532	0.649	0.04	0.979	0.986	0	1.91461	0.0156	2.00508	0.20924	2.02955	0.05017	2.05758	0.03782
NM_001002913	PTRH1	0.000336	0.000726	0.77	0.282	0.395	-0.2	0.902	0.936	-0.03	1.84043	0.32802	1.14387	0.24646	1.66444	0.12623	1.15357	0.2958
NM_001002914	KCTD11	5.11e-08	1.51e-07	1.08	0.0854	0.145	-0.32	0.194	0.297	0.29	0.40268	0.02074	0.20275	0.0219	0.33242	0.04368	0.25396	0.03459
NM_001002926	TWISTNB	7.44e-49	7.72e-48	-1.21	3.24e-23	3.08e-22	0.85	6.76e-07	3.02e-06	-0.32	1.41823	0.11796	3.51583	0.13916	2.65967	0.14196	2.88789	0.02471
NM_001003	RPLP1	0.0293	0.0486	-0.22	4.12e-11	2.1e-10	-0.31	0.00116	0.00326	-0.19	306.689	11.6579	382.511	35.2721	254.849	8.99854	343.621	11.7671
NM_001003395	TPD52L1	0.389	0.48	0.2	0.624	0.728	0.11	0.000409	0.00124	0.78	0.46538	0.03777	0.43028	0.04549	0.51911	0.02106	0.77285	0.15099
NM_001003652	SMAD2	0.00263	0.00514	-0.14	2.6e-05	8.05e-05	-0.18	1.06e-06	4.67e-06	-0.22	3.68493	0.09048	4.34254	0.11477	3.35518	0.08299	3.81772	0.04446
NM_001003674	C18orf1	1.63e-16	7.37e-16	0.85	2.05e-08	8.57e-08	-0.57	0.0198	0.042	0.25	0.52789	0.01814	0.31372	0.022	0.36846	0.0208	0.38348	0.02155
NM_001003676	C11orf49	0.388	0.48	-0.07	0.563	0.676	-0.05	0.19	0.293	-0.13	3.1666	0.08169	3.55148	0.10624	3.16725	0.03661	3.32631	0.4604
NM_001003679	LEPR	5.12e-19	2.53e-18	0.59	5.77e-10	2.73e-09	-0.48	0.207	0.314	-0.09	2.58856	0.1214	1.83745	0.01256	1.91183	0.14528	1.77624	0.07294
NM_001003681	HMGXB4	0.000941	0.00194	-0.23	1.19e-12	6.71e-12	0.51	0.762	0.835	0.02	2.26412	0.07201	2.8398	0.13644	3.33711	0.15804	2.94933	0.07211
NM_001003684	UQCR10	3.18e-05	7.63e-05	0.22	0.369	0.49	-0.05	0.0116	0.0261	-0.14	21.8867	0.2846	20.1346	0.73516	21.7998	1.00939	18.7681	0.44111
NM_001003690	MAD2L1BP	1.63e-11	5.84e-11	0.51	2.27e-08	9.47e-08	0.36	3.52e-09	1.94e-08	0.47	8.46365	0.14371	6.34373	0.30806	11.1905	0.27329	9.06218	0.54438
NM_001003694	BRPF1	2.04e-14	8.38e-14	0.41	0.0048	0.0109	-0.14	0.0229	0.0477	-0.12	4.88106	0.11055	3.922	0.19683	4.5783	0.07354	3.69088	0.05282
NM_001003699	RREB1	0.641	0.717	0.02	6.29e-19	4.9e-18	-0.39	0.0425	0.0819	-0.11	5.08319	0.11268	5.35292	0.3938	4.00587	0.05252	5.09854	0.13188
NM_001003702	ARHGEF35	0.644	0.719	-0.09	0.189	0.285	0.26	0.637	0.738	-0.09	0.38236	0.02971	0.43571	0.05291	0.47532	0.07157	0.42068	0.02688
NM_001003703	ATP5J	1.83e-05	4.5e-05	-0.24	2.2e-07	8.41e-07	0.25	0.0599	0.111	-0.11	17.5932	0.12061	22.1988	0.96151	21.6463	0.40601	21.1751	0.36886
NM_001003722	GLE1	0.631	0.708	-0.02	0.000614	0.00159	-0.16	1.94e-12	1.34e-11	-0.32	9.09767	0.14007	9.88627	0.0959	8.41323	0.30485	8.1179	0.17641
NM_001003795	GTF2IRD2B	1.72e-22	9.42e-22	-0.7	0.0112	0.0236	-0.24	6.82e-08	3.36e-07	-0.37	2.02276	0.1113	3.51798	0.14571	1.77072	0.14445	2.78627	0.14698
NM_001003800	BICD2	7.71e-10	2.53e-09	0.38	1.66e-09	7.59e-09	-0.41	0.0295	0.0594	-0.14	2.3275	0.06913	1.91389	0.05425	1.80478	0.08815	1.77745	0.09998
NM_001003803	ATP5S	0.775	0.829	-0.05	0.306	0.422	-0.18	0.0573	0.106	-0.34	0.79331	0.06558	0.8761	0.11335	0.72208	0.08884	0.70956	0.11478
NM_001003806	TARP	2.69e-186	1.16e-184	-2.76	6.3e-65	1.93e-63	1.91	0.717	0.801	0.02	1.92871	0.25457	13.987	0.29958	7.52745	0.33738	14.5638	0.22744
NM_001003819	TRIM6-TRIM34	2.25e-15	9.7e-15	1.04	1.8e-52	4.19e-51	1.46	4.11e-63	1.39e-61	1.87	0.87193	0.06795	0.45242	0.0204	2.49041	0.09335	1.70744	0.15492
NM_001003828	PARVB	3.64e-36	2.86e-35	-0.91	1.11e-48	2.38e-47	0.99	0.0103	0.0235	0.17	4.74883	0.04156	9.53998	0.6057	9.74949	0.626	11.018	0.20899
NM_001003927	EVI2A	1.8e-70	2.6e-69	1.19	6.48e-22	5.8e-21	-0.57	4.74e-08	2.37e-07	-0.39	8.66788	0.39184	4.05262	0.20036	6.03395	0.165	3.17394	0.09017
NM_001003940	BMF	0	0	3.05	2.21e-37	3.41e-36	-0.75	1.47e-115	1e-113	1.63	7.10741	0.23355	0.91524	0.03269	4.35345	0.2076	2.91104	0.06896
NM_001004	RPLP2	1.08e-37	8.81e-37	-0.63	0.119	0.192	-0.06	4.35e-05	0.000155	-0.22	365.775	13.1909	606.653	27.3926	361.979	8.41713	533.354	31.3255
NM_001004023	DYRK3	0.00527	0.00988	0.74	0.0105	0.0221	0.56	9.18e-05	0.000311	0.87	0.3404	0.06745	0.21597	0.04089	0.52087	0.04342	0.4121	0.01059
NM_001004067	NOMO3	1.67e-102	3.58e-101	0.88	1.12e-44	2.16e-43	-0.52	0.57	0.682	0.02	70.8835	1.41999	41.145	1.92884	51.1953	1.12391	42.8418	1.10729
NM_001004125	TUSC1	0.0372	0.0604	0.2	0.00315	0.00731	0.25	0.266	0.384	-0.1	2.09028	0.10234	1.95282	0.10686	2.57921	0.03731	1.86744	0.06518
NM_001004127	ALG11	0.135	0.193	-0.13	0.298	0.413	0.09	0.654	0.752	-0.04	2.23308	0.13643	2.61034	0.07494	2.4579	0.06928	2.61006	0.22293
NM_001004301	ZNF813	0.0872	0.131	-0.17	2.17e-05	6.77e-05	0.43	0.089	0.155	0.17	0.85263	0.02874	1.02968	0.05563	1.18933	0.08284	1.1915	0.09843
NM_001004304	ZNF740	0.109	0.16	0.1	4.97e-11	2.52e-10	-0.55	3.89e-05	0.00014	0.25	2.57927	0.04433	2.56851	0.07698	1.817	0.15386	3.14067	0.12512
NM_001004306	CCDC144NL	5.07e-06	1.3e-05	-0.58	1.75e-15	1.14e-14	1.01	9.56e-13	6.75e-12	0.65	0.98682	0.14222	1.57771	0.12381	2.06273	0.21512	2.54556	0.13256
NM_001004323	C7orf61	0.0734	0.112	-0.7	0.967	0.978	0.02	0.512	0.632	-0.24	0.15735	0.02146	0.27991	0.04941	0.16552	0.00823	0.24277	0.07903
NM_001004333	RNASEK	4.09e-63	5.39e-62	1.1	1.07e-26	1.17e-25	-0.59	0.048	0.0911	0.14	25.7569	0.09892	12.8368	0.84129	17.6326	0.61125	14.5568	0.3882
NM_001004339	ZYG11A	6.26e-21	3.28e-20	-1.3	0.00318	0.00739	0.49	0.131	0.214	-0.16	0.31353	0.03626	0.82755	0.05442	0.45548	0.0374	0.76141	0.02891
NM_001004341	ETV3L	0.00014	0.000316	1.08	0.0828	0.142	-0.44	0.645	0.744	0.15	0.31082	0.02655	0.15436	0.0325	0.23567	0.01649	0.1777	0.02917
NM_001004351	SPDYE3	0.13	0.187	-0.35	0.232	0.337	-0.31	0.368	0.493	-0.2	0.24846	0.06256	0.33787	0.01992	0.20537	0.01747	0.29971	0.08233
NM_001004354	NRARP	7.98e-12	2.9e-11	-1.29	0.123	0.198	0.37	0.911	0.942	-0.02	0.23387	0.02788	0.62293	0.05604	0.31368	0.04329	0.62847	0.07739
NM_001004356	FGFRL1	2.71e-47	2.73e-46	0.85	4.87e-51	1.1e-49	-0.89	9.81e-22	1.13e-20	-0.67	6.06908	0.01324	3.59559	0.09764	3.37557	0.17496	2.32043	0.06094
NM_001004419	CLEC2D	0.22	0.295	-0.15	7.05e-05	0.000207	-0.46	5.55e-05	0.000195	-0.5	0.58217	0.0141	0.69271	0.08355	0.4374	0.01223	0.50042	0.02331
NM_001004431	METRNL	0	0	3.42	9.42e-42	1.68e-40	-0.96	0.735	0.815	-0.05	14.0689	0.66659	1.40373	0.12351	7.44459	0.5001	1.39204	0.04811
NM_001004439	ITGA11	0.000564	0.00119	-0.6	0.374	0.495	0.2	0.394	0.519	-0.13	0.19949	0.0218	0.32596	0.03391	0.23819	0.06378	0.30467	0.03269
NM_001004470	ST8SIA6	1.46e-11	5.27e-11	-2.04	1.86e-05	5.86e-05	1.52	2.67e-08	1.37e-07	0.97	0.13212	0.03999	0.59555	0.02686	0.41483	0.11434	1.20675	0.1433
NM_001004492	OR2B11	0.371	0.462	0.36	0.000822	0.00209	-1.49	0.392	0.517	-0.31	0.33696	0.13789	0.27675	0.03253	0.11089	0.01498	0.22504	0.05303
NM_001005209	TMEM198	0.651	0.725	-0.14	0.0218	0.0431	-0.78	0.779	0.848	-0.08	0.18961	0.04787	0.22513	0.04683	0.11116	0.01781	0.2177	0.03935
NM_001005271	CHD3	0.00049	0.00104	-0.19	0.477	0.598	0.03	0.00105	0.00296	0.18	4.122	0.12012	5.02898	0.33504	4.36365	0.14116	5.84836	0.31626
NM_001005291	SREBF1	0.391	0.482	-0.05	7.22e-53	1.7e-51	-0.87	0.985	0.991	0	7.19853	0.26441	7.97196	0.58623	4.08146	0.27272	8.17846	0.35234
NM_001005333	MAGED1	0.000493	0.00105	-0.59	3.56e-42	6.44e-41	1.9	7.61e-42	1.65e-40	1.42	0.37211	0.051	0.60026	0.0136	1.44203	0.06695	1.65382	0.02289
NM_001005339	RGS10	4.71e-17	2.17e-16	0.53	7.03e-136	6.3e-134	-1.7	2.1e-57	6.39e-56	-1.24	19.0568	0.2634	14.1522	0.50208	6.02667	0.32639	6.1226	0.42024
NM_001005340	GPNMB	0	0	5.32	6.36e-18	4.71e-17	0.32	0	0	3.51	82.7612	0.41595	2.20631	0.21943	106.707	3.34915	25.8614	0.65905
NM_001005353	AK4	2.01e-148	6.71e-147	-1.84	4.55e-17	3.23e-16	0.79	0.000905	0.00259	0.18	0.63248	0.00919	2.42078	0.1167	1.13355	0.11181	2.81773	0.04851
NM_001005360	DNM2	3.91e-18	1.87e-17	0.44	9.88e-21	8.35e-20	-0.39	0.0821	0.145	-0.09	17.944	0.32665	14.1708	1.00309	14.1956	0.30141	13.6336	0.61305
NM_001005368	ZNF32	6.39e-05	0.000149	0.42	1.75e-15	1.14e-14	-0.91	1.13e-07	5.46e-07	-0.57	4.43554	0.43213	3.5412	0.08448	2.4265	0.18572	2.44583	0.19213
NM_001005369	MTIF2	0.00865	0.0157	-0.15	0.000355	0.000951	0.25	0.000161	0.000525	0.19	5.61662	0.2232	6.67139	0.20074	6.89962	0.51285	7.80031	0.13102
NM_001005386	ACTR2	4.02e-29	2.66e-28	0.49	0.356	0.476	-0.04	0.354	0.479	-0.04	56.0469	1.5865	42.7258	0.87233	56.5186	0.63323	42.7274	1.1679
NM_001005404	YPEL2	1.04e-06	2.81e-06	0.48	3.42e-36	5.09e-35	-1.48	0.308	0.429	-0.1	0.82585	0.01137	0.63452	0.00971	0.30349	0.01898	0.60596	0.01903
NM_001005463	EBF3	1.59e-15	6.89e-15	-2.72	0.177	0.269	-0.47	9.97e-45	2.33e-43	-1.39	0.17592	0.06174	1.32552	0.09789	0.12978	0.05842	0.51574	0.01146
NM_001005464	HIST2H3A	5.82e-55	6.7e-54	-0.91	2.62e-56	6.65e-55	0.83	4.8e-12	3.25e-11	0.39	247.498	14.4832	496.49	25.6516	456.085	22.1689	668.319	33.676
NM_001005735	CHEK2	3.25e-43	3e-42	-0.91	0.357	0.477	0.07	3.6e-05	0.00013	-0.26	3.70217	0.0424	7.46687	0.18112	4.0239	0.20037	6.41317	0.20339
NM_001005741	GBA	4.07e-146	1.34e-144	1.08	1.27e-38	2.04e-37	-0.57	0.000518	0.00155	-0.15	30.2086	0.39039	15.3121	0.20321	21.045	0.78144	14.1672	0.27089
NM_001005743	NUMB	0.12	0.174	0.09	0.0573	0.102	-0.11	0.0185	0.0395	0.13	5.23662	0.14857	5.2679	0.23628	5.00296	0.15525	5.91425	0.2792
NM_001005747	CACNB4	2.44e-11	8.71e-11	-1	0.616	0.721	0.09	0.0229	0.0477	-0.32	0.13102	0.00854	0.28177	0.00935	0.14514	0.01553	0.23201	0.02697
NM_001005751	FAM21A	2.81e-23	1.57e-22	0.49	1.44e-97	7.89e-96	-1.2	1.98e-67	7.18e-66	-1.04	9.39999	0.16423	7.18025	0.32097	4.21891	0.28779	3.5738	0.2417
NM_001005851	ZNF780B	0.000831	0.00173	-0.26	1.03e-07	4.06e-07	0.41	4.78e-13	3.44e-12	0.49	0.74516	0.00996	0.95462	0.0347	1.02431	0.05509	1.37703	0.00359
NM_001005861	RYK	7.03e-07	1.92e-06	-0.26	0.0246	0.0481	0.13	0.000792	0.00229	-0.17	6.90351	0.14023	8.83859	0.05941	7.80885	0.46854	8.04386	0.24584
NM_001005920	JMJD8	0.596	0.676	0.03	0.469	0.59	-0.04	0.0732	0.131	-0.09	12.3903	0.64677	13.011	0.0629	12.4339	0.51549	12.5626	0.47903
NM_001006109	C3orf37	0.837	0.878	0.02	0.01	0.0213	-0.3	0.00911	0.021	-0.28	2.12438	0.21557	2.24301	0.17822	1.78161	0.11215	1.89892	0.111
NM_001006114	YBEY	9.96e-06	2.5e-05	0.81	0.00486	0.011	-0.55	0.00398	0.00989	0.52	1.16748	0.12542	0.71294	0.02816	0.82094	0.12097	1.05382	0.09534
NM_001006607	LRRC37A2	3.01e-05	7.23e-05	0.27	0.436	0.559	0.05	0.00204	0.00541	0.21	3.00225	0.09522	2.66143	0.13075	3.21561	0.18311	3.15264	0.16917
NM_001006610	SIAH1	1.86e-05	4.57e-05	0.37	0.391	0.513	0.08	0.36	0.485	0.08	2.36195	0.06054	1.94988	0.03968	2.58141	0.19853	2.11825	0.05604
NM_001006617	MAPKAP1	1.74e-19	8.77e-19	0.43	0.0342	0.0648	0.09	0.000378	0.00116	0.17	10.6034	0.20519	8.39826	0.15275	11.6556	0.13138	9.72527	0.13021
NM_001006634	ARHGAP17	9.15e-27	5.67e-26	-0.63	2.36e-18	1.79e-17	0.47	6.75e-05	0.000233	0.22	4.38554	0.05398	7.27006	0.34355	6.2758	0.11661	8.68004	0.09453
NM_001006640	TCEAL1	1.3e-06	3.48e-06	0.62	0.0019	0.00458	-0.49	0.511	0.631	-0.09	2.14217	0.04526	1.49273	0.04668	1.57341	0.29296	1.43921	0.03145
NM_001006657	WDR35	0.751	0.81	0.03	1.02e-06	3.67e-06	0.54	6.96e-05	0.00024	0.41	0.4714	0.01329	0.49318	0.0342	0.71242	0.0779	0.67311	0.04906
NM_001006681	SPIN2B	0.772	0.826	0.07	0.628	0.731	0.11	0.716	0.801	-0.08	0.4985	0.0306	0.50848	0.03879	0.55685	0.06743	0.49318	0.02774
NM_001006933	TCEAL3	4.24e-06	1.09e-05	-0.35	1.5e-13	8.86e-13	-0.61	1.65e-13	1.23e-12	-0.59	6.22904	0.05176	8.49119	0.3398	4.2152	0.13238	5.76955	0.32817
NM_001006938	TCEAL6	0.179	0.247	-0.43	0.0634	0.112	-0.71	0.00114	0.00319	-0.99	0.19158	0.04803	0.28034	0.01977	0.11746	0.01822	0.1397	0.01536
NM_001006941	ALG3	7.19e-07	1.96e-06	-0.39	7.53e-16	5.03e-15	0.58	0.92	0.949	0.01	5.59963	0.28069	7.86542	0.52222	8.65455	0.44126	8.12864	0.53628
NM_001006946	SDC1	3.55e-05	8.49e-05	-0.95	0.721	0.803	0.1	0.646	0.745	0.09	0.13944	0.00787	0.28945	0.03645	0.15465	0.02665	0.31478	0.02158
NM_001007	RPS4X	1.76e-41	1.56e-40	-0.51	1.77e-20	1.48e-19	-0.32	1.08e-14	8.67e-14	-0.3	265.325	3.29956	403.931	6.31299	219.252	4.00475	335.656	6.43929
NM_001007022	ODF2L	2.45e-13	9.61e-13	-0.84	0.165	0.254	0.19	2.06e-05	7.71e-05	-0.43	0.65938	0.09063	1.27225	0.03047	0.78418	0.10052	0.97089	0.08868
NM_001007024	GOSR1	1.78e-06	4.73e-06	0.26	0.832	0.886	0.01	0.0779	0.138	-0.09	4.83105	0.18598	4.3127	0.09482	5.03252	0.08432	4.16326	0.06087
NM_001007026	ATN1	0.00403	0.00769	-0.31	0.0356	0.0672	-0.26	0.262	0.38	-0.11	0.96101	0.11295	1.27634	0.03488	0.82804	0.06825	1.21274	0.12523
NM_001007027	ALG8	2.99e-31	2.09e-30	-0.59	1.07e-15	7.09e-15	0.42	0.00109	0.00308	-0.16	10.0355	0.02227	16.1324	0.36104	13.9046	0.37212	14.8461	0.44631
NM_001007074	RPL32	3.03e-52	3.35e-51	-0.65	0.107	0.176	0.06	0.00481	0.0118	-0.13	118.848	3.00942	199.737	3.68313	128.424	3.34131	186.95	7.96537
NM_001007094	ZNF37A	0.143	0.203	0.19	0.403	0.525	-0.11	0.605	0.711	0.06	0.40712	0.0281	0.38299	0.03274	0.39021	0.02939	0.40987	0.02833
NM_001007189	C5orf53	0.302	0.389	-0.19	0.448	0.571	-0.17	0.0281	0.057	-0.39	0.32057	0.03324	0.394	0.02473	0.29575	0.05619	0.30831	0.00462
NM_001007226	SPOP	0.00156	0.00313	-0.2	0.2	0.299	-0.08	0.0254	0.0522	0.14	4.4105	0.1326	5.4175	0.15126	4.3007	0.1257	6.10574	0.29897
NM_001007231	ARHGAP25	0.521	0.609	-0.05	0.34	0.459	0.08	7.37e-10	4.32e-09	0.45	2.97283	0.15864	3.29017	0.0929	3.25045	0.24797	4.60007	0.34859
NM_001007237	IGSF3	1.16e-14	4.81e-14	-1.26	5.95e-66	1.86e-64	2.37	2.72e-13	1.99e-12	0.83	0.12651	0.01862	0.32782	0.01506	0.68954	0.04387	0.59869	0.05736
NM_001007245	IFRD1	0.297	0.383	-0.06	7.78e-11	3.89e-10	0.43	2.95e-17	2.72e-16	0.45	3.9932	0.15343	4.47229	0.19686	5.58704	0.3988	6.2878	0.15453
NM_001007253	ERV3	0.000974	0.00201	-0.28	0.0936	0.157	-0.13	0.0102	0.0233	0.19	3.52322	0.26728	4.58824	0.5123	3.32287	0.20859	5.37541	0.18126
NM_001007467	SFI1	0.693	0.762	-0.04	1.64e-06	5.77e-06	0.44	0.568	0.68	0.06	1.1391	0.04288	1.25465	0.13233	1.60716	0.12732	1.33774	0.12626
NM_001007523	F8A2	1.52e-06	4.05e-06	0.56	0.0515	0.0934	0.22	6.05e-06	2.43e-05	0.48	3.39537	0.26629	2.47012	0.20608	4.10254	0.3955	3.55025	0.10193
NM_001007524	F8A3	1.52e-06	4.05e-06	0.56	0.0515	0.0934	0.22	6.05e-06	2.43e-05	0.48	3.39537	0.26629	2.47012	0.20608	4.10254	0.3955	3.55025	0.10193
NM_001007527	LMBRD2	0.0151	0.0264	0.16	0.000392	0.00104	0.21	0.111	0.188	0.1	4.17431	0.10385	4.00961	0.08839	4.9878	0.09139	4.39656	0.0177
NM_001007533	DYSFIP1	0	0	-3.85	3.87e-34	5.41e-33	1.38	1.1e-66	3.92e-65	-1.03	2.45143	0.23425	38.2362	1.14678	6.6541	0.27871	19.1526	0.97343
NM_001007544	C1orf186	5e-53	5.61e-52	-2.6	3.79e-07	1.41e-06	1.09	2.55e-32	4.25e-31	1.17	0.28565	0.01056	1.87715	0.17474	0.6378	0.02203	4.35399	0.07642
NM_001007559	SS18	0.573	0.656	0.03	0.737	0.815	0.02	0.307	0.428	-0.06	7.03185	0.15789	7.3669	0.46551	7.35107	0.08399	7.26944	0.2242
NM_001007561	IRGQ	3.47e-196	1.58e-194	2.18	1.84e-58	4.97e-57	-0.9	0.6	0.707	0.05	2.73787	0.10143	0.64732	0.06347	1.51761	0.0042	0.68449	0.02469
NM_001007563	IGFBPL1	0.00016	0.000359	-0.41	0.733	0.812	0.04	0.0874	0.153	0.16	2.68268	0.20227	3.81144	0.03204	2.85508	0.15008	4.37318	0.19874
NM_001007794	CEPT1	0.00259	0.00506	-0.18	0.924	0.949	0.01	0.674	0.767	0.02	6.81855	0.24404	8.29456	0.35927	7.07765	0.24982	8.65883	0.33054
NM_001008	RPS4Y1	2.24e-18	1.08e-17	-0.44	0.823	0.88	0.01	0.00582	0.014	-0.15	100.779	1.9156	146.773	8.24662	104.898	4.74092	135.801	5.21277
NM_001008211	OPTN	9.5e-17	4.32e-16	0.51	0.47	0.592	-0.05	4.78e-19	4.85e-18	0.54	4.00431	0.05362	3.01139	0.08599	4.011	0.25428	4.48715	0.12954
NM_001008215	C2orf64	0.000295	0.000644	0.37	0.0115	0.024	-0.26	0.0051	0.0124	0.27	2.52871	0.12093	2.10093	0.04351	2.17692	0.14694	2.6071	0.10921
NM_001008218	AMY1B	0.546	0.631	-0.17	0.322	0.44	-0.31	0.545	0.661	-0.15	0.23675	0.04717	0.28522	0.03371	0.19505	0.02842	0.26212	0.01665
NM_001008219	AMY1C	0.546	0.631	-0.17	0.322	0.44	-0.31	0.545	0.661	-0.15	0.23395	0.04661	0.28185	0.03332	0.19274	0.02808	0.25902	0.01645
NM_001008222	ZDHHC9	5.76e-08	1.69e-07	-0.57	0.693	0.782	-0.04	8.54e-09	4.57e-08	-0.55	0.96386	0.06554	1.5379	0.19164	0.96721	0.03751	1.07692	0.00947
NM_001008224	UACA	0.0175	0.0302	0.28	0.936	0.957	0.01	8.33e-14	6.33e-13	0.75	0.60068	0.07977	0.52836	0.00599	0.62482	0.01546	0.91288	0.08122
NM_001008237	TTC32	0.403	0.494	-0.22	0.299	0.414	0.32	0.273	0.392	-0.32	0.55185	0.06443	0.68852	0.07587	0.71746	0.24016	0.55792	0.18111
NM_001008388	CISD2	0.0075	0.0138	0.21	0.0467	0.0855	-0.14	0.0169	0.0365	-0.18	2.09142	0.1061	1.93856	0.10642	1.96333	0.07779	1.76256	0.04108
NM_001008390	CGGBP1	2.58e-33	1.89e-32	-0.61	0.445	0.567	0.04	1.68e-08	8.77e-08	-0.31	5.35763	0.11874	8.75258	0.20848	5.71558	0.37292	7.26669	0.29279
NM_001008391	CCDC73	7.91e-12	2.88e-11	-0.43	1.19e-05	3.84e-05	0.26	0.161	0.256	-0.08	2.84389	0.05141	4.10231	0.20674	3.53151	0.0576	3.97761	0.063
NM_001008392	CTDSPL	4.06e-11	1.43e-10	-0.55	0.0527	0.0952	-0.19	1.81e-05	6.84e-05	-0.31	1.20458	0.06978	1.88352	0.04098	1.08902	0.08504	1.56107	0.04565
NM_001008393	C4orf46	3.61e-18	1.73e-17	-0.78	1.56e-12	8.7e-12	0.66	0.00357	0.00899	-0.21	1.50107	0.14436	2.76266	0.0599	2.45907	0.10355	2.45302	0.07871
NM_001008394	EID3	0.969	0.977	-0.02	0.000213	0.000588	1.36	0.307	0.429	-0.44	0.10588	0.03314	0.11575	0.01186	0.30257	0.04468	0.08371	0.02181
NM_001008395	C7orf59	2.32e-24	1.34e-23	0.64	3.96e-21	3.41e-20	-0.57	0.0444	0.0851	-0.16	31.5987	1.6561	21.7068	0.59333	21.9851	0.30333	19.9087	2.20964
NM_001008397	GPX8	6e-29	3.95e-28	-1.43	6.23e-25	6.36e-24	1.34	2.95e-27	4.2e-26	0.96	0.34261	0.01641	0.99655	0.06517	0.90467	0.03205	1.99433	0.08987
NM_001008401	ZNF761	0.015	0.0262	-0.17	7.28e-06	2.39e-05	0.33	1.06e-05	4.13e-05	0.28	2.05955	0.06242	2.4761	0.01289	2.67097	0.11657	3.07853	0.09716
NM_001008491	SEPT2	1.44e-07	4.14e-07	0.2	2.88e-08	1.19e-07	0.19	0.513	0.633	0.02	32.4352	0.3081	30.2156	0.12858	38.2687	0.62	31.5448	0.4458
NM_001008493	ENAH	3.03e-15	1.3e-14	1.1	0.000113	0.000323	0.76	4.83e-49	1.22e-47	1.42	0.45472	0.08332	0.22589	0.02798	0.80328	0.04009	0.62274	0.02543
NM_001008495	TMEM64	0.0026	0.00507	0.27	3.32e-05	0.000101	-0.4	0.462	0.586	-0.06	1.05357	0.02847	0.93703	0.03414	0.82318	0.0394	0.91902	0.00411
NM_001008528	MXRA7	0.0463	0.0739	-0.2	0.0025	0.00589	-0.35	0.000176	0.00057	-0.37	1.36208	0.05932	1.67905	0.03978	1.1031	0.05645	1.33072	0.0512
NM_001008530	LGMN	4.34e-52	4.79e-51	3.7	4.17e-22	3.78e-21	1.07	1.36e-07	6.52e-07	1.71	1.21271	0.06981	0.09644	0.04131	2.63605	0.08651	0.34318	0.02294
NM_001008537	KIAA2022	1.24e-08	3.8e-08	-0.74	0.985	0.99	0	0.784	0.851	0.03	0.13428	0.00545	0.24	0.0099	0.13891	0.00152	0.25169	0.00708
NM_001008539	SLC7A2	2.42e-15	1.04e-14	-0.87	9.36e-26	9.87e-25	1.1	0.0857	0.15	-0.16	0.30788	0.01454	0.60309	0.03268	0.68279	0.00731	0.55136	0.02978
NM_001008540	CXCR4	1.36e-26	8.4e-26	0.94	3.2e-10	1.54e-09	0.43	3.73e-13	2.71e-12	0.6	6.17252	0.30316	3.44621	0.2847	8.5684	0.24659	5.36774	0.07792
NM_001008566	TPST2	3.51e-29	2.33e-28	0.66	0.0778	0.134	-0.1	6.05e-19	6.11e-18	0.52	8.65327	0.1844	5.8652	0.13996	8.37767	0.23284	8.64032	0.22679
NM_001008661	CCBL2	1.89e-10	6.44e-10	0.47	2.87e-06	9.86e-06	0.33	8.22e-14	6.25e-13	0.53	4.68472	0.17696	3.6308	0.08205	6.08965	0.32158	5.37335	0.14504
NM_001008697	TFIP11	0.000745	0.00156	-0.2	0.00962	0.0205	0.16	0.00185	0.00495	-0.19	4.50654	0.09789	5.55553	0.16404	5.20685	0.1743	4.98487	0.26069
NM_001008701	LPHN1	1.94e-37	1.57e-36	-0.86	6.19e-17	4.37e-16	0.69	1.19e-23	1.48e-22	0.53	1.04761	0.05455	2.03828	0.06885	1.74771	0.14329	3.02762	0.07182
NM_001008707	EML1	7.1e-06	1.8e-05	-0.49	0.000101	0.000292	0.45	9.71e-06	3.8e-05	0.41	0.59456	0.04307	0.89948	0.04996	0.84312	0.05609	1.22628	0.0529
NM_001008708	CHAC2	3.61e-11	1.28e-10	-1.37	0.00163	0.00397	0.75	0.00156	0.00423	-0.44	0.61279	0.17548	1.70815	0.12888	1.07016	0.13827	1.28478	0.10264
NM_001008709	PPP1CA	2.07e-13	8.14e-13	0.31	3.78e-34	5.28e-33	-0.46	2.03e-12	1.4e-11	-0.32	44.422	0.69396	38.3764	0.97498	33.3052	0.37316	31.4465	1.0462
NM_001008727	ZNF121	2.56e-21	1.36e-20	-0.65	1.67e-13	9.78e-13	0.51	0.765	0.838	-0.02	4.37475	0.07923	7.33966	0.33476	6.45609	0.2508	7.42879	0.21345
NM_001008737	LOC401052	0.000323	0.000699	0.8	0.00174	0.00422	-0.71	0.215	0.323	0.29	0.58906	0.05538	0.3584	0.00691	0.36736	0.02748	0.45361	0.07621
NM_001008739	C6orf226	0.000128	0.000291	0.93	0.173	0.264	-0.31	0.689	0.779	0.1	1.47638	0.23128	0.82059	0.07594	1.22085	0.11542	0.9069	0.04784
NM_001008747	CTAGE15P	0.0204	0.0349	-0.73	0.429	0.552	0.28	0.0211	0.0443	-0.69	0.10295	0.0099	0.18521	0.01423	0.1304	0.02641	0.11454	0.0214
NM_001008910	STK16	0.685	0.755	0.03	0.00538	0.0121	-0.21	0.862	0.908	0.01	2.85361	0.04051	2.99611	0.07821	2.54679	0.14788	3.10222	0.06449
NM_001008938	CKAP5	2.68e-22	1.46e-21	-0.43	9.71e-06	3.15e-05	0.19	0.537	0.655	0.02	11.8791	0.28523	17.1183	0.80618	13.9982	0.41401	17.8563	0.07838
NM_001009	RPS5	1.24e-35	9.6e-35	-0.6	0.0135	0.0278	-0.09	0.0025	0.00652	-0.17	197.987	3.71581	321.863	14.7423	192.536	5.51925	294.043	15.639
NM_001009552	PPP2CB	1.64e-25	9.79e-25	0.57	0.084	0.143	-0.09	0.204	0.309	-0.07	12.4529	0.11522	8.95634	0.52577	12.0975	0.62868	8.72491	0.32301
NM_001009555	SH3D19	0.139	0.198	-0.21	0.958	0.972	-0.01	0.712	0.798	0.05	0.34887	0.02914	0.43173	0.03018	0.3593	0.02914	0.45821	0.04518
NM_001009566	CLSTN1	1.46e-34	1.1e-33	0.46	1.56e-49	3.41e-48	-0.52	0.87	0.914	0.01	23.2963	0.20728	18.1403	0.62972	16.7961	0.17048	18.6974	0.77307
NM_001009608	C20orf94	0.0816	0.124	-0.29	0.153	0.238	-0.29	0.56	0.673	0.1	0.78608	0.0613	1.03347	0.04027	0.6619	0.09809	1.12899	0.17448
NM_001009812	LBX2	0.00135	0.00273	0.59	0.884	0.922	0.03	0.474	0.598	0.14	0.8601	0.05451	0.60753	0.04868	0.90848	0.1777	0.68485	0.07662
NM_001009881	ZCCHC11	3.06e-09	9.71e-09	-0.33	0.0193	0.0386	-0.13	0.213	0.321	-0.07	3.70752	0.1423	4.97772	0.23474	3.50704	0.03056	4.87012	0.2431
NM_001009894	C12orf29	7.81e-13	2.98e-12	-0.75	0.0189	0.0379	0.26	5.19e-05	0.000183	-0.36	1.38594	0.13456	2.50551	0.20004	1.72201	0.12886	2.01108	0.0464
NM_001009905	B3GNTL1	0.0103	0.0185	-0.23	0.168	0.257	-0.13	1.39e-08	7.33e-08	-0.46	4.3729	0.27597	5.47484	0.35058	4.1175	0.27124	4.08391	0.10567
NM_001009921	VPS8	3.37e-25	1.99e-24	0.66	0.0627	0.111	-0.11	5.7e-07	2.57e-06	0.31	3.78548	0.11477	2.55898	0.15409	3.63948	0.13449	3.26281	0.06613
NM_001009924	C20orf30	2.59e-05	6.27e-05	0.23	0.0018	0.00436	0.18	0.147	0.237	0.08	10.3053	0.18739	9.39631	0.24922	12.0438	0.4744	10.2045	0.29632
NM_001009931	HRNR	0.0624	0.097	0.3	0.078	0.134	0.29	1.6e-15	1.34e-14	1.03	0.2119	0.03326	0.18433	0.01173	0.26668	0.03339	0.38801	0.04179
NM_001009939	SEPT5	1.18e-97	2.38e-96	-1.61	1.35e-19	1.08e-18	-0.99	1.28e-30	2.05e-29	-0.65	2.48355	0.23559	8.11777	0.18495	1.28833	0.07965	5.30303	0.08848
NM_001009944	PKD1	2.05e-22	1.12e-21	-0.44	2.45e-28	2.81e-27	-0.5	2.31e-42	5.08e-41	-0.54	3.67091	0.15386	5.3234	0.18372	2.68826	0.00605	3.75071	0.06318
NM_001009984	C20orf194	8.94e-21	4.66e-20	0.72	1.42e-21	1.24e-20	-0.78	0.015	0.0328	-0.21	2.15242	0.1467	1.39451	0.08924	1.29557	0.09564	1.23859	0.10152
NM_001009993	FAM168B	1.76e-12	6.59e-12	0.32	0.397	0.519	0.03	0.598	0.706	-0.03	7.12302	0.1055	6.09629	0.23321	7.54656	0.14892	6.13382	0.3292
NM_001009999	KDM1A	6.07e-38	4.97e-37	-0.56	5.93e-06	1.97e-05	0.2	2.28e-05	8.47e-05	-0.19	13.8524	0.4186	21.9475	0.87087	16.4699	0.58774	19.7065	0.86973
NM_001010	RPS6	0.000285	0.000623	-0.98	0.744	0.82	-0.1	0.074	0.133	-0.45	0.44262	0.04715	0.94415	0.17438	0.4241	0.07067	0.70246	0.15073
NM_001010844	IRAK1BP1	6.4e-16	2.81e-15	-1.13	0.975	0.984	-0.01	0.488	0.611	0.09	1.25174	0.14402	2.94228	0.17456	1.29041	0.10236	3.20901	0.45638
NM_001010846	SHE	5.64e-17	2.59e-16	0.77	0.0321	0.0612	0.18	1.44e-23	1.78e-22	0.87	1.00323	0.06213	0.63119	0.02324	1.17586	0.04594	1.1883	0.0763
NM_001010851	ZNF766	0.0554	0.087	-0.13	0.964	0.976	0	0.0302	0.0608	0.14	3.09773	0.0551	3.63047	0.13384	3.19323	0.20294	4.09003	0.10337
NM_001010853	PM20D2	1.97e-61	2.54e-60	-1.33	8.77e-06	2.86e-05	0.46	0.000198	0.000635	-0.25	1.14861	0.10753	3.09877	0.04853	1.64548	0.1824	2.66129	0.17714
NM_001010854	TTC7B	0.000905	0.00187	0.26	0.107	0.176	-0.13	0.09	0.157	-0.14	2.65722	0.12964	2.37004	0.08338	2.5164	0.14655	2.20679	0.14139
NM_001010858	RNF187	9.29e-05	0.000213	-0.17	0.000119	0.000342	-0.19	2.88e-09	1.6e-08	-0.26	12.2554	0.33546	14.7739	0.47692	11.0733	0.54099	12.6712	0.40695
NM_001010860	SAMD15	0.412	0.503	-0.25	0.71	0.796	-0.12	0.149	0.239	-0.41	0.16562	0.02951	0.21231	0.01735	0.15672	0.02117	0.16084	0.02459
NM_001010862	SPIN3	0.699	0.767	-0.06	0.662	0.759	-0.07	0.0197	0.0418	0.3	0.37322	0.02046	0.41656	0.03398	0.36824	0.0357	0.52703	0.00584
NM_001010866	TMEM201	0.0452	0.0723	-0.24	0.00662	0.0146	0.3	0.037	0.0726	-0.25	0.84181	0.02834	1.06425	0.14306	1.06918	0.08421	0.91292	0.09028
NM_001010867	IBA57	1.98e-07	5.63e-07	0.4	0.0188	0.0378	0.18	1.39e-22	1.66e-21	-0.84	1.03537	0.03633	0.83708	0.03326	1.21046	0.06692	0.47882	0.02069
NM_001010868	C6orf163	0.223	0.299	-0.46	0.851	0.899	0.08	0.27	0.388	0.33	0.15665	0.04266	0.23469	0.0274	0.1733	0.04175	0.30536	0.03806
NM_001010872	FAM83B	5.57e-09	1.74e-08	-1.24	0.644	0.745	0.12	0.0678	0.123	-0.33	0.14097	0.00601	0.36078	0.0294	0.15905	0.00953	0.2917	0.0324
NM_001010883	FAM102B	0.866	0.9	-0.01	1.56e-06	5.51e-06	0.24	0.000134	0.000442	-0.2	5.88494	0.11177	6.33396	0.05804	7.17987	0.32219	5.63876	0.33818
NM_001010887	ACER2	4.4e-06	1.13e-05	-0.71	0.0129	0.0268	-0.53	3.12e-08	1.59e-07	-0.82	0.3685	0.01291	0.64759	0.00878	0.26149	0.04452	0.37276	0.02193
NM_001010911	C10orf114	6.79e-205	3.22e-203	-3.04	0.853	0.9	0.03	5.48e-63	1.85e-61	-1.11	0.73148	0.10083	6.52451	0.13348	0.77712	0.09008	3.09322	0.08555
NM_001010915	PTPLAD2	3.48e-38	2.86e-37	0.89	2.68e-08	1.11e-07	0.33	6.56e-20	6.94e-19	0.64	11.3342	0.52595	6.55118	0.22479	14.7143	0.29565	10.501	0.63802
NM_001010919	FAM26F	5.68e-08	1.67e-07	1.22	1.17e-05	3.78e-05	0.82	4.53e-15	3.72e-14	1.56	0.85028	0.06473	0.38665	0.01884	1.57	0.23947	1.1877	0.08186
NM_001010924	FAM171A1	2.59e-06	6.81e-06	-0.95	0.711	0.796	0.09	0.864	0.91	0.03	0.1574	0.00737	0.32656	0.03874	0.17305	0.02758	0.3411	0.04087
NM_001010935	RAP1A	4.8e-64	6.38e-63	1.09	0.383	0.504	0.05	1.1e-18	1.1e-17	0.74	10.6258	0.30591	5.33469	0.20925	11.3677	0.44179	9.18005	0.92895
NM_001010971	SAMD13	2.15e-13	8.44e-13	-2.02	0.571	0.683	-0.22	0.0133	0.0294	-0.56	0.15453	0.02322	0.68512	0.13759	0.13548	0.03309	0.473	0.08372
NM_001010983	GLT8D1	1.47e-08	4.49e-08	0.38	0.0958	0.16	0.11	4.71e-11	3e-10	0.43	5.07019	0.17783	4.1811	0.01312	5.6392	0.13603	5.77071	0.18169
NM_001010984	C1orf124	0.613	0.692	0.04	0.0265	0.0514	0.16	0.285	0.405	0.08	2.17508	0.03443	2.26804	0.06438	2.51925	0.12867	2.45919	0.10843
NM_001011	RPS7	1.3e-30	8.94e-30	-0.41	0.548	0.663	0.02	0.000393	0.0012	-0.12	375.058	11.2385	533.899	1.36687	394.003	9.9869	504.452	9.6016
NM_001011546	DSTN	1.49e-31	1.05e-30	0.78	1.31e-49	2.86e-48	-0.97	1.57e-22	1.86e-21	-0.75	10.5049	0.25	6.54112	0.4302	5.55064	0.37883	3.99719	0.10006
NM_001011658	TRAPPC2	0.0796	0.121	0.14	1.55e-05	4.91e-05	-0.37	0.2	0.305	-0.1	2.46089	0.14711	2.39235	0.03993	1.96361	0.10477	2.29484	0.07221
NM_001011663	PCGF6	0.00107	0.00219	-0.33	0.0118	0.0246	-0.34	8.08e-32	1.33e-30	-1.2	1.75	0.13946	2.35134	0.04873	1.42499	0.21923	1.04651	0.08997
NM_001011667	CHCHD7	0.00751	0.0138	0.18	0.758	0.832	0.02	0.00198	0.00526	0.23	6.64597	0.1075	6.2727	0.19623	6.96012	0.159	7.54818	0.42422
NM_001011713	NAA30	0.948	0.962	0.01	0.525	0.643	0.07	0.178	0.277	-0.11	1.50427	0.12449	1.6056	0.00476	1.63072	0.17904	1.52146	0.1181
NM_001011724	HNRNPA1L2	6.81e-68	9.58e-67	-0.95	0.000543	0.00142	0.19	9.81e-17	8.8e-16	-0.38	13.4678	0.68806	27.8813	0.70515	15.9174	0.41403	21.9682	0.63629
NM_001012	RPS8	3.73e-53	4.19e-52	-0.57	4.47e-15	2.86e-14	-0.26	3.66e-20	3.92e-19	-0.36	743.799	14.7044	1181.55	15.0199	640.02	13.7067	942.387	23.9575
NM_001012241	MSL1	9.84e-05	0.000225	-0.19	6.35e-10	2.99e-09	-0.3	0.000153	0.0005	-0.18	7.15677	0.07302	8.72709	0.35084	6.01854	0.13864	7.87307	0.30187
NM_001012267	CENPP	0.328	0.417	0.11	3.46e-06	1.18e-05	0.45	0.145	0.234	0.16	1.19728	0.07994	1.1893	0.13219	1.69386	0.06991	1.35946	0.11155
NM_001012271	BIRC5	0.0221	0.0375	-0.11	3.47e-13	2e-12	0.34	6.69e-07	2.99e-06	0.24	8.80727	0.11753	10.185	0.0476	11.488	0.11233	12.3125	0.2558
NM_001012279	C6orf174	0.0026	0.00508	0.42	2.59e-116	1.81e-114	2.23	1.09e-190	1.84e-188	2.67	0.16455	0.00254	0.13147	0.00535	0.80195	0.04765	0.86497	0.01228
NM_001012361	WDR31	0.000989	0.00204	-0.55	0.0249	0.0486	0.41	0.0422	0.0814	0.29	0.42024	0.02914	0.66056	0.06234	0.57775	0.06983	0.83394	0.06897
NM_001012398	AKTIP	0.00597	0.0111	0.44	0.00304	0.00708	-0.48	0.306	0.428	-0.17	0.93726	0.13773	0.73899	0.0506	0.69069	0.03981	0.67773	0.09444
NM_001012426	FOXP4	6.65e-12	2.43e-11	0.49	4.6e-07	1.7e-06	-0.33	1.96e-06	8.33e-06	0.34	2.37585	0.05194	1.80882	0.16192	1.95197	0.0882	2.34597	0.06537
NM_001012508	SPRN	0.0166	0.0288	-0.58	0.278	0.391	-0.32	0.00167	0.0045	-0.75	0.13759	0.00896	0.22134	0.00227	0.11314	0.01972	0.13399	0.01974
NM_001012515	FECH	1.36e-10	4.66e-10	0.49	3.86e-08	1.58e-07	-0.4	9.37e-05	0.000316	-0.34	1.57644	0.06775	1.20268	0.08264	1.24029	0.06892	0.97218	0.066
NM_001012614	CTBP1	0.163	0.228	-0.07	0.0078	0.0169	-0.14	0.00195	0.0052	-0.14	17.4265	0.48484	19.5221	0.38736	16.3521	1.0077	18.1718	0.20627
NM_001012631	IL32	1.23e-06	3.31e-06	1.12	0.679	0.772	-0.09	1.14e-18	1.13e-17	1.81	0.9082	0.11315	0.44213	0.07357	0.87784	0.19885	1.62995	0.25175
NM_001012643	MYPOP	0.362	0.453	-0.12	0.008	0.0173	-0.41	0.285	0.405	0.14	1.06281	0.07781	1.23923	0.10077	0.82517	0.07013	1.40044	0.09846
NM_001012662	SLC3A2	0.000354	0.000763	-0.15	1.08e-47	2.26e-46	0.6	0.0258	0.0529	-0.09	22.3658	0.63093	26.4898	0.40973	34.9395	0.63015	25.5572	0.72872
NM_001012715	C9orf106	4.83e-07	1.33e-06	1.53	0.0176	0.0355	-0.63	0.253	0.369	0.4	0.72036	0.02391	0.26009	0.07107	0.476	0.07117	0.35883	0.0479
NM_001012716	C18orf56	0.00108	0.00221	-0.72	0.00427	0.00975	0.63	0.784	0.852	0.05	0.83064	0.16479	1.47515	0.19252	1.3471	0.1216	1.56611	0.02098
NM_001012732	DCTD	0.619	0.697	0.03	6.5e-07	2.38e-06	0.28	0.0169	0.0365	0.14	8.71623	0.22666	9.15884	0.08892	10.9186	0.4212	10.3455	0.45154
NM_001012753	ZNF763	0.82	0.864	0.05	0.0609	0.108	-0.48	0.0316	0.0633	0.43	0.27711	0.01129	0.28692	0.0485	0.20283	0.04632	0.39811	0.02436
NM_001012754	NHLRC3	3.12e-25	1.85e-24	0.84	0.172	0.263	-0.12	0.461	0.586	-0.06	2.68177	0.08303	1.60188	0.1129	2.55254	0.22286	1.57315	0.04054
NM_001012756	ZNF260	0.186	0.256	-0.1	0.0295	0.0566	0.17	4.82e-11	3.07e-10	0.46	1.2988	0.01033	1.48965	0.04313	1.51448	0.06605	2.09482	0.09787
NM_001012758	NUDT17	0.677	0.748	-0.07	2.26e-06	7.83e-06	-0.86	0.0405	0.0787	-0.33	1.29134	0.06091	1.44974	0.14206	0.73306	0.05693	1.17828	0.10983
NM_001012759	CTU2	0.789	0.839	-0.03	5.6e-19	4.38e-18	0.75	0.0101	0.0229	0.24	2.37913	0.07123	2.59362	0.11183	4.16023	0.09913	3.13497	0.23996
NM_001012967	DDX60L	1.44e-13	5.69e-13	0.32	3.92e-46	7.92e-45	0.63	8.35e-09	4.48e-08	0.22	13.8927	0.56197	11.8746	0.16452	22.2677	0.83158	14.2132	0.43925
NM_001012968	SPIN4	5.14e-15	2.17e-14	-0.79	0.738	0.816	-0.04	6.87e-12	4.61e-11	-0.63	0.74772	0.0544	1.39228	0.04697	0.75299	0.04013	0.92055	0.03743
NM_001012980	SATL1	0.62	0.698	0.17	0.635	0.737	0.15	0.334	0.457	0.29	0.21707	0.07522	0.20615	0.05642	0.24903	0.02948	0.26156	0.06727
NM_001012981	ZKSCAN2	0.00185	0.00369	-0.35	9.74e-08	3.84e-07	0.6	0.448	0.574	0.07	0.35279	0.01877	0.48151	0.01414	0.55254	0.02026	0.51994	0.0177
NM_001012984	C16orf86	0.00458	0.00866	0.64	0.0211	0.0419	-0.53	0.0369	0.0725	0.42	0.73836	0.12815	0.50403	0.02869	0.52356	0.05003	0.69628	0.03172
NM_001012991	C16orf88	8.67e-09	2.68e-08	-0.53	1.62e-16	1.12e-15	0.74	0.446	0.571	-0.06	2.05021	0.10463	3.16982	0.13338	3.5473	0.0572	3.11841	0.02998
NM_001012994	SNX30	4.37e-25	2.57e-24	0.66	1.17e-09	5.39e-09	-0.37	0.124	0.204	0.12	1.74869	0.03498	1.18683	0.04195	1.40009	0.02424	1.32358	0.12066
NM_001013	RPS9	5.83e-09	1.82e-08	-0.27	1.2e-05	3.86e-05	-0.16	0.00723	0.0171	-0.13	191.468	4.37444	247.582	10.6235	176.852	3.85889	232.332	5.35184
NM_001013254	LSP1	0	0	5.2	2.68e-49	5.82e-48	-3.06	1.36e-33	2.38e-32	2.08	10.2608	0.56114	0.29496	0.03579	1.22815	0.25555	1.30589	0.16266
NM_001013257	BCAM	1.04e-09	3.39e-09	-1.04	1e-18	7.75e-18	1.44	8.22e-48	2.03e-46	1.58	0.41679	0.04461	0.92367	0.13191	1.18163	0.14595	2.84643	0.15096
NM_001013398	IGFBP3	8.16e-230	4.59e-228	3.49	4.16e-81	1.73e-79	2.94	0	0	4.7	4.67877	0.24445	0.44186	0.06188	38.0478	5.74637	11.9842	0.13935
NM_001013439	FXR1	7.54e-39	6.3e-38	-0.65	0.439	0.561	0.04	0.00028	0.000873	-0.17	3.70911	0.09737	6.23572	0.34514	3.92847	0.06014	5.68299	0.14282
NM_001013620	ALG10B	1.92e-06	5.08e-06	-0.44	0.112	0.183	0.16	5.68e-15	4.64e-14	-0.79	0.67883	0.02036	0.98332	0.04813	0.78726	0.07611	0.58104	0.05345
NM_001013625	C1orf192	0.0518	0.0818	0.67	0.24	0.346	-0.39	0.957	0.972	-0.02	0.51434	0.09671	0.34068	0.09722	0.39961	0.09044	0.34353	0.12043
NM_001013627	NHSL2	0.0669	0.103	-0.18	1.9e-19	1.51e-18	0.79	0.000206	0.000657	0.33	1.01162	0.01945	1.22845	0.08817	1.80958	0.04843	1.58502	0.04051
NM_001013628	DCAF12L2	0.000254	0.000557	-0.56	0.0216	0.0428	-0.4	0.777	0.846	0.04	0.63011	0.08646	0.99935	0.11793	0.49101	0.04124	1.04899	0.07996
NM_001013632	TCTEX1D4	0.742	0.802	-0.1	0.0824	0.141	-0.55	0.000426	0.00129	-1.04	0.37903	0.10032	0.43689	0.07522	0.26546	0.01736	0.20906	0.04823
NM_001013649	C2orf68	8.88e-05	0.000204	-0.27	0.808	0.868	0.02	0.0997	0.171	0.1	1.99151	0.09727	2.57344	0.05448	2.09072	0.17427	2.8321	0.10381
NM_001013653	LRRC26	0.000748	0.00156	-1.15	0.271	0.382	-0.47	0.00128	0.00354	-1.14	0.16598	0.03465	0.40643	0.08694	0.12134	0.01152	0.18107	0.07703
NM_001013657	C15orf58	0.0112	0.0199	0.52	0.0191	0.0382	-0.51	0.795	0.859	0.06	0.85278	0.04478	0.63618	0.11248	0.61593	0.13539	0.67632	0.13495
NM_001013660	FRRS1	1.84e-110	4.35e-109	1.45	1.62e-11	8.47e-11	-0.45	2.07e-24	2.64e-23	0.68	7.08537	0.24482	2.76893	0.01645	5.36941	0.26709	4.55171	0.0794
NM_001013663	C2orf79	5.64e-12	2.06e-11	-0.58	1.96e-09	8.92e-09	-0.64	8.81e-25	1.14e-23	-0.86	7.31408	0.2198	11.7353	0.28991	4.85806	0.25354	6.63255	0.25102
NM_001013672	C17orf97	0.495	0.584	-0.1	0.75	0.825	-0.05	0.127	0.209	-0.2	0.99555	0.10442	1.14163	0.04016	0.99467	0.06151	1.01866	0.06741
NM_001013693	LDLRAD2	0.0146	0.0256	-0.39	0.252	0.36	-0.17	0.0103	0.0235	0.37	0.48255	0.04692	0.67783	0.12591	0.44164	0.03035	0.89666	0.10858
NM_001013694	SRRD	6.96e-05	0.000162	-0.34	0.00269	0.00633	0.29	0.00175	0.00472	-0.23	4.46648	0.37337	6.07725	0.13208	5.63176	0.31344	5.30878	0.24382
NM_001013699	H3F3C	0.343	0.432	-0.15	0.337	0.456	0.14	9.46e-07	4.17e-06	-0.68	2.59994	0.45144	3.08832	0.45557	2.97193	0.32705	1.97437	0.04662
NM_001013703	EIF2AK4	0.0108	0.0193	-0.12	3.83e-09	1.7e-08	0.26	0.136	0.221	0.06	5.94739	0.09719	6.90315	0.16161	7.33997	0.13055	7.39468	0.0408
NM_001013842	C8orf58	4.63e-09	1.46e-08	0.7	2.21e-10	1.07e-09	-0.81	0.778	0.847	0.04	1.66883	0.03824	1.10192	0.10688	0.98493	0.10636	1.16666	0.16815
NM_001013845	CXorf40B	0.000182	0.000405	0.36	0.253	0.361	-0.11	0.0746	0.134	-0.18	3.66216	0.13548	3.05253	0.12263	3.49952	0.20269	2.76261	0.13391
NM_001014279	C5orf39	1.12e-05	2.79e-05	-0.51	5.72e-07	2.1e-06	-0.71	0.0106	0.0241	-0.28	1.89436	0.13147	2.88291	0.12819	1.18895	0.0646	2.43923	0.22039
NM_001014283	DCUN1D2	0.226	0.303	0.19	0.757	0.83	0.05	0.432	0.558	-0.11	0.56569	0.05888	0.53194	0.0417	0.60593	0.05835	0.50371	0.01973
NM_001014440	ODF3B	0.0008	0.00167	0.48	1.66e-34	2.34e-33	1.37	5.68e-16	4.89e-15	0.94	2.47941	0.3026	1.90097	0.0892	6.68137	0.24126	3.76095	0.09382
NM_001014443	USP21	1.73e-05	4.25e-05	-0.42	8.09e-06	2.64e-05	-0.52	5.12e-11	3.25e-10	-0.62	1.90736	0.15772	2.7308	0.1917	1.37291	0.10538	1.82028	0.15909
NM_001014445	NLE1	7.72e-26	4.65e-25	-1.05	4.15e-07	1.54e-06	0.55	0.436	0.561	0.07	1.13617	0.05576	2.51269	0.15884	1.72365	0.12049	2.70873	0.17623
NM_001014446	OCIAD2	5.46e-07	1.5e-06	-0.58	0.968	0.979	-0.01	0.668	0.762	-0.05	2.79782	0.05632	4.49639	0.25228	2.87456	0.40307	4.45969	0.54511
NM_001014763	ETFB	0.00154	0.0031	0.19	0.00486	0.011	0.17	0.00025	0.000787	0.21	12.033	0.42752	11.3216	0.14832	13.9682	0.40694	13.432	0.41776
NM_001014764	TMEM93	0.145	0.206	0.21	0.577	0.688	0.07	0.836	0.89	-0.03	2.74194	0.25329	2.53113	0.26468	2.98927	0.03427	2.53554	0.33608
NM_001014765	FBXO44	2.87e-11	1.02e-10	0.78	0.0803	0.138	-0.17	0.00922	0.0212	0.31	1.27214	0.0452	0.79045	0.09593	1.1686	0.02716	1.00596	0.00206
NM_001014795	ILK	2.58e-57	3.1e-56	0.76	2.13e-09	9.65e-09	-0.26	7.45e-07	3.32e-06	0.23	31.662	0.87214	20.0523	0.59289	27.35	0.41306	24.0698	0.76915
NM_001014831	PAK4	0.000273	0.000598	-0.35	5.02e-06	1.68e-05	0.43	0.33	0.453	0.09	1.44136	0.06739	1.96961	0.16964	2.00009	0.08894	2.14128	0.12678
NM_001014979	C16orf93	8.06e-23	4.46e-22	-1.09	6.01e-05	0.000178	-0.62	2.97e-25	3.92e-24	-1.02	1.37381	0.10706	3.14256	0.10142	0.92443	0.08558	1.58281	0.00863
NM_001014999	SLX1A	2.36e-13	9.25e-13	0.44	0.382	0.503	-0.05	0.00352	0.00887	0.17	15.7981	0.64475	12.4953	0.64193	15.7719	0.54577	14.3725	0.16984
NM_001015	RPS11	1.33e-51	1.45e-50	-0.55	0.018	0.0362	-0.08	0.000178	0.000575	-0.15	570.841	3.88535	893.666	22.8912	557.402	16.6665	826.425	26.3734
NM_001015049	BAG5	0.978	0.985	0	6.9e-06	2.28e-05	0.28	0.00393	0.0098	-0.16	3.28447	0.05896	3.51945	0.04781	4.12243	0.25545	3.22847	0.11554
NM_001015053	HDAC5	0.547	0.633	0.03	1.29e-07	5.03e-07	-0.27	1.05e-05	4.11e-05	0.2	6.83665	0.20622	7.17208	0.36096	5.85617	0.2937	8.46926	0.15662
NM_001015072	UFSP1	0.44	0.531	0.3	0.263	0.373	-0.45	0.929	0.955	-0.03	0.23107	0.04936	0.19774	0.00876	0.16871	0.02395	0.19638	0.04474
NM_001015878	AURKC	0.494	0.584	0.32	0.132	0.211	0.64	4.64e-06	1.89e-05	1.52	0.14418	0.06065	0.12294	0.02192	0.24197	0.06514	0.38696	0.06892
NM_001015880	PAPSS2	8.47e-45	8.09e-44	1.14	1.74e-12	9.67e-12	-0.55	0.000598	0.00177	0.29	2.48472	0.13955	1.20306	0.05881	1.75024	0.08226	1.50798	0.05337
NM_001015882	DNAJC25	0.788	0.839	0.04	0.928	0.952	0.01	0.00551	0.0133	-0.42	0.70915	0.05923	0.73623	0.0583	0.74025	0.06406	0.56327	0.03877
NM_001015885	RAE1	0.637	0.713	0.03	1.61e-05	5.09e-05	0.29	0.825	0.882	-0.01	6.84514	0.40167	7.17008	0.14272	8.69158	0.41409	7.28721	0.33487
NM_001015891	TAF9	3.37e-40	2.91e-39	-0.84	7.56e-10	3.53e-09	0.42	1.51e-07	7.19e-07	-0.32	9.16444	0.56032	17.553	0.1794	12.7038	0.49609	14.4827	0.91005
NM_001015892	TAF9	8.18e-22	4.39e-21	-0.5	1.45e-05	4.62e-05	0.24	2.98e-05	0.000109	-0.2	11.6393	0.42303	17.6412	0.12951	14.2396	0.46746	15.7111	0.48738
NM_001016	RPS12	4.1e-25	2.42e-24	-0.43	3.24e-19	2.55e-18	-0.3	4.74e-18	4.56e-17	-0.37	616.5	15.2542	887.085	22.1293	515.923	5.85892	704.664	20.5464
NM_001017	RPS13	3.84e-47	3.85e-46	-0.59	8.08e-05	0.000236	-0.16	4.42e-22	5.15e-21	-0.38	361.106	11.5607	581.515	10.514	334.171	8.34929	457.738	10.8133
NM_001017368	RFFL	7.93e-17	3.62e-16	0.54	0.224	0.328	-0.08	0.00223	0.00587	0.2	2.88915	0.06055	2.13081	0.04256	2.82598	0.11165	2.51605	0.10485
NM_001017390	SULT1A4	3.97e-13	1.54e-12	-0.64	0.0015	0.00367	0.27	0.00287	0.00738	0.22	3.83261	0.14195	6.39066	0.55638	4.77594	0.18604	7.65223	0.07615
NM_001017392	SUGP2	0.453	0.544	0.04	0.227	0.331	0.06	0.194	0.297	-0.07	8.63457	0.3873	8.98015	0.70655	9.32051	0.43507	8.73763	0.4593
NM_001017395	TMCC1	0.117	0.17	0.17	1.21e-05	3.9e-05	-0.58	0.128	0.211	0.15	0.6051	0.03942	0.57791	0.0061	0.41592	0.05488	0.65792	0.01812
NM_001017402	LAMB3	4.84e-139	1.52e-137	2.39	5.7e-19	4.45e-18	-0.57	2.77e-05	0.000102	0.51	3.23526	0.07634	0.65703	0.09143	2.24982	0.04786	0.96631	0.06882
NM_001017420	ESCO2	0.00102	0.00209	-0.2	5.96e-22	5.36e-21	0.54	7.5e-07	3.34e-06	0.29	4.55571	0.12593	5.61711	0.18017	6.83295	0.18434	7.03296	0.27746
NM_001017437	CCDC157	0.53	0.617	-0.08	0.968	0.979	0.01	0.000812	0.00234	-0.47	0.75762	0.02662	0.85534	0.01511	0.7859	0.07092	0.62953	0.09105
NM_001017440	CALN1	3.06e-29	2.04e-28	2.17	9.45e-55	2.32e-53	1.75	3.18e-250	8.72e-248	4.33	0.19617	0.01999	0.04596	0.00299	0.68374	0.02564	0.97262	0.03067
NM_001017536	VDR	5.44e-12	1.99e-11	0.55	3.69e-05	0.000112	-0.31	0.521	0.64	-0.06	1.54667	0.0345	1.13152	0.06591	1.2916	0.01685	1.11771	0.06159
NM_001017915	INPP5D	1.63e-10	5.58e-10	0.29	1.02e-06	3.65e-06	-0.19	3.94e-13	2.86e-12	0.33	23.0596	0.42957	20.1609	1.15082	20.8785	0.22152	26.0182	1.07343
NM_001017916	CYB561	0.489	0.579	0.1	7e-05	0.000206	0.55	0.137	0.222	0.21	0.51661	0.02365	0.51616	0.00653	0.7856	0.05064	0.61353	0.06833
NM_001017921	VMAC	1.33e-14	5.52e-14	1.07	1.11e-09	5.15e-09	-0.86	0.0759	0.136	-0.29	1.70059	0.10201	0.86332	0.08949	0.96596	0.11292	0.7234	0.05179
NM_001017922	ERMAP	0.0533	0.084	-0.09	2.22e-56	5.64e-55	-0.83	1.75e-59	5.57e-58	-0.72	11.1332	0.47821	12.7074	0.11223	6.46556	0.27341	7.89453	0.15883
NM_001017923	C14orf28	0.864	0.899	0.03	0.000483	0.00127	-0.79	0.000299	0.00093	-0.66	0.42518	0.09785	0.44501	0.02023	0.25235	0.01798	0.28559	0.03642
NM_001017926	ZHX1	4.65e-09	1.46e-08	-0.3	2.61e-12	1.44e-11	0.41	0.896	0.932	0.01	4.09435	0.11477	5.41385	0.07643	5.6117	0.37399	5.58065	0.14213
NM_001017927	C2orf76	0.568	0.652	-0.07	0.00175	0.00423	-0.47	0.00024	0.00076	-0.43	3.02142	0.43784	3.40923	0.02859	2.2526	0.19255	2.59767	0.25609
NM_001017928	CCDC58	1.14e-20	5.92e-20	-0.86	1.33e-08	5.65e-08	0.55	0.152	0.243	-0.12	4.73502	0.18844	9.18183	0.16641	7.19429	0.25884	8.67766	0.54148
NM_001017963	HSP90AA1	3.73e-12	1.38e-11	-0.29	2.14e-23	2.05e-22	0.47	0.00062	0.00182	-0.13	33.8858	1.10052	44.4439	1.29468	48.4493	1.88685	41.7064	0.88971
NM_001017964	YDJC	4.14e-08	1.23e-07	-0.41	0.193	0.289	0.1	0.0144	0.0315	-0.18	5.4719	0.236	7.78357	0.32005	6.06565	0.17242	7.05719	0.45535
NM_001017969	KIAA2026	0.306	0.393	-0.06	0.347	0.466	-0.06	0.101	0.173	-0.09	2.5749	0.14716	2.88228	0.10102	2.55498	0.02706	2.78412	0.06354
NM_001017971	ATP6AP1L	0.645	0.72	-0.16	0.606	0.713	-0.21	0.0152	0.0332	0.79	0.41018	0.13828	0.49679	0.1104	0.36747	0.15112	0.91071	0.36565
NM_001017980	VMA21	5.28e-08	1.56e-07	-0.29	2.07e-07	7.9e-07	0.3	7.13e-08	3.51e-07	-0.28	5.80289	0.24798	7.60026	0.20474	7.38652	0.45834	6.41627	0.2567
NM_001017981	RNF215	0.000128	0.00029	0.58	0.000539	0.0014	-0.52	0.686	0.777	0.07	1.14964	0.07445	0.81944	0.11636	0.82743	0.09794	0.88425	0.17512
NM_001017986	FCGR1B	4.21e-31	2.93e-30	-0.63	0.00368	0.00848	0.15	1.28e-17	1.2e-16	-0.51	16.249	0.56886	26.9009	0.57928	18.7119	0.1541	19.4366	0.97139
NM_001017990	H2AFB1	0.551	0.636	0.39	0.0701	0.122	0.93	0.184	0.285	0.76	0.13354	0.02743	0.10475	0.0399	0.28498	0.03748	0.20016	0.09773
NM_001017995	SH3PXD2B	2.57e-15	1.1e-14	0.96	1.04e-66	3.3e-65	1.3	4.73e-25	6.21e-24	1.15	0.8109	0.06091	0.44562	0.07488	2.06695	0.06351	1.01813	0.06271
NM_001017998	GNG10	0.956	0.968	0	9.98e-09	4.28e-08	0.45	0.0271	0.0553	-0.17	6.86694	0.23458	7.33052	0.36939	9.71269	0.7587	6.6851	0.4053
NM_001018	RPS15	3.58e-10	1.2e-09	-0.31	0.673	0.768	-0.02	0.193	0.296	-0.07	301.819	4.70342	400.522	24.1572	307.423	21.5276	390.802	18.3723
NM_001018007	TPM1	7.44e-47	7.41e-46	1.2	2.66e-39	4.37e-38	-0.98	0.0298	0.0601	0.2	6.19884	0.18341	2.8843	0.19206	3.24773	0.1551	3.4084	0.09852
NM_001018024	MTCP1NB	3.94e-14	1.6e-13	1.16	0.541	0.657	-0.08	0.112	0.189	0.26	2.37332	0.27246	1.12835	0.05888	2.31204	0.03745	1.39081	0.10495
NM_001018025	MTCP1	1.04e-09	3.39e-09	1.12	0.505	0.624	0.11	0.0758	0.135	0.35	0.66163	0.06886	0.32443	0.02072	0.73963	0.07802	0.42576	0.04958
NM_001018050	POLR3H	0.0813	0.123	0.08	0.583	0.693	-0.03	0.0045	0.0111	-0.15	6.59956	0.0668	6.67099	0.25136	6.70438	0.20164	6.15223	0.34001
NM_001018067	SERBP1	4.22e-34	3.16e-33	-0.48	9.07e-19	7.02e-18	0.33	1.7e-05	6.46e-05	-0.15	22.5287	0.53918	33.5426	0.52986	29.3596	0.58106	31.0777	0.51472
NM_001018070	CORO1B	1.62e-238	9.56e-237	1.41	3.74e-123	2.83e-121	-0.87	0.0344	0.0681	-0.1	45.6388	0.39797	18.4077	0.65055	25.7431	0.61158	17.6406	0.30713
NM_001018077	NR3C1	1.12e-71	1.65e-70	0.83	1.7e-11	8.86e-11	-0.26	4.23e-21	4.73e-20	0.43	7.5677	0.14832	4.56686	0.16434	6.51211	0.12138	6.30975	0.0787
NM_001018078	FPGS	1.7e-28	1.11e-27	0.58	0.101	0.168	-0.09	0.26	0.377	-0.06	9.92241	0.22023	7.12953	0.29238	9.60608	0.48441	7.00495	0.16697
NM_001018088	VPS13C	0.0383	0.062	0.09	3.03e-06	1.04e-05	-0.23	1.91e-17	1.78e-16	-0.36	5.67424	0.16804	5.71191	0.12452	5.01708	0.26211	4.57372	0.08029
NM_001018100	GCOM1	4.54e-110	1.07e-108	3.32	0.0263	0.051	-0.23	5.02e-05	0.000177	0.88	2.16734	0.12188	0.22962	0.04232	1.91041	0.18898	0.43978	0.03045
NM_001018104	FAHD1	0.291	0.377	-0.16	0.251	0.36	0.18	0.0626	0.115	-0.25	0.96505	0.1077	1.15179	0.00896	1.12754	0.0606	0.99049	0.05609
NM_001018111	PODXL	4.15e-19	2.06e-18	-0.98	1.28e-05	4.11e-05	-0.66	1.03e-15	8.75e-15	-0.83	0.35276	0.01769	0.74524	0.03008	0.22874	0.02076	0.42819	0.028
NM_001018113	FANCB	8.74e-09	2.7e-08	-0.64	4.9e-08	1.99e-07	0.62	0.522	0.641	0.06	0.8841	0.06812	1.47414	0.03869	1.41079	0.06552	1.57846	0.09097
NM_001018136	NME1-NME2	1.68e-60	2.12e-59	-0.71	4.89e-20	4.01e-19	0.39	0.00471	0.0115	-0.11	70.0116	2.79329	122.536	0.88154	95.1573	1.84281	116.366	2.65279
NM_001018137	NME2	2.88e-48	2.96e-47	-0.63	5.85e-10	2.76e-09	0.28	0.000196	0.00063	-0.15	76.409	2.73376	126.908	1.04671	96.0385	2.90613	117.782	2.25196
NM_001018159	NAE1	1.21e-24	7.02e-24	-0.58	5.9e-26	6.26e-25	0.56	0.154	0.246	-0.08	13.7056	0.76737	22.0067	0.56957	20.8921	0.6296	21.4069	0.86198
NM_001019	RPS15A	7.88e-87	1.41e-85	-0.75	0.0737	0.128	-0.07	1.29e-11	8.47e-11	-0.26	365.019	11.555	656.883	2.75826	359.863	5.26408	562.257	20.4174
NM_001020	RPS16	0.0457	0.073	-0.39			0.15	0.895	0.931	-0.02	63.7353	4.7844	89.7935	16.2223	73.3801	5.78872	90.6435	4.31011
NM_001020658	PUM1	0.00115	0.00234	-0.14	0.463	0.584	0.03	0.0254	0.0522	0.1	7.54055	0.14823	8.90829	0.18138	7.97177	0.18307	9.77391	0.19885
NM_001021	RPS17	5.24e-38	4.3e-37	-0.55	0.71	0.796	-0.01	1.62e-05	6.17e-05	-0.18	604.219	8.69463	946.675	46.7133	618.264	17.4251	857.147	9.59498
NM_001022	RPS19	5.34e-46	5.24e-45	-0.51	0.0735	0.127	0.08	0.922	0.95	0	332.056	9.27415	507.056	5.60821	363.231	19.2606	521.751	16.2893
NM_001023560	ZNF187	0.0105	0.0189	-0.4	0.0848	0.144	-0.32	0.377	0.502	0.12	0.45519	0.0431	0.64609	0.05	0.37563	0.03497	0.71956	0.02017
NM_001023561	ZNF749	5.7e-06	1.46e-05	-0.76	0.361	0.482	0.18	0.298	0.418	0.14	0.31356	0.0235	0.56912	0.016	0.36754	0.04779	0.6445	0.01447
NM_001023563	ZNF805	0.9	0.926	-0.01	0.0926	0.156	0.18	0.441	0.566	-0.09	0.33095	0.00717	0.35745	0.03559	0.38843	0.02303	0.34368	0.02799
NM_001023567	GOLGA8B	0.0613	0.0954	-0.15	0.0826	0.141	-0.14	0.218	0.327	0.1	3.48787	0.17554	4.14085	0.47542	3.2793	0.36747	4.54191	0.26546
NM_001023570	IQCB1	9.54e-33	6.92e-32	-0.75	3.73e-14	2.27e-13	0.5	0.107	0.182	0.09	3.53538	0.11734	6.37183	0.04133	5.19057	0.13971	6.98096	0.23418
NM_001024	RPS21	4.09e-96	8.1e-95	-0.96	0.0733	0.127	-0.07	3.83e-13	2.78e-12	-0.39	164.604	6.20677	343.793	7.96922	161.582	0.61073	270.141	18.6807
NM_001024210	S100A13	6.86e-08	2e-07	0.74	6.43e-07	2.35e-06	-0.74	0.607	0.714	-0.07	3.3712	0.40851	2.14673	0.15575	2.07465	0.22764	2.09481	0.21426
NM_001024227	ARF1	5.36e-17	2.46e-16	0.31	7.98e-19	6.18e-18	-0.31	1.41e-20	1.53e-19	-0.36	106.054	0.68108	91.6954	2.71467	88.1134	2.03025	73.5468	2.00769
NM_001024455	RGAG4	2.92e-14	1.19e-13	1.3	0.441	0.564	-0.12	0.531	0.649	0.13	0.47027	0.05261	0.20254	0.017	0.44568	0.03985	0.22775	0.04855
NM_001024457	RGPD1	5.09e-11	1.79e-10	0.35	0.215	0.317	0.07	0.00074	0.00215	0.18	4.9631	0.03404	4.16077	0.28533	5.37437	0.35817	4.83364	0.04845
NM_001024593	ZMYND17	0.000989	0.00203	-0.84	0.0746	0.129	-0.6	6.6e-06	2.63e-05	-1.21	0.1538	0.02106	0.29924	0.0233	0.10332	0.01858	0.12763	0.03239
NM_001024594	C1orf53	0.466	0.557	0.18	0.127	0.204	-0.39	0.011	0.0249	-0.85	0.85828	0.03569	0.81279	0.08064	0.67473	0.05143	0.45094	0.2254
NM_001024596	ZNF772	2.23e-06	5.87e-06	-0.48	7.47e-27	8.16e-26	1.01	4.7e-29	7.13e-28	0.91	0.65572	0.03077	0.98101	0.06267	1.37061	0.097	1.90137	0.08945
NM_001024630	RUNX2	0.201	0.273	-0.09	0.257	0.367	-0.08	0.526	0.645	-0.04	2.81645	0.16522	3.20815	0.20938	2.7595	0.10192	3.19466	0.17395
NM_001024662	RPL6	3.27e-31	2.28e-30	-0.41	2.8e-20	2.32e-19	-0.28	3.58e-14	2.77e-13	-0.28	279.209	1.29673	397.095	6.57739	238.32	1.29608	335.833	5.55899
NM_001024674	LIN52	0.000299	0.00065	-0.43	0.658	0.755	0.06	0.0274	0.0558	-0.23	1.64663	0.2126	2.37917	0.0344	1.77164	0.08715	2.09121	0.1835
NM_001024675	C20orf134	0.0128	0.0226	0.57	0.0259	0.0504	-0.53	0.449	0.574	0.16	0.42579	0.07519	0.3065	0.0056	0.30327	0.03673	0.35436	0.03288
NM_001024678	LRRC24	0.00377	0.00722	-0.33	0.0915	0.154	-0.22	1.31e-05	5.05e-05	-0.44	1.70907	0.15298	2.29309	0.09036	1.50873	0.13498	1.72887	0.1043
NM_001024680	FBXO48	0.143	0.203	0.36	0.268	0.379	-0.27	0.000277	0.000867	0.73	0.25832	0.04115	0.21558	0.02136	0.22105	0.01268	0.37003	0.0096
NM_001024732	MECR	2.63e-07	7.4e-07	-0.56	4.94e-08	2.01e-07	0.57	0.715	0.799	-0.04	1.23744	0.07643	1.96163	0.17336	1.90671	0.03994	1.95976	0.17952
NM_001024736	CD276	2.93e-82	4.95e-81	0.93	4.57e-14	2.77e-13	-0.33	0.00231	0.00607	0.15	17.8591	0.05638	10.0518	0.60709	14.653	0.55186	11.4266	0.17316
NM_001024807	APLP1	0.000341	0.000736	-0.74	0.972	0.981	-0.01	0.248	0.363	-0.2	0.25272	0.02846	0.45365	0.0353	0.26047	0.0406	0.40402	0.02135
NM_001024809	RARA	2.87e-07	8.05e-07	0.35	1.38e-64	4.19e-63	1.03	3.06e-46	7.34e-45	0.84	3.15125	0.08873	2.65111	0.08737	6.65006	0.28872	4.85817	0.11273
NM_001024847	TGFBR2	2.06e-69	2.95e-68	1.1	1.13e-28	1.31e-27	-0.62	4.6e-12	3.12e-11	0.43	5.44383	0.1288	2.71064	0.15446	3.65575	0.15465	3.75519	0.02834
NM_001024921	RPL9	6.69e-44	6.27e-43	-0.48	1.44e-09	6.62e-09	-0.21	3.74e-12	2.55e-11	-0.23	433.059	10.936	648.684	14.7128	388.339	4.62517	566.266	14.3113
NM_001024924	EXOC1	0.000129	0.000293	0.22	0.127	0.204	-0.09	0.00641	0.0153	-0.14	6.46821	0.2938	5.93523	0.20975	6.28794	0.25428	5.51542	0.10596
NM_001024943	ASL	1.02e-53	1.15e-52	0.9	2.63e-24	2.62e-23	-0.55	0.12	0.2	-0.1	10.4291	0.27043	5.98151	0.32409	7.3676	0.24845	5.71515	0.19653
NM_001024947	YIPF5	0.008	0.0146	0.15	0.045	0.0828	0.11	0.97	0.981	0	4.95036	0.07704	4.77336	0.06229	5.52855	0.21227	4.89133	0.37993
NM_001024948	FNBP1L	3.34e-05	8e-05	-0.4	0.0112	0.0236	-0.25	0.492	0.614	0.06	0.82695	0.03518	1.16953	0.08137	0.71859	0.0247	1.25609	0.06362
NM_001024956	SC5DL	0.00297	0.00575	-0.18	7.36e-80	3.02e-78	-1.21	5.51e-61	1.79e-59	-1.03	2.96975	0.16935	3.59952	0.12665	1.32661	0.01723	1.81275	0.08743
NM_001025	RPS23	7.79e-97	1.56e-95	-0.75	1.23e-16	8.55e-16	-0.26	5.2e-41	1.1e-39	-0.51	60.2216	0.96647	108.669	2.09311	52.0317	0.28176	78.1357	2.28288
NM_001025071	RPS14	1.24e-56	1.47e-55	-0.72	0.0469	0.0859	-0.09	1.19e-10	7.38e-10	-0.28	314.267	11.0524	552.453	12.2525	305.644	11.685	467.398	12.3623
NM_001025077	CELF2	4.78e-41	4.2e-40	0.52	1.53e-41	2.71e-40	-0.49	3.96e-41	8.42e-40	-0.54	8.68418	0.06074	6.5042	0.17082	6.41183	0.07832	4.60079	0.06771
NM_001025091	ABCF1	0.0809	0.123	0.11	5.46e-21	4.67e-20	0.54	7.46e-10	4.36e-09	0.34	4.81013	0.18655	4.76243	0.26528	7.2184	0.2413	6.18594	0.09525
NM_001025100	MBP	0	0	1.86	7.1e-46	1.42e-44	-0.71	0.0247	0.0509	-0.11	19.271	0.20359	5.68494	0.13174	12.1751	0.64641	5.41819	0.11815
NM_001025105	CSNK1A1	1.33e-05	3.29e-05	0.18	0.0177	0.0356	0.09	3.42e-10	2.06e-09	0.25	27.9506	0.66356	26.3479	0.34134	30.7302	0.4643	32.245	0.5604
NM_001025159	CD74	5.29e-38	4.33e-37	0.67	2.1e-41	3.69e-40	0.61	2.53e-305	1.22e-302	1.96	36.5245	0.25238	24.601	1.24659	57.7803	2.9729	98.1453	2.84266
NM_001025195	CES1	3.16e-242	1.95e-240	-1.34	2.55e-44	4.87e-43	0.57	0.00121	0.00336	-0.11	26.2266	0.97981	71.0285	1.69687	40.2111	0.57227	67.3622	1.68511
NM_001025204	U2AF1	4.41e-18	2.1e-17	-0.63	6.89e-18	5.1e-17	0.58	0.197	0.302	-0.09	11.386	0.39196	18.8099	1.30083	17.5998	1.17987	18.1819	0.53598
NM_001025237	TSPAN4	1.37e-14	5.68e-14	1.1	1.11e-07	4.35e-07	0.61	2.78e-17	2.56e-16	1.15	1.90239	0.10146	0.94556	0.10827	3.01036	0.24479	2.15646	0.11541
NM_001025247	TAF5L	0.000207	0.000458	0.25	0.763	0.835	0.02	0.164	0.259	-0.1	3.35284	0.04191	3.01354	0.23263	3.51636	0.25262	2.88892	0.12675
NM_001025248	DUT	3.32e-80	5.48e-79	-0.95	1.2e-13	7.09e-13	0.38	2.87e-12	1.96e-11	-0.29	12.6814	0.57867	26.1707	0.50179	17.1191	0.41401	21.885	0.61482
NM_001025266	C3orf70	1.13e-05	2.83e-05	-0.72	0.0587	0.105	0.33	0.00216	0.00569	-0.44	0.19677	0.02211	0.34796	0.03327	0.25789	0.02569	0.26113	0.01955
NM_001025300	RAB12	2.21e-09	7.06e-09	0.59	0.941	0.96	-0.01	0.0249	0.0514	0.23	3.17635	0.12571	2.25174	0.21005	3.26797	0.07283	2.71731	0.2275
NM_001025366	VEGFA	3.03e-10	1.02e-09	0.33	1.59e-87	7.5e-86	1.1	1.42e-271	5.09e-269	1.62	6.65798	0.10781	5.68862	0.26015	14.7707	1.11948	17.9482	0.53562
NM_001025390	AMPD3	5.37e-161	1.93e-159	2.26	1.28e-57	3.36e-56	0.98	1.29e-75	5.41e-74	1.55	4.14267	0.25825	0.92246	0.06378	8.43871	0.29575	2.7824	0.14157
NM_001025579	NDEL1	1.57e-07	4.47e-07	0.5	0.0806	0.138	-0.14	0.0142	0.0312	-0.24	2.83605	0.11797	2.15127	0.22287	2.65178	0.10272	1.86265	0.0836
NM_001025598	ARHGAP30	6.71e-103	1.45e-101	0.84	7.64e-09	3.3e-08	-0.22	8.36e-15	6.75e-14	0.32	27.046	0.06497	16.1299	0.66348	24.0597	0.51269	20.6145	0.61181
NM_001025604	ARRDC2	1.21e-11	4.36e-11	0.51	3.24e-08	1.34e-07	-0.42	0.86	0.907	0.01	4.7359	0.3678	3.56612	0.07211	3.66668	0.05773	3.69351	0.16165
NM_001025616	ARHGAP24	0.0093	0.0168	0.69	1.67e-11	8.72e-11	1.36	1.28e-18	1.27e-17	1.74	0.14035	0.02351	0.09178	0.01005	0.37581	0.03911	0.32157	0.01445
NM_001025780	FAM108B1	3.04e-24	1.74e-23	-0.83	0.00315	0.00733	-0.31	1.22e-06	5.33e-06	-0.37	1.83201	0.09637	3.48885	0.15687	1.52965	0.14546	2.76697	0.16123
NM_001025930	TTLL3	0.00143	0.00288	0.27	4.67e-20	3.84e-19	-0.91	3.29e-07	1.52e-06	-0.43	1.8033	0.12523	1.5972	0.06007	0.9914	0.06795	1.21935	0.0146
NM_001028	RPS25	1.18e-33	8.7e-33	-0.54	3.76e-19	2.95e-18	-0.34	1.64e-24	2.11e-23	-0.47	823.318	6.96485	1285.1	63.8828	670.476	19.9372	955.021	17.8619
NM_001029	RPS26	0.308	0.395	0.05	2.35e-06	8.15e-06	0.18	0.945	0.965	0	88.3265	0.89663	91.4209	4.27881	103.574	1.67196	94.0656	4.59176
NM_001029859	KCTD21	0.265	0.348	0.16	0.00184	0.00444	-0.49	0.323	0.446	0.14	0.53264	0.03029	0.50994	0.02832	0.38877	0.03019	0.57722	0.04189
NM_001029860	FBXO43	1.84e-16	8.29e-16	-1.3	0.0257	0.05	0.44	0.000788	0.00228	0.38	0.25228	0.02006	0.67047	0.01478	0.35763	0.04677	0.8975	0.01184
NM_001029863	C6orf120	0.00406	0.00774	0.14	5.15e-17	3.64e-16	-0.43	3.01e-49	7.66e-48	-0.73	10.398	0.33946	10.1007	0.22086	7.97523	0.47636	6.26309	0.13754
NM_001029880	SFMBT2	2.86e-10	9.64e-10	0.31	1.32e-178	1.72e-176	-1.32	5.09e-21	5.68e-20	-0.47	6.03346	0.13523	5.216	0.31137	2.49407	0.08266	3.84914	0.07067
NM_001029882	AHDC1	6.48e-12	2.37e-11	0.9	1.97e-33	2.68e-32	-1.91	2.84e-08	1.45e-07	0.72	0.58777	0.06944	0.33701	0.03097	0.15895	0.0252	0.56841	0.06898
NM_001029885	GLTPD1	6.53e-06	1.66e-05	0.46	0.181	0.274	-0.14	0.169	0.265	0.13	2.14967	0.16184	1.67175	0.05267	2.00865	0.15648	1.8829	0.04584
NM_001029891	PGAM4	5.97e-10	1.97e-09	0.48	5.75e-09	2.51e-08	-0.44	2.89e-11	1.86e-10	-0.5	8.53495	0.56316	6.56196	0.27585	6.51833	0.34398	4.76996	0.16832
NM_001029976	ZNF16	0.839	0.879	-0.03	0.0137	0.0283	0.32	0.000851	0.00245	0.36	0.91934	0.06403	1.00283	0.06039	1.18812	0.1091	1.32875	0.03602
NM_001029991	METTL17	2.25e-15	9.69e-15	-0.41	0.00141	0.00346	0.18	0.0275	0.056	-0.11	9.03364	0.087	12.8887	0.25052	10.5989	0.32373	12.2422	0.20678
NM_001029997	ZNF181	0.871	0.904	0.02	0.0398	0.0741	0.26	0.00526	0.0128	0.32	0.79252	0.02211	0.83623	0.05891	0.98421	0.08637	1.0754	0.03285
NM_001029998	SLC10A7	6.08e-06	1.55e-05	-0.46	0.744	0.82	-0.03	0.000296	0.000921	-0.35	1.22654	0.08929	1.80809	0.17377	1.23906	0.07023	1.45302	0.09708
NM_001030	RPS27	7.23e-15	3.04e-14	-0.31	9.3e-15	5.84e-14	-0.26	5.32e-06	2.15e-05	-0.2	1200.7	17.7959	1587.8	31.3995	1038.91	8.59963	1419.66	52.3623
NM_001030001	RPS29	1.18e-18	5.74e-18	-0.51	4.56e-08	1.86e-07	-0.34	3.77e-18	3.65e-17	-0.4	120.291	10.9358	182.912	5.04606	98.4431	3.61056	142.183	8.41443
NM_001030006	AP2B1	0.0183	0.0315	-0.12	0.00117	0.00291	0.15	0.0107	0.0243	-0.12	7.51805	0.3052	8.76074	0.45322	8.61502	0.05411	8.27025	0.24257
NM_001030007	AP1G1	0.000327	0.000708	0.15	0.249	0.357	0.05	7.78e-05	0.000267	-0.16	7.63645	0.16993	7.34557	0.12057	8.15494	0.08351	6.73311	0.0678
NM_001030273	ARNTL	3.01e-05	7.23e-05	0.28	2.28e-11	1.18e-10	-0.55	0.000891	0.00255	0.22	3.62205	0.05196	3.18782	0.15114	2.55786	0.19065	3.80141	0.03539
NM_001030288	SPN	2.03e-12	7.6e-12	-0.36	3.46e-113	2.34e-111	-0.89	1.52e-56	4.57e-55	-0.79	19.6254	0.50317	26.9721	2.03443	10.9183	0.13735	15.9312	0.67061
NM_001030311	CERKL	2.65e-07	7.44e-07	0.42	0.297	0.411	0.08	0.114	0.191	-0.15	2.43133	0.04331	1.94316	0.09959	2.66183	0.16995	1.79765	0.14464
NM_001031	RPS28	1.96e-05	4.8e-05	-0.21	3.32e-08	1.37e-07	-0.22	0.54	0.657	-0.03	280.809	3.6682	348.702	16.2535	248.804	6.98531	349.575	21.5383
NM_001031617	COX19	0.00709	0.013	-0.25	0.136	0.216	0.15	0.982	0.988	0	1.06284	0.0956	1.35591	0.03138	1.22061	0.07446	1.3937	0.07544
NM_001031618	SPDYE2	0.0798	0.121	0.23	0.0108	0.0228	-0.33	0.466	0.591	-0.1	1.42078	0.13122	1.29689	0.14356	1.16738	0.05168	1.2329	0.17789
NM_001031628	SMAGP	0.0385	0.0624	0.78	0.00621	0.0137	0.81	2.7e-08	1.38e-07	1.58	0.31673	0.08344	0.19286	0.03193	0.58323	0.05052	0.61588	0.07023
NM_001031665	ZNF816	5.62e-07	1.54e-06	-0.46	0.0398	0.0742	0.2	0.572	0.683	0.04	1.6251	0.12924	2.40617	0.12711	1.93905	0.0791	2.54494	0.06163
NM_001031672	CYB5RL	0.32	0.408	0.09	0.148	0.232	0.13	0.00369	0.00926	0.24	1.48671	0.04773	1.4946	0.09029	1.68168	0.10008	1.81369	0.05849
NM_001031677	RAB24	0.0932	0.139	0.12	1.51e-16	1.05e-15	0.58	8.39e-19	8.41e-18	0.61	5.70128	0.28575	5.61597	0.15805	8.82535	0.4402	8.76948	0.531
NM_001031680	RUNX3	0	0	2.73	5.18e-09	2.27e-08	-0.34	0.000563	0.00167	0.26	11.9087	0.37918	1.91154	0.1515	9.70838	0.64424	2.34414	0.03648
NM_001031684	SRSF7	4.09e-06	1.06e-05	-0.23	3.82e-63	1.14e-61	0.76	0.00293	0.00754	-0.14	18.7052	0.85793	23.422	0.56917	32.8438	1.08755	21.859	0.45037
NM_001031689	PLAA	0.0256	0.043	-0.12	4.31e-12	2.34e-11	0.39	3.92e-05	0.000141	-0.24	3.66239	0.03918	4.25595	0.07722	4.95476	0.19578	3.69939	0.15946
NM_001031695	RBFOX2	2.67e-05	6.45e-05	-0.37	6.49e-05	0.000192	0.32	2.03e-08	1.05e-07	0.43	0.99629	0.05128	1.37675	0.13112	1.28219	0.04452	1.90693	0.11819
NM_001031698	PRPF40B	0.0133	0.0235	0.36	0.00423	0.00967	0.38	0.179	0.278	0.21	0.67523	0.05869	0.56236	0.05405	0.911	0.07117	0.66352	0.10179
NM_001031701	NT5DC3	1.11e-20	5.77e-20	-0.58	0.00568	0.0127	-0.22	2.04e-51	5.47e-50	-1.01	1.64324	0.06315	2.624	0.1352	1.45774	0.1498	1.3341	0.07905
NM_001031703	C3orf75	0.00321	0.0062	-0.33	8.11e-16	5.41e-15	0.78	2.74e-10	1.66e-09	0.58	2.55204	0.14193	3.43421	0.28224	4.52136	0.10661	5.2915	0.10163
NM_001031709	RNLS	6e-08	1.76e-07	-0.95	0.643	0.744	-0.1	6.45e-10	3.8e-09	-0.94	0.35965	0.05625	0.75044	0.01247	0.34679	0.03529	0.39976	0.01679
NM_001031711	ERGIC1	0.0232	0.0392	0.13	1.29e-07	5.02e-07	0.31	0.000228	0.000722	0.22	5.15742	0.16317	5.04928	0.06421	6.62546	0.25553	6.0478	0.35567
NM_001031712	TRMT11	3.65e-14	1.48e-13	-0.57	3.58e-07	1.34e-06	0.41	0.000365	0.00112	-0.24	3.78197	0.15439	5.99324	0.31032	5.21158	0.40532	5.19428	0.23367
NM_001031713	CCDC90A	0.845	0.884	-0.02	0.819	0.876	-0.02	0.243	0.357	-0.1	3.51118	0.26282	3.81128	0.09037	3.56961	0.13109	3.63959	0.09029
NM_001031716	OBFC2A	6.18e-259	4.21e-257	2.6	0.0865	0.147	0.1	5.1e-15	4.17e-14	0.77	6.47645	0.42402	1.14227	0.07912	7.19585	0.32583	2.00223	0.18238
NM_001031720	GSTCD	1.05e-15	4.57e-15	-0.75	1.21e-06	4.3e-06	0.51	0.412	0.537	0.06	2.38294	0.26284	4.30311	0.01788	3.5049	0.21931	4.61001	0.32088
NM_001031721	ZNF613	0.0477	0.076	0.25	0.0932	0.157	-0.21	6.48e-05	0.000224	0.51	1.08409	0.00569	0.97483	0.09739	0.96964	0.05089	1.42598	0.12357
NM_001031723	DNAJB14	0.419	0.511	-0.07	0.00904	0.0194	-0.26	0.00584	0.014	-0.23	2.88717	0.23434	3.23815	0.10451	2.49106	0.2382	2.81994	0.26121
NM_001031725	DDX59	0.00676	0.0125	0.17	0.535	0.651	0.04	0.0339	0.0672	-0.13	6.16453	0.14897	5.87778	0.06227	6.53918	0.20845	5.52344	0.10976
NM_001031727	MRI1	0.215	0.29	-0.11	0.00187	0.0045	-0.26	0.613	0.718	-0.04	1.91725	0.01748	2.21171	0.19642	1.64851	0.05028	2.20277	0.07344
NM_001031732	YTHDC1	3.08e-18	1.48e-17	-0.47	0.173	0.264	0.07	0.492	0.614	-0.03	3.75888	0.12849	5.58451	0.27383	4.08733	0.1256	5.60261	0.10107
NM_001031734	FDX1L	3.38e-10	1.13e-09	0.91	0.167	0.257	-0.2	3.16e-05	0.000115	0.59	2.64118	0.18005	1.50548	0.02453	2.37585	0.25474	2.3316	0.04761
NM_001031737	CCDC78	1.06e-14	4.42e-14	-1.17	0.519	0.638	0.13	1.98e-07	9.36e-07	-0.7	0.74789	0.12338	1.82308	0.0667	0.85251	0.16679	1.14439	0.16828
NM_001031738	TMEM150A	1.01e-41	9.02e-41	1.76	1.25e-05	4.01e-05	-0.49	1.29e-05	4.98e-05	0.67	2.53371	0.11333	0.7945	0.09177	1.859	0.11849	1.29904	0.11222
NM_001031743	C6orf165	0.957	0.969	0.02	0.823	0.88	-0.08	0.321	0.444	-0.35	0.11335	0.02482	0.11901	0.01763	0.10947	0.01613	0.09532	0.01311
NM_001031803	LLGL2	0.155	0.218	-0.12	9.47e-14	5.64e-13	-0.64	5.54e-16	4.78e-15	-0.67	2.17522	0.13902	2.53994	0.24528	1.43939	0.04547	1.63484	0.02868
NM_001031804	MAF	2.07e-132	6.19e-131	5.35	2.51e-26	2.7e-25	-0.67	0.000202	0.000647	0.98	2.54671	0.10974	0.06378	0.01456	1.65562	0.0335	0.1326	0.02834
NM_001031806	ALDH3A2	6.82e-10	2.25e-09	0.52	0.632	0.735	-0.03	0.364	0.489	0.08	2.24541	0.03246	1.674	0.12708	2.26545	0.07373	1.81906	0.09021
NM_001031812	CSNK1G3	6.34e-08	1.86e-07	-0.35	0.0118	0.0247	0.17	0.801	0.864	0.01	2.88565	0.13148	3.92711	0.14969	3.34921	0.15517	4.06552	0.13933
NM_001031827	BOLA2	0.0127	0.0225	0.17	4.96e-05	0.000148	0.22	0.673	0.767	-0.03	15.5974	0.41089	14.8381	0.83609	18.7456	0.12283	14.9396	0.35072
NM_001031835	PHKB	0.0822	0.124	0.08	7.67e-18	5.65e-17	-0.39	6.11e-15	4.98e-14	-0.36	6.21359	0.09528	6.29905	0.09874	4.89453	0.11168	5.03134	0.19165
NM_001031855	LONRF3	1.51e-40	1.31e-39	1.1	5.56e-07	2.04e-06	0.33	4.69e-10	2.79e-09	-0.68	3.8925	0.0787	1.93745	0.18185	5.05315	0.25162	1.24089	0.10149
NM_001032280	TFAP2A	2.71e-15	1.16e-14	2.27	2.9e-05	8.92e-05	-1.03	0.402	0.528	0.32	0.22135	0.03179	0.04713	0.0075	0.10981	0.00691	0.06198	0.01374
NM_001032282	KLF10	5.9e-13	2.27e-12	0.55	4.33e-12	2.35e-11	1.04	0.000335	0.00103	0.2	6.84373	0.72703	5.01153	0.1511	14.6371	1.712	5.88722	0.18932
NM_001032283	TMPO	1.48e-45	1.43e-44	-0.68	2.16e-35	3.15e-34	0.61	0.000246	0.000776	-0.18	12.7508	0.16979	21.8467	1.04638	20.1011	1.10127	19.8454	0.55628
NM_001032291	PSRC1	2.65e-05	6.4e-05	-0.31	7.42e-08	2.97e-07	-0.49	2.01e-17	1.87e-16	0.53	4.38727	0.22612	5.84481	0.17184	3.21813	0.24539	8.65263	0.09705
NM_001032296	STK24	5.62e-13	2.16e-12	0.35	2.04e-07	7.8e-07	-0.25	9.24e-07	4.08e-06	-0.26	7.10134	0.07638	5.97	0.27997	6.19376	0.19716	5.11119	0.16733
NM_001032372	ZNF226	0.146	0.206	0.12	0.824	0.88	0.02	0.000327	0.00101	0.28	2.37986	0.03492	2.35141	0.02751	2.49247	0.10502	2.92922	0.15859
NM_001032392	PLGLB1	0.0227	0.0385	-0.33	0.553	0.668	0.09	0.366	0.491	0.12	0.5257	0.02584	0.70884	0.06784	0.5771	0.02663	0.78943	0.05405
NM_001032410	USP16	0.00172	0.00344	-0.17	0.753	0.828	0.02	2.73e-18	2.66e-17	-0.43	9.29913	0.35176	11.1681	0.16308	9.73368	0.46166	8.49338	0.10968
NM_001033	RRM1	5.24e-22	2.83e-21	-0.4	2.2e-20	1.83e-19	0.41	0.238	0.351	-0.04	18.1126	0.60117	25.6379	0.42669	24.8082	0.83437	25.5259	0.57316
NM_001033026	C19orf6	6.06e-42	5.44e-41	0.6	0.19	0.286	-0.06	4.21e-06	1.72e-05	0.19	20.4608	0.64971	14.4391	0.37275	20.3284	0.71618	16.9337	0.25369
NM_001033030	FAIM	4.18e-05	9.92e-05	-0.49	0.752	0.827	-0.04	1.15e-06	5.01e-06	-0.55	1.53244	0.12547	2.30105	0.08321	1.53995	0.07398	1.61046	0.1364
NM_001033045	GPR155	3.99e-09	1.26e-08	1.45	0.731	0.81	-0.07	0.000108	0.000361	0.93	0.18886	0.03313	0.07286	0.02001	0.18635	0.02152	0.14412	0.00985
NM_001033050	MTERFD3	6.14e-06	1.56e-05	-0.79	0.246	0.353	0.23	0.054	0.101	-0.3	0.60794	0.10606	1.13017	0.07178	0.73728	0.05884	0.94152	0.14436
NM_001033081	MYCL1	1.45e-16	6.54e-16	0.7	2.48e-25	2.57e-24	0.71	1.26e-200	2.3e-198	1.93	2.62243	0.18647	1.72933	0.08412	4.44711	0.03326	6.76678	0.20528
NM_001033088	NGRN	0.0112	0.02	0.17	0.699	0.787	-0.02	0.00868	0.0201	-0.18	8.73582	0.14379	8.31845	0.51429	8.87475	0.19814	7.54309	0.17177
NM_001033112	PAIP2	0.000378	0.000813	-0.19	0.143	0.225	-0.08	0.473	0.597	0.04	11.5128	0.25172	14.0231	0.3579	11.2711	0.05384	14.7779	0.42595
NM_001033503	SAR1B	4e-08	1.19e-07	0.37	0.000629	0.00163	0.24	0.077	0.137	0.13	1.83634	0.08013	1.518	0.03717	2.23631	0.11118	1.70068	0.10015
NM_001033549	BABAM1	1.14e-10	3.95e-10	0.33	0.67	0.765	0.02	0.456	0.58	-0.04	19.4642	0.73751	16.6047	0.22416	20.4349	0.63352	16.6247	0.18072
NM_001033561	PHF12	0.0023	0.00453	0.22	1.07e-08	4.6e-08	-0.45	5.83e-10	3.45e-09	0.36	3.79088	0.2597	3.4754	0.21213	2.85537	0.19276	4.58327	0.11489
NM_001033564	C6orf225	0.00216	0.00426	-0.71	0.000126	0.000359	0.97	3.71e-06	1.53e-05	0.78	0.17535	0.01457	0.31076	0.02644	0.36325	0.08555	0.55203	0.00431
NM_001033575	DUSP28	0.708	0.775	-0.07	0.656	0.754	-0.08	0.0154	0.0335	-0.41	0.80429	0.12564	0.90003	0.02364	0.78161	0.03385	0.69395	0.07976
NM_001033578	SGK3	5.45e-15	2.3e-14	0.41	5.5e-34	7.61e-33	-0.69	1.44e-44	3.34e-43	-0.72	7.6947	0.30234	6.18126	0.17501	4.92291	0.25772	3.84303	0.02579
NM_001033723	ZNF704	0.326	0.414	0.08	2.25e-09	1.02e-08	0.47	0.0346	0.0684	0.17	0.43638	0.00339	0.44181	0.01062	0.62348	0.02616	0.50929	0.02103
NM_001033910	TRAF5	1.79e-05	4.4e-05	1.01	1.25e-10	6.17e-10	1.15	1.21e-14	9.69e-14	1.57	0.20479	0.01581	0.10751	0.01224	0.47535	0.05994	0.33532	0.03417
NM_001033925	TIAL1	1.25e-19	6.31e-19	-0.43	4.95e-08	2.01e-07	-0.3	2.57e-40	5.36e-39	-0.67	5.12357	0.08889	7.40403	0.16443	4.31449	0.18542	4.78613	0.1338
NM_001033930	UBA52	3.08e-07	8.61e-07	-0.21	0.0808	0.138	-0.06	0.0331	0.0658	-0.1	74.467	1.02438	92.0665	2.69574	73.8443	1.75399	87.9445	4.36381
NM_001034077	HIST2H4B	4.98e-75	7.69e-74	-0.78	2.97e-74	1.09e-72	0.86	8.18e-32	1.35e-30	0.47	473.361	12.9319	868.506	22.2237	891.069	48.3348	1231.53	7.32553
NM_001034116	EIF2B4	0.0368	0.0599	-0.18	2.84e-05	8.75e-05	0.36	0.00105	0.00298	0.24	3.50678	0.25185	4.25039	0.09024	4.64845	0.18522	5.14469	0.09014
NM_001034172	MCART2	0.572	0.655	0.14	0.965	0.976	-0.01	0.774	0.844	-0.07	0.54698	0.05855	0.53127	0.07328	0.55789	0.08711	0.51771	0.06538
NM_001034173	ALDH1L2	2.46e-231	1.4e-229	-1.54	1.42e-41	2.52e-40	-0.89	3.44e-171	4.31e-169	-1.2	2.54495	0.10647	7.94817	0.15505	1.42204	0.07739	3.54265	0.05118
NM_001034194	EXOSC9	0.000129	0.000293	-0.28	2.85e-22	2.6e-21	0.66	0.42	0.546	-0.06	7.76879	0.61574	10.0793	0.17417	12.7276	0.21721	9.95022	0.85513
NM_001034841	ITPRIPL2	1.8e-56	2.13e-55	1.28	8.47e-08	3.36e-07	-0.34	3.21e-11	2.07e-10	0.55	2.10425	0.10133	0.9279	0.08224	1.71175	0.0337	1.38927	0.07257
NM_001034850	FAM134B	0.589	0.67	-0.07	0.754	0.829	0.04	0.528	0.646	0.08	0.64369	0.02775	0.72546	0.08117	0.68503	0.02955	0.78631	0.04734
NM_001034853	RPGR	0.156	0.219	-0.17	0.000379	0.00101	0.44	3.49e-06	1.44e-05	-0.55	0.54119	0.03601	0.65483	0.04777	0.76443	0.07752	0.45776	0.00663
NM_001034996	RPL14	2.89e-53	3.25e-52	-0.66	0.18	0.273	-0.05	2.55e-12	1.75e-11	-0.31	216.463	6.51587	366.629	6.44041	215.964	5.84941	303.882	10.1402
NM_001035005	C18orf32	8.81e-26	5.3e-25	0.88	1.27e-08	5.39e-08	-0.42	0.00214	0.00564	-0.29	7.02961	0.51123	4.09876	0.21512	5.4163	0.13689	3.44838	0.24222
NM_001035235	SRA1	2.11e-119	5.41e-118	1.32	0.172	0.263	-0.07	0.0821	0.145	0.11	11.2578	0.3074	4.83949	0.08359	11.0996	0.21941	5.36171	0.03909
NM_001035254	FAM102A	0.322	0.41	0.11	0.00028	0.000762	-0.5	0.00518	0.0126	-0.3	0.82601	0.05616	0.82142	0.03916	0.60225	0.09974	0.68434	0.03133
NM_001035256	POMC	0.0839	0.127	0.25	0.203	0.302	0.17	0.838	0.891	-0.03	1.54959	0.14064	1.40092	0.08801	1.81157	0.06367	1.41221	0.07724
NM_001035267	RPL41	0.118	0.172	-0.06	7.64e-09	3.3e-08	-0.23	8.67e-05	0.000294	-0.18	552.864	10.9211	617.165	11.1291	486.568	16.8656	559.371	24.4653
NM_001036645	HHLA3	0.733	0.794	-0.07	0.408	0.531	0.17	0.000732	0.00213	0.59	1.32129	0.15625	1.48148	0.22452	1.53485	0.30933	2.30851	0.29211
NM_001037131	AGAP1	5.11e-07	1.41e-06	0.45	3.85e-10	1.84e-09	-0.63	0.663	0.758	0.04	1.18255	0.02892	0.92713	0.0217	0.78617	0.05372	0.97709	0.02844
NM_001037144	CNTROB	0.342	0.432	-0.08	0.414	0.536	-0.07	0.168	0.264	-0.12	2.39996	0.08818	2.72733	0.33857	2.37532	0.18762	2.57325	0.12545
NM_001037161	ACOT1	4.33e-16	1.92e-15	0.62	2.04e-47	4.23e-46	-1.21	2.96e-09	1.65e-08	-0.46	6.05554	0.36174	4.22992	0.03163	2.70778	0.07035	3.14803	0.06858
NM_001037163	C7orf70	0.954	0.967	0	0.0308	0.059	-0.2	0.117	0.195	0.11	3.19743	0.13893	3.40933	0.03767	2.88261	0.23471	3.7779	0.04199
NM_001037165	FOXK1	0.00128	0.0026	0.16	2.07e-06	7.2e-06	-0.2	0.461	0.586	0.04	4.79665	0.10786	4.60755	0.26227	4.32293	0.09161	4.84925	0.23385
NM_001037171	ACOT9	3.26e-08	9.74e-08	0.47	5.32e-08	2.16e-07	0.37	0.00667	0.0159	0.24	6.15523	0.23349	4.74436	0.55508	8.21996	0.46525	5.73139	0.23192
NM_001037232	ZNF829	0.0601	0.0937	-0.34	1.33e-21	1.17e-20	1.48	3.95e-39	7.91e-38	1.63	0.17993	0.01759	0.24458	0.00627	0.52338	0.03023	0.78195	0.05104
NM_001037277	GGPS1	8.18e-16	3.58e-15	-0.54	0.667	0.763	0.03	0.267	0.385	-0.07	4.47707	0.14113	6.9458	0.34733	4.715	0.12985	6.7741	0.3204
NM_001037283	EIF3B	1.09e-18	5.34e-18	-0.35	1.08e-08	4.6e-08	0.22	7.96e-15	6.44e-14	-0.31	26.4406	0.58295	35.9991	1.12251	31.9137	0.87419	29.6944	1.04844
NM_001037330	TRIM16L	0.0123	0.0217	-0.51	0.491	0.611	0.15	0.235	0.347	0.18	0.45246	0.09347	0.69732	0.07801	0.52153	0.04353	0.81136	0.04084
NM_001037335	PRIC285	7.25e-05	0.000168	0.29	0	0	2.6	5.65e-152	5.31e-150	1.75	2.2146	0.13936	1.94599	0.1905	13.9283	0.58542	6.7356	0.49281
NM_001037340	PDE4B	1.39e-139	4.38e-138	2.47	1.99e-78	7.94e-77	-2	2.31e-10	1.4e-09	0.78	1.91332	0.0669	0.36886	0.01539	0.49164	0.05386	0.6523	0.01447
NM_001037442	RUFY3	6.25e-07	1.71e-06	0.54	0.497	0.617	-0.07	0.0244	0.0504	0.27	0.85036	0.02099	0.62751	0.02748	0.83802	0.04514	0.78025	0.07724
NM_001037494	DYNLL1	5.7e-24	3.25e-23	-0.44	3.68e-13	2.12e-12	0.33	0.00809	0.0188	-0.14	38.3614	0.44325	55.6023	0.90192	49.7034	1.35746	51.8151	3.11978
NM_001037537	PHYH	4.12e-43	3.79e-42	-1.51	0.109	0.179	0.2	2.62e-22	3.08e-21	-0.96	1.55015	0.13107	4.75144	0.42827	1.84453	0.12253	2.50392	0.1389
NM_001037540	SCML1	0.0485	0.0771	0.73	0.0619	0.11	0.54	0.574	0.685	0.21	0.12052	0.02366	0.07616	0.02514	0.18454	0.01335	0.09135	0.0139
NM_001037582	SCD5	0.759	0.816	-0.06	2.86e-48	6.06e-47	2.01	2.93e-32	4.89e-31	1.57	0.34636	0.02494	0.38626	0.03259	1.4662	0.16018	1.18555	0.06587
NM_001037633	SIL1	6.65e-135	2.02e-133	1.31	1.67e-29	2.01e-28	-0.56	0.178	0.277	0.08	15.561	0.26764	6.7145	0.28384	10.9027	0.41451	7.30161	0.2714
NM_001037637	BTF3	1.61e-67	2.24e-66	-0.7	0.401	0.523	0.03	3.47e-16	3.04e-15	-0.35	100.657	1.03115	174.802	4.19792	106.054	0.94376	140.766	3.89847
NM_001037666	GATSL3	1.13e-17	5.32e-17	1.83	3.08e-10	1.48e-09	-1.34	0.193	0.296	0.36	0.86883	0.11921	0.2585	0.01985	0.3503	0.05122	0.34689	0.09333
NM_001037806	NCKAP5L	0.25	0.33	-0.12	6.7e-05	0.000197	-0.48	0.689	0.779	-0.04	0.61039	0.02716	0.71248	0.02939	0.45227	0.02053	0.71073	0.01896
NM_001037813	ZNF284	4.64e-05	0.00011	-0.97	0.708	0.794	0.1	3.79e-06	1.56e-05	0.75	0.21851	0.03962	0.46233	0.058	0.24308	0.02831	0.80478	0.00848
NM_001037954	DIXDC1	9.93e-18	4.68e-17	-0.96	2.06e-29	2.47e-28	1.48	1.55e-21	1.77e-20	0.76	0.36537	0.02616	0.75964	0.01909	1.06042	0.17488	1.31888	0.0423
NM_001037984	SLC38A10	0.154	0.217	-0.07	0.1	0.166	0.07	1.55e-09	8.82e-09	-0.28	12.0156	0.50756	13.4966	0.68691	13.053	0.18099	11.3917	0.45349
NM_001038618	NARF	2.05e-07	5.82e-07	0.48	0.0208	0.0413	-0.24	3.28e-08	1.66e-07	0.44	4.64341	0.44398	3.57675	0.26909	4.05794	0.51667	4.97237	0.20597
NM_001038628	B3GALNT1	1.15e-05	2.88e-05	-0.38	0.163	0.251	0.14	2.47e-05	9.12e-05	-0.33	1.32537	0.06068	1.85135	0.08603	1.51315	0.13713	1.50471	0.0574
NM_001038707	CDC42SE1	1.81e-66	2.48e-65	0.72	1.73e-15	1.14e-14	-0.29	1.04e-05	4.04e-05	0.17	32.6054	0.56871	21.2112	0.83394	27.5036	0.38643	24.508	0.44154
NM_001039083	ARL17B	0.0029	0.00563	0.38	0.846	0.896	-0.02	0.0352	0.0695	0.28	3.58655	0.26745	2.93835	0.11307	3.64217	0.21814	3.66276	0.48116
NM_001039091	PRPS2	0.246	0.326	-0.08	9.59e-09	4.12e-08	0.36	0.00142	0.00388	0.18	8.44193	0.50041	9.52536	0.47324	11.1961	0.59309	11.0879	0.15342
NM_001039141	TRIOBP	4.49e-18	2.14e-17	0.44	6.11e-22	5.49e-21	-0.47	0.0037	0.00927	-0.18	2.59979	0.04388	2.0492	0.03485	1.934	0.04354	1.85315	0.10625
NM_001039182	BOLA2B	0.0127	0.0225	0.17	4.96e-05	0.000148	0.22	0.673	0.767	-0.03	15.5974	0.41089	14.8381	0.83609	18.7456	0.12283	14.9396	0.35072
NM_001039211	ATAD3C	0.00379	0.00726	-0.46	0.000251	0.000688	0.59	0.713	0.799	-0.06	0.33562	0.03841	0.49809	0.04745	0.52801	0.05157	0.48847	0.0821
NM_001039362	ATP6V1C2	1.19e-15	5.17e-15	0.42	4.84e-14	2.93e-13	-0.38	0.0169	0.0365	-0.14	29.6342	1.17813	23.7552	0.99247	23.4978	1.41043	22.1956	1.41061
NM_001039374	KIAA1984	0.0438	0.0701	0.46	0.0945	0.159	-0.37	0.0346	0.0684	-0.52	0.47765	0.05086	0.37088	0.05011	0.38094	0.02766	0.26316	0.02325
NM_001039380	C10orf25	1.33e-09	4.32e-09	-0.93	0.000788	0.00201	-0.67	1.39e-05	5.34e-05	-0.66	0.358	0.00907	0.73079	0.06803	0.23065	0.02526	0.47057	0.05847
NM_001039396	MPEG1	3.19e-216	1.65e-214	3.3	6.83e-69	2.24e-67	1.05	1.09e-16	9.73e-16	1.22	2.31876	0.03409	0.25194	0.03021	4.95108	0.14539	0.60505	0.03912
NM_001039464	HEATR8	0.939	0.956	-0.01	2.66e-15	1.73e-14	-1.21	8.5e-07	3.77e-06	-0.62	0.61257	0.06299	0.66014	0.06318	0.27127	0.02353	0.43926	0.02298
NM_001039465	SRSF5	0.464	0.555	0.03	0.0788	0.135	0.08	0.966	0.978	0	37.8583	1.61372	39.5799	1.08731	41.4731	1.69885	40.5697	1.47186
NM_001039469	MARK2	0.637	0.713	0.03	0.532	0.649	0.04	0.000359	0.0011	0.18	4.03696	0.13138	4.24097	0.1557	4.29431	0.29192	4.92115	0.04942
NM_001039479	KIAA0317	6.44e-14	2.59e-13	0.42	0.18	0.273	0.07	0.0223	0.0466	0.12	4.51112	0.10023	3.61261	0.15889	4.88979	0.17725	4.0342	0.06741
NM_001039503	PRSS53	0.171	0.238	-0.37	0.532	0.649	-0.21	0.571	0.683	0.15	0.20676	0.02338	0.28813	0.04998	0.18226	0.06659	0.32934	0.07865
NM_001039517	C1orf104	6.57e-54	7.47e-53	-1.09	7.25e-06	2.38e-05	-0.37	2.4e-28	3.55e-27	-0.7	5.17744	0.2512	11.8491	0.31997	4.12923	0.05491	7.48992	0.20667
NM_001039535	SKA1	1.04e-14	4.32e-14	-0.56	1.52e-05	4.83e-05	0.36	0.0957	0.165	-0.1	3.01014	0.18368	4.7344	0.0583	3.9972	0.28186	4.51752	0.1861
NM_001039547	GK5	0.00131	0.00265	-0.35	1.98e-06	6.89e-06	0.55	0.811	0.871	-0.02	0.44772	0.05951	0.6106	0.01067	0.67976	0.05857	0.61659	0.04272
NM_001039548	KLHL35	1.68e-10	5.74e-10	-1.02	0.474	0.595	-0.15	5.76e-10	3.41e-09	-0.92	0.48022	0.02154	1.0498	0.06128	0.44699	0.05116	0.56263	0.0294
NM_001039569	AP1S3	0.0123	0.0218	-0.16	2.42e-25	2.51e-24	-0.81	1.13e-155	1.11e-153	-2	2.6203	0.08645	3.14227	0.09479	1.53969	0.06398	0.80409	0.04364
NM_001039570	KREMEN1	4.3e-38	3.53e-37	1.28	3.58e-08	1.47e-07	0.49	3.47e-16	3.03e-15	0.88	0.9525	0.03268	0.41888	0.02338	1.38595	0.11142	0.79409	0.06326
NM_001039582	PNCK	0.367	0.458	-0.24	1.04e-06	3.72e-06	1.31	1.42e-86	6.8e-85	2.98	0.23125	0.03831	0.29392	0.01378	0.60847	0.15844	2.43758	0.26936
NM_001039590	USP9X	1.14e-27	7.23e-27	0.46	0.00386	0.00886	-0.12	0.902	0.936	-0.01	7.42085	0.20808	5.78483	0.16085	7.04702	0.25601	5.91133	0.26042
NM_001039613	IAH1	6.64e-08	1.94e-07	-0.35	0.474	0.595	-0.05	5.89e-11	3.73e-10	-0.39	12.653	0.7879	17.3392	0.39133	12.6113	0.53429	13.6088	0.54128
NM_001039618	CREBZF	7.83e-49	8.13e-48	-0.81	0.0128	0.0267	0.19	2.44e-08	1.25e-07	-0.29	1.85578	0.08219	3.48653	0.09605	2.19312	0.20607	2.91478	0.12154
NM_001039619	PRMT5	4.69e-24	2.68e-23	-0.45	6.43e-21	5.48e-20	0.44	0.398	0.524	-0.04	10.4412	0.1292	15.2721	0.2804	14.7021	0.62244	15.2316	0.48846
NM_001039651	C6orf26	1.14e-14	4.74e-14	-1.48	0.000129	0.000366	0.8	0.799	0.862	-0.04	0.674	0.03856	2.04053	0.33051	1.22812	0.1339	2.03724	0.10692
NM_001039656	MTL5	2.06e-28	1.34e-27	-1.08	0.0101	0.0214	-0.34	3.34e-10	2.01e-09	-0.52	0.95473	0.09776	2.16453	0.08076	0.78222	0.09066	1.54552	0.08398
NM_001039661	TIRAP	3.51e-14	1.43e-13	0.68	7.44e-08	2.97e-07	-0.51	0.756	0.831	0.03	2.59926	0.02782	1.73172	0.12399	1.88328	0.13378	1.81129	0.06948
NM_001039675	UNC45A	2.36e-09	7.55e-09	0.33	7.2e-07	2.62e-06	-0.26	0.326	0.449	-0.05	5.43563	0.12826	4.6389	0.19875	4.67961	0.14196	4.58867	0.09869
NM_001039690	CHTF8	0.751	0.81	0.02	0.00797	0.0173	-0.14	0.00698	0.0166	0.13	9.68236	0.42155	10.2566	0.11721	9.07533	0.24747	11.4896	0.37466
NM_001039693	C2orf60	2.37e-05	5.75e-05	-0.52	0.00918	0.0197	0.36	0.667	0.762	0.04	0.42445	0.03345	0.65085	0.03729	0.56644	0.07579	0.68783	0.01275
NM_001039697	SNAPC3	0.0744	0.114	-0.14	0.289	0.403	-0.07	0.00131	0.00362	-0.24	3.34399	0.12183	3.95173	0.4001	3.289	0.08198	3.42622	0.04361
NM_001039705	TRO	0.294	0.379	0.13	3.76e-24	3.72e-23	-1.66	1.58e-13	1.18e-12	-1.06	0.61565	0.05123	0.60279	0.02796	0.19774	0.02798	0.2915	0.04609
NM_001039707	SDCCAG3	3.97e-05	9.45e-05	-0.25	5.3e-06	1.77e-05	0.25	0.865	0.911	0.01	5.92617	0.12255	7.55102	0.43587	7.3054	0.10206	7.79261	0.31429
NM_001039717	C4orf29	1.64e-13	6.48e-13	-0.61	0.851	0.899	-0.02	0.0615	0.113	-0.14	2.15868	0.12836	3.54376	0.10067	2.20049	0.27027	3.29976	0.1817
NM_001039770	TMPPE	3.46e-09	1.09e-08	0.56	0.14	0.221	-0.13	0.407	0.533	0.08	1.36446	0.0567	0.9882	0.06121	1.28547	0.04204	1.07248	0.0669
NM_001039771	CBLN3	1.55e-06	4.13e-06	1.28	0.28	0.393	-0.28	4.82e-11	3.07e-10	1.56	0.2905	0.02853	0.12562	0.01234	0.24727	0.05593	0.39309	0.03622
NM_001039783	TXNRD3IT1	0.722	0.786	-0.11	0.68	0.773	-0.14	0.638	0.739	-0.14	0.28052	0.04869	0.32394	0.04563	0.26136	0.02561	0.30214	0.05799
NM_001039802	CDC42	2.44e-20	1.26e-19	0.36	0.195	0.292	-0.05	0.589	0.698	-0.02	64.1991	1.37244	53.704	0.42371	64.3349	1.54218	54.3292	0.52981
NM_001039803	CDK20	0.019	0.0327	0.26	0.717	0.8	-0.04	0.0288	0.0582	-0.27	1.43592	0.08925	1.28687	0.06775	1.4459	0.04883	1.09462	0.13526
NM_001039840	CHIC1	0.0325	0.0534	0.34	0.674	0.769	0.06	0.031	0.0621	-0.36	0.2511	0.01051	0.21177	0.02204	0.27039	0.01376	0.16953	0.00786
NM_001039841	ARHGAP11B	1.28e-18	6.23e-18	-0.73	0.00136	0.00335	0.27	0.0022	0.00579	-0.23	5.86328	0.27164	10.4191	0.82806	7.33659	0.44505	9.13215	0.17365
NM_001039842	C17orf90	0.131	0.188	-0.18	0.876	0.917	0.02	0.902	0.936	-0.01	4.00123	0.22159	4.87248	0.38935	4.19832	0.27452	4.95136	0.07159
NM_001039846	IZUMO4	0.0187	0.0322	1.09	0.141	0.223	-0.59	0.00663	0.0158	1.19	0.25773	0.02549	0.12281	0.06627	0.17028	0.05136	0.31379	0.1033
NM_001039848	GPX4	3.77e-28	2.44e-27	0.44	0.00108	0.0027	-0.12	5.49e-05	0.000192	-0.16	101.718	2.24554	80.3056	2.36726	96.6664	1.40549	73.7041	0.56331
NM_001039877	STRN4	0.00417	0.00793	0.15	1.3e-05	4.17e-05	0.21	0.0164	0.0354	0.14	7.40081	0.12011	7.14978	0.29963	8.82345	0.19425	8.11384	0.5578
NM_001039885	FKRP	1.08e-11	3.92e-11	0.74	0.969	0.979	0	0.571	0.682	-0.07	1.14232	0.03824	0.73314	0.04727	1.17686	0.07955	0.71717	0.03599
NM_001039886	ZNF808	0.862	0.898	-0.01	0.00997	0.0212	0.2	0.000784	0.00227	0.27	2.06587	0.09354	2.23383	0.03405	2.45248	0.0444	2.75334	0.21499
NM_001039887	C19orf55	0.483	0.573	0.13	0.9	0.933	0.02	0.926	0.952	0.02	0.95342	0.13759	0.93308	0.20923	0.99793	0.02455	0.96893	0.09056
NM_001039891	ZNF674	0.0927	0.139	-0.26	0.384	0.505	-0.15	0.162	0.256	0.18	0.40367	0.05595	0.51728	0.02633	0.37546	0.04404	0.60399	0.04177
NM_001039933	CD79B	0.355	0.445	-0.27	0.0021	0.00502	0.84	0.000645	0.00189	0.71	0.37387	0.10919	0.484	0.01804	0.70809	0.09014	0.81723	0.11929
NM_001039960	SLC4A8	3.95e-40	3.41e-39	2.1	0.000261	0.000714	0.42	0.000302	0.000937	0.82	0.48512	0.01935	0.11998	0.0055	0.67139	0.03314	0.21999	0.05562
NM_001039999	FAM83G	0.000606	0.00128	0.61	0.595	0.703	0.08	0.0142	0.0311	-0.43	0.64595	0.10536	0.45463	0.05631	0.71022	0.03614	0.34492	0.00748
NM_001040011	C9orf119	0.000121	0.000274	0.59	2.62e-06	9.03e-06	-0.62	0.375	0.5	0.15	3.02225	0.2402	2.13436	0.35737	2.02633	0.09765	2.45089	0.41956
NM_001040022	SIRPA	1.73e-271	1.23e-269	1.97	2.84e-37	4.35e-36	-0.67	5.4e-09	2.94e-08	0.29	16.943	0.97783	4.6185	0.14606	10.9816	0.20676	5.77912	0.07482
NM_001040025	ARL16	0.357	0.448	0.08	1.19e-05	3.83e-05	-0.43	0.0232	0.0482	-0.2	4.27578	0.15552	4.32758	0.18903	3.27552	0.16167	3.85615	0.19646
NM_001040033	CD53	0	0	3.64	7.3e-05	0.000214	-0.17	8.57e-224	1.84e-221	1.79	59.8581	1.3562	5.13575	0.17808	54.9233	1.67822	18.2782	0.30957
NM_001040057	FAM133B	8e-19	3.93e-18	-0.61	1.32e-28	1.53e-27	0.75	0.0198	0.0419	-0.17	3.12272	0.11974	5.1016	0.10262	5.42151	0.08791	4.64932	0.40404
NM_001040061	C3orf72	0.00582	0.0108	-0.46	0.00309	0.00719	-0.6	0.258	0.375	-0.16	0.30521	0.04738	0.45138	0.01857	0.20729	0.02195	0.41401	0.04346
NM_001040078	LGALS9C	1.12e-79	1.84e-78	3.8	2.2e-41	3.86e-40	-2.42	0.163	0.258	0.51	1.65392	0.11836	0.12395	0.01903	0.31432	0.06899	0.18668	0.06499
NM_001040107	HVCN1	4.89e-29	3.23e-28	-0.9	6.52e-23	6.11e-22	0.96	2.88e-35	5.27e-34	0.72	3.03385	0.2112	6.07925	0.23598	6.14054	0.66378	10.3091	0.18727
NM_001040108	MLH3	3.08e-18	1.48e-17	-0.66	1.99e-08	8.35e-08	0.43	0.551	0.666	-0.04	0.92533	0.0531	1.56525	0.07468	1.2919	0.03909	1.56433	0.05549
NM_001040118	ARAP1	2.82e-17	1.31e-16	0.5	1.9e-08	7.99e-08	0.26	1.5e-19	1.56e-18	0.5	14.6406	0.82146	11.0869	0.91495	18.1359	0.30256	16.1348	0.84247
NM_001040125	PQLC2	6.27e-11	2.19e-10	-0.52	9.08e-05	0.000264	-0.3	5.52e-07	2.49e-06	-0.39	3.98302	0.0669	6.14165	0.66142	3.33642	0.16432	4.80182	0.21621
NM_001040157	KIAA1712	2.97e-13	1.16e-12	-0.68	0.0502	0.0914	0.21	0.242	0.356	0.1	0.77172	0.03775	1.32601	0.05059	0.92359	0.05835	1.45736	0.06997
NM_001040167	LFNG	5.86e-107	1.33e-105	2.83	6.04e-08	2.43e-07	0.45	6.52e-37	1.24e-35	1.8	3.78211	0.32355	0.56204	0.11639	5.34218	0.39742	2.02958	0.15088
NM_001040177	AKR1E2	3.09e-06	8.04e-06	-0.84	0.731	0.811	0.08	0.000669	0.00196	-0.59	0.53443	0.01866	1.02929	0.14699	0.5833	0.16207	0.69413	0.09664
NM_001040185	ZNF765	0.395	0.486	-0.06	3.53e-15	2.27e-14	0.49	0.000281	0.000878	0.26	2.1115	0.03542	2.35375	0.11621	3.06441	0.03965	2.88654	0.20925
NM_001040197	AGTRAP	0.00367	0.00704	0.18	0.0731	0.127	0.12	0.00341	0.00863	0.19	11.3878	0.42351	10.748	0.24453	12.7686	0.60511	12.5658	0.73347
NM_001040199	CLDND1	0.273	0.357	0.09	0.428	0.551	0.06	0.128	0.21	0.12	3.08566	0.10434	3.11039	0.21338	3.32021	0.04569	3.45813	0.1445
NM_001040202	PAQR3	0.761	0.818	0.03	4.25e-14	2.58e-13	0.62	0.0117	0.0262	0.2	1.77808	0.10262	1.87056	0.08135	2.83373	0.20201	2.20695	0.12222
NM_001040261	DCLK2	0.076	0.116	0.3	0.0925	0.156	-0.29	0.722	0.805	0.06	0.3509	0.03014	0.3049	0.02733	0.29494	0.03401	0.32566	0.01715
NM_001040274	SYCP2L	5.25e-18	2.49e-17	-0.9	0.861	0.907	0.02	6.05e-14	4.63e-13	-0.72	0.76201	0.02089	1.52134	0.03338	0.80219	0.09269	0.9464	0.03101
NM_001040284	PAPD5	0.927	0.947	0.01	0.00403	0.00922	0.28	0.000962	0.00273	0.3	0.52965	0.03293	0.56302	0.03708	0.66612	0.02949	0.70807	0.03754
NM_001040425	U2AF1L4	0.000136	0.000307	0.58	0.000618	0.0016	-0.52	0.244	0.358	-0.19	2.54846	0.07712	1.82412	0.17686	1.8288	0.15922	1.64031	0.08204
NM_001040427	HAGH	2.62e-22	1.42e-21	0.69	5.44e-41	9.44e-40	-1	1.19e-13	9e-13	-0.63	7.34365	0.37901	4.8754	0.11933	3.78554	0.097	3.23707	0.22536
NM_001040431	CCDC56	0.184	0.253	-0.12	0.0347	0.0656	0.24	0.229	0.34	0.1	6.38424	0.42061	7.43905	0.1361	7.80426	0.94377	8.17896	0.32351
NM_001040432	ZCWPW2	0.764	0.82	-0.06	0.164	0.253	-0.32	0.974	0.983	0.01	0.54062	0.07133	0.60452	0.02578	0.44751	0.08174	0.62543	0.12043
NM_001040436	YARS2	2.62e-11	9.32e-11	-0.49	9.63e-07	3.46e-06	-0.41	1.57e-32	2.65e-31	-0.99	3.07493	0.10437	4.61405	0.05291	2.38264	0.06566	2.37096	0.2258
NM_001040441	ZBTB8A	0.635	0.712	-0.07	0.0126	0.0262	-0.44	8.32e-08	4.06e-07	-0.85	0.19751	0.01149	0.22225	0.0091	0.14962	0.01475	0.12605	0.00571
NM_001040443	PHF11	0.95	0.964	0.01	7.48e-37	1.13e-35	1.04	1.01e-13	7.6e-13	0.53	3.66689	0.32028	3.91709	0.15878	7.81216	0.37348	5.7863	0.08192
NM_001040445	ASB1	1.4e-29	9.41e-29	0.72	2.4e-05	7.44e-05	-0.27	0.0015	0.00409	-0.24	1.98136	0.03809	1.28944	0.03076	1.69936	0.05399	1.11651	0.07903
NM_001040446	MTMR12	2.81e-13	1.1e-12	0.44	0.00301	0.00702	-0.18	0.0473	0.09	0.12	3.22483	0.07756	2.53559	0.1078	2.95066	0.08189	2.8177	0.04005
NM_001040450	FAM63B	1.38e-12	5.19e-12	-0.51	0.0134	0.0277	-0.21	0.55	0.665	-0.04	1.61996	0.07076	2.46676	0.14276	1.4534	0.10219	2.46344	0.05522
NM_001040451	RUFY1	0.233	0.311	0.06	0.329	0.447	0.05	0.0367	0.0721	-0.11	9.34492	0.1769	9.59168	0.10659	9.9854	0.22577	9.10672	0.27719
NM_001040454	SLC26A6	6.8e-07	1.86e-06	0.34	0.000348	0.000935	-0.23	0.075	0.134	-0.13	5.94696	0.13565	5.04091	0.4447	5.25554	0.35619	4.71426	0.31515
NM_001040455	SIDT2	4.54e-69	6.47e-68	1.36	0.318	0.435	-0.07	1.92e-12	1.33e-11	0.53	4.08597	0.27243	1.70274	0.07915	4.03938	0.08266	2.5279	0.03617
NM_001040457	RHBDD2	2.76e-64	3.68e-63	1.29	6.68e-06	2.21e-05	-0.33	0.753	0.829	0.03	5.60345	0.12882	2.45301	0.04621	4.59221	0.26467	2.56975	0.22716
NM_001040613	TMEM70	6.58e-07	1.8e-06	0.4	0.731	0.811	-0.02	0.819	0.878	0.02	4.68287	0.19618	3.80786	0.24127	4.76701	0.06345	3.96574	0.22045
NM_001040616	LINS	0.189	0.259	0.14	9.12e-07	3.29e-06	0.5	0.878	0.92	0.02	1.48318	0.09169	1.43935	0.07386	2.17506	0.1271	1.49051	0.16449
NM_001040619	ATF3	5.68e-57	6.81e-56	1.47	4.2e-100	2.41e-98	1.39	0.0151	0.033	0.27	3.93536	0.05429	1.5138	0.17616	10.7067	0.71921	1.86584	0.13981
NM_001040630	NCALD	6.02e-13	2.31e-12	-0.7	0.000174	0.000488	-0.44	0.154	0.246	0.12	0.88324	0.05207	1.54344	0.06061	0.67307	0.03214	1.71678	0.01308
NM_001040661	SLC29A4	0.0014	0.00283	-0.41	0.00102	0.00256	-0.5	0.0858	0.15	-0.2	0.81789	0.06145	1.16242	0.09228	0.59784	0.08331	1.03833	0.0525
NM_001040667	HSF4	0.471	0.562	0.09	0.193	0.29	-0.18	0.0639	0.117	-0.22	1.09928	0.11852	1.10662	0.10431	1.00874	0.10534	0.97532	0.03631
NM_001040694	INCENP	9.63e-11	3.33e-10	-0.39	0.0758	0.131	0.1	0.775	0.845	0.02	4.81953	0.13172	6.78849	0.51107	5.34391	0.23155	7.04749	0.5146
NM_001040697	UEVLD	4.47e-11	1.57e-10	0.59	0.869	0.912	0.01	0.00212	0.00559	0.3	3.17592	0.07179	2.25169	0.1278	3.31111	0.16258	2.84804	0.18699
NM_001040715	KIAA0895L	0.186	0.256	-0.13	0.000205	0.000569	-0.41	0.0556	0.104	-0.19	1.13325	0.02143	1.32433	0.06482	0.88322	0.0604	1.18423	0.11628
NM_001040716	PC	6.38e-36	4.98e-35	1.25	3.45e-32	4.53e-31	-1.4	0.0592	0.109	-0.24	1.38576	0.05526	0.6231	0.04126	0.53983	0.0691	0.54048	0.04599
NM_001040874	HIST2H2AA4	7.39e-69	1.05e-67	-0.83	1.77e-182	2.36e-180	1.09	5.64e-44	1.29e-42	0.65	303.673	7.0704	579.331	23.7031	668.255	14.5159	935.494	2.98749
NM_001042371	PGP	9.07e-06	2.28e-05	-0.26	2.91e-21	2.52e-20	-0.62	3.47e-19	3.54e-18	-0.6	4.222	0.03933	5.41733	0.14882	2.83166	0.13289	3.67622	0.18805
NM_001042388	PPP4R1	5.75e-07	1.58e-06	0.32	0.0901	0.152	-0.1	2.97e-05	0.000109	0.2	6.45433	0.40808	5.54566	0.21266	6.21264	0.07518	6.54717	0.09946
NM_001042413	GLIS3	4.77e-87	8.59e-86	4.67	1.35e-17	9.82e-17	0.9	2.88e-08	1.47e-07	1.94	0.39846	0.02694	0.01569	0.00623	0.77113	0.05171	0.06783	0.00519
NM_001042414	PSPC1	2.34e-19	1.17e-18	-0.42	6.54e-09	2.84e-08	0.28	7.14e-10	4.19e-09	-0.28	12.102	0.07948	17.3142	0.10759	15.1819	0.49131	14.6809	0.1082
NM_001042416	ZNF596	0.0635	0.0985	-0.28	0.0938	0.158	0.27	0.473	0.597	0.09	0.5097	0.04577	0.66215	0.03053	0.63856	0.07604	0.72407	0.02972
NM_001042432	CLN3	5.53e-46	5.42e-45	1.16	2.14e-09	9.7e-09	-0.38	0.196	0.3	0.11	8.4526	0.35921	4.04759	0.3765	6.6972	0.13615	4.48281	0.21947
NM_001042440	CAST	1.08e-96	2.16e-95	0.85	0.459	0.581	-0.03	3.05e-09	1.69e-08	0.26	17.6109	0.32438	10.4361	0.15852	17.8501	0.46346	12.7984	0.377
NM_001042454	TGFB1I1	2.67e-11	9.49e-11	0.78	4.88e-18	3.64e-17	-1.13	0.0504	0.0951	-0.28	1.97827	0.0806	1.22935	0.10132	0.92729	0.08638	1.03249	0.12765
NM_001042459	FILIP1L	7.13e-41	6.23e-40	1.02	4.17e-25	4.28e-24	-0.68	2.53e-13	1.87e-12	-0.65	3.41266	0.12564	1.79856	0.13034	2.20624	0.03194	1.17495	0.05154
NM_001042463	TMEM80	0.373	0.463	-0.11	1.98e-05	6.22e-05	-0.6	0.00491	0.012	-0.36	1.98912	0.08061	2.2931	0.23689	1.35327	0.20186	1.82972	0.18126
NM_001042465	PSAP	0	0	2.41	4.05e-163	4.63e-161	-0.79	1.71e-62	5.71e-61	0.74	235.419	3.36017	47.3288	1.58938	141.049	1.73901	81.1664	3.2477
NM_001042472	ABHD12	5e-102	1.07e-100	1.19	7.49e-21	6.36e-20	-0.49	0.437	0.562	0.05	15.3568	0.78836	7.22559	0.26177	11.2689	0.37481	7.64832	0.34845
NM_001042474	ZNF565	0.746	0.806	-0.06	0.691	0.781	0.08	0.0284	0.0575	-0.41	0.5416	0.0571	0.60558	0.03948	0.59231	0.08723	0.46285	0.06616
NM_001042475	C6orf204	0.765	0.82	0.02	0.00238	0.00565	0.22	0.00414	0.0103	0.2	0.96132	0.02711	1.01391	0.01332	1.15697	0.00551	1.19704	0.05311
NM_001042476	CARHSP1	3.87e-32	2.76e-31	0.69	4.68e-17	3.32e-16	-0.47	0.125	0.206	0.09	6.53428	0.12934	4.35103	0.19871	4.86025	0.11622	4.75674	0.13207
NM_001042483	NUPR1	3.87e-20	1.99e-19	0.74	0.000119	0.00034	-0.36	1.49e-05	5.69e-05	0.35	11.52	0.69829	7.36186	0.23052	9.26679	0.99129	9.6647	0.72112
NM_001042490	GTF2H2D	0.045	0.0719	-0.11	1.41e-06	5e-06	0.27	0.431	0.557	0.03	19.8013	1.17741	22.851	0.35643	24.6902	1.07444	24.0201	0.57138
NM_001042492	NF1	0.135	0.193	-0.07	1.06e-24	1.07e-23	0.5	2.51e-12	1.72e-11	0.33	3.10638	0.10115	3.49843	0.08815	4.54197	0.13998	4.51947	0.141
NM_001042493	C6orf162	0.00425	0.00807	-0.38	0.00453	0.0103	0.38	0.0256	0.0526	0.26	0.75799	0.04814	1.05754	0.05469	1.0189	0.02307	1.3004	0.09519
NM_001042496	SLC12A6	2.2e-92	4.2e-91	1.22	6.02e-29	7.09e-28	-0.6	5.96e-05	0.000208	-0.27	3.10344	0.09535	1.42448	0.04679	2.10915	0.02208	1.21046	0.04419
NM_001042517	DIAPH3	3.65e-23	2.04e-22	-0.59	1.81e-13	1.06e-12	0.45	0.165	0.26	-0.09	2.2005	0.07221	3.54692	0.05146	3.10617	0.03801	3.42621	0.18219
NM_001042533	MINA	0.00579	0.0108	-0.24	0.0408	0.0759	0.17	0.0134	0.0297	-0.21	1.45142	0.05949	1.83394	0.13991	1.68525	0.11217	1.62201	0.11179
NM_001042537	SLC9A6	9.54e-23	5.27e-22	0.66	0.0185	0.0372	-0.17	0.000191	0.000615	0.25	2.77526	0.08568	1.88491	0.03937	2.54214	0.19904	2.30208	0.07421
NM_001042539	MAZ	3.34e-26	2.03e-25	-0.41	0.042	0.0777	0.07	1.01e-12	7.14e-12	-0.27	30.9618	0.54906	44.0024	1.28521	33.7152	0.62832	37.3355	0.50358
NM_001042544	LTBP4	3.34e-06	8.67e-06	0.33	2.66e-06	9.16e-06	-0.35	0.0855	0.15	0.12	1.65379	0.03194	1.40385	0.01251	1.34326	0.0522	1.56937	0.04254
NM_001042548	FEZ2	4.18e-17	1.93e-16	0.52	9.51e-14	5.66e-13	-0.41	1.86e-05	7.02e-05	-0.28	9.16106	0.32802	6.82707	0.23676	7.11311	0.10483	5.77861	0.18724
NM_001042549	NSL1	2.21e-13	8.67e-13	-0.54	0.315	0.432	0.09	0.247	0.361	-0.08	0.52885	0.03013	0.82654	0.01484	0.58114	0.03279	0.80064	0.04624
NM_001042550	SMC2	4.82e-30	3.28e-29	-0.55	2.33e-23	2.23e-22	0.45	0.0704	0.127	-0.08	5.05029	0.08306	7.89867	0.27659	7.15594	0.261	7.64914	0.24045
NM_001042573	ENGASE	2.77e-12	1.03e-11	0.63	0.272	0.384	0.08	1.25e-13	9.37e-13	0.63	1.80514	0.04284	1.25069	0.13741	1.96854	0.02389	1.99263	0.02952
NM_001042576	RRBP1	0.00119	0.00242	0.2	0.0402	0.0748	0.12	0.615	0.719	-0.03	5.2223	0.20728	4.85234	0.29478	5.85793	0.12013	4.86838	0.26311
NM_001042590	TMEM8B	0.306	0.393	0.23	0.076	0.131	0.4	5.24e-06	2.12e-05	0.8	0.22023	0.03745	0.20104	0.01958	0.30339	0.05946	0.36347	0.00813
NM_001042601	TTC14	9.27e-15	3.87e-14	0.46	0.00231	0.00548	0.19	0.652	0.75	0.03	3.35167	0.07785	2.615	0.11145	3.94476	0.22263	2.7317	0.07776
NM_001042603	KDM5A	7.13e-07	1.94e-06	0.28	0.252	0.36	-0.06	0.0215	0.0451	0.12	2.68616	0.06048	2.36835	0.14126	2.66734	0.09966	2.64734	0.05526
NM_001042616	PIGY	0.944	0.959	-0.01	0.0333	0.0632	0.13	0.0666	0.121	-0.13	11.1472	0.60811	11.9716	0.78551	12.6288	0.18639	11.236	0.38498
NM_001042631	SDHAF1	0.216	0.291	0.16	0.0039	0.00895	-0.41	0.564	0.676	-0.08	2.09066	0.12426	2.00931	0.01362	1.62823	0.13643	1.94852	0.2145
NM_001042633	SNX21	8.25e-09	2.56e-08	0.7	0.528	0.646	-0.07	0.102	0.174	0.2	1.05585	0.07094	0.69199	0.02698	1.03683	0.0807	0.81391	0.03998
NM_001042646	TRAK1	0.122	0.177	0.09	0.0236	0.0464	0.14	0.000476	0.00143	0.19	2.92077	0.1091	2.93502	0.08905	3.32178	0.13903	3.43978	0.11219
NM_001042683	SHPRH	9.02e-07	2.44e-06	-0.26	0.0845	0.144	0.09	0.0367	0.072	-0.1	2.64907	0.06275	3.38624	0.06718	2.92508	0.11086	3.237	0.05802
NM_001042685	LGALS9B	1.6e-64	2.14e-63	5.6	3.99e-05	0.000121	-2.91	0.273	0.392	0.69	1.81429	0.17159	0.03509	0.00985	0.10815	0.089	0.06726	0.05002
NM_001042693	FAM159A	0.0902	0.135	-0.36	0.0318	0.0606	-0.51	0.166	0.261	-0.27	1.01242	0.10424	1.39988	0.20259	0.72702	0.01615	1.18027	0.09584
NM_001042697	ZSWIM7	0.785	0.837	0.04	0.419	0.542	0.13	0.483	0.606	0.11	0.7665	0.06329	0.79664	0.03082	0.86908	0.09998	0.88589	0.1516
NM_001042724	PVRL2	5.01e-13	1.93e-12	-0.39	1.39e-13	8.23e-13	0.36	0.612	0.718	0.03	6.51969	0.03196	9.13108	0.45043	8.65829	0.12542	9.53098	0.29281
NM_001042747	FGR	1.03e-12	3.9e-12	0.59	1.35e-24	1.36e-23	0.71	6.16e-14	4.72e-13	0.6	3.11629	0.16311	2.21695	0.11173	5.29099	0.07614	3.45156	0.2068
NM_001042749	STAG2	0.00348	0.00669	-0.12	3.47e-06	1.18e-05	0.21	0.0478	0.0908	0.08	11.7504	0.25022	13.6586	0.12824	14.0254	0.6361	14.7923	0.35562
NM_001043229	METTL12	0.00236	0.00463	-0.74	0.513	0.631	-0.2	0.00185	0.00494	-0.71	0.37132	0.05985	0.66825	0.09245	0.33345	0.1123	0.41782	0.06279
NM_001044264	MSMP	0.0574	0.0899	0.37	0.657	0.755	-0.09	0.925	0.952	0.02	1.4861	0.02413	1.22785	0.09999	1.44222	0.16034	1.28573	0.22366
NM_001045477	FAM22G	0.989	0.992	0	0.273	0.385	0.28	0.672	0.766	0.1	0.14591	0.03607	0.15591	0.00728	0.18366	0.01736	0.17034	0.03573
NM_001045556	SLA	0	0	2.41	7.09e-14	4.25e-13	0.29	1.19e-100	6.82e-99	1.18	13.8383	0.09634	2.78491	0.0828	17.5387	0.146	6.48769	0.03137
NM_001046	SLC12A2	0.609	0.689	-0.03	1.74e-08	7.31e-08	0.3	0.00688	0.0163	0.17	2.61414	0.07675	2.86157	0.13519	3.32488	0.06968	3.30596	0.17384
NM_001047	SRD5A1	3.65e-92	6.95e-91	2.95	0.235	0.34	0.12	6.2e-13	4.44e-12	1.32	2.00487	0.16567	0.2748	0.0251	2.26025	0.13294	0.71443	0.07113
NM_001047160	NET1	2.22e-50	2.37e-49	-1.11	0.175	0.266	-0.12	4.43e-48	1.1e-46	-0.82	2.65309	0.25404	6.1518	0.09697	2.52903	0.04162	3.57546	0.11632
NM_001048183	PHACTR4	0.0636	0.0986	-0.13	2.41e-36	3.6e-35	0.79	2.01e-05	7.54e-05	0.27	1.9227	0.07064	2.25134	0.1612	3.44782	0.13446	2.77962	0.05486
NM_001048199	RCC1	1.82e-102	3.91e-101	-1.05	4.24e-12	2.31e-11	0.38	0.00498	0.0121	-0.16	5.7101	0.06792	12.6567	0.34155	7.70707	0.19143	11.624	0.66135
NM_001048205	REC8	0.248	0.328	-0.18	1.11e-27	1.25e-26	1.4	4.34e-07	1.98e-06	0.6	0.84401	0.11878	1.0274	0.1384	2.32493	0.18212	1.60164	0.05366
NM_001048210	CLCC1	2.05e-16	9.23e-16	0.51	0.674	0.769	-0.03	0.00125	0.00347	0.21	3.42135	0.12265	2.57073	0.03721	3.47228	0.19403	3.05128	0.17218
NM_001048212	CEMP1	1.43e-08	4.37e-08	1.21	0.945	0.963	0.01	0.561	0.674	-0.14	1.26738	0.19739	0.58216	0.14375	1.32526	0.11272	0.54102	0.04854
NM_001048226	DBNDD2	1.84e-08	5.6e-08	0.6	0.000168	0.000471	-0.41	0.000926	0.00264	0.33	3.01087	0.24974	2.12252	0.1133	2.33908	0.14703	2.73612	0.10516
NM_001048249	C5orf43	8.4e-06	2.12e-05	0.25	0.0453	0.0832	-0.13	1.66e-06	7.11e-06	-0.28	8.26748	0.26303	7.42775	0.22399	7.8104	0.63333	6.29392	0.18302
NM_001048265	C9orf116	3.21e-07	8.96e-07	1.6	9.09e-07	3.28e-06	-1.52	0.88	0.921	-0.06	0.7859	0.08979	0.27011	0.05274	0.26991	0.04056	0.26247	0.07283
NM_001060	TBXA2R	0.115	0.167	0.24	0.00238	0.00564	-0.66	0.00244	0.00636	0.45	0.5844	0.03528	0.52806	0.02586	0.37854	0.09584	0.74411	0.0659
NM_001063	TF	2.2e-14	9.04e-14	2.16	5.05e-06	1.69e-05	-1.41	0.0525	0.0985	0.67	0.30363	0.03366	0.07039	0.01418	0.11421	0.05023	0.1181	0.01344
NM_001065	TNFRSF1A	1.32e-07	3.78e-07	0.28	0.799	0.862	0.01	1.22e-10	7.52e-10	0.31	14.9558	0.42888	13.2138	0.75704	15.5909	0.371	16.8473	0.20279
NM_001066	TNFRSF1B	0	0	2.07	0.00188	0.00454	0.13	1.06e-89	5.22e-88	1.02	15.0219	0.13907	3.83637	0.14641	17.0201	0.67333	7.97119	0.14153
NM_001067	TOP2A	1.89e-74	2.89e-73	-0.69	4.54e-58	1.21e-56	0.6	1.22e-10	7.56e-10	0.23	31.1733	0.53099	53.7181	2.20944	48.9195	1.16063	64.7902	1.10854
NM_001068	TOP2B	2.7e-123	7.26e-122	-0.91	0.0732	0.127	0.07	5.88e-33	1e-31	-0.44	20.3257	0.30139	40.8386	1.12561	22.0344	0.59877	30.806	0.85046
NM_001069	TUBB2A	0.0014	0.00283	0.37	0.0612	0.109	0.2	0.0823	0.145	-0.19	2.45006	0.21485	2.02433	0.11238	2.89903	0.06772	1.81784	0.05381
NM_001070	TUBG1	0.138	0.196	0.09	6.04e-06	2e-05	0.24	0.584	0.693	0.03	10.5513	0.39173	10.6386	0.43286	12.9056	0.38291	11.1437	0.20641
NM_001071	TYMS	8.06e-09	2.5e-08	-0.42	1.85e-07	7.13e-07	0.41	0.809	0.87	-0.02	7.30883	0.43126	10.4831	0.58672	10.0635	0.73895	10.6317	0.9678
NM_001071775	MZT1	0.00379	0.00724	-0.3	0.000403	0.00107	0.41	0.00917	0.0211	-0.25	2.27517	0.22317	3.0042	0.24665	3.13075	0.43509	2.59274	0.18048
NM_001076552	ACSS2	2e-06	5.28e-06	-0.28	1.3e-19	1.04e-18	-0.56	7.11e-13	5.06e-12	-0.43	6.25547	0.25682	8.12868	0.47724	4.37525	0.14896	6.18097	0.29107
NM_001076678	ZNF493	2.97e-20	1.53e-19	-1.13	0.00435	0.00992	0.42	0.000416	0.00126	0.33	0.30205	0.00996	0.70818	0.01681	0.41975	0.03253	0.9151	0.02239
NM_001076680	C17orf108	1.08e-08	3.31e-08	0.93	7.95e-10	3.71e-09	-1.04	0.0272	0.0554	-0.48	1.11091	0.02443	0.6192	0.00865	0.552	0.01236	0.45284	0.09548
NM_001076781	ZNF391	0.000222	0.000491	-1.14	0.236	0.341	0.44	0.641	0.742	0.11	0.14964	0.03696	0.36097	0.04095	0.21589	0.05979	0.40072	0.05978
NM_001076785	SLC7A6	0.00702	0.0129	-0.16	0.727	0.807	0.02	0.00167	0.00451	-0.18	2.49279	0.03493	2.98043	0.17638	2.61415	0.1208	2.7016	0.06336
NM_001076786	QSER1	8.49e-18	4e-17	-0.54	0.0182	0.0366	0.19	0.0124	0.0275	-0.15	1.52175	0.0581	2.36658	0.0796	1.79598	0.18199	2.19704	0.06015
NM_001077191	GPBAR1	4.02e-06	1.04e-05	1.88	0.492	0.612	-0.24	0.141	0.228	0.67	0.16786	0.01436	0.04565	0.01169	0.14527	0.04598	0.07931	0.00571
NM_001077195	ZNF436	0.83	0.872	0.02	1.09e-08	4.66e-08	-0.65	1.29e-13	9.69e-13	0.71	0.77217	0.02433	0.81329	0.06438	0.50565	0.00753	1.36585	0.07823
NM_001077198	ATG9A	4e-13	1.55e-12	0.42	2.87e-08	1.19e-07	-0.32	5.8e-07	2.61e-06	0.28	5.41456	0.2142	4.33538	0.15737	4.47034	0.2074	5.41694	0.20288
NM_001077238	SPPL2B	0.0153	0.0268	-0.17	0.74	0.818	-0.02	0.0716	0.129	-0.12	3.98613	0.24085	4.8034	0.38264	4.05536	0.25241	4.52431	0.25469
NM_001077263	TMPRSS13	0.273	0.357	-0.28	0.415	0.538	0.22	0.112	0.188	0.33	0.1437	0.02148	0.18653	0.01485	0.1736	0.02501	0.24107	0.01898
NM_001077268	ZFYVE19	0.584	0.666	-0.05	0.913	0.942	0.01	0.000278	0.000869	0.3	2.11323	0.11871	2.34544	0.07492	2.2004	0.09481	2.9559	0.10107
NM_001077269	WIPF1	0.0302	0.0499	-0.12	4.8e-09	2.11e-08	-0.38	0.136	0.221	-0.08	4.62349	0.12874	5.37471	0.23935	3.67252	0.20822	5.2211	0.22842
NM_001077351	RBM23	1.54e-05	3.81e-05	0.2	0.000476	0.00125	-0.17	2.19e-05	8.16e-05	-0.24	13.1064	0.11823	12.1914	0.40763	12.0532	0.41933	10.6018	0.57774
NM_001077394	DPH5	4.82e-12	1.77e-11	-0.77	1.47e-05	4.67e-05	0.48	0.00132	0.00365	0.27	2.25039	0.28234	4.10748	0.28174	3.26041	0.16666	5.06904	0.23083
NM_001077416	TMEM231	4.16e-07	1.15e-06	-0.64	0.533	0.65	0.08	2.7e-05	9.89e-05	-0.53	0.63721	0.0259	1.06546	0.07455	0.69974	0.02272	0.75619	0.079
NM_001077482	NR1I3	0.167	0.233	0.29	2.56e-07	9.71e-07	-1.23	0.116	0.194	-0.34	0.65589	0.00251	0.57497	0.09183	0.28501	0.04278	0.46417	0.03106
NM_001077490	GNAS	1.52e-21	8.07e-21	0.39	3.07e-21	2.65e-20	-0.31	0.556	0.67	0.03	74.9122	0.62633	61.1535	2.21713	62.5267	1.8925	63.9381	1.99908
NM_001077525	MTMR14	9.71e-31	6.7e-30	0.5	0.019	0.0381	-0.1	0.713	0.798	0.02	18.5265	0.49849	13.9974	0.35901	17.9022	0.32816	14.557	0.8075
NM_001077619	UBXN2B	0.566	0.65	-0.02	7.53e-48	1.58e-46	-0.64	2.76e-23	3.36e-22	-0.43	8.02359	0.01009	8.73454	0.11671	5.30269	0.08611	6.6492	0.09671
NM_001077621	VPS37D	5.57e-09	1.74e-08	2.51	7.09e-05	0.000208	-1.37	0.0012	0.00335	1.49	0.30155	0.0473	0.05219	0.03183	0.11482	0.03201	0.16844	0.01894
NM_001077624	ZNF846	0.0281	0.0468	0.41	0.00176	0.00426	-0.57	0.769	0.841	-0.05	0.76674	0.08788	0.61891	0.11875	0.52937	0.07372	0.60938	0.06916
NM_001077637	LOC150786	0.00207	0.0041	0.61	5.16e-06	1.72e-05	-0.89	0.0705	0.127	-0.37	0.39829	0.06068	0.27732	0.04076	0.21988	0.0102	0.21951	0.02326
NM_001077653	TBX20	0.287	0.371	-0.19	0.000164	0.000459	0.67	0.000761	0.00221	0.42	0.94725	0.22804	1.15606	0.05398	1.56182	0.16556	1.59547	0.13418
NM_001077663	URGCP	0.395	0.486	-0.07	0.855	0.902	-0.01	0.81	0.87	0.02	2.12296	0.10282	2.37918	0.1283	2.17262	0.01588	2.46737	0.12795
NM_001077665	AGAP6	1.2e-05	2.99e-05	-0.57	0.00201	0.00482	-0.47	1.05e-20	1.15e-19	-1.09	0.89565	0.13577	1.4231	0.03972	0.66744	0.0442	0.685	0.05438
NM_001077685	AGAP7	0.000499	0.00106	-0.55	0.00558	0.0125	-0.53	3.85e-08	1.94e-07	-0.88	0.533	0.06673	0.83629	0.03546	0.37985	0.02279	0.46256	0.06723
NM_001077691	ALG9	0.000131	0.000295	-0.37	0.127	0.204	0.16	0.0939	0.163	-0.14	0.82562	0.07157	1.14498	0.08689	0.9504	0.06525	1.06395	0.06069
NM_001078166	SRSF1	7.8e-47	7.77e-46	-0.54	2.1e-28	2.42e-27	0.5	1.65e-12	1.15e-11	-0.26	12.5808	0.24589	19.6416	0.10121	18.3966	0.94451	16.8056	0.33354
NM_001078170	RGPD2	4.68e-11	1.64e-10	0.36	0.191	0.287	0.07	0.000663	0.00195	0.19	5.91598	0.06245	4.93212	0.35478	6.42194	0.41854	5.75065	0.04716
NM_001078171	FAM127A	2.57e-38	2.12e-37	1.03	9.09e-21	7.7e-20	-0.79	0.000307	0.000952	-0.34	6.88358	0.23975	3.59916	0.07347	4.11409	0.29368	2.91162	0.11756
NM_001078172	FAM127B	0.647	0.721	0.07	6.28e-05	0.000186	-0.66	0.0148	0.0324	-0.33	1.59325	0.22621	1.6317	0.08186	1.04056	0.07676	1.33578	0.07355
NM_001078173	FAM127C	0.0133	0.0234	-0.27	1.51e-08	6.41e-08	-0.79	8.29e-12	5.52e-11	-0.87	1.41436	0.08745	1.83384	0.08904	0.84236	0.0982	1.02824	0.14773
NM_001078177	SLC29A1	0.224	0.301	0.06	3.43e-17	2.45e-16	0.4	4.03e-05	0.000144	0.21	10.3575	0.03449	10.6201	0.5184	14.1023	0.56482	12.5961	0.33085
NM_001078645	CDC16	0.0468	0.0746	-0.13	0.843	0.893	-0.01	0.0252	0.0519	-0.15	5.34786	0.25232	6.27381	0.17099	5.48401	0.18635	5.79516	0.2722
NM_001079512	FAM18A	0.315	0.403	0.2	0.483	0.603	-0.14	0.85	0.9	-0.03	0.34684	0.05455	0.32293	0.03436	0.32328	0.04131	0.32413	0.02477
NM_001079514	UBN1	0.00647	0.012	0.16	2.64e-11	1.36e-10	0.33	0.00653	0.0155	0.16	4.72181	0.13091	4.52834	0.35414	6.13258	0.26813	5.1977	0.28319
NM_001079519	FAM177A1	0.00837	0.0152	0.25	1.39e-05	4.44e-05	-0.51	0.00273	0.00705	-0.35	1.45342	0.07215	1.30606	0.03216	1.05414	0.11198	1.0536	0.13116
NM_001079537	TRAPPC6B	0.000246	0.00054	0.32	0.00085	0.00216	-0.29	0.276	0.395	-0.09	2.27276	0.16204	1.94102	0.07451	1.91303	0.07122	1.87335	0.06742
NM_001079559	HNRNPUL2	0.0444	0.0711	0.13	0.395	0.517	-0.05	0.658	0.755	0.03	7.74703	0.3275	7.58909	0.57581	7.73892	0.15205	7.92089	0.2491
NM_001079675	ETV4	3.47e-12	1.28e-11	-1.77	1.66e-14	1.03e-13	1.92	0.000565	0.00168	0.6	0.1251	0.02878	0.46123	0.0451	0.5049	0.06219	0.7215	0.11063
NM_001079802	FKTN	0.00432	0.0082	-0.21	2.11e-31	2.7e-30	0.76	1.37e-10	8.45e-10	0.42	1.01149	0.01834	1.25171	0.06762	1.77013	0.03532	1.715	0.03572
NM_001079807	PGA3	4.88e-48	4.98e-47	3.25	1.82e-09	8.27e-09	-1.21	0.0497	0.094	-0.83	1.70304	0.14617	0.18558	0.06144	0.74815	0.21257	0.10164	0.03635
NM_001079808	PGA4	3.94e-43	3.62e-42	3.03	1.23e-07	4.79e-07	-1.32	0.0133	0.0295	-1.06	1.2692	0.11535	0.16105	0.01044	0.50725	0.19251	0.0737	0.02806
NM_001079809	TMEM183B	0.333	0.422	-0.07	0.834	0.887	0.01	0.0621	0.114	-0.12	8.6378	0.34152	9.67826	0.44685	9.00909	0.43491	9.13967	0.20703
NM_001079839	OCIAD1	0.391	0.483	0.05	0.0209	0.0415	-0.13	0.48	0.604	-0.03	22.7038	1.49121	23.5253	0.39379	21.4269	1.04179	23.6308	0.25327
NM_001079843	CASZ1	2.58e-13	1.01e-12	1.19	0.000766	0.00196	-0.5	6.42e-05	0.000223	0.78	0.31942	0.03145	0.14883	0.02368	0.23213	0.0232	0.26537	0.06227
NM_001080125	CASP8	0.663	0.736	0.03	0.134	0.214	0.09	0.0098	0.0224	0.15	5.07248	0.14007	5.33026	0.25237	5.5695	0.16011	6.0698	0.19639
NM_001080391	SP100	1.28e-43	1.19e-42	0.61	8.3e-15	5.23e-14	0.35	3.08e-29	4.7e-28	0.51	9.62529	0.22611	6.73095	0.0723	12.6807	0.37894	9.81953	0.2221
NM_001080392	KIAA1147	0.262	0.344	-0.15	6.6e-36	9.76e-35	1.37	2.11e-39	4.26e-38	1.24	0.29154	0.02393	0.34525	0.0189	0.78028	0.02916	0.84281	0.01896
NM_001080393	GXYLT2	0.207	0.28	-0.32	0.000224	0.000618	0.84	1.9e-07	8.97e-07	0.9	0.48164	0.13527	0.64295	0.10629	0.90102	0.08342	1.24058	0.08804
NM_001080394	KIAA0146	0.105	0.155	-0.08	0.825	0.881	-0.01	0.0831	0.146	-0.08	8.1367	0.26365	9.22805	0.21492	8.34399	0.25927	8.94746	0.0972
NM_001080395	AATK	0.000164	0.000367	0.53	1.2e-16	8.37e-16	-1.36	6.62e-09	3.58e-08	-0.93	0.4681	0.05473	0.34737	0.01794	0.18628	0.02122	0.18475	0.0213
NM_001080398	KIAA0368	1.55e-10	5.3e-10	0.25	0.166	0.255	0.05	0.0638	0.117	0.08	9.92628	0.10336	8.93033	0.2534	10.6348	0.09871	9.67915	0.19457
NM_001080401	PPM1N	0.00124	0.00252	0.66	0.558	0.672	-0.12	0.73	0.811	-0.08	0.66409	0.00312	0.44683	0.07565	0.62719	0.14048	0.43125	0.10084
NM_001080404	ZNF878	9.3e-06	2.34e-05	-1.02	0.0603	0.107	-0.59	0.573	0.684	0.11	0.27164	0.05216	0.59831	0.02713	0.18305	0.03611	0.66271	0.12712
NM_001080410	FBXO41	0.436	0.528	0.07	4.39e-05	0.000132	0.33	0.00427	0.0106	0.22	0.93862	0.06597	0.96014	0.04654	1.22247	0.00701	1.14453	0.0436
NM_001080411	ZNF433	0.151	0.213	-0.22	0.489	0.609	-0.12	0.00649	0.0155	0.36	0.72544	0.05739	0.90581	0.12116	0.69073	0.10901	1.19481	0.02704
NM_001080412	ZBTB38	0.311	0.399	0.07	0.26	0.37	-0.08	0.433	0.559	-0.05	1.34138	0.05428	1.36542	0.07617	1.31273	0.0692	1.34999	0.0474
NM_001080414	CCDC88C	6.11e-09	1.91e-08	-0.54	4.51e-14	2.73e-13	0.76	6.67e-15	5.43e-14	0.54	0.64553	0.05937	1.00929	0.02153	1.13133	0.10162	1.50523	0.05113
NM_001080415	U2SURP	4.35e-46	4.27e-45	-0.61	1.96e-67	6.29e-66	0.66	0.000249	0.000785	0.15	9.42093	0.1649	15.3587	0.46578	15.3491	0.37339	17.515	0.45673
NM_001080416	MYBL1	0.000142	0.00032	-0.51	6.95e-06	2.29e-05	0.65	3.02e-05	0.00011	0.4	0.41634	0.0551	0.63511	0.0337	0.67495	0.06799	0.86437	0.01515
NM_001080417	ZNF629	8.41e-06	2.12e-05	0.31	7.57e-08	3.02e-07	-0.31	0.000149	0.000488	0.27	3.01316	0.06004	2.5971	0.25793	2.51294	0.07589	3.20361	0.17252
NM_001080419	UNK	0.326	0.415	0.08	0.0912	0.154	0.15	0.458	0.582	-0.05	1.84905	0.11452	1.86896	0.11045	2.11316	0.12846	1.84635	0.02797
NM_001080424	KDM6B	3.47e-09	1.1e-08	0.84	0.0655	0.115	0.24	3.84e-06	1.58e-05	0.73	0.38821	0.03206	0.23057	0.02136	0.47287	0.04416	0.3941	0.06503
NM_001080425	BEX4	7.17e-07	1.96e-06	0.67	2.38e-08	9.93e-08	-0.78	0.0757	0.135	-0.25	1.99813	0.12374	1.34098	0.07316	1.19539	0.08244	1.15403	0.0409
NM_001080429	KIAA1543	2.5e-18	1.2e-17	-1.2	0.0123	0.0257	-0.6	0.0116	0.0261	-0.29	0.33139	0.01688	0.81781	0.09118	0.22334	0.06869	0.68333	0.03818
NM_001080432	FTO	0.159	0.223	0.09	0.00164	0.00399	0.21	0.106	0.18	-0.1	2.63487	0.07296	2.64379	0.06835	3.13984	0.12675	2.5261	0.0104
NM_001080435	WHAMM	0.0301	0.0498	0.18	0.00087	0.00221	0.25	0.289	0.408	-0.09	1.48125	0.01773	1.40297	0.0816	1.82254	0.04102	1.3481	0.08406
NM_001080437	SNED1	0.608	0.688	0.1	0.0692	0.121	-0.36	0.0651	0.119	-0.35	0.14787	0.0128	0.148	0.00414	0.11854	0.00169	0.11803	0.01354
NM_001080449	DNA2	0.000721	0.00151	-0.29	0.0096	0.0205	-0.26	4.17e-26	5.65e-25	-0.75	2.32505	0.26247	3.05586	0.1359	2.01572	0.18517	1.86226	0.12321
NM_001080450	BEND3	0.00639	0.0118	0.31	0.661	0.758	0.05	0.483	0.607	0.08	0.47229	0.02129	0.40739	0.01549	0.50643	0.04594	0.44061	0.00242
NM_001080452	GPR108	6.19e-11	2.16e-10	0.38	1.85e-12	1.03e-11	-0.36	0.942	0.963	0	11.3202	0.0838	9.29936	0.58277	9.11083	0.31317	9.57338	0.5487
NM_001080453	INTS1	0.439	0.53	0.05	9.04e-12	4.8e-11	0.38	9.6e-12	6.37e-11	0.43	5.39281	0.24536	5.5737	0.61262	7.25668	0.44947	7.69498	0.20704
NM_001080457	LRRC4B	6.43e-18	3.05e-17	-1.23	1.56e-13	9.16e-13	1.17	3.88e-14	3e-13	0.79	0.41044	0.04426	1.02917	0.00702	0.95586	0.09369	1.8286	0.18776
NM_001080463	DYNC2H1	0.553	0.638	0.04	0.18	0.273	0.09	0.269	0.387	-0.07	0.95857	0.0499	0.99795	0.04848	1.05461	0.04344	0.97473	0.04705
NM_001080469	FBXO46	0.625	0.702	-0.04	1.5e-10	7.38e-10	-0.61	0.0367	0.0721	0.18	1.83882	0.07989	2.02845	0.1285	1.24798	0.05128	2.35994	0.1951
NM_001080470	ZNF697	4.86e-220	2.61e-218	2.33	2.04e-29	2.45e-28	-0.77	2.11e-05	7.89e-05	0.4	3.5882	0.08027	0.76293	0.05937	2.17177	0.17652	1.03145	0.02953
NM_001080472	FITM2	0.162	0.226	0.41	0.0206	0.041	-0.7	0.554	0.669	0.17	0.48383	0.06157	0.38632	0.07199	0.30129	0.03143	0.4511	0.08964
NM_001080475	PLEKHM3	0.846	0.885	0.02	0.681	0.773	-0.05	0.721	0.804	-0.04	0.24276	0.00329	0.25553	0.0125	0.24208	0.01845	0.25515	0.01275
NM_001080480	MBOAT1	0.365	0.456	0.1	6.93e-23	6.49e-22	0.95	6.82e-08	3.36e-07	0.56	0.88085	0.02096	0.87808	0.03183	1.76582	0.06823	1.32762	0.07824
NM_001080481	USP45	0.000708	0.00148	-0.31	5.73e-08	2.31e-07	0.55	0.168	0.264	0.11	0.70496	0.03837	0.93313	0.01128	1.07222	0.11557	1.03336	0.06557
NM_001080482	C9orf172	1.46e-06	3.91e-06	-0.92	8.36e-05	0.000244	-1.16	5.85e-06	2.35e-05	-0.8	0.2328	0.00873	0.47472	0.04837	0.10486	0.03258	0.27643	0.01597
NM_001080485	ZNF275	0.000249	0.000547	-0.32	0.722	0.804	-0.03	4.66e-05	0.000165	-0.34	0.78904	0.02918	1.0525	0.05883	0.79634	0.04271	0.85052	0.03969
NM_001080493	ZNF823	0.000196	0.000434	-0.46	0.0776	0.134	-0.25	0.688	0.779	0.05	0.86698	0.06031	1.2805	0.07408	0.75365	0.05063	1.35455	0.17553
NM_001080494	TTC39A	0.000552	0.00117	0.95	0.769	0.84	-0.07	0.00128	0.00353	0.85	0.28576	0.041	0.15672	0.04585	0.28164	0.04104	0.29364	0.04214
NM_001080495	TNRC18	1.36e-21	7.23e-21	0.44	7.16e-20	5.81e-19	-0.42	0.13	0.213	0.08	11.8274	0.28068	9.30899	0.61174	9.12579	0.45207	10.097	0.63699
NM_001080496	RGP1	4.17e-09	1.31e-08	0.59	0.00203	0.00487	-0.32	0.0218	0.0457	0.2	3.70458	0.35016	2.64241	0.18233	3.05263	0.25695	3.12525	0.09151
NM_001080497	MEGF9	2.67e-31	1.87e-30	0.93	0.161	0.249	0.11	0.0208	0.0439	0.2	1.56108	0.0526	0.87428	0.05277	1.73883	0.10866	1.02671	0.0433
NM_001080501	TMEM223	0.179	0.247	-0.16	0.00143	0.00351	0.43	0.0169	0.0364	0.25	2.54878	0.15663	3.06074	0.18867	3.55555	0.45032	3.75303	0.06173
NM_001080503	CCDC159	1.17e-05	2.93e-05	0.67	0.307	0.424	0.14	0.000565	0.00168	0.51	3.18179	0.51776	2.13986	0.3284	3.63515	0.35333	3.12707	0.47862
NM_001080506	TMEM150C	0.154	0.216	0.3	0.02	0.0398	-0.52	0.0426	0.0822	0.45	0.44288	0.00456	0.38472	0.02876	0.31693	0.04333	0.54562	0.10899
NM_001080508	TBX18	1.54e-10	5.26e-10	-0.4	6.27e-07	2.3e-06	-0.33	1.2e-06	5.22e-06	-0.3	3.25172	0.13829	4.6076	0.24382	2.68188	0.09887	3.82108	0.2316
NM_001080512	BICC1	1.45e-16	6.57e-16	-1.02	0.503	0.623	-0.1	1.08e-16	9.66e-16	-0.95	0.49413	0.01017	1.07685	0.04531	0.4744	0.02231	0.56886	0.01168
NM_001080514	SCXB	0.996	0.997	0	0.961	0.974	-0.03	0.554	0.668	-0.28	0.19966	0.10424	0.21398	0.05012	0.20189	0.11886	0.17554	0.03541
NM_001080527	MYO7B	3.49e-05	8.34e-05	-0.79	3.04e-13	1.76e-12	1.26	7.81e-09	4.2e-08	0.78	0.15009	0.03059	0.2792	0.03431	0.37557	0.01645	0.49324	0.04263
NM_001080533	UNC119B	0.00323	0.00623	0.22	0.00709	0.0155	-0.2	0.641	0.741	0.03	1.87112	0.0433	1.72611	0.09963	1.68385	0.05463	1.81143	0.04302
NM_001080539	CCDC150	0.00958	0.0173	-0.43	0.00311	0.00724	0.5	0.00131	0.00361	0.47	0.31801	0.02984	0.4589	0.03369	0.46624	0.03886	0.65	0.08565
NM_001080542	FBF1	2.78e-08	8.33e-08	-0.53	4.21e-12	2.29e-11	0.73	1.15e-07	5.53e-07	0.4	1.02158	0.0651	1.57633	0.08647	1.75617	0.17094	2.13839	0.0517
NM_001080543	C19orf29	0.752	0.81	-0.02	0.709	0.794	0.03	0.122	0.203	-0.12	2.21345	0.06846	2.41149	0.18286	2.33147	0.05076	2.27317	0.10617
NM_001080547	SPI1	1.59e-135	4.86e-134	1.19	1.71e-07	6.59e-07	-0.29	0.000396	0.00121	0.17	58.5033	1.69013	27.4399	0.95938	49.4924	3.34227	31.654	0.82147
NM_001080779	MYO1C	0.00258	0.00503	0.19	0.0658	0.116	-0.11	5.24e-10	3.11e-09	-0.39	3.58093	0.04037	3.37176	0.23374	3.42042	0.20103	2.63814	0.09063
NM_001080791	C15orf57	0.481	0.571	-0.06	0.0143	0.0293	-0.2	0.198	0.302	-0.1	3.6677	0.13935	4.08112	0.08783	3.29448	0.05621	3.91473	0.18042
NM_001080821	ZNF799	5.87e-10	1.94e-09	-0.83	0.107	0.176	-0.26	0.552	0.667	-0.07	0.61557	0.04345	1.17919	0.10882	0.52832	0.04261	1.15264	0.04911
NM_001080825	TMEM120B	0.0598	0.0934	0.13	9e-08	3.57e-07	-0.4	0.159	0.253	-0.1	1.19593	0.04209	1.16733	0.05357	0.9401	0.01622	1.11708	0.04466
NM_001080826	SGK223	1.04e-52	1.16e-51	-1.25	6.7e-47	1.38e-45	1.43	0.00392	0.00978	0.2	0.88688	0.04333	2.27057	0.12071	2.48737	0.30407	2.66931	0.07865
NM_001080849	DNLZ	0.0774	0.118	0.26	0.00246	0.00582	-0.48	0.0126	0.028	-0.4	2.66444	0.10223	2.3859	0.19249	1.95949	0.21776	1.84761	0.245
NM_001080850	CCDC30	0.164	0.229	-0.26	0.033	0.0627	-0.42	0.434	0.559	-0.14	0.44701	0.04612	0.57411	0.10838	0.34526	0.05845	0.53481	0.05136
NM_001081450	LILRB3	1.15e-36	9.12e-36	3.83	8.56e-29	9.98e-28	1.54	1.28e-15	1.08e-14	2.73	0.44121	0.04411	0.03077	0.00957	1.33381	0.07885	0.23483	0.03867
NM_001081461	JMJD6	0.748	0.808	0.03	0.142	0.223	0.11	0.0332	0.066	-0.16	1.4908	0.03651	1.56796	0.13378	1.66515	0.07483	1.43293	0.04314
NM_001081491	NXF1	0.036	0.0586	0.11	0.308	0.424	-0.05	0.00137	0.00377	-0.15	6.49127	0.30393	6.42619	0.28689	6.47195	0.17579	5.92119	0.10036
NM_001081550	THOC2	2e-36	1.58e-35	-0.54	3.47e-44	6.59e-43	0.56	0.0185	0.0394	0.1	7.6764	0.10068	11.9337	0.47327	11.7416	0.35225	13.0777	0.14713
NM_001081563	DMPK	0.00683	0.0126	-0.45	0.582	0.693	0.09	0.0293	0.0592	-0.36	0.3985	0.03527	0.58726	0.09153	0.4404	0.02942	0.46638	0.06499
NM_001081573	GAB3	6.24e-25	3.66e-24	0.98	9.79e-15	6.14e-14	-0.69	4.16e-07	1.9e-06	0.47	1.58933	0.0839	0.86333	0.07478	1.01857	0.05491	1.23017	0.03308
NM_001082480	ZNF623	0.0535	0.0843	-0.14	0.00323	0.00751	-0.19	0.679	0.771	-0.03	2.60701	0.05191	3.07301	0.23524	2.353	0.04108	3.08899	0.10134
NM_001082486	ACD	0.0396	0.064	-0.19	0.834	0.887	0.02	0.779	0.848	0.02	2.53935	0.24656	3.11214	0.09821	2.66943	0.21254	3.23741	0.17486
NM_001082538	TCTN1	2.11e-16	9.49e-16	0.53	1.33e-06	4.71e-06	-0.31	2.93e-13	2.14e-12	0.45	6.99172	0.32977	5.19749	0.13243	5.81685	0.21387	7.31256	0.37394
NM_001082619	PIH1D2	0.856	0.893	-0.09	0.0205	0.0408	0.9	0.218	0.327	0.55	0.13036	0.02261	0.14979	0.08172	0.2649	0.07557	0.23484	0.07876
NM_001082968	TOM1L2	0.00128	0.0026	0.39	0.402	0.524	-0.1	1.95e-05	7.33e-05	0.48	0.52287	0.02344	0.4266	0.03846	0.50364	0.04846	0.61303	0.01357
NM_001083	PDE5A	0.0357	0.0582	-0.36	0.427	0.55	0.14	0.265	0.383	0.17	0.16345	0.00533	0.22454	0.03017	0.18658	0.02045	0.25913	0.01548
NM_001083112	GPD2	1.55e-05	3.84e-05	-0.25	4.67e-23	4.4e-22	0.55	0.00403	0.01	-0.15	3.28373	0.17745	4.19329	0.04344	4.96793	0.08199	3.88866	0.11661
NM_001083535	CEP57L1	1.49e-11	5.38e-11	-0.63	2.01e-05	6.31e-05	0.42	0.749	0.825	0.03	2.33206	0.273	3.86406	0.18801	3.23449	0.2306	4.02972	0.37538
NM_001083536	FGD3	1.56e-36	1.24e-35	0.7	2.73e-49	5.92e-48	-0.93	0.00955	0.0219	0.15	6.56603	0.10388	4.319	0.13235	3.55466	0.18488	4.93068	0.21348
NM_001083537	FAM86B1	0.0336	0.055	-0.58	0.117	0.191	0.48	0.0478	0.0908	-0.48	0.15035	0.01877	0.24175	0.02931	0.21872	0.05512	0.17529	0.00587
NM_001083538	POTEE	0.00209	0.00413	0.42	0.771	0.841	-0.04	0.613	0.718	0.08	1.02065	0.0978	0.81324	0.09844	1.02245	0.19789	0.88733	0.17975
NM_001083601	NAT15	0.0152	0.0266	0.25	0.082	0.14	0.16	0.000393	0.0012	0.33	2.52726	0.17002	2.28082	0.27663	2.91681	0.23498	2.95089	0.12187
NM_001083602	PTCH1	0.165	0.231	0.14	0.00244	0.00578	-0.36	1.96e-23	2.41e-22	0.99	0.53628	0.01741	0.51959	0.05512	0.42952	0.0511	1.05824	0.10071
NM_001083613	TMEM219	3.53e-40	3.05e-39	0.59	2.46e-14	1.51e-13	-0.39	0.23	0.342	-0.05	40.9612	0.82222	29.1682	0.86722	32.3591	1.2764	28.8193	0.24817
NM_001083614	EARS2	2.17e-07	6.14e-07	-0.35	0.0852	0.145	0.12	3.64e-06	1.5e-05	-0.3	2.54609	0.10277	3.46773	0.03029	2.86035	0.10598	2.89375	0.11662
NM_001083621	ZBTB40	7.67e-08	2.23e-07	-0.32	0.00376	0.00865	-0.18	0.0736	0.132	-0.09	2.04142	0.0983	2.73646	0.11775	1.86539	0.03749	2.63401	0.03688
NM_001083893	STRN3	0.0573	0.0897	-0.12	0.448	0.57	-0.05	0.00199	0.00528	-0.22	3.12124	0.08127	3.62851	0.09941	3.12244	0.11326	3.19822	0.21085
NM_001083926	ASRGL1	0.0296	0.0491	-0.31	1.11e-20	9.39e-20	1.11	9.82e-21	1.08e-19	1.01	0.84155	0.05327	1.11232	0.13443	1.8852	0.11562	2.30502	0.02168
NM_001083953	THADA	2.98e-07	8.36e-07	-0.27	0.0463	0.0849	0.12	0.0112	0.0252	-0.13	2.48948	0.03828	3.21583	0.05093	2.80679	0.17871	3.0209	0.01835
NM_001083956	ZNF655	3.3e-05	7.9e-05	0.25	0.0374	0.0702	0.12	0.00145	0.00395	0.19	2.82614	0.06195	2.5491	0.00438	3.18507	0.08462	2.97848	0.07617
NM_001083961	WDR62	0.00619	0.0115	-0.24	1.08e-15	7.14e-15	0.57	0.918	0.947	0.01	1.76891	0.02617	2.23461	0.2696	2.70759	0.15239	2.30275	0.04963
NM_001083962	TCF4	3.61e-16	1.61e-15	0.56	8.74e-77	3.34e-75	1.03	3.35e-144	2.96e-142	1.57	1.31065	0.02272	0.95373	0.03797	2.77952	0.09303	2.9022	0.09361
NM_001083965	TDRKH	9.18e-05	0.000211	-0.55	0.576	0.687	0.09	0.926	0.952	0.01	0.51721	0.02825	0.81039	0.02496	0.56751	0.03453	0.84148	0.08738
NM_001084	PLOD3	2.14e-09	6.86e-09	0.35	0.45	0.572	0.03	0.532	0.65	0.04	17.7395	0.32891	14.9475	1.36338	18.7263	0.26248	15.7407	0.99707
NM_001084393	DDTL	0.925	0.946	-0.01	0.293	0.408	0.08	0.559	0.672	-0.04	6.42507	0.50211	6.91637	0.33856	7.03291	0.34072	6.90047	0.26802
NM_001085365	MZT2A	1.53e-28	9.98e-28	-0.68	0.856	0.902	0.01	1.82e-07	8.62e-07	-0.31	17.5476	0.85078	30.2002	0.52294	18.3163	1.63238	25.0602	1.21835
NM_001085372	C11orf83	5.28e-08	1.56e-07	-0.7	0.118	0.192	0.23	0.00206	0.00547	-0.38	0.99664	0.09758	1.73539	0.10931	1.21123	0.12889	1.36187	0.17452
NM_001085375	C1orf226	0.33	0.419	0.17	7.44e-06	2.44e-05	-1.03	3.38e-05	0.000122	-0.81	0.31274	0.02666	0.29784	0.0296	0.15621	0.03868	0.17391	0.02248
NM_001085400	RELL1	9.98e-54	1.13e-52	1.51	2.94e-14	1.8e-13	0.61	0.0197	0.0419	0.25	3.2956	0.24098	1.23206	0.13144	5.21723	0.50499	1.5028	0.09752
NM_001085411	C5orf33	4.64e-25	2.73e-24	-0.75	0.511	0.629	0.05	6.65e-16	5.71e-15	-0.59	3.06044	0.11832	5.49903	0.41311	3.27375	0.22931	3.74826	0.23931
NM_001085430	C17orf67	0.0389	0.0629	-0.92	0.16	0.248	0.68	0.0914	0.159	0.56	0.13626	0.02112	0.28663	0.07018	0.2396	0.09734	0.44033	0.06326
NM_001085451	LNP1	5.54e-07	1.52e-06	-1.24	0.129	0.207	0.44	0.194	0.298	-0.26	0.16467	0.02369	0.41969	0.04493	0.23198	0.02936	0.35851	0.03022
NM_001085454	GIT1	0.0107	0.0191	0.15	0.555	0.669	-0.04	0.0362	0.0713	0.11	6.24185	0.30749	6.02275	0.06016	6.28917	0.28726	6.683	0.24643
NM_001085457	CBWD6	0.00014	0.000315	-0.18	3.04e-11	1.56e-10	0.34	0.00973	0.0222	-0.13	14.0127	0.36402	17.0524	0.11602	18.2933	0.70393	15.9443	0.54655
NM_001085458	CTNND1	6.32e-101	1.32e-99	1.24	0.00113	0.00282	0.16	4.02e-52	1.1e-50	0.85	6.10537	0.18756	2.77192	0.20132	7.05577	0.222	5.13065	0.09815
NM_001085476	FOXD4L6	0.00747	0.0137	-0.68	0.817	0.875	-0.07	0.275	0.393	-0.26	0.13892	0.00508	0.24043	0.0164	0.13613	0.03137	0.20353	0.03994
NM_001085481	MAP1LC3B2	0.157	0.221	0.59	0.64	0.742	-0.17	0.827	0.883	-0.09	0.36717	0.1199	0.25441	0.08441	0.33427	0.02794	0.24293	0.06578
NM_001085487	MYSM1	0.893	0.921	0.01	0.812	0.871	0.02	0.591	0.7	0.04	3.15328	0.06077	3.35305	0.1913	3.3082	0.26969	3.52905	0.07721
NM_001086521	C17orf89	0.0327	0.0536	-0.25	0.904	0.936	0.01	0.0161	0.0349	-0.27	6.10276	0.46602	7.79928	0.97669	6.37241	0.14291	6.60209	0.60064
NM_001087	AAMP	8.51e-08	2.47e-07	0.29	0.00149	0.00365	-0.18	0.0275	0.0561	-0.12	12.1198	0.41435	10.6484	0.24645	11.0679	0.32788	10.0678	0.34712
NM_001089	ABCA3	3.12e-05	7.5e-05	0.34	0.00591	0.0131	-0.24	0.186	0.288	-0.1	1.28803	0.069	1.08664	0.06703	1.12769	0.10462	1.03661	0.01052
NM_001089591	UQCRHL	0.0262	0.044	-0.26	0.35	0.47	-0.11	0.000178	0.000574	-0.42	5.39906	0.40498	6.94412	0.4689	5.15238	0.23109	5.32968	0.24026
NM_001093	ACACB	5.19e-23	2.89e-22	-0.76	8.09e-09	3.49e-08	-0.53	1.93e-13	1.44e-12	-0.5	0.96597	0.06612	1.75657	0.14116	0.69345	0.05759	1.27037	0.05588
NM_001093726	SEPP1	1.65e-89	3.05e-88	2.86	4.13e-77	1.59e-75	-2.78	2.56e-07	1.19e-06	-1.44	2.12057	0.03836	0.30907	0.03747	0.31398	0.05244	0.11204	0.01522
NM_001093729	CCDC102B	0.0018	0.00359	0.92	0.344	0.463	0.26	0.00567	0.0137	0.82	0.18172	0.01624	0.10134	0.01799	0.22707	0.06055	0.18812	0.03783
NM_001093755	C5orf44	1.26e-09	4.09e-09	0.42	0.489	0.61	-0.05	0.413	0.539	-0.06	3.21421	0.07152	2.56593	0.0392	3.21671	0.16772	2.52585	0.08057
NM_001096	ACLY	5.72e-37	4.59e-36	-0.46	2.3e-06	7.98e-06	-0.16	8.7e-24	1.09e-22	-0.38	33.1359	0.19352	48.7703	1.90167	30.7349	0.3801	38.4724	0.80689
NM_001097594	XAGE1B	2.31e-58	2.82e-57	-0.65	1.97e-76	7.43e-75	0.72	0.975	0.984	0	86.3053	1.29342	145.125	0.65194	146.889	3.31182	148.784	3.84254
NM_001097604	XAGE1E	2.31e-58	2.82e-57	-0.65	1.97e-76	7.43e-75	0.72	0.975	0.984	0	86.3053	1.29342	145.125	0.65194	146.889	3.31182	148.784	3.84254
NM_001097613	GPR89A	0.00974	0.0176	-0.14	0.012	0.0251	0.15	0.0411	0.0796	-0.11	7.85272	0.16539	9.26586	0.04464	9.02307	0.4173	8.79702	0.2183
NM_001097615	POLR2J3	7.15e-07	1.95e-06	0.3	7.1e-05	0.000209	-0.22	0.00383	0.00957	0.17	21.305	0.78488	18.5647	1.31645	18.9545	1.02493	21.38	0.54814
NM_001097620	TMEM184A	0.0189	0.0325	0.35	0.00972	0.0207	0.36	0.13	0.213	-0.22	0.35357	0.03051	0.2959	0.03976	0.47036	0.05755	0.2595	0.01073
NM_001097634	GCNT1	1.62e-58	1.99e-57	1.09	0.689	0.779	-0.03	0.341	0.464	-0.07	2.36778	0.08929	1.18943	0.0361	2.40228	0.09891	1.16117	0.05001
NM_001098	ACO2	5.74e-37	4.61e-36	0.54	7.39e-10	3.46e-09	-0.25	0.799	0.863	-0.01	20.9695	0.34105	15.4031	0.41734	18.2602	0.4458	15.6698	0.81633
NM_001098208	HNRNPF	3.62e-06	9.37e-06	-0.18	5.77e-18	4.28e-17	-0.32	1.43e-114	9.61e-113	-0.84	25.8405	0.24975	31.2408	0.63521	21.3336	0.04994	17.9034	0.18404
NM_001098213	HRH1	2.7e-69	3.86e-68	1.98	4.26e-44	8.08e-43	0.96	4.05e-27	5.74e-26	1.31	1.37459	0.01801	0.3729	0.04215	2.76266	0.04558	0.95	0.02134
NM_001098272	HMGCS1	0	0	-1.79	2.07e-81	8.64e-80	-0.91	0	0	-1.49	9.06821	0.167	33.5214	0.62397	4.99165	0.08145	12.2483	0.24039
NM_001098398	COPA	8.62e-06	2.17e-05	0.18	0.192	0.288	-0.05	0.937	0.959	0	29.0498	0.47732	27.4014	1.18852	29.0909	0.21245	28.0452	0.21833
NM_001098402	ZNF295	4.31e-16	1.91e-15	0.58	0.058	0.104	-0.14	8.79e-07	3.88e-06	-0.36	1.4568	0.05287	1.04157	0.04243	1.36307	0.07048	0.83182	0.00508
NM_001098426	SMARCD2	0.27	0.354	0.05	0.0237	0.0466	0.1	0.434	0.56	-0.03	10.3978	0.14896	10.7347	0.34817	11.539	0.18973	10.7491	0.13901
NM_001098475	TDRD10	0.772	0.826	0.06	0.655	0.754	0.1	6.45e-06	2.58e-05	0.84	0.29351	0.03346	0.29979	0.03249	0.32614	0.0551	0.55517	0.06058
NM_001098479	HLA-F	5.85e-169	2.26e-167	2.74	1.51e-19	1.2e-18	0.56	7.79e-93	4e-91	2.15	7.6732	0.30776	1.22046	0.17345	11.6877	0.44889	5.59472	0.24716
NM_001098482	CRTC1	4.63e-06	1.19e-05	0.5	4.67e-09	2.06e-08	-0.62	0.636	0.737	0.05	0.6429	0.02874	0.4852	0.05189	0.43119	0.01951	0.51556	0.02832
NM_001098484	SLC4A4	0.000134	0.000301	-0.78	0.0365	0.0686	0.49	0.928	0.954	0.01	0.1108	0.0213	0.20474	0.02857	0.16185	0.03435	0.212	0.0099
NM_001098491	ZNF419	7.38e-11	2.57e-10	-0.73	0.402	0.525	-0.11	6.92e-05	0.000239	0.37	1.07552	0.05785	1.91163	0.12016	1.0322	0.05964	2.54151	0.13188
NM_001098504	DDX17	0.000248	0.000546	-0.15	0.0051	0.0115	-0.09	1.53e-07	7.27e-07	-0.21	41.0613	1.00049	48.6388	2.38421	39.8362	0.6742	43.2044	0.99629
NM_001098507	ZNF207	0.00211	0.00417	-0.13	3.43e-16	2.33e-15	0.3	0.207	0.313	0.05	35.3245	0.66374	41.2589	1.0724	45.0632	0.14937	43.8379	0.92191
NM_001098522	HTATIP2	0.0947	0.141	-0.11	0.373	0.494	-0.06	0.405	0.531	-0.05	7.57934	0.40284	8.76646	0.22627	7.53613	0.16383	8.67699	0.26524
NM_001098525	CKAP2	5.37e-05	0.000126	-0.2	0.0111	0.0233	-0.16	8.04e-12	5.36e-11	-0.32	8.22462	0.28392	10.1164	0.10678	7.59364	0.55846	8.33668	0.22458
NM_001098536	USP5	0.819	0.864	0.01	0.239	0.346	-0.08	1.83e-07	8.67e-07	-0.33	5.39958	0.19651	5.72529	0.44702	5.29274	0.32771	4.65789	0.15928
NM_001098537	PNPLA7	0.0441	0.0706	0.23	2.76e-09	1.24e-08	-0.75	0.151	0.242	0.17	0.71402	0.02814	0.65293	0.05985	0.43685	0.0363	0.75095	0.07434
NM_001098576	TMBIM6	1.42e-67	1.98e-66	0.62	2.46e-21	2.13e-20	-0.33	7.88e-05	0.00027	-0.15	62.0875	0.55335	43.3676	0.67469	51.2019	1.09438	40.1387	0.58869
NM_001098577	RPL31	1.44e-40	1.25e-39	-0.63	0.00133	0.00329	-0.13	3.04e-06	1.27e-05	-0.24	124.681	4.84091	206.756	5.53136	117.996	1.79506	180.341	9.22553
NM_001098612	SIGLEC14	5.91e-78	9.44e-77	1.96	0.000443	0.00117	0.26	5.54e-14	4.25e-13	0.94	4.71564	0.13907	1.28869	0.1647	5.82038	0.35473	2.55997	0.25035
NM_001098615	PUS7L	6.19e-10	2.05e-09	-0.44	0.0137	0.0283	0.19	3.01e-07	1.39e-06	-0.35	1.66963	0.04012	2.42948	0.04856	1.97034	0.09665	1.95221	0.05051
NM_001098616	C1orf43	0.915	0.938	0	0.0662	0.116	0.06	0.0361	0.0712	-0.09	58.6118	0.16439	62.9193	1.53833	63.3141	0.68796	60.6252	1.18775
NM_001098621	C14orf109	3.49e-26	2.12e-25	1.32	2.5e-15	1.62e-14	0.75	0.818	0.876	-0.03	2.72363	0.13122	1.16227	0.01213	4.73815	0.07537	1.16557	0.00382
NM_001098626	ZNF98	1.5e-35	1.16e-34	-1.24	5.91e-10	2.79e-09	0.69	0.00171	0.0046	0.26	1.13011	0.07031	2.86463	0.0828	1.8941	0.08599	3.52526	0.18514
NM_001098627	IRF5	0.0269	0.0451	-0.1	1.15e-10	5.66e-10	0.28	1.98e-11	1.29e-10	0.28	11.6706	0.26466	13.3831	0.44612	14.6584	0.1954	16.7276	0.42243
NM_001098634	RBM47	1.06e-302	8.72e-301	2.21	2.53e-08	1.05e-07	0.28	2.27e-39	4.58e-38	0.83	6.13593	0.20209	1.42254	0.03529	7.70316	0.31351	2.59023	0.01032
NM_001098638	RNF169	1.07e-05	2.68e-05	-0.25	0.000124	0.000355	0.2	0.119	0.198	-0.08	2.49132	0.05729	3.17183	0.16841	2.95083	0.036	3.06954	0.05215
NM_001098728	GTF2H2C	0.0342	0.0559	-0.11	8.18e-07	2.96e-06	0.26	0.603	0.709	0.02	15.321	0.85885	17.7318	0.33026	19.0491	0.73847	18.4887	0.49192
NM_001098783	RPP14	3.94e-05	9.38e-05	0.27	0.213	0.314	0.1	0.139	0.225	-0.1	2.8921	0.06048	2.56299	0.0382	3.19569	0.24173	2.44967	0.08952
NM_001098784	FAM89B	1.53e-26	9.4e-26	0.83	2.62e-16	1.79e-15	-0.69	3.66e-09	2.02e-08	-0.54	5.66253	0.06557	3.40794	0.14003	3.62472	0.20894	2.3956	0.08125
NM_001098801	C18orf19	7.81e-08	2.27e-07	-0.51	3.31e-10	1.59e-09	0.63	0.00554	0.0134	0.23	0.76249	0.01668	1.16008	0.02098	1.22569	0.08279	1.39803	0.06993
NM_001098802	CEP78	0.618	0.696	-0.04	0.000117	0.000334	0.3	0.000758	0.0022	0.27	3.19988	0.22205	3.53513	0.3347	4.07226	0.11872	4.37666	0.24263
NM_001098808	C9orf129	0.148	0.209	0.17	0.484	0.605	0.08	0.532	0.65	0.07	2.6155	0.18496	2.47992	0.14915	2.86766	0.24949	2.67328	0.27531
NM_001098817	INO80C	0.489	0.579	-0.11	0.855	0.902	-0.03	0.0207	0.0437	-0.41	1.60003	0.03208	1.8526	0.31495	1.61352	0.26375	1.42494	0.23513
NM_001098821	TMEM91	3e-06	7.81e-06	0.76	0.00606	0.0134	-0.46	0.188	0.29	0.21	1.84159	0.20111	1.16079	0.13163	1.37485	0.19593	1.37996	0.08619
NM_001098832	FAM104A	0.986	0.99	0	0.0538	0.097	-0.11	0.0728	0.131	-0.1	5.23598	0.03668	5.60237	0.13225	4.99725	0.16361	5.3535	0.20912
NM_001098845	ANXA8L1	2.47e-28	1.6e-27	-1.29	1.47e-16	1.02e-15	1.22	2.69e-07	1.25e-06	-0.6	0.84078	0.0355	2.21584	0.09807	2.04522	0.37358	1.50488	0.16472
NM_001099	ACPP	0	0	2.48	1.04e-42	1.9e-41	-0.81	1.46e-97	7.95e-96	1.23	12.6289	0.68734	2.41451	0.02757	7.43109	0.25603	5.83851	0.07965
NM_001099220	ZNF862	0.557	0.642	0.06	6.82e-05	0.000201	-0.49	0.0252	0.0518	0.21	0.61103	0.04275	0.62858	0.04166	0.45121	0.05341	0.74453	0.03868
NM_001099221	TIFAB	1.98e-20	1.02e-19	-1.4	2.6e-107	1.61e-105	2.8	4.99e-58	1.54e-56	1.55	0.68447	0.04452	1.94371	0.08084	5.00381	0.4645	5.88039	0.36053
NM_001099222	IFT74	0.00108	0.00221	-0.21	0.00364	0.00839	0.22	0.986	0.991	0	5.06772	0.05664	6.27284	0.13776	6.09577	0.4564	6.44519	0.13476
NM_001099269	ZNF506	2.24e-11	7.99e-11	-0.5	0.000398	0.00106	0.28	0.00116	0.00323	0.21	1.76913	0.03567	2.67465	0.09178	2.22225	0.07862	3.1715	0.07452
NM_001099270	ZBTB34	0.0269	0.045	-0.13	3.42e-22	3.12e-21	-0.71	3.79e-06	1.56e-05	0.25	2.17827	0.00965	2.54503	0.06958	1.3767	0.09475	3.10099	0.08703
NM_001099271	POC5	4.86e-13	1.87e-12	-0.7	0.653	0.752	0.05	0.0645	0.118	-0.14	2.38332	0.24418	4.14575	0.22126	2.541	0.06133	3.85539	0.20854
NM_001099285	PTMA	1.92e-15	8.27e-15	-0.28	5.92e-20	4.84e-19	0.27	0.00789	0.0184	0.1	457.359	4.48023	593.784	9.23528	570.218	6.68657	651.695	4.65941
NM_001099286	FAM54A	1.63e-17	7.61e-17	-0.73	7.17e-07	2.61e-06	0.48	0.339	0.463	-0.07	2.33121	0.08691	4.14614	0.07682	3.35754	0.187	4.04795	0.14048
NM_001099338	FAM22A	0.0164	0.0285	0.32	1.57e-21	1.37e-20	-1.54	2.45e-15	2.04e-14	-1.15	0.76852	0.0726	0.6612	0.04186	0.27061	0.02621	0.30318	0.01192
NM_001099402	CCNK	0.606	0.686	-0.05	0.0597	0.106	0.18	0.598	0.706	0.04	2.6783	0.24285	2.95843	0.11533	3.14262	0.24781	3.12254	0.13709
NM_001099407	C20orf12	2.08e-46	2.05e-45	-1.15	0.991	0.994	0	0.104	0.177	0.12	1.2109	0.03041	2.88635	0.08664	1.25289	0.16931	3.22133	0.24748
NM_001099409	EHBP1L1	0.00596	0.0111	0.16	2.19e-13	1.28e-12	0.31	0.00992	0.0226	0.15	8.5918	0.25126	8.23809	0.71686	10.9913	0.11374	9.34952	0.31698
NM_001099412	MYST3	0.0888	0.133	-0.1	0.214	0.316	0.06	0.942	0.963	0	4.4352	0.19074	5.08225	0.33734	4.78084	0.02174	5.22305	0.11593
NM_001099415	POM121C	0.402	0.493	0.05	0.0327	0.0622	0.14	0.0472	0.0898	0.12	2.82332	0.11088	2.90892	0.12671	3.2066	0.17199	3.24003	0.07503
NM_001099432	BCAS3	3.25e-06	8.44e-06	0.39	0.00231	0.00549	-0.27	0.862	0.909	-0.01	1.85979	0.0812	1.51716	0.0235	1.59393	0.10304	1.54212	0.02918
NM_001099434	DCDC2B	0.0159	0.0277	0.91	0.376	0.497	-0.32	0.244	0.358	0.47	0.22564	0.05074	0.12475	0.01065	0.1848	0.03296	0.18089	0.06665
NM_001099435	SPDYE5	0.97	0.978	0.01	0.282	0.396	-0.25	0.213	0.322	-0.26	0.28724	0.0216	0.30646	0.04752	0.24769	0.0427	0.25969	0.0229
NM_001099436	ULK3	5.23e-07	1.44e-06	0.4	0.212	0.313	0.09	0.516	0.636	-0.05	4.36948	0.2577	3.5417	0.30297	4.80977	0.21311	3.49983	0.20902
NM_001099645	RPL22L1	0.00326	0.00629	0.28	0.124	0.2	0.14	0.451	0.576	-0.07	2.88865	0.13831	2.54013	0.16459	3.2982	0.21977	2.47435	0.13334
NM_001099661	EIF3CL	2.54e-11	9.05e-11	-0.31	0.0208	0.0414	0.1	0.000561	0.00166	-0.13	29.9091	1.14332	39.8143	1.39896	33.16	0.31193	37.2653	0.77566
NM_001099666	PTAR1	0.205	0.278	-0.09	1e-05	3.24e-05	0.33	0.292	0.412	-0.08	1.07411	0.03622	1.22608	0.06143	1.39314	0.09188	1.18875	0.08722
NM_001099668	HIGD1A	6.01e-19	2.96e-18	0.68	2.49e-09	1.12e-08	0.38	1.93e-07	9.11e-07	0.36	5.35576	0.38112	3.57984	0.17916	7.22272	0.1058	4.72101	0.15215
NM_001099670	C8orf59	5.84e-28	3.75e-27	-0.57	7.56e-10	3.54e-09	0.33	0.00398	0.00989	-0.16	15.6645	0.40886	24.8833	0.45469	20.3602	0.35652	22.8322	1.11341
NM_001099678	LRRC58	0.000126	0.000285	0.22	4.45e-27	4.91e-26	0.55	0.185	0.286	0.08	3.63646	0.07074	3.34103	0.15647	5.49074	0.24098	3.62994	0.22047
NM_001099684	FAM156B	1.19e-09	3.86e-09	0.74	0.764	0.836	-0.03	4.61e-05	0.000164	0.5	1.92223	0.06294	1.22649	0.1196	1.9452	0.01666	1.77646	0.08792
NM_001099692	EIF5AL1	0.491	0.581	-0.11	0.0629	0.111	0.28	0.784	0.851	-0.04	0.48969	0.05569	0.56468	0.07186	0.61375	0.05372	0.56497	0.05964
NM_001099737	WDR83	0.0712	0.109	0.14	0.148	0.232	-0.11	0.882	0.923	-0.01	4.97567	0.17825	4.8227	0.24493	4.76729	0.09502	4.91205	0.24805
NM_001099784	FBXL19	0.00147	0.00296	-0.21	0.273	0.385	0.08	0.000787	0.00228	0.19	3.75377	0.17784	4.64188	0.26561	4.10454	0.31502	5.41216	0.14485
NM_001099786	ICAM2	0.0143	0.0252	0.46	0.000383	0.00102	0.6	2.51e-06	1.06e-05	0.68	1.53146	0.3915	1.18928	0.08426	2.42126	0.08916	1.96714	0.20423
NM_001099791	SYS1	1.83e-09	5.9e-09	0.93	0.296	0.41	-0.15	0.423	0.549	-0.14	0.83542	0.09073	0.46827	0.04191	0.77811	0.05598	0.43576	0.0526
NM_001099857	IKBKG	6.05e-12	2.21e-11	0.53	0.0438	0.0807	-0.15	0.181	0.281	-0.11	5.15678	0.30625	3.81857	0.27979	4.79915	0.33535	3.62285	0.25555
NM_001099858	C7orf25	0.988	0.992	0	0.228	0.333	-0.16	0.377	0.502	0.11	1.18372	0.05435	1.26391	0.0255	1.09294	0.01988	1.40356	0.10728
NM_001100	ACTA1	0.477	0.568	0.34	0.751	0.826	-0.13	0.897	0.933	0.06	0.14402	0.03346	0.11909	0.05612	0.13478	0.00906	0.12951	0.03627
NM_001100117	RIMS2	0.011	0.0197	-0.57	0.000108	0.000311	0.81	0.153	0.245	0.24	0.12283	0.02721	0.19525	0.02953	0.22298	0.00852	0.23687	0.01586
NM_001100119	XRCC3	1.16e-14	4.82e-14	-0.59	1.06e-24	1.08e-23	0.71	0.439	0.564	0.05	3.13044	0.18356	5.04115	0.26476	5.31095	0.15815	5.36487	0.17151
NM_001100164	PHACTR2	3.44e-10	1.15e-09	-0.3	5.95e-10	2.8e-09	0.3	0.203	0.308	-0.05	3.60654	0.13745	4.75209	0.09778	4.58953	0.15071	4.7034	0.11437
NM_001100389	TMEM192	1.29e-09	4.2e-09	0.46	0.0861	0.146	0.12	0.788	0.855	0.02	2.74372	0.12852	2.13939	0.09401	3.07211	0.08148	2.22426	0.10544
NM_001100399	PDS5A	7.2e-30	4.87e-29	-0.45	1.9e-27	2.11e-26	0.42	0.00736	0.0173	0.1	9.39931	0.19143	13.7524	0.10106	13.0005	0.2147	15.0842	0.08115
NM_001100418	C19orf60	8.01e-13	3.05e-12	0.59	0.0359	0.0676	-0.15	0.0807	0.143	0.15	11.2451	0.51587	7.97532	0.504	10.4839	0.37105	9.08476	0.5219
NM_001100420	C21orf91	5.75e-10	1.9e-09	-0.68	0.00074	0.0019	0.35	0.521	0.64	-0.06	0.68812	0.03525	1.1787	0.11875	0.90904	0.06526	1.15653	0.06662
NM_001100426	RAP1GDS1	0.194	0.265	0.07	0.101	0.167	-0.08	0.528	0.647	-0.03	7.82532	0.29581	7.96118	0.33544	7.63899	0.12979	7.98146	0.31368
NM_001100588	RC3H2	0.024	0.0405	0.15	0.00588	0.0131	-0.18	0.329	0.452	0.06	5.03424	0.23616	4.8707	0.30295	4.60373	0.19362	5.19434	0.12419
NM_001100619	CABLES1	0.00644	0.0119	0.42	0.00324	0.00752	0.37	0.00406	0.0101	0.41	0.47963	0.04132	0.38298	0.05922	0.64092	0.03026	0.52252	0.03817
NM_001100624	CENPN	0.000243	0.000535	-0.22	2.54e-10	1.23e-09	0.39	2.14e-07	1.01e-06	-0.26	3.97401	0.26356	4.97005	0.14226	5.38388	0.13641	4.27133	0.10702
NM_001100814	TMEM55B	0.013	0.0231	0.17	0.143	0.225	0.1	3.33e-06	1.38e-05	-0.3	6.70276	0.323	6.38748	0.23751	7.41395	0.26639	5.33407	0.00946
NM_001100816	MED7	0.232	0.31	0.15	0.726	0.807	0.04	0.439	0.564	-0.1	1.93966	0.14552	1.87596	0.07433	2.07049	0.12277	1.79318	0.19501
NM_001100817	TCEB3CL	0.0915	0.137	-0.59	0.299	0.414	0.4	4.64e-06	1.89e-05	1.26	0.12793	0.0053	0.20895	0.03589	0.17732	0.05613	0.527	0.13823
NM_001100829	TMEM170B	1.06e-89	1.96e-88	1.24	9.2e-41	1.58e-39	0.78	4.71e-08	2.35e-07	0.4	4.67623	0.12427	2.11551	0.12165	8.28253	0.64172	2.86124	0.21565
NM_001100878	C8orf73	8.52e-16	3.73e-15	-0.92	0.000111	0.000319	-0.55	7.12e-07	3.18e-06	-0.49	0.80359	0.08416	1.6367	0.13868	0.56492	0.05257	1.18768	0.08705
NM_001100879	ST20	0.332	0.421	-0.37	0.024	0.0471	0.85	0.435	0.561	0.25	0.30816	0.08598	0.42727	0.01406	0.5941	0.15987	0.52718	0.12862
NM_001100910	FAM72B	1.12e-83	1.94e-82	-1.17	1.37e-13	8.11e-13	0.47	1.02e-06	4.51e-06	-0.28	4.89215	0.12488	11.8307	0.47589	7.02485	0.32842	9.9628	0.36685
NM_001100913	PACS2	1.63e-19	8.22e-19	0.54	5.98e-07	2.19e-06	-0.27	0.551	0.666	-0.04	3.77234	0.16121	2.77422	0.11901	3.22276	0.06067	2.77461	0.15948
NM_001101	ACTB	2.94e-111	7e-110	0.77	6.25e-16	4.19e-15	-0.29	0.00267	0.00692	-0.09	1975.21	26.7863	1242.36	24.2766	1665.73	46.9379	1193.63	14.7296
NM_001101330	LOC728819	0.0781	0.119	-0.73	0.981	0.988	0.01	0.283	0.402	0.34	0.11759	0.03139	0.214	0.00909	0.1234	0.04383	0.28175	0.02699
NM_001101340	C19orf76	0.0643	0.0997	-0.58	0.707	0.793	-0.13	0.128	0.21	0.38	0.16543	0.0554	0.26963	0.02873	0.15516	0.02389	0.36158	0.09093
NM_001101391	LINGO3	1.27e-11	4.58e-11	0.73	5.79e-26	6.15e-25	-1.19	0.428	0.554	-0.09	2.20869	0.15922	1.42823	0.10483	0.99571	0.03886	1.37653	0.08187
NM_001101654	CXXC1	0.00489	0.00922	-0.18	0.544	0.66	-0.04	0.902	0.936	-0.01	5.05521	0.30932	6.12515	0.2289	5.08261	0.14076	6.25699	0.15084
NM_001101802	PHF21A	0.0103	0.0185	0.2	0.642	0.743	-0.03	6.62e-18	6.31e-17	0.58	1.61771	0.09763	1.50912	0.10357	1.63318	0.0223	2.32043	0.09555
NM_001102396	SIKE1	0.0011	0.00225	-0.16	0.753	0.828	0.02	0.764	0.837	-0.01	4.87955	0.18793	5.84298	0.07312	5.10294	0.13136	5.93641	0.20008
NM_001102398	HNRNPR	1.5e-10	5.13e-10	-0.27	1.98e-44	3.79e-43	0.52	0.0212	0.0445	-0.09	19.3733	0.19619	24.9778	0.21251	28.7251	0.50463	24.0225	0.04782
NM_001102402	PCTP	1.55e-05	3.82e-05	0.35	1.79e-07	6.9e-07	-0.4	0.333	0.456	0.07	5.04844	0.35515	4.24551	0.13706	3.93921	0.0402	4.57693	0.16375
NM_001102420	ZFAND5	6.3e-73	9.46e-72	0.82	0.58	0.691	-0.02	0.514	0.634	0.03	8.52809	0.16092	5.16376	0.14508	8.67614	0.27094	5.40549	0.06652
NM_001102426	TBC1D8	1.08e-46	1.07e-45	0.67	8.98e-37	1.36e-35	-0.56	1.26e-11	8.28e-11	-0.33	8.85576	0.11885	5.96126	0.13532	6.18783	0.0849	4.8786	0.01786
NM_001102445	RGS4	3.15e-25	1.86e-24	4.22	1.21e-36	1.82e-35	2.18	2.77e-14	2.16e-13	3.14	0.23136	0.05425	0.01145	0.00319	1.10416	0.09858	0.12798	0.00528
NM_001102469	LIPN	0.389	0.48	0.33	0.0125	0.026	-1.03	0.000136	0.000448	-1.75	0.26877	0.07709	0.22672	0.0709	0.12935	0.03909	0.05882	0.02716
NM_001102559	PPAPDC1B	0.00472	0.00891	-0.19	9.06e-16	6.03e-15	-0.75	1.33e-49	3.42e-48	-1.08	4.10127	0.09868	5.00006	0.10537	2.51971	0.30175	2.41732	0.13288
NM_001102603	ZNF160	0.638	0.714	0.03	0.142	0.223	0.11	9.28e-20	9.76e-19	0.57	2.08204	0.06174	2.17553	0.12568	2.32026	0.12707	3.32154	0.05204
NM_001102651	ZNF554	0.774	0.828	0.05	0.118	0.191	-0.3	0.0618	0.114	0.27	0.37206	0.02799	0.38634	0.01711	0.31231	0.06318	0.47803	0.02327
NM_001102653	OTUD4	3.91e-39	3.3e-38	-0.62	0.0276	0.0534	0.12	8.77e-06	3.44e-05	-0.21	2.915	0.00997	4.79204	0.15947	3.28838	0.19421	4.23218	0.17414
NM_001102657	ZNF836	0.182	0.25	0.22	0.363	0.484	0.15	0.0041	0.0102	0.42	0.56355	0.08834	0.51575	0.06502	0.64408	0.05544	0.70779	0.06536
NM_001103167	ZGLP1	0.105	0.155	0.5	0.969	0.98	0.01	0.0144	0.0316	0.69	0.22168	0.01178	0.1652	0.04243	0.22998	0.02957	0.27873	0.01148
NM_001104546	RPP30	0.000362	0.000779	-0.6	0.697	0.785	-0.07	6.88e-05	0.000237	-0.58	0.32889	0.04949	0.53501	0.02056	0.32299	0.0062	0.36472	0.02479
NM_001104554	PAQR5	3.74e-34	2.81e-33	1.88	0.00185	0.00447	0.39	0.0567	0.105	0.36	0.53243	0.02438	0.15345	0.02077	0.72311	0.09286	0.20286	0.01153
NM_001104587	SLFN11	4.69e-34	3.5e-33	-0.52	0.432	0.555	0.03	5.14e-49	1.29e-47	-0.63	8.37704	0.18098	12.8687	0.35201	8.86099	0.06367	8.54756	0.20866
NM_001104595	FAM118A	4.59e-28	2.96e-27	0.85	3.58e-05	0.000109	-0.32	0.418	0.544	0.07	3.0175	0.10761	1.78593	0.11723	2.50091	0.12652	1.92442	0.14199
NM_001104647	SLC25A36	4.92e-24	2.81e-23	-0.62	0.15	0.234	0.09	0.643	0.743	0.03	2.30777	0.06795	3.80544	0.05836	2.54576	0.04943	3.98014	0.13815
NM_001105	ACVR1	7.97e-25	4.67e-24	1.45	0.0028	0.00656	-0.36	0.00283	0.00729	0.46	1.00079	0.0706	0.38939	0.03433	0.80428	0.01241	0.55071	0.01313
NM_001105079	FBRS	5.85e-11	2.04e-10	0.5	0.623	0.727	-0.03	0.00323	0.00822	0.24	6.05102	0.23049	4.591	0.49317	6.10441	0.38371	5.55419	0.42582
NM_001105198	TMEM177	1.79e-09	5.77e-09	-0.78	0.0491	0.0895	0.33	0.199	0.304	0.15	0.88223	0.05735	1.63451	0.0502	1.14756	0.17492	1.86688	0.18922
NM_001105203	RUSC1	0.119	0.173	-0.11	0.00567	0.0126	-0.22	7.98e-07	3.55e-06	-0.35	2.33942	0.0603	2.70458	0.11993	2.08015	0.08198	2.17667	0.09856
NM_001105214	ASH2L	3.02e-15	1.29e-14	-0.41	0.466	0.588	0.04	3.65e-05	0.000131	-0.18	10.4025	0.41386	14.8075	0.1434	11.0328	0.12008	13.4499	0.08069
NM_001105251	ZFYVE16	3.4e-54	3.88e-53	0.99	4.31e-09	1.9e-08	0.33	0.000202	0.000647	0.25	2.2279	0.07892	1.20312	0.05522	2.88998	0.05579	1.46411	0.04818
NM_001105537	ZNF142	0.0296	0.0491	0.18	0.821	0.878	0.02	0.0323	0.0646	0.18	1.21275	0.03912	1.1498	0.07677	1.26967	0.09252	1.33644	0.07536
NM_001105539	ZBTB10	1.04e-11	3.78e-11	-0.5	0.536	0.652	-0.05	9.98e-05	0.000336	-0.26	1.92879	0.10156	2.9134	0.20606	1.93	0.15627	2.49526	0.10409
NM_001105540	DGKZ	1.39e-207	6.78e-206	1.35	1.92e-205	3.16e-203	-1.12	0.0482	0.0914	-0.08	48.686	1.66276	20.3826	1.11479	23.2194	0.33791	19.7149	0.46306
NM_001105556	C1orf38	0	0	2.82	0.925	0.949	0	1e-50	2.63e-49	1.07	13.6813	0.3078	2.0709	0.08991	14.0949	0.28199	4.48164	0.08536
NM_001105562	UBE4B	0.00668	0.0123	-0.13	9.8e-32	1.27e-30	-0.61	1.63e-14	1.29e-13	-0.37	3.73867	0.02486	4.38721	0.1198	2.53798	0.02852	3.47992	0.01806
NM_001105564	CCHCR1	0.000623	0.00131	-0.47	2.19e-06	7.61e-06	0.62	0.0224	0.0467	0.22	1.1287	0.20715	1.68165	0.18335	1.80987	0.10941	2.00706	0.05943
NM_001105568	KIF13A	1.88e-45	1.82e-44	1.83	1.08e-09	5.01e-09	0.57	3.96e-58	1.23e-56	1.92	0.7094	0.04805	0.21287	0.02171	1.09534	0.04471	0.83193	0.04327
NM_001105570	NUDT19	0.0159	0.0276	0.19	0.0566	0.101	0.15	0.00896	0.0206	0.2	2.62787	0.01718	2.469	0.09773	3.02029	0.22908	2.91544	0.1362
NM_001105572	PLA2G2C	0.539	0.625	-0.37	0.635	0.738	0.29	0.758	0.833	-0.16	0.14542	0.04479	0.21093	0.07767	0.19323	0.10534	0.18977	0.02264
NM_001105573	FBXO45	6.29e-12	2.3e-11	-0.58	3.56e-12	1.95e-11	0.55	0.769	0.841	-0.02	0.94883	0.03108	1.51735	0.07398	1.44354	0.0621	1.53214	0.06175
NM_001105576	ANKRD58	0.135	0.193	0.17	5.63e-17	3.98e-16	-1.13	1.19e-09	6.81e-09	-0.75	1.81441	0.01635	1.72784	0.05836	0.85484	0.05419	1.04825	0.05497
NM_001105578	SYCE2	0.0115	0.0204	-0.62	0.12	0.194	-0.44	0.00236	0.00619	-0.71	0.63267	0.12294	1.04175	0.17737	0.47525	0.08121	0.64527	0.12947
NM_001106	ACVR2B	4.04e-16	1.8e-15	-0.69	0.919	0.946	-0.01	0.0835	0.147	-0.13	0.48046	0.01513	0.83194	0.0581	0.49329	0.03025	0.77714	0.03701
NM_001109	ADAM8	1.78e-05	4.38e-05	0.76	7.11e-08	2.85e-07	-1.18	0.00309	0.0079	-0.61	0.43805	0.00595	0.27614	0.03176	0.19808	0.05441	0.18374	0.00374
NM_001109662	C12orf51	0.00242	0.00474	0.19	0.000122	0.000348	-0.2	0.865	0.911	-0.01	1.95117	0.06485	1.82829	0.16572	1.7532	0.04947	1.85734	0.14375
NM_001109754	PTPRB	2.57e-05	6.21e-05	-0.42	0.37	0.491	0.09	0.0136	0.03	-0.22	0.33075	0.01696	0.4722	0.02	0.36442	0.01458	0.41669	0.00477
NM_001110	ADAM10	6.96e-10	2.29e-09	0.24	5.44e-08	2.2e-07	0.22	2.66e-15	2.21e-14	0.32	18.6032	0.24858	16.8621	0.27624	22.3672	0.9142	21.6295	0.50326
NM_001110556	FLNA	1.66e-24	9.58e-24	0.67	2.01e-05	6.29e-05	-0.34	0.199	0.303	-0.09	2.04646	0.01828	1.37667	0.08058	1.67423	0.17621	1.32916	0.02139
NM_001111035	ACP5	5.64e-09	1.76e-08	1.59	0.0674	0.118	-0.46	0.000188	0.000607	-1.49	0.54231	0.05625	0.18945	0.0565	0.40692	0.10327	0.06398	0.01099
NM_001111125	IQSEC2	1.08e-14	4.48e-14	1.05	0.0273	0.0528	-0.26	2.88e-05	0.000105	0.57	0.61656	0.05614	0.31763	0.0393	0.53238	0.01033	0.48484	0.03986
NM_001111298	PPIL6	0.699	0.767	0.07	2.27e-05	7.08e-05	0.66	0.0265	0.0542	0.35	0.30846	0.00559	0.3158	0.04171	0.50568	0.05311	0.41219	0.02781
NM_001111307	PDE4A	5.06e-19	2.51e-18	0.99	0.000593	0.00154	-0.37	0.0207	0.0437	0.27	0.95996	0.07003	0.51415	0.02133	0.76399	0.04298	0.63618	0.03985
NM_001111322	DDX54	0.00357	0.00685	-0.17	0.142	0.224	0.07	2.11e-05	7.87e-05	-0.24	7.16492	0.16366	8.61418	0.68621	7.78893	0.33543	7.46248	0.30249
NM_001112706	SCIN	0.0171	0.0296	-0.28	0.604	0.712	0.06	0.00589	0.0141	-0.32	0.77461	0.03914	1.00824	0.0507	0.83602	0.04159	0.82612	0.07036
NM_001112726	KIAA0284	4.04e-05	9.6e-05	0.29	1.73e-34	2.45e-33	-0.95	2.66e-24	3.4e-23	-0.8	1.31393	0.00594	1.15243	0.0208	0.70399	0.00204	0.6786	0.01777
NM_001112736	C3orf63	0.546	0.632	0.03	0.00282	0.00661	0.12	0.628	0.731	-0.02	9.68685	0.2211	10.1745	0.22334	10.8843	0.33497	10.2778	0.35142
NM_001112808	FPGT-TNNI3K	8.79e-24	4.99e-23	0.81	2.61e-11	1.35e-10	-0.56	0.939	0.961	0.01	2.71413	0.12782	1.65444	0.06822	1.89517	0.13643	1.70931	0.09716
NM_001113203	NACA	2.01e-31	1.41e-30	-0.43	0.605	0.713	-0.02	4.27e-09	2.35e-08	-0.24	32.6235	0.25999	47.2155	0.74112	33.3494	0.66454	41.1409	0.93762
NM_001113324	C17orf106	0.00162	0.00325	0.36	6.37e-10	3e-09	-0.82	2.17e-05	8.08e-05	-0.53	3.19753	0.1193	2.67228	0.13186	1.86525	0.21687	1.8847	0.1675
NM_001113347	ECE1	3.4e-129	9.76e-128	-2.76	7.19e-117	5.05e-115	2.81	9.25e-35	1.67e-33	1.01	0.19065	0.01333	1.39814	0.09197	1.41016	0.14172	2.8919	0.29117
NM_001113378	FANCI	5.02e-29	3.31e-28	-0.51	1.25e-39	2.08e-38	0.63	0.393	0.518	0.04	7.468	0.23546	11.3771	0.41114	11.9261	0.33956	11.9649	0.22529
NM_001113411	FGGY	2.13e-15	9.17e-15	0.68	0.00872	0.0188	-0.24	0.815	0.874	-0.02	3.45718	0.08801	2.31273	0.1315	3.02824	0.25162	2.33562	0.11521
NM_001113482	MANEAL	4.54e-32	3.24e-31	1.45	0.901	0.934	-0.01	0.00142	0.0039	0.43	1.36563	0.06884	0.53415	0.03531	1.39638	0.06477	0.74244	0.0429
NM_001113511	ARHGEF7	0.0316	0.052	0.16	0.695	0.784	0.03	0.0833	0.147	0.13	2.01379	0.02849	1.92666	0.18738	2.12254	0.13782	2.15998	0.08815
NM_001113523	PARP15	0.0423	0.0679	-0.32	0.332	0.45	0.17	0.0497	0.094	0.24	0.6509	0.10389	0.86934	0.07592	0.75367	0.08963	1.05646	0.08753
NM_001113525	ZNF276	0.0079	0.0144	-0.18	0.0206	0.041	0.14	9.91e-05	0.000333	-0.26	3.02885	0.10082	3.6678	0.28543	3.44967	0.13663	3.14433	0.0971
NM_001113546	LIMA1	0.00224	0.00442	-0.24	1.48e-20	1.24e-19	0.58	1.28e-15	1.08e-14	0.56	2.53227	0.0739	3.19078	0.20089	3.92083	0.0705	4.82196	0.08284
NM_001113561	RNF180	4.07e-05	9.68e-05	-1.04	0.754	0.829	-0.08	0.271	0.389	-0.25	0.11511	0.01132	0.25556	0.07108	0.11272	0.01956	0.22012	0.03455
NM_001113567	C17orf76	0.512	0.6	-0.14	0.332	0.451	-0.22	0.0465	0.0886	-0.43	0.2902	0.03803	0.34172	0.03797	0.25732	0.02606	0.26066	0.04434
NM_001113575	CDKL3	0.134	0.192	-0.28	0.271	0.383	-0.23	0.111	0.187	-0.27	0.44749	0.05313	0.58375	0.04924	0.39276	0.04317	0.49281	0.0301
NM_001113738	ARL17A	1.87e-07	5.31e-07	0.39	0.481	0.602	-0.05	8.35e-06	3.29e-05	0.31	2.46519	0.09116	2.01453	0.11933	2.46264	0.13832	2.56895	0.05713
NM_001113756	TYMP	5.28e-132	1.57e-130	1.74	6.83e-120	4.94e-118	1.32	3.72e-69	1.4e-67	1.18	16.732	1.18353	5.35507	0.40265	43.1868	1.2399	12.44	0.60152
NM_001114	ADCY7	1.13e-32	8.17e-32	0.56	2.39e-80	9.9e-79	0.75	5.58e-196	9.9e-194	1.24	8.91566	0.25797	6.48461	0.28079	15.4528	0.09659	15.7375	0.18762
NM_001114091	CDC27	1.93e-05	4.73e-05	-0.2	0.0355	0.0669	0.11	0.000149	0.000488	-0.16	8.60915	0.32348	10.5952	0.06132	9.57606	0.3175	9.75468	0.12709
NM_001114093	LSM14A	0.000428	0.000916	-0.15	5.46e-10	2.58e-09	0.26	0.00287	0.00738	0.12	10.8288	0.1579	12.8664	0.26849	13.3989	0.31351	14.3275	0.29754
NM_001114101	C1QC	5.72e-49	5.96e-48	8.55	2.1e-17	1.52e-16	-0.99	0.224		0.91	3.14004	0.0907	0.00343	0.00244	1.63405	0.0898	0.01705	0.01509
NM_001114118	C17orf85	1.5e-07	4.29e-07	-0.45	0.158	0.244	0.14	0.107	0.181	-0.14	1.56718	0.11606	2.29664	0.12515	1.78508	0.14824	2.13789	0.19995
NM_001114120	DEPDC1	2.48e-34	1.86e-33	-0.84	0.0804	0.138	0.13	5.86e-18	5.59e-17	-0.56	2.15432	0.1083	4.13751	0.22125	2.44061	0.16624	2.86838	0.13746
NM_001114122	CHEK1	3.08e-45	2.97e-44	-0.86	8.75e-43	1.6e-41	0.82	0.107	0.181	-0.09	4.10789	0.11989	7.97655	0.2539	7.50815	0.27956	7.68197	0.18853
NM_001114123	ELK1	0.0012	0.00244	0.28	5.32e-127	4.33e-125	-3	3.28e-114	2.18e-112	-2.56	2.22351	0.11956	1.9625	0.03878	0.28191	0.03107	0.33962	0.01994
NM_001114132	NBEAL1	1.4e-26	8.61e-26	0.93	2.29e-08	9.57e-08	-0.37	0.00228	0.00598	0.27	1.39572	0.01952	0.78529	0.10227	1.11814	0.04423	0.97337	0.03325
NM_001114182	IRAK4	0.0435	0.0698	0.13	1.33e-07	5.18e-07	-0.36	2.01e-07	9.49e-07	-0.34	2.98306	0.08575	2.92373	0.06199	2.40065	0.12393	2.37227	0.08749
NM_001114394	PAPD4	0.000164	0.000368	-0.17	0.889	0.926	-0.01	0.000175	0.000568	-0.16	8.71416	0.11029	10.4942	0.15485	8.97022	0.11972	9.60726	0.07644
NM_001114403	UPK3BL	3.17e-07	8.87e-07	0.35	0.000287	0.000779	-0.23	0.00394	0.00982	0.18	12.3153	0.59879	10.3579	0.66003	10.8852	0.47879	12.0515	0.11165
NM_001114600	C1orf144	2.06e-19	1.03e-18	0.44	0.339	0.458	-0.04	0.0305	0.0613	0.11	13.957	0.32875	11.0011	0.54337	13.985	0.57103	12.1612	0.44105
NM_001114618	MGAT1	4.38e-183	1.85e-181	1.2	2.62e-05	8.1e-05	0.16	4.3e-07	1.97e-06	0.22	22.1714	0.26253	10.3217	0.33644	25.6692	0.44494	12.3268	0.25023
NM_001114632	JMJD7	0.88	0.911	0.02	0.077	0.133	-0.25	0.307	0.428	0.13	1.91198	0.26291	2.01985	0.17557	1.66089	0.05471	2.26232	0.23671
NM_001114633	PLA2G4B	0.00389	0.00744	-0.38	0.0237	0.0466	-0.7	0.0211	0.0443	-0.27	1.08285	0.12697	1.51333	0.19703	0.674	0.18891	1.28872	0.05412
NM_001114636	FANCL	1.59e-49	1.68e-48	-0.98	1.33e-16	9.24e-16	0.6	0.00432	0.0107	-0.17	3.93519	0.05615	8.32842	0.20055	6.1629	0.27676	7.57046	0.33181
NM_001114735	BCL2A1	1.33e-60	1.69e-59	5.13	6.9e-66	2.16e-64	1.89	0.37	0.495	0.5	2.15087	0.26719	0.06	0.00426	8.2817	0.17943	0.09207	0.0239
NM_001114752	CD55	2.84e-58	3.47e-57	1	0.756	0.83	-0.02	0.00315	0.00804	-0.2	9.7052	0.39945	5.17596	0.32903	9.9135	0.65753	4.63606	0.21596
NM_001115	ADCY8	1.48e-38	1.23e-37	6.04	1.31e-09	6.02e-09	-1.48	0.557		-0.43	0.32412	0.02101	0.00383	0.00164	0.11627	0.03341	0.00192	0.00272
NM_001115016	KIAA1310	0.0033	0.00636	0.16	0.0191	0.0383	-0.13	0.878	0.92	-0.01	3.31639	0.08403	3.17458	0.1142	3.13279	0.11316	3.23821	0.02339
NM_001116	ADCY9	1.88e-08	5.7e-08	-0.23	5.44e-33	7.3e-32	-0.54	1.26e-16	1.12e-15	-0.33	6.41509	0.11605	8.07408	0.15346	4.54909	0.10552	6.60943	0.13444
NM_001120	MFSD10	7.3e-12	2.66e-11	-0.34	0.364	0.485	0.05	4.18e-09	2.3e-08	-0.28	21.8311	1.28674	29.6253	0.88876	23.4272	1.59767	24.9621	1.46452
NM_001122	PLIN2	0	0	2.77	8.03e-48	1.69e-46	0.61	4.27e-59	1.35e-57	0.69	104.761	2.75277	16.4783	0.15136	165.626	6.13082	27.3113	0.39216
NM_001122665	DDX3Y	0.468	0.559	0.03	0.000177	0.000495	0.18	2.36e-11	1.53e-10	-0.29	10.6512	0.36262	11.1379	0.29215	12.4584	0.58308	9.3646	0.04173
NM_001122716	CXorf64	3.07e-22	1.67e-21	3.27	1.34e-13	7.92e-13	-2.13	0.116	0.194	-0.96	0.67436	0.04713	0.07051	0.02663	0.15171	0.03825	0.03136	0.01905
NM_001122764	PPOX	0.47	0.561	0.08	3.38e-11	1.73e-10	-0.79	2.09e-09	1.17e-08	-0.66	3.15677	0.32844	3.19659	0.4434	1.88825	0.19535	2.06369	0.14289
NM_001122770	ZBTB37	0.206	0.279	0.13	0.445	0.568	-0.08	0.675	0.768	-0.04	2.01903	0.1269	1.97649	0.11553	1.98062	0.08733	1.9721	0.02814
NM_001122772	AGAP2	0.0735	0.112	-0.14	0.00106	0.00264	-0.21	0.559	0.673	-0.05	2.55305	0.09019	3.02528	0.36258	2.28776	0.0266	3.00262	0.10969
NM_001122823	GTF3C5	0.14	0.199	-0.1	0.000166	0.000465	-0.26	3.96e-15	3.26e-14	-0.41	7.1852	0.52397	8.22504	0.08727	6.22384	0.21032	6.35998	0.02934
NM_001122838	NAPEPLD	0.00507	0.00954	-0.3	0.272	0.384	0.13	0.839	0.892	-0.02	0.61949	0.03665	0.81569	0.05011	0.70055	0.06467	0.82535	0.04824
NM_001122955	BSCL2	0.364	0.454	-0.1	0.0217	0.043	-0.29	0.183	0.284	-0.14	2.01894	0.15898	2.31582	0.15899	1.70961	0.2439	2.15439	0.19311
NM_001122956	DBNL	4.18e-47	4.18e-46	0.65	2.98e-10	1.43e-09	-0.27	0.323	0.445	-0.04	30.5543	1.08486	20.8176	0.9259	26.1955	0.51217	20.7291	0.21284
NM_001122957	BCKDK	1.62e-34	1.22e-33	0.78	0.00191	0.00461	-0.18	1e-15	8.49e-15	0.5	7.61065	0.18203	4.74311	0.29986	6.94419	0.2843	6.90014	0.05987
NM_001122962	SIRPB2	6.12e-106	1.36e-104	2.44	8.77e-20	7.09e-19	-0.83	4.94e-06	2.01e-05	0.69	2.34811	0.04422	0.45965	0.04984	1.36332	0.06177	0.76736	0.07683
NM_001122964	SMEK2	0.151	0.213	-0.07	1.8e-06	6.31e-06	0.23	0.348	0.473	0.04	10.9096	0.44014	12.2945	0.32671	13.261	0.35411	13.0097	0.2389
NM_001123	ADK	0.143	0.204	-0.1	3.14e-42	5.7e-41	-1.04	1.92e-65	6.78e-64	-1.17	5.65263	0.24684	6.47216	0.30955	2.84356	0.18635	2.93857	0.12954
NM_001123040	C3orf71	0.312	0.4	0.18	0.89	0.926	-0.02	0.58	0.69	0.09	0.85415	0.11778	0.81064	0.04981	0.87031	0.02122	0.88218	0.06267
NM_001123041	CCR2	0.0108	0.0193	0.15	5.75e-14	3.46e-13	-0.41	1.59e-12	1.1e-11	0.36	14.279	0.91515	13.7968	0.41444	11.1109	0.25133	18.1979	0.37738
NM_001123068	PPIAL4G	0.00299	0.0058	-0.83	0.23	0.335	-0.32	0.00219	0.00576	-0.82	0.76684	0.10622	1.46642	0.5252	0.62955	0.06171	0.84123	0.12972
NM_001123168	FAM72A	3.56e-64	4.74e-63	-1.14	1.6e-12	8.94e-12	0.5	4.42e-05	0.000157	-0.25	5.47376	0.36147	12.922	0.48808	8.02427	0.34447	11.1761	0.42299
NM_001123226	MTO1	0.0426	0.0684	-0.1	0.0122	0.0255	0.14	0.0181	0.0388	0.11	6.96271	0.05383	7.98384	0.04127	7.94945	0.42925	8.86317	0.08444
NM_001123228	TMEM14E	3.13e-06	8.14e-06	-0.95	0.696	0.784	-0.1	0.0276	0.0561	-0.37	0.55605	0.09878	1.15179	0.08533	0.53578	0.09712	0.91231	0.10429
NM_001123355	PPP6C	0.843	0.883	0.01	0.876	0.917	0.01	0.00803	0.0187	-0.14	7.29154	0.06031	7.75224	0.24041	7.57366	0.17586	7.22681	0.27202
NM_001123363	RGPD6	8.07e-19	3.96e-18	0.44	4.3e-27	4.74e-26	-0.52	4.45e-06	1.82e-05	-0.26	4.81172	0.09579	3.79975	0.17914	3.47015	0.1058	3.2571	0.15405
NM_001123375	HIST2H3D	1.04e-56	1.24e-55	-1.06	1.33e-41	2.37e-40	0.85	1.35e-06	5.85e-06	0.29	58.7911	3.48825	131.385	8.4472	109.437	6.45853	165.347	6.30161
NM_001123385	BCOR	3e-10	1.01e-09	0.71	0.00199	0.00479	-0.12	0.117	0.195	0.2	12.1029	0.16071	7.90203	0.99689	11.5216	0.32579	9.33819	0.70833
NM_001123391	TBC1D3	0.067	0.103	-0.24	0.000104	0.0003	-0.53	0.937	0.959	0.01	1.12062	0.10881	1.4163	0.15692	0.7995	0.02655	1.46131	0.12854
NM_001123392	TBC1D3H	0.107	0.157	-0.22	2.36e-05	7.34e-05	-0.63	0.682	0.774	-0.06	1.23661	0.1842	1.54519	0.16936	0.82589	0.05919	1.51938	0.32748
NM_001124	ADM	6.18e-13	2.37e-12	5.36	4.54e-05	0.000137	0.44	0.00772	0.0181	1.49	2.83303	0.26943	0.03211	0.02311	3.96621	0.28329	0.11409	0.00623
NM_001124756	PABPC1L	0.00458	0.00866	-0.81	0.000416	0.0011	0.96	0.139	0.225	0.36	0.18916	0.02805	0.35815	0.09378	0.38914	0.09286	0.47446	0.07847
NM_001124758	SPNS2	5.31e-76	8.3e-75	1.29	5.71e-83	2.45e-81	-1.79	4.88e-08	2.44e-07	-0.46	3.47147	0.17859	1.51985	0.06253	1.03328	0.12529	1.12767	0.06563
NM_001124767	C3orf78	5.36e-127	1.49e-125	2.64	5.94e-20	4.85e-19	-0.77	0.572	0.683	-0.1	17.393	0.71809	2.97061	0.30194	10.5592	0.39124	2.85169	0.38178
NM_001125	ADPRH	0.32	0.408	-0.1	9.82e-15	6.16e-14	0.66	0.143	0.23	-0.15	1.20147	0.0194	1.38215	0.14875	1.96366	0.00506	1.27824	0.05836
NM_001126	ADSS	0.000754	0.00157	-0.16	0.175	0.267	-0.07	2.57e-12	1.76e-11	-0.35	9.79406	0.13234	11.7424	0.24386	9.6668	0.17491	9.45848	0.26499
NM_001126103	RACGAP1	1.06e-13	4.2e-13	-0.39	0.0378	0.0708	0.12	0.421	0.547	-0.04	5.49261	0.16555	7.71453	0.21415	6.15291	0.13168	7.70955	0.16454
NM_001126106	SLC7A7	0	0	2.59	1.77e-40	3.02e-39	-0.66	0.00208	0.00552	0.22	23.808	0.6666	4.23046	0.15739	15.5917	0.49497	5.0492	0.3289
NM_001126111	OSGIN2	2.43e-43	2.24e-42	0.75	0.527	0.645	0.03	0.0297	0.0598	-0.14	5.91283	0.07878	3.7691	0.06991	6.24897	0.21595	3.5169	0.20181
NM_001126121	SLC25A19	0.752	0.81	-0.02	0.0708	0.123	-0.14	0.0346	0.0685	-0.15	5.82305	0.26382	6.33584	0.29375	5.44532	0.37455	5.8771	0.20805
NM_001126128	PROK2	0.751	0.809	0.14	6.5e-12	3.49e-11	2.06	3.36e-17	3.08e-16	2.38	0.10272	0.00327	0.09872	0.03006	0.46626	0.06847	0.56601	0.03388
NM_001126129	GINS3	1.92e-10	6.55e-10	-0.57	7.45e-12	3.99e-11	0.67	0.302	0.423	-0.09	1.62507	0.07868	2.58997	0.05287	2.6834	0.16152	2.50583	0.16576
NM_001126181	NRGN	2.59e-206	1.25e-204	1.98	1.76e-85	7.92e-84	-1.48	3.54e-07	1.63e-06	0.36	22.3256	1.0289	6.06207	0.11125	8.23954	0.75022	7.98591	0.18415
NM_001126334	FOXD4L5	1.4e-09	4.52e-09	-1.3	0.84	0.891	0.05	0.087	0.152	-0.29	0.16762	0.02763	0.44551	0.05319	0.17986	0.01845	0.3726	0.03351
NM_001127	AP1B1	2.49e-139	7.8e-138	1.16	2.39e-45	4.71e-44	-0.59	4.39e-06	1.79e-05	0.22	20.6661	0.32257	9.87841	0.57329	14.1991	0.45376	11.7917	0.10644
NM_001127178	PIGG	3.66e-06	9.47e-06	0.3	0.128	0.205	-0.09	0.125	0.206	0.1	4.29349	0.04514	3.72668	0.15725	4.1725	0.0596	4.11497	0.16141
NM_001127181	CENPL	1.82e-06	4.81e-06	-0.4	1.55e-11	8.11e-11	0.56	0.0063	0.015	0.19	2.99208	0.18898	4.21601	0.22849	4.56998	0.29826	4.94271	0.07056
NM_001127192	CNBP	0.000264	0.000578	0.15	9.15e-08	3.62e-07	0.2	0.000295	0.000917	0.15	19.6663	0.41778	18.9068	0.13286	23.4118	0.20118	21.475	0.3423
NM_001127198	TMC6	9.8e-137	3.04e-135	1.19	0.767	0.838	0.01	1.66e-37	3.22e-36	0.59	20.3146	0.77428	9.507	0.34832	21.2228	1.17589	14.7233	0.4949
NM_001127208	TET2	2.52e-24	1.45e-23	0.58	0.00261	0.00616	0.16	0.00507	0.0123	0.14	2.99568	0.14266	2.13751	0.04682	3.46501	0.09154	2.42368	0.0437
NM_001127211	KIAA1598	0.000317	0.000688	0.26	8.8e-65	2.68e-63	-1.39	8.79e-49	2.2e-47	-1.22	2.50865	0.07779	2.24111	0.12009	0.98874	0.03152	0.98479	0.05084
NM_001127223	CD59	1.03e-241	6.32e-240	2.22	1.29e-22	1.19e-21	-0.55	1.37e-10	8.47e-10	0.57	2.53665	0.04874	0.58268	0.01327	1.79703	0.05275	0.8881	0.05714
NM_001127244	LRRC8A	6.37e-53	7.12e-52	1.06	9.79e-15	6.14e-14	-0.57	0.0182	0.0389	0.17	2.73091	0.09483	1.3969	0.01518	1.90612	0.1155	1.61586	0.04692
NM_001127257	SLC39A10	0.96	0.971	0	1.21e-18	9.31e-18	-0.5	0.000604	0.00178	-0.18	4.59516	0.213	4.92879	0.14209	3.34998	0.15042	4.46078	0.01283
NM_001127258	HHIPL1	0.115	0.167	-0.14	0.0733	0.127	-0.18	0.000144	0.000472	-0.39	1.31653	0.01402	1.55618	0.10129	1.19871	0.08347	1.21539	0.13759
NM_001127266	TMEM129	4.92e-18	2.34e-17	0.68	3.68e-07	1.38e-06	-0.41	0.0153	0.0334	0.22	3.01694	0.0597	2.00862	0.11945	2.34251	0.15438	2.40993	0.22381
NM_001127322	CBX5	5.38e-12	1.97e-11	-0.27	0.0544	0.0979	-0.08	6.03e-16	5.18e-15	-0.33	9.64314	0.16812	12.4849	0.30675	9.4191	0.29355	10.2065	0.29728
NM_001127325	MAD2L2	1.12e-12	4.26e-12	-0.47	2.43e-11	1.26e-10	0.42	0.0306	0.0614	0.15	8.14429	0.17537	12.0368	0.40617	11.2938	0.14155	13.6935	0.80422
NM_001127358	PHTF2	0.0017	0.00341	0.27	0.0793	0.136	0.12	0.0267	0.0545	-0.2	1.96414	0.07055	1.74605	0.14547	2.20154	0.01418	1.5578	0.11722
NM_001127361	RNF19B	7.37e-29	4.84e-28	0.77	4.97e-69	1.64e-67	0.99	0.000828	0.00239	0.24	4.41019	0.12151	2.76	0.07957	9.04306	0.27303	3.35709	0.1025
NM_001127370	CDCA7L	1.27e-41	1.13e-40	-0.71	1.16e-43	2.17e-42	0.72	0.0559	0.104	-0.1	5.37848	0.05429	9.42025	0.18696	9.14172	0.34155	9.04768	0.17303
NM_001127392	C11orf9	0.0158	0.0276	0.42	0.0327	0.0623	-0.41	0.615	0.72	-0.09	0.22932	0.01497	0.18344	0.01379	0.17761	0.02978	0.17652	0.0126
NM_001127393	C14orf2	0.383	0.474	0.05	0.384	0.506	-0.06	0.0652	0.119	-0.11	30.2438	1.01343	31.2936	1.31739	29.9102	2.74757	29.8484	1.12826
NM_001127395	METTL21A	1.7e-23	9.57e-23	-0.97	0.00142	0.00349	0.36	0.0185	0.0395	-0.2	0.77996	0.07689	1.64447	0.08884	1.03856	0.09045	1.46755	0.1105
NM_001127401	YPEL5	6.9e-81	1.15e-79	1.38	4.54e-56	1.14e-54	-1.05	0.00191	0.0051	-0.26	6.07078	0.22001	2.49577	0.08809	3.01892	0.05458	2.13532	0.10275
NM_001127460	PAN2	5.99e-18	2.84e-17	-0.56	0.26	0.37	-0.08	0.531	0.649	-0.04	2.17704	0.06743	3.43456	0.22193	2.13435	0.10228	3.42831	0.17736
NM_001127500	MET	3.16e-14	1.29e-13	2.35	0.00248	0.00585	0.68	2.04e-05	7.63e-05	1.45	0.11933	0.01433	0.02398	0.00834	0.20058	0.04843	0.0713	0.00909
NM_001127510	APC	0.164	0.229	-0.08	0.236	0.342	-0.06	0.186	0.287	0.07	2.2777	0.07857	2.58303	0.16721	2.25192	0.07638	2.78371	0.09827
NM_001127582	ING4	0.314	0.402	0.11	9.03e-26	9.52e-25	-1.19	0.0326	0.065	-0.24	2.88068	0.07234	2.85689	0.24096	1.29721	0.03871	2.47966	0.18058
NM_001127649	PEX26	0.244	0.324	0.07	0.902	0.935	-0.01	0.737	0.816	-0.02	3.18299	0.04613	3.25054	0.08322	3.2738	0.19117	3.28888	0.09873
NM_001127663	GSN	8.32e-05	0.000192	0.14	1.89e-239	4.32e-237	-1.22	8.1e-96	4.29e-94	-0.78	66.2913	1.1804	64.5555	1.22056	29.3317	0.92742	38.6015	1.2386
NM_001127695	CTSA	4.59e-285	3.45e-283	1.7	6.25e-88	2.99e-86	-0.76	0.0529	0.0993	0.1	64.0156	1.05019	21.1283	1.35849	39.1857	0.68541	23.1608	0.85125
NM_001127701	SERPINA1	3.01e-48	3.09e-47	2.21	2.26e-44	4.33e-43	1.36	3.39e-70	1.3e-68	2.4	0.99292	0.07715	0.22773	0.0255	2.63003	0.16381	1.24612	0.05472
NM_001127713	ATL1	0.0346	0.0565	-0.4	1.06e-08	4.54e-08	-1.46	0.03	0.0604	-0.43	0.37211	0.07182	0.52661	0.03822	0.13589	0.02555	0.39971	0.10251
NM_001127715	STXBP5	8.68e-07	2.35e-06	0.22	3.69e-124	2.83e-122	0.99	5.96e-55	1.73e-53	0.65	6.06996	0.03951	5.58867	0.20441	12.5053	0.53058	8.97568	0.14098
NM_001127899	CLCN5	1.08e-16	4.93e-16	0.69	0.309	0.425	-0.08	0.4	0.525	0.08	0.79665	0.03351	0.52831	0.03618	0.77692	0.04525	0.57325	0.05263
NM_001128128	ZEB1	0.11	0.161	-0.11	6.01e-93	3.09e-91	-1.8	2.01e-54	5.77e-53	-1.31	1.64312	0.05547	1.8959	0.04321	0.48561	0.04127	0.78371	0.0789
NM_001128159	VPS53	1.26e-05	3.13e-05	0.36	0.804	0.865	-0.02	0.00418	0.0104	-0.22	0.60777	0.03553	0.50567	0.01398	0.61826	0.03263	0.4444	0.01346
NM_001128174	UGT8	2.2e-12	8.19e-12	-0.87	0.0281	0.0543	0.35	0.00134	0.00369	-0.35	0.64375	0.02508	1.26057	0.09231	0.85323	0.16652	1.01238	0.02699
NM_001128213	WDSUB1	2.05e-06	5.42e-06	-0.52	0.959	0.972	-0.01	0.00758	0.0178	-0.23	1.92692	0.22041	2.96635	0.14966	1.98759	0.38882	2.58936	0.05482
NM_001128223	ZNF717	0.000541	0.00115	-0.66	0.642	0.743	0.09	0.735	0.815	0.07	0.28232	0.01757	0.47899	0.06568	0.31211	0.0346	0.51563	0.15496
NM_001128228	TPRN	0.00681	0.0126	-0.25	0.00103	0.00258	-0.35	0.0669	0.122	-0.16	1.56131	0.06053	1.98814	0.03235	1.26763	0.05534	1.82709	0.07816
NM_001128301	LYRM1	0.0783	0.119	0.17	0.0306	0.0586	0.2	1.09e-05	4.23e-05	0.35	3.26302	0.28171	3.10805	0.0848	3.88323	0.0833	4.07449	0.07937
NM_001128303	C13orf31	0	0	3.49	4.34e-45	8.47e-44	0.76	1.22e-11	8.06e-11	0.76	6.73122	0.29036	0.64159	0.06123	11.7501	0.43193	1.11352	0.05452
NM_001128423	MPV17L	0.0192	0.033	0.21	0.278	0.391	0.11	0.000926	0.00264	-0.29	2.41947	0.12598	2.2335	0.04384	2.69834	0.2791	1.87018	0.06505
NM_001128425	MUTYH	0.00589	0.011	-0.31	0.943	0.962	0.01	0.924	0.952	0.01	3.28955	0.45509	4.36449	0.38017	3.41988	0.14133	4.50942	0.17376
NM_001128429	SMARCAD1	1.22e-21	6.5e-21	-0.56	0.0112	0.0235	0.17	1.94e-14	1.53e-13	-0.39	3.16284	0.1691	4.98809	0.05803	3.681	0.21198	3.89873	0.10616
NM_001128592	PSMG4	0.000413	0.000884	-0.58	0.00652	0.0144	0.45	0.658	0.755	-0.06	1.63261	0.2608	2.625	0.30261	2.31755	0.22216	2.58768	0.13744
NM_001128608	MAPKBP1	2.36e-44	2.24e-43	1.16	0.000545	0.00142	-0.29	3.48e-05	0.000126	0.38	1.36065	0.06451	0.65315	0.02721	1.1475	0.10031	0.87642	0.05646
NM_001128610	USP8	6.33e-10	2.09e-09	0.32	0.116	0.189	-0.08	0.0162	0.035	0.11	6.6479	0.24714	5.71563	0.05415	6.51204	0.18569	6.32578	0.05132
NM_001128616	ARHGEF3	1.3e-98	2.65e-97	1.64	0.00406	0.00931	-0.21	2.89e-69	1.09e-67	1.4	2.88046	0.08571	0.98433	0.01859	2.56618	0.14113	2.66917	0.15308
NM_001128619	LUZP6	5.33e-11	1.87e-10	0.32	0.195	0.292	0.05	6.73e-05	0.000232	-0.2	17.0633	0.40177	14.5825	0.54289	18.2859	0.51034	13.0304	0.33292
NM_001128620	PAK1	8.12e-54	9.22e-53	0.68	2.15e-41	3.77e-40	-0.59	0.412	0.538	-0.04	11.6507	0.0309	7.80348	0.19085	8.00202	0.14282	7.80152	0.07013
NM_001128626	SPIRE1	4.35e-22	2.35e-21	0.72	1.99e-18	1.52e-17	-0.66	0.000547	0.00163	-0.28	1.7231	0.01419	1.11645	0.05311	1.12946	0.05302	0.94159	0.00719
NM_001128633	RIMBP3C	4.39e-22	2.37e-21	-0.87	9.21e-10	4.28e-09	-0.59	0.159	0.252	-0.13	0.8157	0.01808	1.59585	0.16383	0.5577	0.00573	1.48756	0.17399
NM_001128635	RIMBP3B	2.61e-23	1.46e-22	-0.9	3.65e-10	1.75e-09	-0.62	0.111	0.186	-0.15	0.8799	0.02927	1.76239	0.18446	0.5917	0.0099	1.62302	0.18785
NM_001128844	SMARCA4	0.221	0.297	-0.15	0.017	0.0344	0.11	0.975	0.984	0	7.79131	0.31702	9.29146	1.19759	8.70583	0.11128	9.54425	0.73151
NM_001128850	RRAD	1.07e-39	9.09e-39	4.35	2.34e-58	6.27e-57	3.57	4.37e-09	2.4e-08	2.36	0.91798	0.18175	0.0444	0.0128	11.8673	1.45397	0.26814	0.04682
NM_001128917	TOMM40	4.73e-10	1.57e-09	-0.34	1.53e-22	1.41e-21	0.49	9.16e-05	0.00031	-0.18	15.0228	0.58762	20.2821	0.38926	21.8575	0.29723	18.3759	0.26616
NM_001128918	MARK3	0.0133	0.0235	-0.12	2.2e-15	1.43e-14	0.39	0.000452	0.00136	0.17	7.37902	0.14572	8.58291	0.30063	10.0364	0.45359	9.8891	0.40204
NM_001128928	INPP1	2.13e-06	5.62e-06	-0.48	0.151	0.236	-0.18	0.00345	0.00872	-0.28	1.45329	0.07726	2.16767	0.05974	1.32147	0.12261	1.82543	0.12707
NM_001129765	NSDHL	5.6e-16	2.47e-15	-0.58	1.21e-06	4.3e-06	-0.57	4.5e-27	6.36e-26	-0.79	3.91528	0.0589	6.26651	0.10401	2.71144	0.39764	3.70444	0.22181
NM_001129778	GRAPL	0.0116	0.0206	-0.78	0.335	0.454	-0.38	0.00476	0.0116	-0.86	0.29792	0.02644	0.55504	0.12497	0.23134	0.08746	0.30671	0.06825
NM_001129819	CYB5R3	4.5e-08	1.33e-07	0.32	2.79e-13	1.62e-12	-0.4	0.00163	0.00441	-0.17	11.662	0.47058	10.0054	0.6204	9.1554	0.31558	9.09672	0.2143
NM_001129890	LRRC69	0.585	0.667	-0.15	0.433	0.556	-0.24	0.324	0.447	0.24	0.31451	0.01652	0.37352	0.05325	0.27496	0.04853	0.45564	0.02581
NM_001129899	ZNF673	0.00673	0.0124	0.25	0.0309	0.0592	-0.2	0.0884	0.154	0.16	2.02771	0.04459	1.82657	0.09246	1.82585	0.09884	2.08819	0.11705
NM_001129979	SYCE1L	0.0684	0.105	-0.4	0.191	0.287	-0.46	1.96e-07	9.24e-07	-1.37	0.6918	0.0718	0.97858	0.049	0.51583	0.28888	0.37048	0.11627
NM_001129993	KIAA1841	0.0193	0.0332	0.22	0.000283	0.00077	-0.34	0.0737	0.132	-0.19	1.04111	0.02456	0.95762	0.03632	0.85011	0.00687	0.85728	0.08825
NM_001129996	ZNF222	0.0257	0.0432	-0.36	0.0148	0.0304	0.4	0.00933	0.0214	0.46	0.74448	0.06909	1.02994	0.07525	1.0221	0.07385	1.45961	0.3402
NM_001130004	ACTN1	1.96e-12	7.32e-12	0.29	3.75e-31	4.75e-30	-0.45	0.00847	0.0196	-0.11	48.1539	0.77196	42.0908	2.0555	36.3861	0.99772	39.9224	1.61894
NM_001130007	GSPT1	0.00677	0.0125	-0.14	1.58e-05	5.02e-05	0.21	0.00219	0.00578	-0.15	6.72359	0.27244	7.94952	0.46946	8.05521	0.36574	7.36935	0.2427
NM_001130009	GEN1	2.94e-09	9.35e-09	-0.38	4.08e-09	1.81e-08	0.4	0.00134	0.00369	-0.23	1.82912	0.01609	2.54769	0.15303	2.49106	0.17905	2.22536	0.17019
NM_001130012	SLC9A3R2	3.62e-08	1.08e-07	-1.2	6.97e-06	2.3e-05	-1.45	3.85e-10	2.3e-09	-1.23	0.35148	0.07792	0.87112	0.16302	0.12714	0.05114	0.37432	0.0568
NM_001130020	ATP6V0A1	1.22e-143	3.96e-142	1.26	6.75e-12	3.63e-11	-0.34	4.81e-13	3.46e-12	0.4	9.3531	0.18099	4.17782	0.1349	7.65935	0.36452	5.64075	0.17593
NM_001130028	CLK3	5.08e-19	2.52e-18	-0.56	0.953	0.969	0	0.000265	0.000831	-0.2	3.92525	0.15628	6.18238	0.09745	4.04644	0.13698	5.53713	0.01746
NM_001130031	ZNF562	1.87e-11	6.7e-11	-0.4	2.39e-09	1.08e-08	0.34	0.825	0.882	0.01	2.89847	0.11703	4.08301	0.10959	3.7926	0.01804	4.22298	0.13231
NM_001130040	SHC1	6.35e-49	6.61e-48	0.61	3.24e-42	5.86e-41	-0.57	3.96e-06	1.63e-05	-0.23	18.1867	0.23977	12.7743	0.33062	12.6676	0.24352	11.2002	0.61275
NM_001130042	CRYZ	0.129	0.186	-0.2	6.62e-06	2.19e-05	0.57	0.0731	0.131	0.21	0.96975	0.10236	1.19672	0.10555	1.49567	0.08509	1.41336	0.10017
NM_001130048	DOCK9	0.413	0.504	-0.16	0.934	0.956	-0.02	0.000307	0.000952	0.62	0.13724	0.00803	0.16402	0.02831	0.14066	0.02288	0.25994	0.03303
NM_001130065	MYO9B	8.11e-165	3.03e-163	1.29	1.02e-27	1.15e-26	-0.46	5.87e-09	3.19e-08	0.29	12.5953	0.34469	5.52025	0.3112	9.45397	0.24233	6.93361	0.28001
NM_001130067	TRIM2	1.22e-123	3.3e-122	3.14	0.138	0.219	-0.14	1.8e-33	3.13e-32	1.9	0.77161	0.0367	0.0931	0.00016	0.72459	0.04212	0.36286	0.02254
NM_001130071	EPN1	9.74e-06	2.44e-05	0.23	0.587	0.696	-0.03	9.71e-05	0.000327	0.21	9.96524	0.26528	9.06812	0.28465	10.0798	0.53489	10.7914	0.47641
NM_001130089	KARS	1.64e-16	7.4e-16	-0.37	3.79e-29	4.5e-28	0.49	0.0095	0.0218	0.11	26.2879	0.96445	36.4042	0.22253	38.2134	0.62296	40.2098	0.6153
NM_001130100	KIFC3	1.29e-37	1.05e-36	0.76	0.0357	0.0673	-0.13	0.000112	0.000374	0.23	6.33711	0.22668	3.99633	0.17826	5.9965	0.3455	4.803	0.1155
NM_001130105	COL4A3BP	2.73e-19	1.37e-18	0.59	0.000161	0.000454	0.22	1.98e-07	9.35e-07	0.35	2.60259	0.03683	1.84999	0.06361	3.13804	0.08853	2.41826	0.10471
NM_001130142	VWA5A	4.08e-260	2.79e-258	2.89	1.92e-111	1.27e-109	-1.61	0.0297	0.0599	0.26	4.02803	0.13084	0.57898	0.02042	1.35986	0.04126	0.71203	0.01602
NM_001130144	LTBP3	1.67e-06	4.42e-06	-0.5	2.27e-06	7.88e-06	0.5	3.69e-08	1.86e-07	0.53	0.69785	0.04554	1.05816	0.07229	1.01929	0.0585	1.57344	0.14691
NM_001130158	MYO1B	1.55e-72	2.3e-71	1.5	9.25e-35	1.32e-33	-1.1	2.82e-53	7.91e-52	1.28	1.72976	0.05451	0.653	0.0185	0.83276	0.0752	1.62695	0.06708
NM_001130173	MYB	0	0	-2.47	6.5e-07	2.38e-06	0.3	4.96e-23	5.97e-22	-0.35	7.97248	0.29272	47.1673	1.25319	10.1561	0.63592	37.9924	0.58698
NM_001130413	SCNN1D	7.53e-05	0.000174	-0.97	0.783	0.85	-0.08	0.739	0.818	0.07	0.1193	0.01688	0.25383	0.02665	0.11659	0.02027	0.27269	0.03182
NM_001130415	APOLD1	5.35e-11	1.87e-10	-1.33	0.542	0.658	0.14	0.838	0.891	-0.03	0.1911	0.0526	0.51685	0.05981	0.21796	0.02165	0.51999	0.03015
NM_001130438	SPTAN1	6.84e-82	1.15e-80	0.91	1.63e-76	6.22e-75	-0.72	0.859	0.906	-0.01	11.9564	0.12301	6.8043	0.44238	7.50412	0.22377	6.93046	0.39961
NM_001130440	SRP9	0.428	0.52	-0.05	0.0077	0.0167	0.14	0.0558	0.104	-0.11	56.2989	2.65322	62.1687	3.49941	63.9989	3.44688	59.168	2.65702
NM_001130445	SSFA2	0.125	0.181	0.06	0.0129	0.0267	0.1	0.000283	0.000881	-0.15	9.11379	0.15743	9.34893	0.07303	10.1037	0.31706	8.64446	0.24952
NM_001130448	C15orf62	0.727	0.79	-0.08	0.146	0.229	-0.38	0.944	0.964	0.01	0.25173	0.0364	0.28496	0.02751	0.19827	0.02065	0.2952	0.00634
NM_001130517	MPST	5.19e-08	1.53e-07	-0.41	2.65e-23	2.52e-22	-0.89	2.82e-20	3.04e-19	-0.67	6.01358	0.48202	8.5369	0.14292	3.34823	0.14267	5.51396	0.4307
NM_001130524	AP1M1	0.000309	0.000671	0.18	0.000383	0.00102	-0.19	1.9e-05	7.14e-05	-0.21	10.5316	0.13395	9.95987	0.15081	9.53895	0.35267	8.85436	0.13799
NM_001130528	SPAG9	1.66e-28	1.08e-27	0.42	0.8	0.862	-0.01	0.0142	0.0311	-0.1	9.46626	0.18376	7.5534	0.14329	9.71453	0.58458	7.25292	0.16623
NM_001130675	CLGN	2.07e-17	9.62e-17	-0.8	2.58e-18	1.95e-17	0.83	0.582	0.691	0.04	1.51711	0.13179	2.82999	0.08593	2.78676	0.1303	2.98965	0.09135
NM_001130677	C17orf96	0.0322	0.0529	0.26	0.00049	0.00129	0.36	9.42e-07	4.15e-06	0.55	1.03043	0.06715	0.92371	0.07092	1.37186	0.04795	1.39329	0.10656
NM_001130679	EIF4E	1.03e-07	2.98e-07	-0.34	2.93e-06	1e-05	0.28	0.00335	0.00849	-0.18	3.87719	0.09809	5.26132	0.16077	4.88441	0.07348	4.7738	0.11297
NM_001130699	IPCEF1	1.87e-114	4.61e-113	1.02	3.85e-24	3.81e-23	0.39	1.06e-34	1.91e-33	0.58	7.06954	0.08102	3.74126	0.11191	9.59433	0.03464	5.74473	0.2314
NM_001130716	PLAC8	1.67e-149	5.6e-148	-1.23	1.01e-14	6.34e-14	0.37	3.2e-08	1.63e-07	0.25	20.9637	0.55835	52.745	1.20395	27.9915	1.19848	64.3453	0.94768
NM_001130723	AHCYL2	1e-09	3.28e-09	0.61	2.07e-12	1.15e-11	-0.64	0.000267	0.000836	-0.39	1.10067	0.01726	0.77302	0.07175	0.72898	0.00972	0.60285	0.01658
NM_001130823	DNMT1	2.84e-17	1.32e-16	-0.49	5.6e-57	1.45e-55	0.59	0.408	0.534	0.05	16.3025	0.35913	24.5785	2.41915	25.402	0.33344	26.0278	1.02085
NM_001130841	RTCD1	0.0461	0.0736	0.12	0.386	0.508	-0.05	0.0238	0.0492	-0.12	12.208	0.56221	12.0562	0.4838	12.2296	0.31792	11.3672	0.13928
NM_001130845	BCL6	0	0	3.93	0.0167	0.0339	0.15	1.07e-54	3.09e-53	1.71	8.40458	0.49367	0.58841	0.0496	9.62583	0.54287	1.98619	0.14009
NM_001130847	AIFM1	0.02	0.0342	0.15	0.285	0.398	-0.06	0.587	0.696	0.03	6.79979	0.23609	6.57604	0.18727	6.73554	0.15217	6.91533	0.38219
NM_001130849	CAB39	8.73e-118	2.21e-116	1	1.7e-09	7.75e-09	-0.27	0.962	0.976	0	17.5472	0.55582	9.38365	0.15418	15.0349	0.55364	9.60861	0.40768
NM_001130858	PPIP5K1	0.00195	0.00387	0.17	3.72e-09	1.65e-08	-0.33	7.55e-09	4.07e-08	-0.33	3.55794	0.01666	3.38838	0.13805	2.9198	0.12043	2.76581	0.10272
NM_001130862	RAD51AP1	1.59e-08	4.83e-08	-0.54	2.24e-10	1.09e-09	0.64	0.226	0.336	0.1	1.72452	0.15453	2.70087	0.01456	2.78417	0.15208	2.96653	0.09939
NM_001130912	SUGT1	2.07e-08	6.27e-08	-0.33	0.0185	0.0371	0.15	0.133	0.217	-0.08	7.47958	0.36857	10.0909	0.19533	8.55984	0.17451	9.80761	0.09516
NM_001130913	ZNF720	0.306	0.393	0.13	0.0555	0.0996	-0.26	0.949	0.967	-0.01	1.01874	0.0616	0.993	0.13232	0.88005	0.09231	1.00984	0.08293
NM_001130914	BTG3	3.68e-09	1.16e-08	0.47	0.356	0.476	0.07	0.0112	0.0253	-0.21	6.13605	0.06049	4.74316	0.28899	6.63703	0.32462	4.19951	0.10016
NM_001130921	RABL2B	0.00546	0.0102	0.25	0.553	0.668	-0.05	0.104	0.177	-0.16	2.6268	0.12916	2.36425	0.19386	2.62385	0.03214	2.16767	0.21816
NM_001130929	PL-5283	0.324	0.412	0.07	0.00582	0.013	-0.19	3.36e-06	1.39e-05	-0.33	4.40727	0.19438	4.48169	0.16028	3.98787	0.02939	3.65589	0.14513
NM_001130955	ARHGEF18	0.984	0.989	0	0.00283	0.00662	-0.16	0.423	0.549	0.05	3.90886	0.10924	4.1831	0.28076	3.60985	0.06144	4.42518	0.18884
NM_001130957	C1orf101	0.905	0.93	0.03	0.484	0.604	-0.17	0.52	0.639	0.14	0.23538	0.01887	0.2472	0.04276	0.21529	0.03643	0.2813	0.04082
NM_001130963	TMEM194A	0.0338	0.0553	-0.1	9.88e-12	5.24e-11	0.29	0.00663	0.0158	0.12	5.33622	0.07536	6.10797	0.07889	6.75931	0.09918	6.81572	0.21597
NM_001130964	PLCD1	0.00098	0.00202	0.56	0.962	0.975	0.01	0.000944	0.00269	0.51	0.73449	0.08985	0.5316	0.07672	0.76342	0.05914	0.78179	0.04477
NM_001130965	SUN1	6.46e-20	3.3e-19	0.65	0.00145	0.00356	0.2	0.389	0.514	0.07	2.99196	0.08886	2.0395	0.10806	3.55925	0.13596	2.19314	0.16901
NM_001130966	TBXAS1	0	0	2.73	3.81e-17	2.72e-16	0.46	5.03e-153	4.77e-151	2.1	8.75929	0.12044	1.40986	0.07755	12.425	0.47352	6.22767	0.32737
NM_001130969	NELF	9.18e-28	5.87e-27	-0.53	0.614	0.72	0.02	5.26e-12	3.56e-11	-0.32	7.09235	0.19887	10.9571	0.22949	7.46105	0.19606	9.02922	0.15278
NM_001130992	RBP1	3.56e-06	9.23e-06	2.93	0.701	0.788	-0.17	0.136	0.221	1.02	0.11414	0.02522	0.01196	0.005	0.10346	0.01382	0.034	0.0025
NM_001131007	KIAA0922	1.26e-52	1.4e-51	-1.04	0.000203	0.000563	0.27	0.108	0.183	-0.08	2.1268	0.13807	4.68574	0.21742	2.65505	0.11633	4.5326	0.13447
NM_001131025	PEX5	0.483	0.573	0.08	0.0521	0.0943	-0.23	0.532	0.65	-0.07	0.95308	0.03984	0.96649	0.08504	0.83559	0.08048	0.9397	0.09612
NM_001131028	ATG10	0.155	0.218	-0.17	0.551	0.665	-0.08	0.402	0.528	-0.1	1.27936	0.08807	1.5399	0.07531	1.25633	0.11154	1.47127	0.16561
NM_001131034	RNF212	1.02e-06	2.76e-06	-0.65	1.01e-10	5.03e-10	0.87	0.000889	0.00255	0.41	0.67434	0.0152	1.1378	0.07069	1.28492	0.13208	1.55783	0.1626
NM_001134224	INPP4A	0.000908	0.00188	0.19	0.0271	0.0524	0.12	5.2e-17	4.72e-16	0.46	2.28328	0.04657	2.14821	0.05527	2.56586	0.04847	3.02539	0.04974
NM_001134233	C1orf204	7.63e-123	2.04e-121	4.08	3.76e-07	1.41e-06	-0.57	2.77e-15	2.3e-14	1.87	1.66757	0.06785	0.103	0.00259	1.15233	0.08307	0.40077	0.02945
NM_001134296	AP3M2	0.0146	0.0257	0.2	0.00246	0.00582	0.25	3e-07	1.39e-06	0.4	1.64372	0.00415	1.52857	0.07584	2.02526	0.10485	2.06895	0.02928
NM_001134316	PRR22	0.346	0.435	-0.27	0.003	0.00701	0.78	0.0165	0.0356	-0.64	0.30102	0.06782	0.39122	0.0432	0.54577	0.0298	0.25221	0.03697
NM_001134375	CCNJ	0.0284	0.0472	0.2	2.82e-07	1.06e-06	-0.48	5.71e-18	5.46e-17	-0.97	1.32398	0.01896	1.23191	0.07307	0.97738	0.04736	0.64265	0.06176
NM_001134382	IQSEC1	1.31e-158	4.66e-157	2.18	2.11e-12	1.17e-11	-0.37	3.03e-18	2.94e-17	0.8	2.81873	0.05223	0.66685	0.08432	2.24624	0.03006	1.19131	0.0248
NM_001134387	ZDHHC4	0.465	0.556	0.06	0.769	0.84	0.02	0.00143	0.00391	0.22	6.59199	0.67886	6.75117	0.28971	6.93277	0.21219	8.05676	0.26689
NM_001134398	VAV2	2.37e-05	5.75e-05	-0.3	2.79e-06	9.61e-06	0.32	0.00658	0.0157	0.17	1.83997	0.04453	2.42248	0.14446	2.37707	0.09465	2.8001	0.04685
NM_001134404	CYB561D1	2.13e-09	6.82e-09	0.55	0.0975	0.163	-0.15	0.0906	0.158	0.15	1.16966	0.06525	0.85376	0.03223	1.08654	0.05976	0.97384	0.02042
NM_001134415	TBCCD1	8.61e-07	2.34e-06	-0.44	0.545	0.661	0.06	0.556	0.67	-0.05	1.32502	0.02728	1.92856	0.10326	1.42749	0.07819	1.90461	0.15876
NM_001134420	CDC7	2.18e-86	3.88e-85	-1.38	7.6e-21	6.45e-20	0.87	0.00211	0.00557	-0.17	2.18447	0.16871	6.11034	0.10778	4.1282	0.42293	5.57072	0.24656
NM_001134422	CDV3	1.52e-13	6e-13	0.35	0.633	0.735	0.02	0.00195	0.00519	-0.15	20.2398	0.71152	17.0189	0.66308	21.2337	0.68858	15.7613	0.74708
NM_001134445	DDAH1	1.24e-54	1.42e-53	-1.57	0.679	0.772	0.06	4.64e-14	3.57e-13	-0.63	0.51965	0.02156	1.65221	0.09226	0.56035	0.06296	1.09122	0.03782
NM_001134456	FAM55C	4.06e-05	9.66e-05	0.26	0.293	0.408	0.07	4.4e-06	1.8e-05	-0.29	1.82064	0.07723	1.63144	0.05485	1.97564	0.10196	1.36832	0.0586
NM_001134479	LRRC8D	1.82e-13	7.16e-13	-0.42	4.02e-20	3.31e-19	0.5	1.94e-23	2.37e-22	0.48	4.07138	0.17149	5.82908	0.15379	5.96905	0.03029	8.34087	0.01026
NM_001134484	TOMM5	7.69e-08	2.24e-07	-0.31	1.03e-43	1.93e-42	0.75	0.0326	0.0649	0.12	21.8164	0.90232	28.9909	0.90921	38.0219	1.71888	32.2927	0.58735
NM_001134493	TOMM6	2.66e-08	7.98e-08	-0.22	0.00237	0.00562	-0.13	3.41e-33	5.85e-32	-0.47	65.0068	0.99311	81.0063	1.65791	61.4277	1.65414	60.0588	0.83622
NM_001134647	AFAP1	5.9e-18	2.8e-17	0.72	4.15e-39	6.78e-38	-0.9	0.00153	0.00416	-0.29	1.46668	0.03109	0.95279	0.10817	0.8117	0.01214	0.79769	0.04119
NM_001134649	EIF4E3	0.659	0.732	-0.06	8.87e-32	1.15e-30	1.38	1.11e-30	1.78e-29	1.26	0.25306	0.01177	0.28323	0.00686	0.68579	0.02446	0.69922	0.02498
NM_001134658	TMEM20	6.66e-05	0.000155	-1.12	0.224	0.328	0.4	0.000113	0.000375	-0.97	0.12169	0.01917	0.28812	0.03727	0.16897	0.0354	0.14777	0.01125
NM_001134693	OST4	3.25e-10	1.09e-09	0.34	8.77e-18	6.45e-17	-0.51	1.1e-06	4.83e-06	-0.25	68.2527	3.64584	57.6423	1.80601	49.647	2.29856	49.9016	0.53898
NM_001134775	KLC2	0.148	0.209	0.18	0.426	0.549	-0.1	0.181	0.281	-0.17	1.02465	0.06619	0.96905	0.10177	0.98872	0.07792	0.88314	0.08072
NM_001134779	IPO11	8.47e-06	2.13e-05	-0.29	1.52e-16	1.05e-15	0.54	0.868	0.913	0.01	2.52892	0.143	3.32382	0.11187	3.81147	0.16464	3.43523	0.05951
NM_001134793	HYLS1	1.93e-14	7.95e-14	-0.6	0.00264	0.00621	0.25	4.56e-05	0.000162	-0.31	2.61743	0.00319	4.25823	0.1622	3.22901	0.13622	3.52451	0.14459
NM_001134831	AHI1	0.0145	0.0254	0.17	0.66	0.757	0.03	0.242	0.356	0.08	1.77732	0.04017	1.69534	0.04238	1.88245	0.15046	1.83586	0.03954
NM_001134848	CCDC152	4.32e-56	5.08e-55	2.86	1.96e-50	4.38e-49	-2.62	0.000155	0.000505	-1.3	0.70542	0.01203	0.10257	0.01211	0.1164	0.01055	0.04016	0.00386
NM_001134851	TCF7	3.93e-13	1.52e-12	-1.27	0.227	0.331	0.26	0.191	0.294	-0.19	0.20136	0.00567	0.52563	0.03664	0.24962	0.00518	0.47423	0.01485
NM_001134875	C14orf80	0.448	0.539	-0.08	0.00862	0.0186	0.27	0.000746	0.00217	-0.31	2.70517	0.32543	3.07337	0.22982	3.39397	0.1046	2.5459	0.06633
NM_001134878	KIF9	0.00459	0.00869	-0.42	0.221	0.324	0.2	0.000833	0.0024	-0.41	0.63739	0.10252	0.91894	0.11707	0.75658	0.09796	0.70924	0.03874
NM_001134999	FERMT2	2.62e-82	4.45e-81	3.14	0.108	0.177	-0.21	6.61e-13	4.72e-12	1.48	1.12414	0.1202	0.13476	0.00524	1.00541	0.12604	0.39323	0.05538
NM_001135005	DNAJB5	4.03e-90	7.52e-89	3.49	5.21e-05	0.000156	-0.47	0.255	0.371	0.31	1.68427	0.16689	0.1564	0.04108	1.25062	0.10714	0.20122	0.02285
NM_001135036	FAM18B2	0.354	0.444	-0.1	0.823	0.88	0.03	0.0314	0.0629	-0.22	0.80684	0.02406	0.92391	0.04214	0.84932	0.12184	0.81462	0.02782
NM_001135054	SIGIRR	2.15e-16	9.65e-16	0.72	1.22e-08	5.2e-08	-0.51	0.0291	0.0588	0.2	3.63779	0.11555	2.35864	0.10446	2.6422	0.17218	2.77376	0.09999
NM_001135055	TKT	0.954	0.967	0	1.63e-20	1.37e-19	-0.33	4.22e-27	5.98e-26	-0.46	38.3808	0.37409	41.1436	0.75219	31.5576	0.85751	30.7979	0.90012
NM_001135058	COCH	1.22e-34	9.28e-34	-1.24	2.5e-09	1.12e-08	0.65	0.00427	0.0106	-0.26	1.12834	0.04124	2.85074	0.24042	1.83407	0.18876	2.4448	0.15063
NM_001135101	CRELD2	1.12e-169	4.37e-168	1.32	1.31e-142	1.23e-140	-1.23	1.7e-38	3.36e-37	-0.95	27.6381	0.51167	11.8216	0.2446	12.1784	0.37308	6.28744	0.49143
NM_001135147	SLC39A8	4.45e-77	7.05e-76	-1.21	1.38e-185	1.91e-183	1.8	0.0213	0.0448	0.13	1.8766	0.06453	4.65394	0.11064	6.76379	0.26271	5.22577	0.06477
NM_001135153	SLC39A14	4.55e-19	2.26e-18	-0.39	1.37e-39	2.27e-38	-0.66	3.22e-90	1.59e-88	-0.95	8.35879	0.19448	11.7324	0.01442	5.45156	0.26705	6.22094	0.29257
NM_001135178	ZNF397	2.09e-07	5.92e-07	-0.52	0.0432	0.0797	0.23	0.0836	0.147	-0.16	1.09019	0.02539	1.67869	0.01637	1.32124	0.08525	1.54353	0.06004
NM_001135187	AGFG1	3.17e-13	1.23e-12	0.43	0.000131	0.000373	0.19	0.945	0.965	0	3.2807	0.09556	2.61315	0.13979	3.8652	0.14051	2.69181	0.19915
NM_001135217	LRRC23	0.0106	0.019	0.62	0.104	0.172	-0.39	0.706	0.792	0.1	0.41561	0.04991	0.28656	0.0376	0.32471	0.03907	0.31593	0.05481
NM_001135218	TAF12	0.00927	0.0168	0.2	0.0114	0.0239	-0.17	0.586	0.695	0.04	6.51205	0.18623	6.08876	0.42344	5.96785	0.11293	6.4306	0.1527
NM_001135219	PIP5KL1	5.93e-08	1.74e-07	-1.21	0.0617	0.109	0.51	0.00138	0.0038	-0.68	0.31097	0.02856	0.77853	0.13235	0.4625	0.11112	0.49055	0.10106
NM_001135242	NDRG1	5.76e-42	5.17e-41	0.63	1.67e-160	1.83e-158	1.58	0	0	1.86	9.44758	0.04915	6.53293	0.18193	29.2426	2.69114	24.359	0.62851
NM_001135243	TCOF1	4.82e-42	4.34e-41	-0.92	4.07e-61	1.16e-59	0.95	5.88e-08	2.92e-07	0.32	2.5876	0.08282	5.23685	0.4503	5.17591	0.22684	6.71091	0.24488
NM_001135565	HDHD1	7.79e-05	0.00018	0.41	0.112	0.184	0.17	0.727	0.808	-0.04	2.02645	0.12353	1.63158	0.04611	2.34632	0.16681	1.63562	0.08446
NM_001135570	C12orf73	0.803	0.851	-0.05	0.459	0.581	0.16	0.336	0.459	-0.18	0.53803	0.07767	0.59554	0.04666	0.62168	0.08608	0.5409	0.04165
NM_001135575	LOC221710	0.0112	0.0199	0.32	1.13e-08	4.82e-08	0.66	0.000213	0.000681	0.4	0.68733	0.0814	0.58747	0.03307	1.12547	0.06274	0.79577	0.01902
NM_001135580	C19orf71	0.188	0.258	0.46	0.482	0.603	-0.23	0.871	0.915	-0.06	0.49561	0.05976	0.38364	0.09634	0.43583	0.04498	0.3782	0.09585
NM_001135586	C5orf24	0.431	0.523	0.06	0.791	0.856	-0.02	0.00128	0.00355	-0.25	1.48613	0.02374	1.52542	0.04113	1.51267	0.12454	1.3202	0.02802
NM_001135597	CCDC88A	2.87e-210	1.42e-208	1.49	1.31e-08	5.57e-08	0.22	1.01e-66	3.63e-65	0.89	7.83448	0.15875	2.98367	0.14113	9.43901	0.1248	5.67301	0.19952
NM_001135629	KLRAQ1	0.000475	0.00101	-0.24	0.00618	0.0137	-0.21	0.736	0.816	0.02	3.02155	0.14514	3.83117	0.16195	2.70326	0.15232	3.98825	0.18167
NM_001135635	C11orf68	0.062	0.0964	0.22	0.174	0.265	-0.14	0.648	0.747	-0.05	2.66618	0.17993	2.44299	0.28455	2.50571	0.06812	2.41271	0.14515
NM_001135638	PIP5K1A	0.0933	0.139	0.12	0.171	0.261	0.09	1.47e-05	5.62e-05	0.27	3.19425	0.13761	3.14891	0.13439	3.51313	0.11503	3.9029	0.12648
NM_001135642	INPP5K	2.91e-13	1.13e-12	0.82	2.3e-06	7.96e-06	-0.51	0.116	0.193	-0.19	1.26041	0.07353	0.76469	0.04024	0.915	0.0378	0.68459	0.05547
NM_001135644	DCTN4	0.0668	0.103	-0.11	0.253	0.361	0.05	0.126	0.208	-0.09	7.86612	0.16218	9.06247	0.5248	8.4451	0.26607	8.77052	0.05506
NM_001135647	FAM53C	1.09e-06	2.95e-06	0.37	0.000272	0.00074	0.23	4.59e-07	2.09e-06	0.33	4.427	0.30212	3.68043	0.31228	5.36839	0.15074	4.73578	0.21711
NM_001135653	PABPC4	7.38e-112	1.78e-110	0.82	3.11e-78	1.23e-76	-0.61	1.55e-24	1.99e-23	-0.35	114.85	1.64802	69.6211	2.22415	77.8751	1.44734	56.1383	0.27033
NM_001135663	RAB7L1	1.05e-41	9.32e-41	0.75	0.425	0.548	0.04	1.89e-26	2.6e-25	0.63	5.5754	0.10016	3.53781	0.1122	5.9402	0.16758	5.63391	0.19588
NM_001135674	C8orf40	0.0252	0.0424	0.15	0.0941	0.158	-0.12	0.297	0.418	0.06	9.64426	0.38817	9.30513	0.51152	9.17726	0.45169	9.96374	0.05201
NM_001135690	PENK	5.46e-23	3.04e-22	-1.4	2.28e-08	9.5e-08	0.84	0.585	0.694	0.06	0.94201	0.03242	2.66448	0.27304	1.75369	0.15104	2.85848	0.15464
NM_001135694	VDAC3	1.13e-12	4.29e-12	-0.27	0.0376	0.0704	0.08	0.00134	0.0037	-0.14	43.8837	0.70922	56.8138	0.85286	48.0069	1.18515	53.0297	1.41152
NM_001135704	ACBD4	0.000496	0.00105	0.45	0.015	0.0307	-0.32	0.692	0.782	0.05	1.21265	0.04378	0.95118	0.02272	1.00022	0.08419	1.01036	0.1032
NM_001135732	TOM1	0	0	2.36	1.16e-13	6.88e-13	-0.41	0.0297	0.0599	0.16	15.3651	0.09839	3.19938	0.21464	11.978	0.78904	3.66858	0.11854
NM_001135733	TP53INP1	5.77e-56	6.78e-55	1.47	9.49e-162	1.06e-159	-2.92	1.82e-43	4.09e-42	-2.03	1.30824	0.01007	0.50409	0.04381	0.17718	0.00587	0.12478	0.00523
NM_001135734	ZNF384	0.0149	0.0261	-0.18	0.491	0.611	-0.05	0.627	0.73	-0.04	2.71336	0.05562	3.30113	0.26009	2.70403	0.16188	3.3015	0.15003
NM_001135752	ECD	1.23e-05	3.06e-05	0.27	2.03e-42	3.69e-41	-0.83	1.79e-49	4.57e-48	-0.95	7.3072	0.20413	6.50829	0.33668	4.23922	0.09949	3.45302	0.08309
NM_001135773	SPATA2	0.931	0.95	0.01	0.214	0.315	0.14	0.643	0.743	0.05	0.81179	0.06569	0.86217	0.03319	0.92479	0.04427	0.91663	0.04613
NM_001135811	FAM60A	1.87e-60	2.37e-59	-0.72	0.000166	0.000465	-0.21	9.34e-51	2.46e-49	-0.63	9.09501	0.19233	16.0471	0.09718	8.14029	0.52546	10.6644	0.11054
NM_001135865	LOC100132247	0.0133	0.0235	-0.25	0.153	0.238	0.12	0.0263	0.0539	-0.22	2.10441	0.1442	2.68833	0.38911	2.35487	0.04593	2.36638	0.14894
NM_001135914	KCP	0.528	0.615	0.08	2.36e-18	1.79e-17	0.96	4.56e-16	3.97e-15	0.85	0.51388	0.03892	0.52136	0.03674	1.03805	0.04048	0.96856	0.04515
NM_001135993	TTC39C	0.00248	0.00486	-0.2	5.49e-10	2.6e-09	0.43	4.89e-07	2.22e-06	0.29	2.01935	0.1152	2.49414	0.08398	2.81027	0.12859	3.13315	0.0613
NM_001135999	RUSC2	7.2e-20	3.67e-19	0.65	1.41e-18	1.08e-17	-0.64	0.0737	0.132	0.13	2.13806	0.03843	1.45414	0.10401	1.41879	0.09023	1.63377	0.06743
NM_001136005	GART	6.35e-73	9.53e-72	-0.84	6.25e-18	4.64e-17	0.43	0.787	0.853	-0.01	8.32865	0.1675	15.946	0.35147	11.6009	0.5832	16.2314	0.23446
NM_001136015	ANXA2	0	0	2.7	4.51e-15	2.89e-14	0.27	2.2e-43	4.94e-42	0.8	129.498	2.10943	21.2983	0.4671	161.682	2.18322	38.1009	2.64129
NM_001136019	FCGRT	2.05e-245	1.3e-243	1.41	7.93e-149	7.83e-147	-1.1	0.2	0.305	0.06	116.027	0.36956	46.8419	1.9371	56.0726	2.67583	50.1344	1.77778
NM_001136020	ICA1	5.28e-05	0.000124	-0.37	4.33e-05	0.000131	-0.36	2.03e-07	9.54e-07	-0.44	3.98635	0.18632	5.49894	0.50615	3.19998	0.16653	4.14929	0.09364
NM_001136033	PUF60	0.000264	0.000579	-0.16	2.8e-08	1.16e-07	0.24	2.5e-09	1.4e-08	-0.24	25.309	0.74613	30.2006	0.34882	30.8663	0.99112	26.1525	0.46569
NM_001136036	ZNF692	7.53e-46	7.36e-45	-1.09	0.116	0.189	0.15	0.2	0.305	-0.09	2.68183	0.06223	6.13526	0.45574	3.08103	0.33178	5.91988	0.17388
NM_001136042	AARSD1	3.57e-19	1.77e-18	-0.62	6.36e-08	2.56e-07	0.38	0.229	0.341	0.08	3.79436	0.18309	6.25031	0.25303	5.10449	0.11868	6.76229	0.2887
NM_001136043	C15orf44	0.0309	0.051	-0.16	7.5e-06	2.46e-05	0.38	0.000117	0.00039	0.24	4.52286	0.24823	5.42304	0.17838	6.09045	0.57116	6.59554	0.08604
NM_001136049	LMLN	0.00914	0.0165	0.32	1.1e-10	5.46e-10	-0.82	0.0425	0.0819	-0.24	0.46168	0.02388	0.39665	0.04312	0.26908	0.01589	0.34344	0.00515
NM_001136050	DHRS1	1.43e-25	8.53e-25	1.51	2.24e-08	9.35e-08	-0.64	0.0771	0.137	0.3	2.40453	0.13129	0.90075	0.13476	1.59181	0.01505	1.14671	0.11952
NM_001136053	TPRA1	1.34e-44	1.28e-43	0.74	2.47e-24	2.47e-23	0.49	0.00456	0.0112	0.15	12.8999	0.33731	8.25731	0.22191	18.7737	0.40149	9.42102	0.10188
NM_001136108	R3HCC1	1.78e-07	5.08e-07	0.38	0.672	0.766	-0.03	8.6e-05	0.000292	0.29	7.38337	0.22313	6.06698	0.2905	7.47453	0.56	7.59722	0.20897
NM_001136112	CASP5	6.27e-21	3.29e-20	2.5	0.622	0.726	-0.09	0.0426	0.0821	-0.88	0.64933	0.04185	0.11962	0.0095	0.62864	0.01461	0.06263	0.00455
NM_001136113	POMT1	0.364	0.455	0.07	0.376	0.498	-0.06	0.89	0.928	0.01	2.98997	0.09344	3.04585	0.28826	2.96236	0.04323	3.1441	0.06244
NM_001136116	ZNF879	0.989	0.993	0	0.895	0.93	-0.02	0.317	0.439	0.12	0.8244	0.04469	0.88064	0.04202	0.8406	0.05542	0.97918	0.03126
NM_001136134	RPL28	0.892	0.92	0.01	0.503	0.622	-0.03	0.106	0.18	0.17	36.4105	0.91569	38.7526	3.23155	36.8201	2.08505	44.8028	2.57486
NM_001136152	ALG1L2	0.414	0.505	-0.42	0.974	0.983	0.02	0.0495	0.0936	-1.08	0.12503	0.03371	0.185	0.08697	0.13296	0.08416	0.0763	0.04535
NM_001136156	ZNF507	2.14e-09	6.85e-09	-0.57	2.43e-09	1.09e-08	0.6	0.64	0.74	-0.04	0.57056	0.04398	0.90823	0.03258	0.89316	0.06181	0.90877	0.0148
NM_001136180	HSBP1L1	0.0323	0.0531	0.43	1.88e-09	8.56e-09	-1.48	0.229	0.341	-0.25	1.30831	0.06298	1.03706	0.08902	0.47423	0.09145	0.89403	0.06352
NM_001136191	KANK2	0.574	0.657	0.04	1.99e-09	9.03e-09	-0.37	0.00643	0.0153	-0.17	4.13283	0.1253	4.3177	0.36069	3.31051	0.13526	3.93451	0.16476
NM_001136194	FASTKD2	6.9e-13	2.64e-12	-0.46	1.22e-19	9.82e-19	0.58	0.762	0.836	-0.02	1.55277	0.07862	2.29205	0.04229	2.40195	0.07937	2.32322	0.05465
NM_001136195	TNPO2	1.15e-11	4.14e-11	0.43	5.74e-07	2.11e-06	0.26	0.0553	0.103	0.12	4.2303	0.06698	3.35868	0.27747	5.22995	0.21331	3.75223	0.12065
NM_001136200	C10orf32	8.04e-06	2.03e-05	0.45	2.44e-23	2.33e-22	-1.29	1.26e-21	1.44e-20	-1.23	2.10693	0.13725	1.65173	0.06728	0.88931	0.12871	0.71526	0.10232
NM_001136216	TMEM51	1.45e-135	4.44e-134	2.2	4.71e-26	5.02e-25	-0.8	1.76e-06	7.53e-06	0.52	5.93783	0.3084	1.37564	0.10679	3.51095	0.14332	2.03239	0.09318
NM_001136219	FCGR2A	0.0991	0.147	-0.08	1.71e-27	1.91e-26	0.5	2.7e-07	1.26e-06	0.27	23.7806	0.91414	26.9602	0.73576	34.7147	0.65445	33.3079	1.33721
NM_001136223	RCOR3	1.58e-15	6.84e-15	-0.5	0.936	0.957	0.01	0.24	0.354	-0.07	2.5644	0.12286	3.88119	0.05113	2.6621	0.02928	3.79954	0.17139
NM_001136262	ATXN7L3B	0.0567	0.089	0.09	0.968	0.979	0	0.695	0.784	0.02	7.08192	0.01825	7.12401	0.04107	7.3371	0.40531	7.40181	0.14462
NM_001136265	IFFO2	0.000242	0.000532	0.39	1.23e-06	4.38e-06	-0.6	0.0292	0.0589	-0.27	0.70383	0.05736	0.57371	0.03219	0.48159	0.05651	0.48654	0.06442
NM_001136273	ZFP92	0.978	0.985	-0.01	0.198	0.295	-0.53	0.589	0.698	-0.19	0.20539	0.04022	0.22211	0.04595	0.14193	0.04611	0.19984	0.04813
NM_001136482	C19orf38	0.312	0.4	-0.12	2.1e-13	1.23e-12	0.95	9.36e-29	1.4e-27	1.01	2.80177	0.32262	3.26596	0.05235	5.63439	0.72827	6.79141	0.45947
NM_001136493	MFSD2A	5.15e-232	2.94e-230	-1.47	0	0	1.78	7.45e-16	6.37e-15	0.33	21.3973	0.52324	63.5723	3.45189	76.2301	2.92288	82.105	2.20051
NM_001136494	C1orf198	1.38e-11	4.99e-11	0.56	0.00896	0.0192	-0.19	0.00133	0.00366	-0.27	2.50547	0.08647	1.82186	0.1255	2.26791	0.05619	1.54956	0.04136
NM_001136498	CISD3	9.9e-11	3.43e-10	0.53	0.0524	0.0948	-0.15	0.0186	0.0397	0.21	3.44736	0.09722	2.55035	0.20459	3.21186	0.18014	3.02376	0.16254
NM_001136499	ZNF841	0.562	0.647	-0.04	7.47e-05	0.000219	0.26	0.264	0.381	0.08	2.82915	0.11089	3.11187	0.08317	3.50782	0.14786	3.37559	0.24721
NM_001136537	BTBD19	0.0203	0.0348	0.45	0.431	0.553	-0.14	0.0427	0.0823	-0.4	0.87947	0.12684	0.68629	0.1105	0.82536	0.05737	0.5294	0.03745
NM_001136538	ACAD10	0.715	0.78	-0.03	0.0789	0.136	-0.14	0.748	0.825	0.02	2.84808	0.1568	3.10358	0.14308	2.66589	0.16673	3.23153	0.27565
NM_001136557	GPR107	3.73e-38	3.07e-37	0.71	8.94e-09	3.85e-08	0.28	7.13e-29	1.07e-27	0.54	3.8576	0.16739	2.51875	0.07159	4.85901	0.03957	3.75725	0.05889
NM_001137552	LRRFIP1	2.49e-16	1.11e-15	0.44	0.51	0.629	0.03	0.247	0.362	-0.06	12.5206	0.58346	9.87934	0.48867	13.2338	0.2678	9.73364	0.30622
NM_001137601	ZBTB42	0.159	0.223	-0.22	0.16	0.248	-0.29	0.0313	0.0627	-0.32	0.34254	0.02215	0.42873	0.00897	0.28886	0.06711	0.35166	0.00859
NM_001137610	FAM86B2	0.00451	0.00855	-1.21	0.00347	0.00803	1.29	0.0567	0.105	-0.65	0.13283	0.05751	0.34331	0.12883	0.36566	0.20079	0.21863	0.01174
NM_001137675	ATXN1L	1.26e-22	6.94e-22	0.6	0.404	0.527	0.05	0.0962	0.166	0.11	2.38474	0.07994	1.67766	0.06931	2.54859	0.09196	1.85383	0.08225
NM_001138	AGRP	0.065	0.101	1.39	0.00277	0.0065	1.41	0.0801	0.142	1.17	0.10148	0.02541	0.03378	0.0313	0.3077	0.08314	0.10596	0.052
NM_001139442	TTLL11	0.00477	0.009	-0.59	0.748	0.824	0.07	0.00174	0.00468	-0.61	0.23804	0.03551	0.38304	0.04404	0.25792	0.01013	0.25381	0.0364
NM_001139443	BEST1	1.8e-43	1.66e-42	1.32	2.27e-22	2.08e-21	-0.73	0.418	0.544	0.09	3.37249	0.09123	1.44332	0.17848	2.10456	0.09061	1.58458	0.13324
NM_001139457	BCAP31	3.18e-68	4.5e-67	0.78	3.26e-43	6.06e-42	-0.54	0.00307	0.00785	-0.14	35.8045	0.2942	22.3584	0.43216	25.4529	0.39387	20.7758	0.68139
NM_001139488	RASGRP3	2.57e-46	2.54e-45	2.48	3.1e-24	3.08e-23	-1.51	0.00155	0.00421	-0.84	0.81807	0.06995	0.15468	0.03572	0.2928	0.04314	0.087	0.01036
NM_001139499	LSM5	5.98e-14	2.41e-13	-0.57	1.51e-10	7.4e-10	0.48	1.46e-09	8.33e-09	-0.39	4.74692	0.44881	7.57759	0.28429	6.85698	0.25514	5.94592	0.29648
NM_001139517	PRKRA	0.512	0.6	-0.06	0.114	0.186	-0.14	5.13e-08	2.56e-07	-0.44	4.01508	0.2974	4.47165	0.26499	3.76057	0.13759	3.37986	0.05901
NM_001141936	C4orf48	9.47e-09	2.92e-08	0.66	4.63e-06	1.55e-05	-0.55	0.0488	0.0924	-0.22	10.5532	1.09378	7.13371	0.48749	7.40714	0.77753	6.27679	0.30935
NM_001141945	ACTA2	0.000759	0.00158	-1.13	0.608	0.715	-0.2	0.00727	0.0172	-0.86	0.12985	0.02236	0.31113	0.08394	0.11534	0.0206	0.17142	0.05275
NM_001141947	CCDC66	2.02e-12	7.55e-12	-0.64	0.509	0.628	0.07	0.0465	0.0887	-0.17	1.15757	0.02639	1.93483	0.10043	1.25173	0.01286	1.75757	0.10996
NM_001141969	DAXX	2.16e-12	8.05e-12	-0.39	0.0995	0.166	0.09	0.492	0.614	0.04	6.41382	0.11149	8.98006	0.43806	7.05045	0.18015	9.43872	0.32643
NM_001141972	ATPBD4	0.012	0.0214	-0.59	0.0063	0.0139	0.63	0.316	0.438	-0.21	0.26124	0.05768	0.42524	0.0479	0.42346	0.00484	0.37486	0.06671
NM_001142285	RPS24	1.97e-21	1.05e-20	-0.47	3.16e-144	3.02e-142	-1.16	2.3e-129	1.74e-127	-1.11	135.118	5.64566	200.896	8.87249	62.2958	1.63431	95.2054	2.21414
NM_001142286	SMC6	2.47e-17	1.15e-16	-0.56	6.3e-15	4e-14	0.53	0.81	0.87	-0.01	2.42864	0.11995	3.83893	0.14176	3.62154	0.18141	3.90253	0.02878
NM_001142290	MGRN1	1.93e-16	8.68e-16	0.49	1.11e-16	7.72e-16	-0.47	0.641	0.741	-0.03	3.34418	0.11495	2.54174	0.12853	2.49283	0.07213	2.55304	0.12624
NM_001142292	LMAN2L	0.00344	0.00662	0.22	0.153	0.239	0.1	3.62e-05	0.00013	0.29	3.41164	0.08741	3.13621	0.18984	3.7932	0.18746	3.93859	0.10757
NM_001142298	SQSTM1	6.38e-126	1.76e-124	0.99	2.52e-100	1.46e-98	0.87	1.95e-48	4.87e-47	0.57	29.241	0.55872	15.7485	0.31158	55.4047	2.07486	24.0237	0.57749
NM_001142300	CCNYL1	0.0258	0.0433	-0.18	5.27e-13	3.01e-12	0.57	0.00784	0.0183	-0.23	1.52281	0.03215	1.85188	0.08158	2.33433	0.12419	1.61829	0.12044
NM_001142307	GTF2H1	0.012	0.0213	-0.15	2.63e-22	2.4e-21	0.56	4.84e-06	1.97e-05	0.24	5.22633	0.15709	6.18871	0.14588	7.98064	0.47483	7.5001	0.17135
NM_001142353	PPP3CB	9.14e-05	0.00021	-0.29	8.23e-21	6.97e-20	-0.74	3.2e-51	8.55e-50	-1.12	3.16085	0.08436	4.12663	0.23835	1.95258	0.11765	1.94105	0.04538
NM_001142368	GSTM2	0.00121	0.00245	0.8	2.95e-05	9.06e-05	-1.06	0.438	0.563	-0.27	0.52436	0.05512	0.31925	0.05592	0.25365	0.03266	0.26778	0.12456
NM_001142386	PDK3	1.38e-12	5.2e-12	-0.48	3.62e-05	0.00011	-0.32	1.63e-15	1.37e-14	-0.54	0.66649	0.01659	0.99746	0.02309	0.55172	0.01178	0.70144	0.0279
NM_001142393	NEDD9	0.00161	0.00322	-0.34	6.81e-08	2.73e-07	0.63	9.47e-13	6.69e-12	0.59	0.71749	0.0691	0.97239	0.00661	1.15103	0.12143	1.50141	0.06329
NM_001142397	CTIF	0.00091	0.00188	0.32	0.00408	0.00933	0.32	2.46e-11	1.59e-10	0.56	0.80142	0.04136	0.68684	0.02282	1.03546	0.14016	1.04295	0.01721
NM_001142405	SLMO1	0.921	0.942	-0.02	0.341	0.46	-0.22	0.604	0.71	0.11	0.41907	0.02499	0.45631	0.02977	0.37266	0.04264	0.50335	0.07313
NM_001142418	MORF4L2	0.00134	0.00272	-0.13	3.21e-06	1.1e-05	0.18	0.0066	0.0157	-0.12	25.5436	0.47576	29.9432	0.35296	29.998	0.63526	28.3626	0.5046
NM_001142443	EDC3	0.175	0.242	-0.13	0.000304	0.000823	0.35	0.00096	0.00273	0.28	1.02922	0.07858	1.20986	0.05623	1.35802	0.04845	1.51114	0.074
NM_001142467	HES4	0.475	0.566	-0.38	3.21e-07	1.21e-06	2.04	0.311	0.433	0.4	0.10606	0.0576	0.14972	0.03012	0.49817	0.08682	0.20628	0.04336
NM_001142470	C6orf203	0.00309	0.00597	-0.3	0.782	0.85	-0.03	0.609	0.715	-0.05	2.07132	0.10863	2.74225	0.08367	2.09284	0.15207	2.71256	0.17879
NM_001142483	C5orf13	1.17e-217	6.15e-216	-1.54	0.00564	0.0126	0.17	2.43e-33	4.2e-32	-0.58	6.83299	0.11755	21.3197	0.63462	7.92287	0.42339	14.5994	0.53577
NM_001142502	PPP1R13L	0.0666	0.103	-0.59	0.0366	0.0687	0.68	0.000498	0.00149	0.72	0.1121	0.03845	0.18145	0.0079	0.18914	0.0284	0.3085	0.03067
NM_001142503	STARD8	0.903	0.929	0.01	1.42e-21	1.24e-20	-0.91	4.14e-10	2.48e-09	-0.52	1.21956	0.05214	1.29615	0.07155	0.66877	0.03157	0.92516	0.02539
NM_001142520	FAM111A	2.04e-05	4.99e-05	0.22	1.76e-16	1.22e-15	0.42	1.02e-15	8.68e-15	0.4	8.8158	0.06274	8.12193	0.31139	12.2253	0.60249	10.9803	0.16421
NM_001142522	FBXO5	9.75e-32	6.9e-31	-0.77	5.07e-15	3.23e-14	0.58	0.892	0.929	-0.01	5.16595	0.30064	9.42427	0.18885	7.97425	0.52011	9.62558	0.4297
NM_001142524	BHLHB9	0.00277	0.00538	-0.75	0.963	0.975	-0.01	0.0626	0.115	0.36	0.1047	0.01842	0.19112	0.01546	0.10773	0.02509	0.25367	0.01964
NM_001142537	LGALS12	2.2e-13	8.64e-13	-1.66	0.000152	0.000428	0.94	2.12e-05	7.92e-05	0.66	0.25921	0.04418	0.88487	0.15862	0.52143	0.07565	1.44065	0.06232
NM_001142550	WDR47	6.67e-15	2.8e-14	0.66	3.17e-14	1.93e-13	-0.65	0.00293	0.00753	-0.29	1.77769	0.05899	1.20492	0.06874	1.17276	0.06645	1.01237	0.07481
NM_001142556	HMMR	2.06e-23	1.16e-22	-0.54	0.152	0.237	0.08	0.000712	0.00207	-0.18	9.84246	0.35594	15.3283	0.57056	10.7767	0.60932	13.9345	0.15974
NM_001142568	BBX	0.361	0.451	0.05	1.31e-25	1.38e-24	0.56	6.77e-21	7.51e-20	0.52	1.53256	0.02569	1.5814	0.03202	2.33283	0.03768	2.33424	0.08633
NM_001142569	C1orf106	7.74e-18	3.66e-17	0.57	1.66e-88	8.14e-87	-1.37	0.387	0.512	-0.06	6.5463	0.32206	4.70886	0.42271	2.61728	0.17625	4.6319	0.28686
NM_001142571	RAD51L3	0.0816	0.123	-0.19	0.000103	0.000296	0.43	0.66	0.756	0.04	1.48183	0.15167	1.81623	0.12326	2.06489	0.13654	1.91414	0.03142
NM_001142579	ZNF780A	0.00768	0.0141	0.24	0.011	0.0232	-0.24	0.0466	0.0889	0.17	1.4698	0.07376	1.33685	0.10056	1.28851	0.09863	1.54689	0.07662
NM_001142590	NFYC	0.022	0.0373	0.1	7.91e-05	0.000231	-0.16	1.4e-05	5.38e-05	-0.2	91.263	1.66463	91.0918	4.24022	84.5972	3.19686	81.5748	2.26563
NM_001142595	P4HA1	0.000249	0.000547	0.18	5.91e-11	2.98e-10	-0.36	4.02e-21	4.5e-20	0.47	8.3338	0.14669	7.84868	0.17155	6.73732	0.36251	11.1591	0.24505
NM_001142623	GHDC	1.97e-15	8.51e-15	0.58	9.38e-05	0.000272	-0.24	0.00175	0.00471	0.23	5.52536	0.15294	3.95172	0.35972	4.81819	0.12822	4.76734	0.24838
NM_001142640	TNRC6C	0.000125	0.000284	-0.3	0.000357	0.000958	-0.28	0.836	0.89	0.01	0.9172	0.05948	1.20906	0.08622	0.77823	0.03074	1.25155	0.0106
NM_001142641	FBRSL1	0.000726	0.00152	-0.28	0.0977	0.163	-0.14	6.65e-08	3.28e-07	-0.41	1.77275	0.111	2.31074	0.20155	1.66811	0.05575	1.78383	0.03584
NM_001142645	TMEM194B	2.2e-20	1.14e-19	-0.72	0.257	0.366	-0.1	2.36e-05	8.73e-05	-0.3	1.43559	0.04688	2.53282	0.09684	1.38313	0.03532	2.10528	0.09742
NM_001142648	SAR1A	0.0415	0.0667	0.11	9.24e-10	4.3e-09	-0.29	8.07e-34	1.43e-32	-0.66	9.09368	0.12325	9.04531	0.26116	7.70084	0.23504	5.8781	0.12408
NM_001142651	NEURL1B	0.414	0.505	0.08	4.36e-10	2.08e-09	-0.69	2.35e-07	1.1e-06	-0.54	0.6681	0.0265	0.67669	0.05754	0.42605	0.02797	0.47704	0.02566
NM_001142675	CHID1	0.411	0.502	-0.05	0.399	0.521	-0.04	0.511	0.631	0.04	6.56326	0.21792	7.2685	0.43725	6.58044	0.11362	7.66856	0.32033
NM_001142683	CCDC121	0.112	0.164	-0.27	0.177	0.269	-0.27	0.243	0.357	0.17	0.39548	0.0417	0.51298	0.01334	0.3377	0.03882	0.59375	0.03167
NM_001142684	ZMYM5	0.068	0.105	0.17	0.014	0.0288	-0.26	0.994	0.995	0	1.54829	0.0871	1.47881	0.01508	1.34187	0.11522	1.51486	0.0972
NM_001142685	ARHGAP32	2.66e-16	1.19e-15	-0.62	2.19e-12	1.21e-11	0.52	0.0699	0.126	0.13	0.62733	0.02176	1.03483	0.06157	0.93162	0.02115	1.16213	0.0631
NM_001142725	ERI2	7.72e-13	2.95e-12	-0.57	0.841	0.892	0.02	2.32e-06	9.81e-06	-0.39	2.75368	0.18716	4.37952	0.26272	2.88018	0.09239	3.43673	0.3274
NM_001142730	KCTD1	6.73e-05	0.000157	-0.75	0.0526	0.0951	0.39	0.00042	0.00128	0.49	0.23251	0.03015	0.42112	0.03387	0.31803	0.01839	0.60842	0.00806
NM_001142733	ASB14	0.00603	0.0112	-0.3	0.272	0.384	0.12	0.0468	0.0892	-0.21	0.99552	0.0628	1.31357	0.08063	1.11819	0.01682	1.16746	0.07216
NM_001142749	KIAA1324L	9.41e-07	2.55e-06	-0.44	0.00302	0.00704	0.31	2.06e-06	8.73e-06	0.36	0.57031	0.01254	0.82735	0.01687	0.73302	0.06782	1.08915	0.01129
NM_001142761	C15orf23	4.98e-08	1.47e-07	-0.36	0.00747	0.0163	0.19	4.79e-08	2.4e-07	0.31	5.6442	0.35123	7.7588	0.28332	6.68085	0.32335	9.83939	0.38925
NM_001142777	HSD3B7	1.33e-66	1.83e-65	2.3	2.32e-44	4.43e-43	-2.23	0.0141	0.031	-0.49	1.89272	0.14304	0.40816	0.01434	0.40877	0.08006	0.2979	0.01048
NM_001142784	IL11RA	2.84e-10	9.58e-10	0.77	6.75e-06	2.23e-05	-0.46	0.133	0.217	0.18	3.15932	0.29643	1.98567	0.28337	2.36964	0.10186	2.31386	0.17067
NM_001142797	CXCR3	1.27e-07	3.64e-07	-1.46	0.0341	0.0646	0.71	0.0474	0.0902	0.37	0.14198	0.02747	0.42246	0.03686	0.24527	0.05997	0.5639	0.03083
NM_001142798	C17orf49	0.0404	0.0652	0.17	8.69e-11	4.33e-10	0.54	1.09e-42	2.41e-41	0.97	8.77742	0.4045	8.34265	0.44615	13.2106	1.08819	16.7506	0.36751
NM_001142854	C21orf56	2.66e-17	1.23e-16	-1.24	0.657	0.755	0.07	0.232	0.344	-0.15	0.70695	0.11839	1.79216	0.15446	0.77023	0.03769	1.6667	0.17538
NM_001142864	FAM38A	0.0191	0.0328	-0.12	3.93e-18	2.95e-17	-0.3	0.000337	0.00104	-0.19	16.8828	0.01399	19.6263	1.56994	14.1423	0.2828	17.6339	0.8822
NM_001142930	API5	0.00206	0.00407	-0.13	4.86e-14	2.93e-13	0.31	0.634	0.736	0.02	11.9428	0.29484	14.0075	0.13013	15.2767	0.1812	14.5744	0.52055
NM_001142935	MXD3	0.0244	0.0412	-0.12	1.19e-47	2.49e-46	0.74	1.37e-16	1.22e-15	0.39	10.1543	0.4507	11.8303	0.11113	17.5409	0.53392	15.9703	0.47014
NM_001142946	C11orf21	0.000298	0.000649	0.44	7.39e-13	4.19e-12	-0.87	0.00123	0.00342	0.38	1.68498	0.13385	1.33461	0.1564	0.94729	0.04836	1.77872	0.14873
NM_001142964	C22orf46	0.399	0.49	0.08	0.143	0.225	0.14	2.07e-08	1.07e-07	0.38	1.41599	0.14338	1.43256	0.04166	1.61304	0.09481	1.91875	0.05755
NM_001143674	BRP44	0.016	0.0279	0.13	4.87e-21	4.17e-20	-0.57	8.87e-20	9.34e-19	-0.55	23.5515	0.39037	23.0482	0.49773	16.381	0.65615	16.1676	0.53017
NM_001143676	SGK1	0	0	4.9	0	0	3.17	4.9e-107	3.02e-105	2.67	7.49217	0.20678	0.26677	0.01142	70.0264	3.28331	1.76381	0.11673
NM_001143679	GSTK1	1.36e-53	1.54e-52	0.76	8.96e-14	5.35e-13	-0.37	0.00205	0.00545	-0.17	32.6028	0.51411	20.561	0.98251	26.1059	1.40162	18.8017	0.60638
NM_001143688	DIS3L	1.06e-19	5.4e-19	-0.58	0.0431	0.0796	0.14	7.78e-05	0.000267	-0.22	2.75599	0.1471	4.41739	0.11722	3.13473	0.02423	3.88973	0.10623
NM_001143769	ZNF438	1.98e-15	8.55e-15	-0.42	1.77e-42	3.22e-41	-0.82	7.09e-139	5.97e-137	-1.42	5.36291	0.11663	7.7004	0.2698	3.13768	0.12132	2.95369	0.09074
NM_001143780	SLC25A39	3.85e-44	3.63e-43	0.72	1.07e-12	6.03e-12	-0.39	0.33	0.453	-0.05	27.2867	0.96132	17.7115	0.88252	21.5968	1.37971	17.5551	0.00271
NM_001143782	FKBP11	0.0047	0.00888	-0.85	0.246	0.354	-0.43	0.076	0.136	-0.45	0.31547	0.06312	0.61876	0.1364	0.23715	0.07103	0.45882	0.02715
NM_001143804	PHOSPHO1	3e-13	1.17e-12	4.12	0.433	0.555	-0.27	0.00762	0.0179	1.76	0.16301	0.02523	0.00735	0.00642	0.1387	0.03192	0.03996	0.01037
NM_001143818	SERPINB2	1.06e-160	3.82e-159	-2.85	4.85e-21	4.16e-20	-2.37	1.07e-109	6.82e-108	-2.32	0.57347	0.06854	4.47758	0.13486	0.10898	0.02123	0.91936	0.12317
NM_001143819	TPCN1	4.63e-128	1.3e-126	1.22	8.41e-60	2.34e-58	-0.61	0.0144	0.0316	-0.13	27.61	0.81834	12.7355	0.94498	18.7374	0.40416	11.8987	0.67247
NM_001143821	PLEKHA5	3.19e-07	8.9e-07	-0.85	6.84e-07	2.5e-06	0.82	0.0443	0.0849	0.28	0.16622	0.00892	0.32273	0.05047	0.30558	0.03174	0.40283	0.02781
NM_001143823	ZFP161	0.000517	0.0011	-0.36	0.964	0.976	0	0.584	0.693	-0.05	1.0384	0.03963	1.42332	0.08823	1.07724	0.01535	1.40727	0.10906
NM_001143827	MAPRE2	0.844	0.884	-0.01	2.4e-13	1.4e-12	0.41	1.47e-05	5.62e-05	0.27	4.5934	0.02505	4.95572	0.09066	6.29894	0.27269	6.11928	0.25048
NM_001143835	NFRKB	2.54e-06	6.66e-06	-0.26	0.105	0.173	-0.09	0.00351	0.00886	-0.14	4.47259	0.16662	5.72411	0.2488	4.35116	0.05329	5.33316	0.11284
NM_001143842	TMEM106C	1.44e-16	6.51e-16	-0.52	8.31e-10	3.87e-09	0.39	0.972	0.982	0	8.53079	0.45164	13.0871	0.32574	11.5963	0.4251	13.4202	0.29936
NM_001143883	PPIAL4B	0.0597	0.0933	-0.75	0.198	0.296	0.43	0.835	0.889	0.07	0.30438	0.03992	0.56136	0.24645	0.43222	0.02915	0.612	0.08859
NM_001143887	COPS2	7.14e-05	0.000166	-0.25	3.03e-11	1.56e-10	0.35	0.281	0.4	0.07	6.74397	0.13094	8.60615	0.56763	8.87162	0.42439	9.29002	0.37374
NM_001143888	BSDC1	4.62e-18	2.2e-17	0.56	3.89e-10	1.86e-09	-0.38	0.0926	0.161	-0.13	5.93755	0.01776	4.29889	0.3433	4.72209	0.17133	4.03111	0.31555
NM_001143906	TRAFD1	0.00518	0.00973	-0.21	1.93e-05	6.07e-05	0.3	0.000148	0.000484	0.26	2.77971	0.11674	3.44637	0.15125	3.54256	0.05353	4.23739	0.11739
NM_001143912	FAM76A	0.00524	0.00983	0.36	0.00796	0.0172	0.31	0.947	0.966	0.01	0.91297	0.0401	0.76024	0.06956	1.17037	0.10927	0.78578	0.01755
NM_001143935	CROT	0.000358	0.000771	0.58	0.0013	0.0032	0.46	0.00303	0.00776	0.47	0.48599	0.04	0.34586	0.01333	0.69033	0.01043	0.49469	0.04719
NM_001143936	C15orf61	1.4e-09	4.54e-09	-0.84	0.000413	0.0011	-0.62	1.31e-10	8.08e-10	-0.77	1.28166	0.17424	2.47331	0.08743	0.85932	0.04508	1.47744	0.11332
NM_001143943	EFCAB2	1.38e-16	6.24e-16	-0.58	2.43e-07	9.25e-07	-0.47	6.74e-14	5.15e-13	-0.55	1.93311	0.09388	3.10433	0.07729	1.44152	0.10227	2.16285	0.16039
NM_001143946	GAS6	3.39e-176	1.37e-174	-2.28	0.192	0.288	0.15	4.06e-71	1.59e-69	-1.17	1.51649	0.10131	7.85639	0.40978	1.73749	0.15563	3.58415	0.13144
NM_001143948	C6orf105	2.8e-08	8.39e-08	3.63	0.449	0.571	0.32	0.192		0.95	0.11262	0.02835	0.00663	0.00524	0.14807	0.05885	0.02014	0.00078
NM_001143957	GPR63	5.73e-08	1.68e-07	-1.1	0.087	0.148	0.43	0.358	0.483	0.14	0.25443	0.02865	0.59088	0.05475	0.35678	0.06471	0.66905	0.0124
NM_001143959	C2orf74	0.0249	0.042	-0.27	0.0233	0.0458	-0.25	0.159	0.252	-0.16	5.09642	0.37436	6.55582	0.8421	4.4247	0.40255	6.02503	0.46609
NM_001143979	NDE1	0.626	0.704	0.03	0.042	0.0777	0.14	0.0618	0.114	0.12	2.38972	0.06787	2.50264	0.07214	2.72843	0.09541	2.78396	0.0194
NM_001143980	CCDC154	0.641	0.716	-0.14	0.447	0.569	-0.27	0.822	0.88	-0.06	0.20337	0.05838	0.24125	0.04497	0.173	0.06206	0.23748	0.00136
NM_001143986	TLE6	7.18e-07	1.96e-06	1.5	0.00016	0.00045	0.79	3.63e-05	0.000131	1.36	0.30895	0.02975	0.11395	0.02615	0.55716	0.0362	0.31609	0.09826
NM_001143987	NBPF6	0.917	0.939	-0.02	0.00709	0.0155	0.36	0.00508	0.0123	0.34	0.99679	0.12044	1.07726	0.10791	1.32579	0.04084	1.39674	0.06105
NM_001143989	NBPF4	0.421	0.512	0.1	0.0194	0.0387	0.28	0.000571	0.00169	0.38	1.07507	0.0742	1.07162	0.0851	1.34685	0.05858	1.43497	0.06902
NM_001143993	RASSF7	0.328	0.416	-0.1	4.73e-14	2.86e-13	-1.15	0.941	0.962	0.01	1.82676	0.07474	2.10561	0.14022	0.84534	0.13849	2.17614	0.14587
NM_001144	AMFR	2.23e-63	2.95e-62	0.87	1.91e-06	6.68e-06	-0.22	0.303	0.425	0.06	9.5998	0.22092	5.60707	0.07039	8.49809	0.06157	6.0007	0.22153
NM_001144000	AGAP5	0.000578	0.00122	-0.42	2.84e-05	8.74e-05	-0.61	6.55e-16	5.63e-15	-0.94	0.97686	0.09596	1.40326	0.04571	0.66148	0.03931	0.74349	0.03451
NM_001144002	CTPS2	0.00107	0.00219	-0.25	4.48e-08	1.83e-07	0.46	9.36e-07	4.13e-06	0.31	1.78773	0.09864	2.2781	0.10117	2.54183	0.22149	2.90264	0.00742
NM_001144013	RGPD3	2.09e-10	7.12e-10	0.39	3.19e-06	1.09e-05	-0.3	4.14e-07	1.9e-06	-0.26	3.99337	0.23149	3.25792	0.07582	3.35126	0.17973	2.78397	0.0531
NM_001144026	NDOR1	9.93e-08	2.87e-07	0.33	0.00799	0.0173	0.15	0.107	0.181	0.1	3.20197	0.11733	2.73158	0.14473	3.67647	0.06911	2.99776	0.07233
NM_001144032	PPIAL4E	0.142	0.202	-0.51	0.58	0.691	-0.2	0.932	0.957	-0.03	0.35383	0.02572	0.54543	0.1819	0.31653	0.08668	0.55337	0.12844
NM_001144072	UBAC2	8.08e-17	3.69e-16	-0.41	1.75e-13	1.03e-12	0.37	0.308	0.43	0.05	7.25324	0.14173	10.3516	0.28844	9.67127	0.21564	10.9717	0.33075
NM_001144382	PLCL2	2.73e-08	8.2e-08	-0.54	7.76e-12	4.15e-11	0.62	3.26e-05	0.000118	0.35	1.02144	0.05108	1.59534	0.14955	1.62716	0.07863	2.08268	0.07979
NM_001144757	SCG5	0.77	0.825	-0.14	0.975	0.983	0.02	0.633	0.735	0.21	0.10098	0.03439	0.12142	0.03117	0.10741	0.04482	0.14584	0.05542
NM_001144822	CD58	3.03e-13	1.18e-12	0.71	0.0172	0.0348	0.2	0.0431	0.083	0.19	4.6396	0.38822	3.03703	0.15148	5.5334	0.03224	3.55431	0.13053
NM_001144823	DENND4A	1.2e-180	5e-179	-1.17	6.63e-34	9.15e-33	0.59	2.65e-14	2.07e-13	-0.3	5.28981	0.13782	12.7693	0.09212	8.23305	0.47287	10.6129	0.28242
NM_001144825	RUNDC3A	0.00217	0.00427	1.12	0.203	0.302	-0.43	0.86	0.907	0.07	0.2221	0.03481	0.10613	0.04733	0.16815	0.05372	0.11455	0.03393
NM_001144831	PHB2	5.63e-18	2.67e-17	-0.42	0.000907	0.00229	0.15	0.00353	0.00889	-0.15	20.4459	0.34544	29.2581	0.90013	23.4607	0.58962	27.1103	1.04882
NM_001144869	LIPT2	0.00548	0.0103	-0.71	0.447	0.569	-0.23	0.914	0.944	-0.02	0.42279	0.04809	0.74895	0.08652	0.37236	0.05575	0.75941	0.11106
NM_001144872	CCDC42B	0.08	0.121	-0.25	0.0465	0.0853	0.29	0.25	0.366	-0.14	1.38563	0.15625	1.76653	0.19228	1.76638	0.23381	1.64336	0.02212
NM_001144875	DOK3	2.76e-35	2.12e-34	0.99	7.53e-06	2.47e-05	-0.32	0.0188	0.0401	0.2	5.15361	0.27541	2.77561	0.2154	4.27322	0.09106	3.27691	0.24133
NM_001144878	IMPA1	0.848	0.886	0.01	0.432	0.554	0.06	1.85e-10	1.13e-09	-0.44	3.3823	0.17675	3.58641	0.17498	3.64256	0.23268	2.71946	0.03324
NM_001144925	MX1	1.13e-26	6.97e-26	-0.64	0	0	4.28	0	0	2.87	5.68919	0.40899	9.47443	0.20713	115.062	2.24367	71.1861	0.06429
NM_001144927	NKIRAS2	4.64e-24	2.65e-23	0.66	1.88e-10	9.17e-10	-0.4	0.598	0.705	0.03	6.69186	0.24913	4.53121	0.2326	5.23952	0.12474	4.75407	0.08887
NM_001144931	LOC391322	0.765	0.821	-0.12	0.556	0.671	0.25	0.862	0.909	-0.06	0.3118	0.02049	0.36536	0.08004	0.39016	0.11748	0.35787	0.01706
NM_001144932	PSMB5	1.97e-09	6.33e-09	-0.34	0.696	0.784	-0.02	9.35e-09	4.99e-08	-0.32	15.0626	0.35018	20.4523	0.96139	15.3419	0.43758	16.8157	0.219
NM_001144936	C11orf95	8.16e-14	3.27e-13	-0.61	4.21e-05	0.000127	-0.4	0.0519	0.0977	-0.15	0.90636	0.05169	1.4825	0.03345	0.71042	0.02143	1.36811	0.08724
NM_001144939	VMO1	4.82e-08	1.42e-07	2.67	0.000209	0.000577	-1.56	0.922	0.95	0.07	0.3753	0.09293	0.05526	0.01937	0.12047	0.02088	0.05858	0.04627
NM_001144944	MYL12B	3.4e-11	1.2e-10	0.32	1.25e-26	1.36e-25	-0.44	1.12e-24	1.44e-23	-0.52	64.9775	1.32464	55.7805	1.49873	49.6466	0.28601	39.9329	1.73201
NM_001144958	EFCAB4B	0.0146	0.0256	-0.45	0.371	0.492	0.17	5.73e-06	2.31e-05	-0.71	0.55854	0.13289	0.81928	0.11289	0.65206	0.08689	0.51293	0.06622
NM_001144967	NEDD4L	0.223	0.299	0.1	0.000518	0.00135	0.28	0.0981	0.169	0.12	0.87766	0.03631	0.87786	0.04034	1.10419	0.07971	0.98043	0.03045
NM_001144978	MTHFD2L	0.0059	0.011	0.33	0.185	0.28	-0.2	0.0294	0.0594	-0.28	1.12876	0.01978	0.96373	0.0025	1.02024	0.16989	0.81695	0.04256
NM_001144981	C13orf38	1.22e-17	5.74e-17	-1.85	0.00938	0.0201	0.68	0.922	0.949	0.02	0.32467	0.0406	1.26298	0.13138	0.5454	0.04555	1.31607	0.15174
NM_001144989	ZNF814	0.0204	0.0349	-0.3	0.93	0.953	0.01	0.724	0.806	-0.04	0.49765	0.04797	0.65668	0.08183	0.51803	0.03933	0.65462	0.02085
NM_001144995	CCDC85C	6.82e-38	5.58e-37	-1.07	7.01e-08	2.81e-07	-0.64	2.8e-18	2.72e-17	-0.66	0.66237	0.02566	1.48913	0.04062	0.43905	0.03914	0.96361	0.04409
NM_001144996	ITGA7	1.25e-30	8.57e-30	-1.04	5.68e-26	6.03e-25	0.97	0.407	0.533	0.06	1.01369	0.09361	2.23967	0.11757	2.05599	0.05978	2.39815	0.19736
NM_001145	ANG	4.19e-08	1.24e-07	1.16	6.72e-16	4.5e-15	-1.88	2.89e-09	1.61e-08	-1.9	0.96053	0.1069	0.45619	0.05967	0.26254	0.02073	0.11741	0.03125
NM_001145001	NEK6	1.94e-132	5.81e-131	1.07	1.72e-05	5.43e-05	-0.18	4.99e-06	2.03e-05	0.21	20.8132	0.16568	10.6189	0.29029	18.9662	0.45335	12.6278	0.33453
NM_001145009	BTN3A1	1.02e-16	4.66e-16	0.81	0.114	0.186	-0.15	1.79e-09	1.01e-08	0.59	1.20932	0.03734	0.73785	0.02126	1.12814	0.07105	1.14285	0.04269
NM_001145018	CCDC153	0.0266	0.0446	-0.66	0.00108	0.00271	-1.41	9.97e-05	0.000335	-1.17	0.37455	0.03952	0.63876	0.06826	0.13348	0.05396	0.28202	0.04358
NM_001145020	C6orf52	0.376	0.467	0.55	0.6	0.708	-0.32	0.926	0.953	-0.05	0.17172	0.07763	0.11981	0.06408	0.13546	0.08864	0.11715	0.02575
NM_001145023	SCRN2	0.00839	0.0153	0.25	1.85e-06	6.45e-06	-0.46	0.0287	0.0581	-0.2	2.93973	0.17047	2.65313	0.14691	2.20156	0.09437	2.36932	0.07262
NM_001145031	PLAU	2.17e-267	1.51e-265	2.07	2.89e-06	9.89e-06	0.22	1.06e-12	7.45e-12	-0.55	21.6157	0.79004	5.52616	0.46875	26.0445	1.04731	3.86532	0.28727
NM_001145045	ZNF286B	0.00149	0.00299	-0.52	0.344	0.463	0.17	0.000259	0.000816	0.49	0.19019	0.00713	0.29286	0.01597	0.22145	0.01684	0.42306	0.01875
NM_001145054	C2orf81	0.0036	0.0069	-0.59	0.894	0.929	-0.03	0.93	0.955	0.02	0.29027	0.02011	0.47219	0.03455	0.29314	0.04132	0.48798	0.04669
NM_001145064	GATSL2	3.43e-07	9.56e-07	-1	0.00123	0.00305	-0.83	1.01e-06	4.46e-06	-0.99	0.71888	0.09359	1.54884	0.17474	0.41134	0.0411	0.79176	0.18414
NM_001145079	COG6	2.4e-06	6.31e-06	-0.68	9.81e-10	4.55e-09	0.86	0.0325	0.0649	0.21	0.6004	0.12999	1.0341	0.06187	1.12847	0.02483	1.23122	0.09761
NM_001145080	C17orf104	3.98e-39	3.35e-38	-1.49	0.197	0.294	0.19	3.95e-05	0.000141	-0.35	0.41004	0.04725	1.23744	0.03477	0.48238	0.02004	0.99852	0.04227
NM_001145082	ZNF619	0.000121	0.000275	-0.4	0.000353	0.000946	0.37	0.00359	0.00904	0.27	0.77393	0.04823	1.09117	0.05558	1.03719	0.01546	1.34721	0.10445
NM_001145101	BTBD18	0.0778	0.118	0.46	0.305	0.42	0.24	0.506	0.627	-0.18	0.20177	0.03076	0.1558	0.01689	0.24691	0.01382	0.13877	0.03146
NM_001145108	NELL2	5.81e-10	1.92e-09	-1.29	0.0661	0.116	0.45	0.955	0.971	0.01	0.12794	0.01514	0.34009	0.01088	0.18328	0.00656	0.35245	0.0251
NM_001145112	PATL2	0.131	0.188	0.26	0.169	0.259	0.23	1.28e-06	5.58e-06	0.75	0.822	0.13474	0.7363	0.03913	1.00192	0.07766	1.27496	0.2084
NM_001145115	PPP1R3G	2.83e-13	1.11e-12	-0.77	1.27e-19	1.02e-18	-1.29	0.000187	0.000603	-0.36	1.72136	0.11684	3.14371	0.19047	0.72515	0.05746	2.5092	0.19449
NM_001145128	AKD1	9.9e-08	2.86e-07	0.59	0.023	0.0453	-0.25	0.56	0.673	0.07	0.56882	0.02795	0.40476	0.01756	0.49581	0.01326	0.43754	0.03916
NM_001145165	DOHH	0.577	0.66	0.08	0.00933	0.02	0.41	0.669	0.763	-0.06	0.93405	0.07862	0.94463	0.10768	1.28212	0.18872	0.9267	0.04269
NM_001145191	FAM200B	1.21e-07	3.49e-07	0.34	3.66e-16	2.48e-15	-0.57	0.00864	0.02	-0.17	2.81739	0.07507	2.37671	0.04905	1.96572	0.11116	2.16476	0.01302
NM_001145199	C12orf75	4.64e-35	3.55e-34	-1.93	6.19e-07	2.27e-06	0.93	0.196	0.301	0.14	0.75924	0.17471	3.11006	0.04026	1.50837	0.06872	3.49741	0.42159
NM_001145249	FAM157B	0.584	0.666	0.26	0.185	0.28	0.5	0.158	0.252	0.61	0.16151	0.04186	0.14266	0.07479	0.24016	0.04187	0.23088	0.08035
NM_001145250	SP9	2.17e-08	6.56e-08	-0.44	0.00544	0.0122	0.22	1.07e-05	4.17e-05	0.31	5.13412	0.14419	7.47734	0.67247	6.18943	0.39495	9.49873	0.27024
NM_001145260	NCOA4	1.29e-38	1.07e-37	0.51	1.92e-188	2.72e-186	-1.18	1.23e-134	9.84e-133	-1.03	28.0973	0.48701	21.0861	0.32117	12.8494	0.42002	10.6075	0.17039
NM_001145268	FAM185A	0.101	0.149	0.24	0.0244	0.0477	-0.32	0.0751	0.134	0.24	0.87925	0.04236	0.79636	0.08215	0.72617	0.02102	0.97135	0.05171
NM_001145271	ADAMDEC1	1.04e-104	2.29e-103	7	0	0	2.26	5.35e-96	2.85e-94	6.56	26.5326	0.47901	0.19347	0.06392	131.006	0.80916	23.4884	0.49114
NM_001145297	EXOC7	2.88e-42	2.61e-41	0.58	6.74e-10	3.16e-09	-0.29	0.299	0.419	0.06	9.46559	0.1275	6.75999	0.20871	8.02605	0.2653	7.20959	0.45021
NM_001145306	CDK6	9.39e-58	1.14e-56	-0.68	3.21e-58	8.57e-57	0.7	0.166	0.262	-0.06	9.60562	0.28558	16.5207	0.36835	16.1204	0.82145	16.2725	0.61309
NM_001145309	LRTOMT	0.192	0.262	0.09	4.51e-22	4.08e-21	-0.76	5.8e-18	5.54e-17	-0.69	2.37148	0.06896	2.38703	0.06294	1.44536	0.07245	1.51676	0.09714
NM_001145312	ETV3	2.17e-33	1.6e-32	1.01	3.03e-05	9.3e-05	-0.33	0.000429	0.0013	0.29	5.01425	0.25687	2.66735	0.16915	4.11731	0.20059	3.36133	0.08123
NM_001145313	FSD1L	0.601	0.681	-0.13	0.00443	0.0101	0.65	0.305	0.427	0.24	0.25949	0.0059	0.30395	0.05508	0.42491	0.05254	0.37137	0.05118
NM_001145316	DSN1	1.58e-24	9.15e-24	-0.71	2.33e-07	8.86e-07	0.36	0.146	0.235	-0.09	4.07705	0.12606	7.13468	0.29756	5.4018	0.30039	6.8779	0.13742
NM_001145345	ZNF566	1.57e-15	6.81e-15	-1	0.108	0.177	0.24	0.987	0.992	0	0.2935	0.01403	0.62965	0.0158	0.36003	0.03006	0.6437	0.0611
NM_001145348	JMJD5	0.132	0.189	0.32	0.193	0.29	-0.27	0.56	0.673	0.13	0.43273	0.05875	0.37025	0.07004	0.37209	0.04915	0.41509	0.08478
NM_001145354	MKLN1	0.9	0.926	0.01	0.0211	0.0419	0.11	0.278	0.397	0.06	2.5612	0.03279	2.7289	0.06815	2.86117	0.08952	2.91335	0.09198
NM_001145355	CBWD1	0.0277	0.0462	-0.09	2.72e-06	9.37e-06	0.22	0.00521	0.0127	-0.12	38.0312	1.54569	43.4825	0.97182	45.687	2.24881	41.196	0.95907
NM_001145358	SIN3A	0.156	0.22	-0.07	0.218	0.32	-0.07	0.000669	0.00196	-0.16	4.17047	0.1482	4.69588	0.08616	4.11454	0.13677	4.31942	0.13415
NM_001145365	ZNF652	0.053	0.0836	-0.11	1.91e-22	1.75e-21	-0.62	0.0194	0.0412	-0.14	1.30406	0.02542	1.51152	0.04263	0.87924	0.02835	1.40357	0.06545
NM_001145369	PTPN3	4.4e-36	3.44e-35	-1.31	0.0517	0.0937	0.25	0.903	0.937	-0.01	0.2428	0.0116	0.64535	0.02703	0.29777	0.01057	0.65756	0.04409
NM_001145373	OTUD1	0.259	0.341	-0.13	2.98e-11	1.54e-10	-0.93	9.27e-21	1.02e-19	-1.18	0.88918	0.02616	1.04129	0.06396	0.48034	0.05165	0.46672	0.03335
NM_001145374	ALKBH2	2.35e-11	8.37e-11	-1.17	0.00111	0.00276	0.64	0.259	0.376	-0.16	0.71535	0.09371	1.74857	0.1873	1.1602	0.11868	1.60722	0.06624
NM_001145395	TSEN2	0.00245	0.0048	-0.37	0.00345	0.00799	0.36	0.737	0.816	-0.04	1.041	0.10281	1.44331	0.10375	1.38812	0.11038	1.44672	0.09552
NM_001145408	NONO	8.23e-13	3.14e-12	-0.29	0.177	0.27	0.05	0.00168	0.00453	-0.12	42.3419	0.89843	55.5733	1.57944	45.3852	1.14924	52.3937	1.28095
NM_001145415	SETDB1	1.51e-16	6.82e-16	-0.43	0.116	0.188	-0.07	2.97e-06	1.24e-05	-0.24	8.72722	0.2399	12.5754	0.82004	8.5923	0.11923	10.9249	0.44901
NM_001145418	TTC28	9.76e-08	2.82e-07	0.35	0.788	0.854	-0.02	0.00059	0.00174	0.25	0.8668	0.0139	0.72571	0.01976	0.88488	0.01846	0.8876	0.05763
NM_001145427	SNX18	0.000409	0.000876	0.2	2.1e-71	7.27e-70	-1.11	1.72e-08	8.98e-08	-0.35	3.1259	0.05313	2.91485	0.08394	1.49132	0.02042	2.33445	0.14322
NM_001145432	C4orf52	0.906	0.931	0.01	1.2e-06	4.28e-06	-0.43	0.000108	0.000361	-0.33	6.37306	0.2094	6.78271	0.27254	4.901	0.32407	5.54842	0.21957
NM_001145434	ZNF880	0.0107	0.0192	-0.44	7.62e-09	3.3e-08	0.94	2.07e-13	1.53e-12	0.97	0.41331	0.00617	0.60343	0.03904	0.82338	0.03601	1.21902	0.06052
NM_001145437	LSS	9.74e-143	3.14e-141	-1.32	0.156	0.243	-0.08	4e-42	8.72e-41	-0.66	3.81383	0.16425	10.1879	0.4353	3.71819	0.08512	6.60066	0.28995
NM_001145440	TYW1B	0.0105	0.0189	-0.3	0.868	0.911	-0.02	0.0607	0.112	-0.21	0.7651	0.03301	1.00832	0.03383	0.77786	0.07232	0.89728	0.03742
NM_001145450	MORN2	0.987	0.991	0	0.00052	0.00136	0.5	0.434	0.56	0.11	2.37644	0.24972	2.53755	0.3441	3.47656	0.18509	2.82365	0.07205
NM_001145454	STMN1	2.03e-17	9.47e-17	-0.39	0.773	0.843	0.01	5.03e-18	4.83e-17	-0.39	34.545	0.80161	48.4073	2.40158	36.0036	0.89068	37.946	1.33494
NM_001145466	NCR3	0.366	0.457	0.39	0.941	0.96	0.03	0.986	0.991	0.01	0.19714	0.0462	0.1593	0.05576	0.209	0.0521	0.16522	0.0223
NM_001145513	SCRN1	1.31e-05	3.26e-05	0.29	7.48e-11	3.74e-10	-0.46	0.948	0.966	0	2.17295	0.06675	1.89989	0.05931	1.63613	0.07221	1.95434	0.10125
NM_001145525	RAI14	0.302	0.389	0.08	0.00102	0.00256	0.25	0.425	0.551	0.06	1.53268	0.0824	1.54778	0.0968	1.893	0.10962	1.65578	0.08856
NM_001145526	AFMID	0.00624	0.0116	-0.29	0.00891	0.0191	0.27	0.597	0.704	0.05	2.78514	0.30617	3.65123	0.30467	3.4795	0.14236	3.87426	0.32017
NM_001145547	RBM17	2.7e-11	9.6e-11	-0.39	2.67e-10	1.29e-09	-0.37	7.5e-45	1.76e-43	-0.79	4.80978	0.22109	6.77648	0.40857	3.83688	0.11203	4.02589	0.04535
NM_001145548	ZDHHC7	1.3e-29	8.7e-29	0.63	0.0302	0.0578	-0.12	5.13e-07	2.32e-06	0.3	6.8549	0.19345	4.73985	0.077	6.50652	0.25784	5.98883	0.34508
NM_001145636	C1orf228	9.91e-254	6.58e-252	-2.87	0.0705	0.123	0.23	3.34e-28	4.92e-27	-0.64	1.7335	0.20479	13.674	0.46032	2.10353	0.1422	9.02535	0.07029
NM_001145638	GPSM1	2.52e-16	1.13e-15	-0.72	0.00259	0.00611	0.29	0.101	0.172	-0.14	1.07427	0.01982	1.8993	0.10914	1.35783	0.06584	1.76042	0.16006
NM_001145641	SRRM5	0.253	0.334	0.17	0.0397	0.0739	-0.32	0.759	0.833	-0.05	0.8257	0.08221	0.78818	0.06212	0.68201	0.06087	0.78564	0.09288
NM_001145642	KIAA0226	5.12e-19	2.53e-18	0.75	1.61e-20	1.35e-19	0.67	1.01e-16	9.09e-16	0.63	1.25597	0.08485	0.79595	0.00388	2.06422	0.00055	1.2668	0.06447
NM_001145649	ZNF529	0.00103	0.00211	-0.43	1.08e-05	3.48e-05	0.54	0.00417	0.0103	0.32	0.42845	0.03977	0.61882	0.05876	0.64659	0.00682	0.79142	0.05079
NM_001145657	RAP1GAP	9.6e-09	2.96e-08	-1.03	0.191	0.287	0.29	0.0166	0.0359	0.35	0.2181	0.02037	0.47909	0.04492	0.27697	0.05089	0.62554	0.076
NM_001145661	GATA2	9.54e-05	0.000219	0.4	0.0755	0.131	0.16	0.0525	0.0986	0.19	1.48607	0.08675	1.20495	0.11975	1.71914	0.07096	1.41155	0.07979
NM_001145664	RFX8	0.122	0.177	-0.17	0.501	0.62	-0.08	0.108	0.182	0.17	1.93224	0.15301	2.32851	0.14693	1.89567	0.13254	2.68748	0.2261
NM_001145667	GLG1	2.48e-18	1.2e-17	0.35	0.543	0.659	0.02	1.32e-28	1.97e-27	0.46	8.2521	0.07931	6.93275	0.28773	8.65761	0.11804	9.7641	0.2904
NM_001145678	KIAA0825	0.927	0.947	-0.02	0.0628	0.111	-0.39	0.0258	0.053	-0.38	0.17053	0.03144	0.18542	0.01078	0.13438	0.01958	0.14577	0.01662
NM_001145710	LOC375190	0.385	0.477	-0.09	0.0839	0.143	-0.2	0.000175	0.000565	0.35	2.53894	0.09599	2.89425	0.12774	2.28626	0.12564	3.79387	0.05904
NM_001145712	LOC389493	0.858	0.895	-0.08	0.903	0.935	-0.06	0.578	0.688	-0.23	0.25876	0.04451	0.29478	0.04792	0.25677	0.09519	0.25613	0.05802
NM_001145717	PNPLA1	0.0279	0.0464	0.39	0.00233	0.00553	0.52	5.48e-05	0.000192	0.7	0.51241	0.03182	0.41791	0.03437	0.76137	0.10543	0.69992	0.1128
NM_001145722	HOMER3	0.0121	0.0214	-0.12	3.03e-08	1.25e-07	0.28	9.21e-11	5.75e-10	-0.29	16.8489	0.57372	19.5754	0.47931	21.1459	0.91906	16.3771	0.52296
NM_001145777	FKBP5	9.65e-21	5.03e-20	-0.82	9.66e-17	6.74e-16	0.76	4.66e-05	0.000166	0.33	0.56315	0.01886	1.06164	0.0422	0.98936	0.05743	1.37125	0.11681
NM_001145783	LOC729991	0.00384	0.00735	0.42	0.448	0.57	-0.11	0.472	0.596	0.1	1.56439	0.18729	1.2455	0.09029	1.49754	0.1504	1.37793	0.13042
NM_001145785	MEF2B	1.53e-06	4.08e-06	-0.96	0.497	0.617	0.16	0.143	0.231	-0.28	0.49028	0.09521	1.03802	0.09825	0.56912	0.04116	0.87786	0.20309
NM_001145808	ITGAM	0	0	3.9	2.82e-35	4.1e-34	-0.42	7.04e-234	1.72e-231	2.08	28.0552	0.23531	2.00122	0.14805	21.7474	0.32373	8.73199	0.52994
NM_001145809	MYH14	0.109	0.159	-0.16	0.849	0.898	0.01	0.000419	0.00127	0.33	1.1423	0.06814	1.36853	0.20162	1.19477	0.04137	1.76631	0.13407
NM_001145815	AMDHD2	2.2e-45	2.13e-44	1.65	0.00965	0.0206	-0.24	0.181	0.282	-0.24	2.50745	0.0965	0.85018	0.10522	2.19015	0.07214	0.73358	0.15687
NM_001145829	TNNI2	9.3e-13	3.54e-12	2.31	0.00629	0.0139	-0.74	0.0183	0.0391	0.98	0.80681	0.05113	0.16588	0.00719	0.49308	0.0665	0.35889	0.13862
NM_001145855	SH3BP2	7.6e-32	5.39e-31	0.55	5.14e-08	2.08e-07	0.23	7.53e-29	1.13e-27	0.49	4.40424	0.13626	3.21461	0.13219	5.3447	0.12335	4.63224	0.06966
NM_001145860	POP1	1.78e-46	1.76e-45	-0.97	2.04e-46	4.17e-45	0.95	2.73e-07	1.27e-06	0.32	1.98012	0.10833	4.15007	0.21076	3.9556	0.14211	5.33036	0.4024
NM_001145862	MTMR11	1.76e-06	4.68e-06	0.5	0.00775	0.0168	0.26	1.2e-09	6.9e-09	0.57	1.75108	0.16555	1.32872	0.03695	2.16613	0.04437	2.03225	0.11811
NM_001145901	SARS2	9.25e-11	3.21e-10	-0.63	0.726	0.806	-0.04	9.69e-08	4.7e-07	-0.43	2.55333	0.28118	4.22756	0.26337	2.57359	0.27878	3.2203	0.17169
NM_001145923	SCAPER	0.00088	0.00182	-0.25	0.225	0.329	0.1	0.135	0.22	-0.1	1.39772	0.07969	1.78662	0.04652	1.5505	0.0778	1.71041	0.01443
NM_001145928	SAP130	0.37	0.461	0.06	0.994	0.996	0	0.915	0.945	0.01	2.77454	0.09002	2.84558	0.17212	2.86586	0.10303	2.93433	0.10006
NM_001145939	PAFAH1B3	6.92e-12	2.52e-11	-0.65	0.577	0.688	-0.06	4.83e-05	0.000171	-0.39	3.39187	0.05637	5.7026	0.35073	3.37383	0.03778	4.48467	0.27828
NM_001146015	DLGAP5	7.72e-14	3.09e-13	-0.35	9.24e-05	0.000268	0.2	1e-06	4.42e-06	0.22	8.52234	0.169	11.6493	0.18018	10.1148	0.32943	13.9198	0.19093
NM_001146018	TJAP1	2.62e-07	7.37e-07	-0.35	0.0105	0.0222	0.17	0.399	0.525	0.05	3.81801	0.18954	5.23166	0.30288	4.44507	0.03426	5.57265	0.27691
NM_001146071	TDRD3	0.426	0.517	-0.07	0.37	0.49	-0.07	0.00318	0.00811	-0.23	2.29076	0.11758	2.56731	0.11558	2.24702	0.10007	2.24293	0.02368
NM_001146106	PARP9	0.0102	0.0183	0.19	0	0	2.62	7.86e-274	2.88e-271	2.09	1.68817	0.04868	1.58485	0.13275	10.7547	0.28459	6.91679	0.10263
NM_001146108	PTGR1	0.129	0.185	-0.11	0.352	0.472	0.07	0.408	0.534	-0.05	8.14668	0.58166	9.43633	0.36264	8.82249	0.12358	9.32223	0.50459
NM_001146110	MIER1	0.942	0.958	0	0.867	0.911	0.01	0.0562	0.105	-0.08	5.29095	0.01705	5.677	0.11082	5.50948	0.39144	5.49546	0.0737
NM_001146151	AVPR2	0.0844	0.127	-0.49	0.207	0.307	0.37	0.481	0.604	0.17	0.2023	0.03258	0.30711	0.01938	0.2741	0.02252	0.35419	0.05796
NM_001146171	TATDN3	0.0325	0.0534	0.16	0.178	0.271	-0.1	0.315	0.437	0.07	3.46866	0.19282	3.33571	0.0305	3.34841	0.08633	3.59053	0.15616
NM_001146175	ZNF414	0.0754	0.115	-0.32	0.0357	0.0672	0.34	0.131	0.214	-0.26	0.97296	0.05356	1.29941	0.26046	1.27181	0.13238	1.10772	0.11738
NM_001146210	SPDYE6	0.0524	0.0826	0.25	0.0139	0.0287	-0.32	0.372	0.497	-0.13	0.88821	0.08751	0.79793	0.075	0.73304	0.03329	0.74591	0.11145
NM_001146214	TBC1D15	0.093	0.139	-0.11	0.139	0.22	0.09	0.0445	0.0853	-0.12	2.25302	0.09357	2.59449	0.02121	2.48334	0.0472	2.45123	0.09656
NM_001146227	RPS20	1.62e-09	5.23e-09	-0.23	1.91e-07	7.35e-07	-0.19	2.8e-14	2.19e-13	-0.29	283.537	9.82365	355.432	3.09539	257.141	1.07087	298.534	9.00144
NM_001146265	GPR85	0.00146	0.00295	0.32	1.07e-05	3.48e-05	0.41	0.756	0.831	-0.03	0.99864	0.05296	0.85524	0.03932	1.37144	0.07638	0.86047	0.03974
NM_001146276	NCEH1	2.8e-104	6.13e-103	1.64	0.00159	0.00387	-0.19	0.00269	0.00697	0.3	2.85371	0.04256	0.97622	0.05489	2.57859	0.06044	1.23157	0.113
NM_001146288	AIFM3	4.09e-10	1.37e-09	-0.65	1.3e-08	5.52e-08	-0.63	2.84e-11	1.84e-10	-0.67	1.56245	0.01835	2.63313	0.32915	1.03928	0.07199	1.69671	0.0388
NM_001146321	GRAMD3	5.1e-07	1.4e-06	-0.43	3.5e-05	0.000107	-0.41	3.07e-05	0.000112	-0.34	1.55782	0.06285	2.25301	0.06714	1.21237	0.04414	1.82975	0.05685
NM_001146699	RBM19	0.478	0.568	-0.06	7.03e-09	3.05e-08	0.39	0.629	0.732	-0.04	1.92491	0.05798	2.14493	0.19532	2.60214	0.04353	2.14127	0.10234
NM_001146705	KDM5D	8.79e-14	3.51e-13	-0.39	0.348	0.468	-0.05	0.01	0.0229	-0.12	4.79403	0.18391	6.73483	0.33697	4.78644	0.20438	6.35383	0.05196
NM_001148	ANK2	2.42e-07	6.83e-07	-0.37	2.72e-56	6.89e-55	-1.47	2.64e-153	2.52e-151	-2.29	0.493	0.00861	0.6816	0.02165	0.18316	0.00551	0.14186	0.00681
NM_001150	ANPEP	0	0	2.16	0.016	0.0326	0.1	7.1e-203	1.32e-200	1.58	85.3447	1.88012	20.5197	1.83028	94.265	3.00171	62.8657	1.49261
NM_001151	SLC25A4	0.117	0.17	-0.29	4.67e-05	0.00014	0.68	0.172	0.269	0.21	0.26438	0.03472	0.34494	0.04426	0.43981	0.02589	0.41065	0.02426
NM_001152	SLC25A5	0.000153	0.000343	0.18	0.394	0.516	-0.04	0.000131	0.000431	-0.19	48.8324	1.39723	46.0419	1.53386	49.2254	0.9267	41.5255	0.88375
NM_001153	ANXA4	1.25e-06	3.36e-06	-0.22	2.41e-06	8.34e-06	0.24	0.0494	0.0934	-0.09	14.0421	0.12942	17.5723	0.68776	17.0989	0.72862	16.9504	0.49734
NM_001153585	SCOC	0.14	0.199	0.11	0.301	0.417	0.08	0.00138	0.00379	-0.26	5.18319	0.21309	5.13665	0.29462	5.67331	0.45474	4.401	0.33298
NM_001154	ANXA5	8.3e-110	1.95e-108	0.83	0.000174	0.000486	-0.12	0.00474	0.0116	-0.11	128.006	1.53821	76.9603	1.15998	121.882	0.72395	73.2055	1.97768
NM_001155	ANXA6	9.87e-19	4.83e-18	0.31	0.000182	0.000509	0.12	0.964	0.977	0	54.4974	0.67349	47.203	0.65961	61.3127	0.60125	48.4913	1.09889
NM_001159280	ADAL	1.59e-06	4.23e-06	-0.52	6.53e-06	2.16e-05	0.5	0.00614	0.0147	0.23	0.87916	0.08878	1.34921	0.03275	1.2886	0.0284	1.62304	0.06686
NM_001159293	ZNF737	0.0313	0.0516	-0.22	0.722	0.804	0.04	6.4e-06	2.56e-05	0.4	0.4428	0.00533	0.55137	0.04739	0.46946	0.02543	0.74804	0.01876
NM_001159323	PLA2G4C	1.05e-76	1.65e-75	1.58	0.0826	0.141	-0.14	9.46e-52	2.56e-50	1.2	4.54981	0.36416	1.62478	0.02278	4.28022	0.28265	3.84189	0.13679
NM_001159531	BEGAIN	1.27e-93	2.45e-92	-2.92	4.58e-06	1.54e-05	0.94	5.49e-07	2.48e-06	-0.46	0.23627	0.03827	1.94802	0.10636	0.47527	0.01125	1.45345	0.03876
NM_001159677	SYNCRIP	5.43e-19	2.69e-18	-0.37	6.98e-29	8.2e-28	0.5	9.05e-08	4.41e-07	-0.2	14.6212	0.36924	20.1678	0.10697	21.3091	0.83994	17.9901	0.50401
NM_001159704	FHL1	8.03e-08	2.34e-07	0.48	0.129	0.207	0.13	1.22e-14	9.77e-14	0.64	2.16158	0.1003	1.65612	0.03429	2.45304	0.18226	2.64678	0.09028
NM_001159746	ABR	1.42e-93	2.74e-92	1.15	1.36e-12	7.62e-12	-0.32	6.36e-05	0.000221	0.22	9.82165	0.35726	4.75304	0.33591	8.10921	0.10262	5.68678	0.22966
NM_001159767	BZW2	3.05e-71	4.48e-70	-0.9	4.78e-41	8.3e-40	0.68	0.000697	0.00204	-0.17	11.1504	0.54839	22.337	0.16919	18.5541	0.33159	20.3118	1.24779
NM_001159770	SLC39A11	8.45e-92	1.6e-90	1.14	0.0601	0.107	-0.12	0.259	0.376	0.07	7.94446	0.10012	3.84851	0.09383	7.55076	0.46793	4.14886	0.16587
NM_001159936	EBNA1BP2	4.99e-08	1.47e-07	-0.27	1.23e-27	1.38e-26	0.54	1.29e-06	5.62e-06	-0.25	14.332	0.1501	18.5063	0.64569	21.6038	0.90855	16.0148	0.48061
NM_001160042	IQCC	0.0697	0.107	-0.26	0.0202	0.0402	0.33	0.521	0.64	0.08	0.75669	0.05521	0.96684	0.06468	0.98153	0.05111	1.04945	0.11258
NM_001160094	ACOT13	0.537	0.623	0.07	2.71e-07	1.03e-06	0.5	4.4e-05	0.000157	0.46	0.76919	0.01884	0.78546	0.06778	1.12805	0.03776	1.11464	0.11561
NM_001160133	KCNQ5	4.35e-153	1.5e-151	-2.83	6.08e-45	1.18e-43	1.92	8.36e-10	4.87e-09	0.42	0.18165	0.01672	1.38774	0.07982	0.72092	0.08157	1.90295	0.04979
NM_001160148	DDHD1	0.000271	0.000594	-0.22	0.0818	0.14	-0.11	0.0031	0.00791	-0.19	0.87885	0.01899	1.09882	0.04796	0.83979	0.0206	0.98501	0.04708
NM_001160167	PRR5L	0.0573	0.0899	0.38	0.0226	0.0445	-0.49	5.46e-09	2.97e-08	0.97	0.26625	0.03967	0.21852	0.01849	0.19422	0.02407	0.44196	0.03255
NM_001160170	NAT1	0.0133	0.0235	0.22	0.487	0.608	-0.07	0.107	0.181	-0.14	2.30748	0.11183	2.12332	0.04149	2.28192	0.16145	1.97715	0.06866
NM_001160183	ZNF138	2.12e-12	7.9e-12	-0.71	0.0034	0.00787	0.33	8.63e-05	0.000293	0.32	1.1751	0.06753	2.05258	0.11597	1.53105	0.1213	2.63821	0.14079
NM_001160210	SLC25A13	2.07e-18	1e-17	-0.66	7.9e-25	8.03e-24	0.8	0.766	0.839	-0.02	1.8683	0.10183	3.15804	0.05795	3.36664	0.1605	3.19714	0.05895
NM_001160213	PMFBP1	0.333	0.422	0.18	8.28e-06	2.71e-05	-1.11	0.0563	0.105	-0.38	0.30986	0.00879	0.29203	0.0433	0.14592	0.04592	0.22888	0.01932
NM_001160223	RNF170	1.51e-05	3.73e-05	0.3	0.000101	0.000292	-0.3	0.709	0.795	-0.03	2.77447	0.12379	2.41288	0.01762	2.32385	0.16349	2.43156	0.09662
NM_001160233	ATP1A1	0.806	0.854	-0.01	3.52e-05	0.000107	0.2	0.218	0.327	-0.07	31.5524	1.13635	34.1513	2.89552	37.3938	1.46648	33.422	1.50313
NM_001160243	RPAIN	0.00288	0.00561	-0.34	0.698	0.786	-0.06	0.0317	0.0633	-0.26	0.96132	0.05764	1.30807	0.09219	0.95868	0.14155	1.12272	0.13879
NM_001160258	CNR1	2.59e-50	2.77e-49	-1.2	1.57e-37	2.43e-36	-1.7	2.67e-150	2.47e-148	-2.48	0.65586	0.03203	1.62058	0.04796	0.20722	0.02325	0.29761	0.02844
NM_001160305	SETD6	0.0795	0.121	-0.16	0.0258	0.0502	0.21	0.296	0.417	0.09	1.83388	0.10091	2.18595	0.11602	2.18273	0.12228	2.38195	0.12077
NM_001160389	TRPT1	0.511	0.598	0.07	0.000914	0.00231	-0.39	0.214	0.322	-0.15	3.9874	0.22705	4.05604	0.36745	3.1516	0.33849	3.75413	0.41236
NM_001161	NUDT2	2.23e-06	5.86e-06	0.39	0.024	0.0471	-0.18	0.519	0.639	0.05	7.81858	0.51734	6.40945	0.15439	7.15374	0.1492	6.81599	0.14858
NM_001161334	HIST2H2BF	8.67e-57	1.03e-55	-0.76	3.74e-70	1.26e-68	0.67	1.89e-07	8.93e-07	0.27	80.5103	0.78609	145.819	5.45239	132.372	2.94075	180.202	5.87018
NM_001161344	CHFR	1.17e-07	3.37e-07	0.3	0.0232	0.0457	0.12	0.116	0.195	-0.09	8.15205	0.42304	7.09618	0.29877	9.15483	0.2153	6.85	0.286
NM_001161357	FCHO1	0.104	0.154	0.12	0.00761	0.0166	-0.2	0.426	0.552	0.06	2.65587	0.11224	2.61713	0.10946	2.38617	0.06758	2.79153	0.15358
NM_001161376	C6orf136	0.000655	0.00137	0.64	0.000913	0.00231	-0.65	0.79	0.856	0.05	0.64151	0.06249	0.439	0.02552	0.42023	0.04558	0.46837	0.06226
NM_001161425	ZNF610	1.15e-07	3.3e-07	-0.93	0.307	0.423	0.2	4.36e-13	3.15e-12	0.93	0.4938	0.06724	1.01338	0.16907	0.58837	0.08698	1.98533	0.14626
NM_001161441	SH2D2A	1.57e-19	7.93e-19	1.27	4.68e-18	3.5e-17	0.97	3.3e-20	3.54e-19	1.27	1.71709	0.13766	0.75651	0.03983	3.47856	0.30715	1.88176	0.17306
NM_001161454	CYBASC3	0	0	2.41	5.12e-100	2.94e-98	0.8	0	0	1.93	20.4929	0.06533	4.11025	0.15334	36.8276	0.73251	16.0378	0.60956
NM_001161473	ALDH3B1	5.84e-34	4.36e-33	0.74	0.00282	0.00661	-0.18	0.0171	0.0368	-0.15	8.00654	0.34163	5.11668	0.33603	7.29076	0.5116	4.72202	0.19094
NM_001161520	COG5	0.697	0.765	-0.02	0.838	0.89	-0.01	0.000112	0.000374	-0.21	2.80541	0.02092	3.04892	0.09091	2.87375	0.16084	2.70068	0.07413
NM_001161529	CSF2RA	1.33e-26	8.17e-26	-0.79	0.0174	0.0351	0.23	0.0206	0.0434	-0.14	3.37827	0.21345	6.25104	0.0843	4.10081	0.45541	5.8146	0.14791
NM_001161546	LOC389333	2.08e-08	6.27e-08	-0.81	0.0334	0.0634	0.34	0.126	0.208	0.18	0.38913	0.02405	0.73412	0.05615	0.51328	0.03976	0.85197	0.03722
NM_001161572	MAFF	1.49e-31	1.05e-30	2.15	2.24e-153	2.27e-151	2.38	4.04e-06	1.66e-05	0.98	1.00713	0.08139	0.23958	0.05395	5.45295	0.32496	0.4889	0.04569
NM_001161581	POC1A	5.05e-23	2.81e-22	-0.72	0.0719	0.125	0.16	0.0018	0.00483	-0.22	3.09717	0.04034	5.47907	0.20768	3.56998	0.29723	4.82764	0.17651
NM_001161586	ME3	0.068	0.105	0.15	4.74e-17	3.36e-16	-0.7	6.87e-12	4.61e-11	-0.63	3.29429	0.03413	3.17677	0.23796	2.09393	0.10108	2.10825	0.11122
NM_001161616	RGL3	1.14e-15	4.98e-15	3.9	0.599	0.707	0.14	0.000985	0.00279	1.93	0.20579	0.01662	0.01254	0.013	0.23535	0.04767	0.06628	0.01153
NM_001161661	WWC1	1.27e-08	3.88e-08	-0.87	0.000915	0.00231	0.53	6.43e-06	2.57e-05	0.51	0.26804	0.03788	0.52646	0.078	0.40305	0.05804	0.77175	0.03983
NM_001161725	PPP2R5C	4.44e-05	0.000105	0.2	0.0235	0.0462	-0.1	0.755	0.83	-0.01	10.6402	0.27737	9.94448	0.20094	10.2556	0.22393	10.1093	0.16912
NM_001161766	AHCY	0.0326	0.0536	-0.09	0.29	0.404	0.04	0.0407	0.079	0.08	19.6969	0.30514	22.4593	0.47119	20.969	0.3945	24.4374	0.45335
NM_001161779	PDP1	2.47e-22	1.35e-21	0.73	0.00645	0.0142	-0.21	0.215	0.324	0.1	2.25322	0.08941	1.44975	0.02542	2.01907	0.13835	1.59151	0.05631
NM_001161841	SULF2	0.0246	0.0415	0.55	1.95e-31	2.5e-30	2.34	7.7e-109	4.83e-107	3.14	0.17127	0.02792	0.1241	0.01456	0.92294	0.22532	1.15008	0.07653
NM_001162383	ARHGEF2	4.61e-10	1.53e-09	0.3	1.02e-15	6.76e-15	-0.3	7.98e-05	0.000273	0.2	32.5025	0.64305	28.204	2.08352	27.3115	0.36596	33.1395	1.3317
NM_001162407	CLK1	0.018	0.0311	-0.16	0.0142	0.0292	0.17	0.0386	0.0754	-0.14	5.63299	0.22482	6.74294	0.28604	6.5542	0.4498	6.29645	0.2036
NM_001162429	PDCD6IP	0.00361	0.00693	0.11	0.0104	0.022	-0.1	4.69e-06	1.91e-05	-0.18	12.4912	0.10684	12.3546	0.02973	12.076	0.35988	11.1612	0.27761
NM_001162499	CAND2	2.37e-44	2.24e-43	-2.13	4.53e-08	1.85e-07	1.07	5.27e-05	0.000186	0.4	0.15694	0.02376	0.74878	0.01672	0.34637	0.03211	1.01569	0.07422
NM_001162501	TNRC6B	0.0144	0.0253	0.14	0.000833	0.00212	-0.16	0.00191	0.0051	0.17	1.5667	0.04143	1.52538	0.1015	1.44668	0.00602	1.75764	0.03518
NM_001162529	FAM135A	0.272	0.355	-0.09	9.41e-14	5.61e-13	0.6	1.69e-16	1.5e-15	0.56	1.08966	0.05964	1.24224	0.03872	1.7081	0.08146	1.87954	0.02143
NM_001162530	SH3D21	0.854	0.891	-0.04	0.27	0.381	-0.25	0.34	0.463	0.18	0.37247	0.08739	0.4111	0.04761	0.32158	0.01684	0.4784	0.06105
NM_001162536	RBMXL1	4.31e-24	2.47e-23	-0.7	1.17e-09	5.43e-09	0.44	0.0877	0.153	-0.11	1.28524	0.01864	2.24226	0.0379	1.80317	0.00983	2.13504	0.04824
NM_001162893	KIAA0040	3.4e-35	2.61e-34	1.11	0.000212	0.000586	-0.31	3.79e-37	7.28e-36	1.06	1.62217	0.11131	0.80594	0.01175	1.34925	0.03461	1.73447	0.06582
NM_001163	APBA1	0.00275	0.00535	-0.34	4.17e-33	5.61e-32	-2.05	4.59e-54	1.31e-52	-2.07	0.48078	0.02901	0.65196	0.0671	0.11703	0.02388	0.15853	0.01477
NM_001163280	HTATSF1	1.7e-18	8.25e-18	-0.48	0.958	0.972	0	4.6e-17	4.19e-16	-0.47	6.84692	0.07029	10.2457	0.41309	7.09473	0.25029	7.60029	0.20888
NM_001163315	FBXL17	0.00104	0.00214	0.25	1.1e-06	3.92e-06	-0.4	0.00376	0.00941	-0.23	1.39031	0.02886	1.25084	0.02282	1.09054	0.05456	1.0887	0.06263
NM_001163391	ZSCAN12	0.106	0.156	-0.29	0.42	0.543	0.15	0.945	0.965	-0.01	0.3325	0.04814	0.43739	0.05008	0.38359	0.04236	0.4434	0.05005
NM_001163438	LOC644538	0.473	0.564	-0.13	0.0709	0.124	-0.31	4.67e-08	2.33e-07	-0.89	1.38865	0.28245	1.62039	0.21684	1.15277	0.06455	0.89739	0.10105
NM_001163474	ZNF746	4.36e-06	1.12e-05	0.36	1.22e-07	4.76e-07	-0.41	0.00279	0.0072	-0.25	2.47379	0.06993	2.05979	0.17831	1.92385	0.11397	1.77714	0.08904
NM_001163560	C16orf73	1.38e-143	4.46e-142	-1.79	1.05e-07	4.14e-07	0.51	2.31e-19	2.38e-18	-0.62	2.36272	0.0211	8.75988	0.15587	3.48494	0.30445	5.82992	0.45229
NM_001163724	LOC388588	0.192	0.263	-0.34	0.019	0.038	-0.82	0.878	0.92	0.04	0.91671	0.17965	1.25171	0.17091	0.51757	0.19306	1.32391	0.22213
NM_001163735	MYO19	0.296	0.383	-0.06	6.33e-28	7.19e-27	0.57	0.209	0.316	0.07	4.05134	0.11682	4.52231	0.21235	6.22794	0.07373	4.85739	0.07395
NM_001163809	WDR81	1.69e-28	1.1e-27	0.83	0.191	0.287	0.08	0.0298	0.0599	0.18	1.93838	0.10268	1.16675	0.0909	2.12413	0.05868	1.35877	0.12409
NM_001163812	C10orf2	4.29e-09	1.35e-08	-0.72	0.232	0.337	-0.18	2.78e-08	1.42e-07	-0.65	0.55528	0.04969	0.98534	0.07058	0.50721	0.03968	0.64334	0.05053
NM_001163922	VSIG10L	1.11e-08	3.41e-08	1.66	0.00121	0.003	0.63	0.00109	0.00306	1.01	0.20662	0.01881	0.06787	0.01926	0.33256	0.01982	0.14469	0.0229
NM_001164	APBB1	0.00158	0.00317	0.5	1.01e-09	4.69e-09	0.8	5.77e-11	3.66e-10	0.89	0.79016	0.08982	0.59529	0.05504	1.42254	0.06969	1.14151	0.11109
NM_001164093	COPS7A	4.92e-09	1.54e-08	0.42	0.237	0.343	-0.09	0.187	0.288	-0.09	5.14719	0.25641	4.1258	0.10665	5.01166	0.157	3.97304	0.11198
[truncated: 9,340 more rows]
