# Supplementary material for: ZFR coordinates crosstalk between RNA decay and transcription in innate immunity
Source: Nat Commun. 2018 Mar 20;9:1145. doi: 10.1038/s41467-018-03326-5 (PMC5861047; doi:10.1038/s41467-018-03326-5)
Supplement: Supplementary file 8 — Supplementary Data 5(XLS 344 kb) [file 41467_2018_3326_MOESM8_ESM.xls]

NAME	GS<br> follow link to MSigDB	GS DETAILS	SIZE	ES	NES	NOM p-val	FDR q-val	FWER p-val	RANK AT MAX	LEADING EDGE
GO_DEFENSE_RESPONSE_TO_VIRUS	GO_DEFENSE_RESPONSE_TO_VIRUS	Details ...	111	0.794169	3.1046586	0	0	0	895	"tags=45%, list=8%, signal=48%"
GO_RESPONSE_TO_VIRUS	GO_RESPONSE_TO_VIRUS	Details ...	169	0.72044027	3.0439994	0	0	0	895	"tags=36%, list=8%, signal=39%"
GO_RESPONSE_TO_TYPE_I_INTERFERON	GO_RESPONSE_TO_TYPE_I_INTERFERON	Details ...	51	0.8819082	3.03734	0	0	0	458	"tags=53%, list=4%, signal=55%"
GO_NEGATIVE_REGULATION_OF_VIRAL_PROCESS	GO_NEGATIVE_REGULATION_OF_VIRAL_PROCESS	Details ...	66	0.7758003	2.8703074	0	0	0	409	"tags=41%, list=3%, signal=42%"
GO_RESPONSE_TO_INTERFERON_GAMMA	GO_RESPONSE_TO_INTERFERON_GAMMA	Details ...	90	0.71863765	2.759101	0	0	0	857	"tags=41%, list=7%, signal=44%"
GO_INNATE_IMMUNE_RESPONSE	GO_INNATE_IMMUNE_RESPONSE	Details ...	329	0.5917549	2.6951592	0	0	0	895	"tags=28%, list=8%, signal=29%"
GO_NEGATIVE_REGULATION_OF_VIRAL_GENOME_REPLICATION	GO_NEGATIVE_REGULATION_OF_VIRAL_GENOME_REPLICATION	Details ...	38	0.8428397	2.678622	0	0	0	409	"tags=53%, list=3%, signal=54%"
GO_CELLULAR_RESPONSE_TO_INTERFERON_GAMMA	GO_CELLULAR_RESPONSE_TO_INTERFERON_GAMMA	Details ...	76	0.72688234	2.6758738	0	0	0	739	"tags=38%, list=6%, signal=40%"
GO_DEFENSE_RESPONSE_TO_OTHER_ORGANISM	GO_DEFENSE_RESPONSE_TO_OTHER_ORGANISM	Details ...	260	0.59323615	2.648524	0	0	0	1215	"tags=33%, list=10%, signal=36%"
GO_CYTOKINE_MEDIATED_SIGNALING_PATHWAY	GO_CYTOKINE_MEDIATED_SIGNALING_PATHWAY	Details ...	246	0.5962456	2.6251268	0	0	0	739	"tags=25%, list=6%, signal=26%"
GO_REGULATION_OF_VIRAL_GENOME_REPLICATION	GO_REGULATION_OF_VIRAL_GENOME_REPLICATION	Details ...	61	0.74124056	2.6109917	0	0	0	1097	"tags=43%, list=9%, signal=47%"
GO_RESPONSE_TO_INTERFERON_ALPHA	GO_RESPONSE_TO_INTERFERON_ALPHA	Details ...	17	0.94970685	2.592831	0	0	0	364	"tags=71%, list=3%, signal=73%"
GO_NEGATIVE_REGULATION_OF_MULTI_ORGANISM_PROCESS	GO_NEGATIVE_REGULATION_OF_MULTI_ORGANISM_PROCESS	Details ...	100	0.6663558	2.5871158	0	0	0	876	"tags=36%, list=7%, signal=39%"
GO_IMMUNE_EFFECTOR_PROCESS	GO_IMMUNE_EFFECTOR_PROCESS	Details ...	297	0.5653768	2.5703826	0	0	0	1098	"tags=30%, list=9%, signal=32%"
GO_DNA_PACKAGING_COMPLEX	GO_DNA_PACKAGING_COMPLEX	Details ...	84	0.6644569	2.507777	0	0	0	1749	"tags=68%, list=15%, signal=79%"
GO_INTERFERON_GAMMA_MEDIATED_SIGNALING_PATHWAY	GO_INTERFERON_GAMMA_MEDIATED_SIGNALING_PATHWAY	Details ...	53	0.71427923	2.499904	0	0	0	739	"tags=40%, list=6%, signal=42%"
GO_CELLULAR_RESPONSE_TO_CYTOKINE_STIMULUS	GO_CELLULAR_RESPONSE_TO_CYTOKINE_STIMULUS	Details ...	342	0.5442166	2.4874089	0	0	0	899	"tags=23%, list=8%, signal=24%"
GO_IMMUNE_RESPONSE	GO_IMMUNE_RESPONSE	Details ...	553	0.5202801	2.4770243	0	0	0	908	"tags=24%, list=8%, signal=25%"
GO_RESPONSE_TO_CYTOKINE	GO_RESPONSE_TO_CYTOKINE	Details ...	416	0.52674115	2.4401116	0	0	0	899	"tags=22%, list=8%, signal=23%"
GO_POSITIVE_REGULATION_OF_INFLAMMATORY_RESPONSE	GO_POSITIVE_REGULATION_OF_INFLAMMATORY_RESPONSE	Details ...	50	0.69861126	2.4023464	0	0	0	289	"tags=34%, list=2%, signal=35%"
GO_PRERIBOSOME	GO_PRERIBOSOME		59	0.6518557	2.3568459	0	5.77E-05	0.001	2061	"tags=59%, list=18%, signal=72%"
GO_REGULATION_OF_SYMBIOSIS_ENCOMPASSING_MUTUALISM_THROUGH_PARASITISM	GO_REGULATION_OF_SYMBIOSIS_ENCOMPASSING_MUTUALISM_THROUGH_PARASITISM		159	0.55979043	2.3552895	0	5.50E-05	0.001	745	"tags=20%, list=6%, signal=21%"
GO_RESPONSE_TO_INTERFERON_BETA	GO_RESPONSE_TO_INTERFERON_BETA		17	0.8722486	2.3245347	0	1.05E-04	0.002	349	"tags=47%, list=3%, signal=48%"
GO_GRANULOCYTE_MIGRATION	GO_GRANULOCYTE_MIGRATION		40	0.692228	2.3245094	0	1.00E-04	0.002	392	"tags=30%, list=3%, signal=31%"
GO_LEUKOCYTE_CHEMOTAXIS	GO_LEUKOCYTE_CHEMOTAXIS		57	0.6477713	2.3163247	0	9.65E-05	0.002	392	"tags=23%, list=3%, signal=23%"
GO_MONOCYTE_CHEMOTAXIS	GO_MONOCYTE_CHEMOTAXIS		16	0.8800281	2.3130808	0	9.27E-05	0.002	86	"tags=44%, list=1%, signal=44%"
GO_PROTEIN_DNA_COMPLEX	GO_PROTEIN_DNA_COMPLEX		137	0.56395257	2.3109903	0	8.93E-05	0.002	1664	"tags=47%, list=14%, signal=55%"
GO_POSITIVE_REGULATION_OF_RESPONSE_TO_WOUNDING	GO_POSITIVE_REGULATION_OF_RESPONSE_TO_WOUNDING		73	0.6236127	2.2924764	0	8.61E-05	0.002	289	"tags=25%, list=2%, signal=25%"
GO_RESPONSE_TO_BIOTIC_STIMULUS	GO_RESPONSE_TO_BIOTIC_STIMULUS		488	0.48317465	2.2896104	0	8.31E-05	0.002	1086	"tags=23%, list=9%, signal=25%"
GO_DEFENSE_RESPONSE	GO_DEFENSE_RESPONSE		626	0.47421867	2.2890813	0	8.04E-05	0.002	895	"tags=22%, list=8%, signal=23%"
GO_NUCLEOLAR_PART	GO_NUCLEOLAR_PART		60	0.6406493	2.2881424	0	7.78E-05	0.002	1943	"tags=53%, list=17%, signal=64%"
GO_REGULATION_OF_TYPE_I_INTERFERON_PRODUCTION	GO_REGULATION_OF_TYPE_I_INTERFERON_PRODUCTION		100	0.58137786	2.2778249	0	7.54E-05	0.002	1241	"tags=28%, list=11%, signal=31%"
GO_DOUBLE_STRANDED_RNA_BINDING	GO_DOUBLE_STRANDED_RNA_BINDING		57	0.63300467	2.2475498	0	1.44E-04	0.004	2637	"tags=51%, list=22%, signal=65%"
GO_CELLULAR_RESPONSE_TO_INTERLEUKIN_1	GO_CELLULAR_RESPONSE_TO_INTERLEUKIN_1		43	0.6715567	2.2406197	0	1.40E-04	0.004	464	"tags=28%, list=4%, signal=29%"
GO_RNA_MODIFICATION	GO_RNA_MODIFICATION		107	0.56934214	2.2406	0	1.36E-04	0.004	3594	"tags=66%, list=31%, signal=95%"
GO_RNA_METHYLATION	GO_RNA_METHYLATION		50	0.6318506	2.2201693	0	2.98E-04	0.009	2529	"tags=58%, list=21%, signal=74%"
GO_MYELOID_LEUKOCYTE_MIGRATION	GO_MYELOID_LEUKOCYTE_MIGRATION		50	0.6514181	2.2130265	0	2.90E-04	0.009	392	"tags=24%, list=3%, signal=25%"
GO_DNA_REPLICATION_INDEPENDENT_NUCLEOSOME_ORGANIZATION	GO_DNA_REPLICATION_INDEPENDENT_NUCLEOSOME_ORGANIZATION		53	0.62860316	2.2116475	0	2.82E-04	0.009	3203	"tags=62%, list=27%, signal=85%"
GO_CENTROMERE_COMPLEX_ASSEMBLY	GO_CENTROMERE_COMPLEX_ASSEMBLY		48	0.63734335	2.2096252	0	2.75E-04	0.009	3444	"tags=65%, list=29%, signal=91%"
GO_DNA_REPLICATION_INDEPENDENT_NUCLEOSOME_ASSEMBLY	GO_DNA_REPLICATION_INDEPENDENT_NUCLEOSOME_ASSEMBLY		53	0.6286033	2.2064238	0	2.97E-04	0.01	3203	"tags=62%, list=27%, signal=85%"
GO_CCR_CHEMOKINE_RECEPTOR_BINDING	GO_CCR_CHEMOKINE_RECEPTOR_BINDING		15	0.8635246	2.2033575	0	2.90E-04	0.01	237	"tags=47%, list=2%, signal=48%"
GO_DNA_SYNTHESIS_INVOLVED_IN_DNA_REPAIR	GO_DNA_SYNTHESIS_INVOLVED_IN_DNA_REPAIR		66	0.59617937	2.2026784	0	2.83E-04	0.01	2161	"tags=52%, list=18%, signal=63%"
GO_90S_PRERIBOSOME	GO_90S_PRERIBOSOME		24	0.7466092	2.1920476	0	3.60E-04	0.012	1943	"tags=67%, list=17%, signal=80%"
GO_HISTONE_EXCHANGE	GO_HISTONE_EXCHANGE		49	0.6342412	2.1870563	0	3.52E-04	0.012	2907	"tags=55%, list=25%, signal=73%"
GO_RESPONSE_TO_INTERLEUKIN_1	GO_RESPONSE_TO_INTERLEUKIN_1		63	0.61107713	2.176607	0	3.96E-04	0.014	633	"tags=24%, list=5%, signal=25%"
GO_POSITIVE_REGULATION_OF_TYPE_I_INTERFERON_PRODUCTION	GO_POSITIVE_REGULATION_OF_TYPE_I_INTERFERON_PRODUCTION		63	0.5978666	2.1736684	0	4.40E-04	0.016	1152	"tags=25%, list=10%, signal=28%"
GO_POSITIVE_REGULATION_OF_DEFENSE_RESPONSE	GO_POSITIVE_REGULATION_OF_DEFENSE_RESPONSE		243	0.4925942	2.1730402	0	4.55E-04	0.017	1111	"tags=22%, list=9%, signal=24%"
GO_TRNA_PROCESSING	GO_TRNA_PROCESSING		109	0.5399854	2.1715527	0	4.45E-04	0.017	3594	"tags=62%, list=31%, signal=89%"
GO_CHEMOKINE_RECEPTOR_BINDING	GO_CHEMOKINE_RECEPTOR_BINDING		24	0.7421939	2.1670325	0	4.61E-04	0.018	237	"tags=33%, list=2%, signal=34%"
GO_REGULATION_OF_CYTOKINE_PRODUCTION	GO_REGULATION_OF_CYTOKINE_PRODUCTION		339	0.4651793	2.1584496	0	5.22E-04	0.021	1152	"tags=22%, list=10%, signal=24%"
GO_CYTOKINE_ACTIVITY	GO_CYTOKINE_ACTIVITY		56	0.60549074	2.1450176	0	6.29E-04	0.026	667	"tags=32%, list=6%, signal=34%"
GO_RNA_METHYLTRANSFERASE_ACTIVITY	GO_RNA_METHYLTRANSFERASE_ACTIVITY		41	0.6500137	2.1361542	0	6.87E-04	0.029	2529	"tags=63%, list=21%, signal=80%"
GO_TRNA_MODIFICATION	GO_TRNA_MODIFICATION		56	0.6094275	2.1346366	0	6.96E-04	0.03	3594	"tags=70%, list=31%, signal=100%"
GO_NUCLEAR_CHROMOSOME	GO_NUCLEAR_CHROMOSOME		432	0.45249724	2.1311178	0	7.27E-04	0.032	2821	"tags=44%, list=24%, signal=56%"
GO_NCRNA_PROCESSING	GO_NCRNA_PROCESSING		370	0.4517458	2.1116076	0	9.92E-04	0.044	2624	"tags=38%, list=22%, signal=47%"
GO_DNA_BIOSYNTHETIC_PROCESS	GO_DNA_BIOSYNTHETIC_PROCESS		103	0.5353972	2.1039102	0	0.001185737	0.054	2647	"tags=51%, list=23%, signal=66%"
GO_DNA_PACKAGING	GO_DNA_PACKAGING		146	0.4992577	2.1030347	0	0.001185552	0.055	2932	"tags=59%, list=25%, signal=77%"
GO_DNA_DEPENDENT_DNA_REPLICATION	GO_DNA_DEPENDENT_DNA_REPLICATION		96	0.5486669	2.1018703	0	0.001165111	0.055	2510	"tags=53%, list=21%, signal=67%"
GO_REGULATION_OF_INTERLEUKIN_1_BETA_PRODUCTION	GO_REGULATION_OF_INTERLEUKIN_1_BETA_PRODUCTION		30	0.67957705	2.1017163	0.002024292	0.001145364	0.055	1077	"tags=37%, list=9%, signal=40%"
GO_DNA_REPLICATION	GO_DNA_REPLICATION		192	0.4910654	2.099153	0	0.001166598	0.057	2812	"tags=51%, list=24%, signal=66%"
GO_MITOTIC_RECOMBINATION	GO_MITOTIC_RECOMBINATION		38	0.6554671	2.095895	0	0.001264703	0.062	2441	"tags=68%, list=21%, signal=86%"
GO_DNA_TEMPLATED_TRANSCRIPTION_TERMINATION	GO_DNA_TEMPLATED_TRANSCRIPTION_TERMINATION		99	0.54351413	2.0919518	0	0.001358789	0.068	3200	"tags=54%, list=27%, signal=73%"
GO_LYMPHOCYTE_MIGRATION	GO_LYMPHOCYTE_MIGRATION		18	0.74478394	2.0818033	0	0.001544807	0.078	83	"tags=33%, list=1%, signal=34%"
GO_CHEMOKINE_ACTIVITY	GO_CHEMOKINE_ACTIVITY		16	0.7837842	2.077262	0	0.001614789	0.083	86	"tags=44%, list=1%, signal=44%"
GO_ACTIVATION_OF_CYSTEINE_TYPE_ENDOPEPTIDASE_ACTIVITY	GO_ACTIVATION_OF_CYSTEINE_TYPE_ENDOPEPTIDASE_ACTIVITY		71	0.5594823	2.0572138	0	0.002008978	0.1	1175	"tags=25%, list=10%, signal=28%"
GO_TRNA_METABOLIC_PROCESS	GO_TRNA_METABOLIC_PROCESS		167	0.4888903	2.053556	0	0.002050281	0.104	3734	"tags=58%, list=32%, signal=84%"
GO_DNA_RECOMBINATION	GO_DNA_RECOMBINATION		175	0.4831536	2.0519679	0	0.002072639	0.106	2479	"tags=44%, list=21%, signal=55%"
GO_INFLAMMATORY_RESPONSE	GO_INFLAMMATORY_RESPONSE		227	0.46383297	2.0512054	0	0.002059969	0.106	876	"tags=22%, list=7%, signal=23%"
GO_RECIPROCAL_MEIOTIC_RECOMBINATION	GO_RECIPROCAL_MEIOTIC_RECOMBINATION		29	0.6701905	2.0456126	0	0.00228948	0.12	2320	"tags=55%, list=20%, signal=69%"
GO_B_CELL_ACTIVATION_INVOLVED_IN_IMMUNE_RESPONSE	GO_B_CELL_ACTIVATION_INVOLVED_IN_IMMUNE_RESPONSE		29	0.6572673	2.0433137	0.001949318	0.002341988	0.125	1730	"tags=52%, list=15%, signal=60%"
GO_POSITIVE_REGULATION_OF_RESPONSE_TO_EXTERNAL_STIMULUS	GO_POSITIVE_REGULATION_OF_RESPONSE_TO_EXTERNAL_STIMULUS		156	0.4894054	2.0375657	0	0.002510441	0.136	1042	"tags=24%, list=9%, signal=26%"
GO_REGULATION_OF_GENE_EXPRESSION_EPIGENETIC	GO_REGULATION_OF_GENE_EXPRESSION_EPIGENETIC		192	0.47696838	2.0329409	0	0.002623203	0.145	2048	"tags=35%, list=17%, signal=42%"
GO_CHROMOSOME	GO_CHROMOSOME		737	0.41386205	2.0317552	0	0.002667522	0.149	2821	"tags=41%, list=24%, signal=51%"
GO_POSITIVE_REGULATION_OF_INTERFERON_BETA_PRODUCTION	GO_POSITIVE_REGULATION_OF_INTERFERON_BETA_PRODUCTION		25	0.67377967	2.0315588	0	0.002631475	0.149	1020	"tags=32%, list=9%, signal=35%"
GO_SMALL_SUBUNIT_PROCESSOME	GO_SMALL_SUBUNIT_PROCESSOME		32	0.6488419	2.0279195	0	0.002674671	0.154	2624	"tags=66%, list=22%, signal=84%"
GO_CELL_CHEMOTAXIS	GO_CELL_CHEMOTAXIS		77	0.5368885	2.026489	0	0.002716969	0.158	474	"tags=19%, list=4%, signal=20%"
GO_MATURATION_OF_5_8S_RRNA	GO_MATURATION_OF_5_8S_RRNA		28	0.65934545	2.0205815	0.002066116	0.002975138	0.173	3722	"tags=82%, list=32%, signal=120%"
GO_RECIPROCAL_DNA_RECOMBINATION	GO_RECIPROCAL_DNA_RECOMBINATION		29	0.6701906	2.0178585	0	0.003118564	0.185	2320	"tags=55%, list=20%, signal=69%"
GO_REGULATION_OF_DEFENSE_RESPONSE	GO_REGULATION_OF_DEFENSE_RESPONSE		476	0.42444682	2.0156257	0	0.003154013	0.19	1111	"tags=21%, list=9%, signal=22%"
GO_PROTEIN_DNA_COMPLEX_SUBUNIT_ORGANIZATION	GO_PROTEIN_DNA_COMPLEX_SUBUNIT_ORGANIZATION		184	0.47972625	2.01462	0	0.003203991	0.195	2836	"tags=51%, list=24%, signal=66%"
GO_ATP_DEPENDENT_CHROMATIN_REMODELING	GO_ATP_DEPENDENT_CHROMATIN_REMODELING		68	0.5483041	2.0140667	0	0.003194373	0.197	2720	"tags=41%, list=23%, signal=53%"
GO_IMMUNOGLOBULIN_PRODUCTION_INVOLVED_IN_IMMUNOGLOBULIN_MEDIATED_IMMUNE_RESPONSE	GO_IMMUNOGLOBULIN_PRODUCTION_INVOLVED_IN_IMMUNOGLOBULIN_MEDIATED_IMMUNE_RESPONSE		20	0.7056776	2.0101457	0	0.003372812	0.207	1702	"tags=55%, list=14%, signal=64%"
GO_DNA_METABOLIC_PROCESS	GO_DNA_METABOLIC_PROCESS		630	0.41641405	2.0095618	0	0.003346784	0.207	2907	"tags=40%, list=25%, signal=51%"
GO_REGULATION_OF_INFLAMMATORY_RESPONSE	GO_REGULATION_OF_INFLAMMATORY_RESPONSE		145	0.48553365	2.0065806	0	0.003434062	0.216	1077	"tags=27%, list=9%, signal=29%"
GO_NEGATIVE_REGULATION_OF_CYTOKINE_PRODUCTION	GO_NEGATIVE_REGULATION_OF_CYTOKINE_PRODUCTION		125	0.4896609	2.0019798	0	0.003701292	0.235	1849	"tags=34%, list=16%, signal=39%"
GO_CHROMATIN_SILENCING	GO_CHROMATIN_SILENCING		78	0.53145283	2.0003746	0	0.003755009	0.241	2048	"tags=47%, list=17%, signal=57%"
GO_DNA_CONFORMATION_CHANGE	GO_DNA_CONFORMATION_CHANGE		224	0.4563808	1.9978204	0	0.003834737	0.25	2943	"tags=53%, list=25%, signal=69%"
GO_NEGATIVE_REGULATION_OF_GENE_EXPRESSION_EPIGENETIC	GO_NEGATIVE_REGULATION_OF_GENE_EXPRESSION_EPIGENETIC		94	0.52058935	1.9966779	0	0.003831849	0.253	2048	"tags=44%, list=17%, signal=52%"
GO_DOUBLE_STRAND_BREAK_REPAIR	GO_DOUBLE_STRAND_BREAK_REPAIR		149	0.4841482	1.9951783	0	0.003922893	0.261	2479	"tags=41%, list=21%, signal=51%"
GO_RIBOSOME_BIOGENESIS	GO_RIBOSOME_BIOGENESIS		295	0.43987513	1.994902	0	0.003905331	0.261	3109	"tags=42%, list=26%, signal=55%"
GO_STRAND_DISPLACEMENT	GO_STRAND_DISPLACEMENT		23	0.6895059	1.9945279	0	0.003888494	0.262	2053	"tags=61%, list=17%, signal=74%"
GO_REGULATION_OF_ERK1_AND_ERK2_CASCADE	GO_REGULATION_OF_ERK1_AND_ERK2_CASCADE		112	0.49493518	1.9906906	0	0.00414393	0.278	1192	"tags=30%, list=10%, signal=33%"
GO_DNA_REPLICATION_INITIATION	GO_DNA_REPLICATION_INITIATION		27	0.67778707	1.9901136	0	0.004150129	0.281	2510	"tags=74%, list=21%, signal=94%"
GO_CHROMATIN_ASSEMBLY_OR_DISASSEMBLY	GO_CHROMATIN_ASSEMBLY_OR_DISASSEMBLY		141	0.48472717	1.9897404	0	0.004156793	0.284	2907	"tags=55%, list=25%, signal=73%"
GO_REGULATION_OF_TYPE_I_INTERFERON_MEDIATED_SIGNALING_PATHWAY	GO_REGULATION_OF_TYPE_I_INTERFERON_MEDIATED_SIGNALING_PATHWAY		23	0.684266	1.987959	0	0.004238253	0.292	1468	"tags=35%, list=12%, signal=40%"
GO_TERMINATION_OF_RNA_POLYMERASE_II_TRANSCRIPTION	GO_TERMINATION_OF_RNA_POLYMERASE_II_TRANSCRIPTION		62	0.5530878	1.9863224	0	0.004268927	0.296	3098	"tags=53%, list=26%, signal=72%"
GO_RNA_PROCESSING	GO_RNA_PROCESSING		759	0.40527612	1.9846177	0	0.004311214	0.301	3734	"tags=47%, list=32%, signal=64%"
GO_CAJAL_BODY	GO_CAJAL_BODY		49	0.5867683	1.9814073	0	0.004462301	0.312	2365	"tags=45%, list=20%, signal=56%"
GO_RNA_LOCALIZATION	GO_RNA_LOCALIZATION		164	0.4704916	1.9773035	0	0.004705809	0.33	3058	"tags=46%, list=26%, signal=62%"
GO_ADENYLYLTRANSFERASE_ACTIVITY	GO_ADENYLYLTRANSFERASE_ACTIVITY		21	0.70057994	1.9770422	0	0.004682448	0.332	53	"tags=19%, list=0%, signal=19%"
GO_MEIOSIS_I	GO_MEIOSIS_I		49	0.58169127	1.9762043	0	0.00468397	0.335	2320	"tags=51%, list=20%, signal=63%"
GO_CYTOKINE_RECEPTOR_BINDING	GO_CYTOKINE_RECEPTOR_BINDING		112	0.5004326	1.9759147	0	0.00469666	0.339	311	"tags=17%, list=3%, signal=17%"
GO_NCRNA_METABOLIC_PROCESS	GO_NCRNA_METABOLIC_PROCESS		495	0.41756368	1.9716922	0	0.004916225	0.355	2624	"tags=35%, list=22%, signal=43%"
GO_TRNA_METHYLATION	GO_TRNA_METHYLATION		23	0.6850028	1.9708703	0	0.004948611	0.359	2529	"tags=65%, list=21%, signal=83%"
GO_POSITIVE_REGULATION_OF_CYTOKINE_PRODUCTION	GO_POSITIVE_REGULATION_OF_CYTOKINE_PRODUCTION		217	0.45392355	1.9705751	0	0.004935138	0.361	1440	"tags=24%, list=12%, signal=27%"
GO_CHEMOKINE_MEDIATED_SIGNALING_PATHWAY	GO_CHEMOKINE_MEDIATED_SIGNALING_PATHWAY		21	0.6954581	1.9699029	0	0.004956161	0.364	237	"tags=38%, list=2%, signal=39%"
GO_NUCLEAR_CHROMATIN	GO_NUCLEAR_CHROMATIN		239	0.44537684	1.9693077	0	0.004932164	0.365	1748	"tags=33%, list=15%, signal=38%"
GO_POSITIVE_REGULATION_OF_CALCIUM_ION_IMPORT	GO_POSITIVE_REGULATION_OF_CALCIUM_ION_IMPORT		21	0.6890731	1.966609	0	0.005162057	0.381	41	"tags=14%, list=0%, signal=14%"
GO_REGULATION_OF_INTERLEUKIN_1_SECRETION	GO_REGULATION_OF_INTERLEUKIN_1_SECRETION		21	0.7059876	1.9663188	0.001996008	0.005136568	0.382	335	"tags=33%, list=3%, signal=34%"
GO_POSITIVE_REGULATION_OF_INTERLEUKIN_1_BETA_PRODUCTION	GO_POSITIVE_REGULATION_OF_INTERLEUKIN_1_BETA_PRODUCTION		22	0.70340157	1.9645838	0	0.005209616	0.391	267	"tags=32%, list=2%, signal=32%"
GO_NEGATIVE_REGULATION_OF_HEMATOPOIETIC_PROGENITOR_CELL_DIFFERENTIATION	GO_NEGATIVE_REGULATION_OF_HEMATOPOIETIC_PROGENITOR_CELL_DIFFERENTIATION		21	0.6634832	1.9631356	0.00203252	0.005311886	0.399	1664	"tags=43%, list=14%, signal=50%"
GO_CELLULAR_RESPONSE_TO_VIRUS	GO_CELLULAR_RESPONSE_TO_VIRUS		17	0.7153067	1.9602021	0	0.005584227	0.42	537	"tags=35%, list=5%, signal=37%"
GO_RECOMBINATIONAL_REPAIR	GO_RECOMBINATIONAL_REPAIR		68	0.53515124	1.9490997	0	0.006618453	0.475	2479	"tags=44%, list=21%, signal=56%"
GO_TELOMERE_MAINTENANCE_VIA_RECOMBINATION	GO_TELOMERE_MAINTENANCE_VIA_RECOMBINATION		32	0.6335754	1.9479537	0.001968504	0.00669621	0.482	2645	"tags=69%, list=22%, signal=88%"
GO_HELICASE_ACTIVITY	GO_HELICASE_ACTIVITY		139	0.4692565	1.9443191	0	0.007009415	0.502	3276	"tags=44%, list=28%, signal=60%"
GO_REGULATION_OF_MULTI_ORGANISM_PROCESS	GO_REGULATION_OF_MULTI_ORGANISM_PROCESS		321	0.42732346	1.9435838	0	0.00704083	0.507	1097	"tags=19%, list=9%, signal=21%"
GO_GENE_SILENCING	GO_GENE_SILENCING		175	0.45850924	1.9400254	0	0.007316656	0.519	2087	"tags=34%, list=18%, signal=40%"
GO_CYTOPLASMIC_PATTERN_RECOGNITION_RECEPTOR_SIGNALING_PATHWAY	GO_CYTOPLASMIC_PATTERN_RECOGNITION_RECEPTOR_SIGNALING_PATHWAY		33	0.6113062	1.9365057	0	0.007516963	0.533	579	"tags=18%, list=5%, signal=19%"
GO_RIBONUCLEOPROTEIN_COMPLEX_BIOGENESIS	GO_RIBONUCLEOPROTEIN_COMPLEX_BIOGENESIS		419	0.41549364	1.9363195	0	0.007463682	0.533	3763	"tags=49%, list=32%, signal=69%"
GO_NEGATIVE_REGULATION_OF_TYPE_I_INTERFERON_PRODUCTION	GO_NEGATIVE_REGULATION_OF_TYPE_I_INTERFERON_PRODUCTION		37	0.6066507	1.9343315	0	0.007649193	0.546	645	"tags=24%, list=5%, signal=26%"
GO_STAT_CASCADE	GO_STAT_CASCADE		28	0.63879186	1.9331002	0	0.007703961	0.553	372	"tags=18%, list=3%, signal=18%"
GO_G1_S_TRANSITION_OF_MITOTIC_CELL_CYCLE	GO_G1_S_TRANSITION_OF_MITOTIC_CELL_CYCLE		101	0.48814067	1.9271629	0	0.008255933	0.581	2878	"tags=57%, list=24%, signal=75%"
GO_BLASTOCYST_DEVELOPMENT	GO_BLASTOCYST_DEVELOPMENT		44	0.57648903	1.9252748	0	0.008440188	0.598	2962	"tags=52%, list=25%, signal=70%"
GO_RIBOSOMAL_SMALL_SUBUNIT_BIOGENESIS	GO_RIBOSOMAL_SMALL_SUBUNIT_BIOGENESIS		57	0.54294914	1.9251678	0	0.008381834	0.598	2999	"tags=53%, list=25%, signal=70%"
GO_NON_MEMBRANE_SPANNING_PROTEIN_TYROSINE_KINASE_ACTIVITY	GO_NON_MEMBRANE_SPANNING_PROTEIN_TYROSINE_KINASE_ACTIVITY		32	0.5992843	1.9244484	0	0.008400312	0.603	1130	"tags=34%, list=10%, signal=38%"
GO_RESPONSE_TO_MECHANICAL_STIMULUS	GO_RESPONSE_TO_MECHANICAL_STIMULUS		103	0.48474112	1.9241565	0	0.008389566	0.606	1078	"tags=24%, list=9%, signal=26%"
GO_DNA_REPAIR	GO_DNA_REPAIR		438	0.40799493	1.922479	0	0.008511125	0.612	2689	"tags=36%, list=23%, signal=45%"
GO_NEGATIVE_REGULATION_OF_VASCULATURE_DEVELOPMENT	GO_NEGATIVE_REGULATION_OF_VASCULATURE_DEVELOPMENT		32	0.61972934	1.921115	0	0.008621215	0.623	801	"tags=31%, list=7%, signal=33%"
GO_REGULATION_OF_INTERFERON_BETA_PRODUCTION	GO_REGULATION_OF_INTERFERON_BETA_PRODUCTION		38	0.5949092	1.9198186	0	0.008748389	0.63	1465	"tags=34%, list=12%, signal=39%"
GO_RIBOSOMAL_LARGE_SUBUNIT_BIOGENESIS	GO_RIBOSOMAL_LARGE_SUBUNIT_BIOGENESIS		47	0.56458503	1.9189081	0	0.008836445	0.638	2891	"tags=53%, list=25%, signal=70%"
GO_ZYMOGEN_ACTIVATION	GO_ZYMOGEN_ACTIVATION		76	0.52183795	1.9184476	0	0.008832532	0.641	726	"tags=20%, list=6%, signal=21%"
GO_CHROMATIN	GO_CHROMATIN		362	0.4153791	1.9182197	0	0.008792828	0.642	1748	"tags=31%, list=15%, signal=36%"
GO_NEGATIVE_REGULATION_OF_DEFENSE_RESPONSE_TO_VIRUS	GO_NEGATIVE_REGULATION_OF_DEFENSE_RESPONSE_TO_VIRUS		15	0.74343413	1.9155488	0.001956947	0.009058125	0.658	867	"tags=33%, list=7%, signal=36%"
GO_REPLICATION_FORK	GO_REPLICATION_FORK		58	0.53967386	1.9142742	0	0.009212623	0.669	2722	"tags=55%, list=23%, signal=71%"
GO_DNA_DEPENDENT_ATPASE_ACTIVITY	GO_DNA_DEPENDENT_ATPASE_ACTIVITY		72	0.52213764	1.9135072	0.001960784	0.009223658	0.673	3348	"tags=56%, list=28%, signal=77%"
GO_RESPONSE_TO_EXTERNAL_STIMULUS	GO_RESPONSE_TO_EXTERNAL_STIMULUS		909	0.38799286	1.9134606	0	0.009173462	0.673	1086	"tags=19%, list=9%, signal=19%"
GO_JAK_STAT_CASCADE	GO_JAK_STAT_CASCADE		28	0.638792	1.9126049	0.002178649	0.009185181	0.676	372	"tags=18%, list=3%, signal=18%"
GO_PROTEIN_KINASE_B_SIGNALING	GO_PROTEIN_KINASE_B_SIGNALING		24	0.64447594	1.9092649	0	0.009523382	0.695	371	"tags=25%, list=3%, signal=26%"
GO_CELL_CYCLE_G1_S_PHASE_TRANSITION	GO_CELL_CYCLE_G1_S_PHASE_TRANSITION		101	0.48814055	1.9073547	0	0.009599262	0.701	2878	"tags=57%, list=24%, signal=75%"
GO_MATURATION_OF_SSU_RRNA	GO_MATURATION_OF_SSU_RRNA		42	0.5736832	1.9065633	0	0.009590168	0.703	2624	"tags=57%, list=22%, signal=73%"
GO_POSTREPLICATION_REPAIR	GO_POSTREPLICATION_REPAIR		51	0.550482	1.9002439	0	0.0104421	0.734	2443	"tags=45%, list=21%, signal=57%"
GO_REGULATION_OF_INTERLEUKIN_1_PRODUCTION	GO_REGULATION_OF_INTERLEUKIN_1_PRODUCTION		37	0.59623575	1.8973843	0	0.010777697	0.747	1077	"tags=35%, list=9%, signal=39%"
GO_SMALL_NUCLEOLAR_RIBONUCLEOPROTEIN_COMPLEX	GO_SMALL_NUCLEOLAR_RIBONUCLEOPROTEIN_COMPLEX		19	0.6915369	1.8960958	0	0.010893331	0.752	1729	"tags=58%, list=15%, signal=68%"
GO_RIBONUCLEOPROTEIN_COMPLEX_LOCALIZATION	GO_RIBONUCLEOPROTEIN_COMPLEX_LOCALIZATION		111	0.48123857	1.8952006	0	0.010974612	0.76	3969	"tags=58%, list=34%, signal=86%"
GO_REGULATION_OF_TRANSCRIPTION_INVOLVED_IN_G1_S_TRANSITION_OF_MITOTIC_CELL_CYCLE	GO_REGULATION_OF_TRANSCRIPTION_INVOLVED_IN_G1_S_TRANSITION_OF_MITOTIC_CELL_CYCLE		26	0.63498867	1.8912492	0	0.011464941	0.778	2510	"tags=73%, list=21%, signal=93%"
GO_RESPONSE_TO_DSRNA	GO_RESPONSE_TO_DSRNA		47	0.56476927	1.8877479	0	0.011851436	0.79	1120	"tags=28%, list=10%, signal=30%"
GO_PRERIBOSOME_LARGE_SUBUNIT_PRECURSOR	GO_PRERIBOSOME_LARGE_SUBUNIT_PRECURSOR		20	0.6805601	1.8847749	0.003891051	0.012200101	0.792	1426	"tags=60%, list=12%, signal=68%"
GO_RESPONSE_TO_PROGESTERONE	GO_RESPONSE_TO_PROGESTERONE		25	0.6409188	1.8841431	0	0.012190321	0.793	893	"tags=36%, list=8%, signal=39%"
GO_MEIOTIC_CHROMOSOME_SEGREGATION	GO_MEIOTIC_CHROMOSOME_SEGREGATION		36	0.5869785	1.8839085	0	0.012140513	0.795	1909	"tags=47%, list=16%, signal=56%"
GO_NEGATIVE_REGULATION_OF_IMMUNE_SYSTEM_PROCESS	GO_NEGATIVE_REGULATION_OF_IMMUNE_SYSTEM_PROCESS		221	0.430633	1.8781487	0	0.01292472	0.819	1152	"tags=24%, list=10%, signal=26%"
GO_REGULATION_OF_RESPONSE_TO_CYTOKINE_STIMULUS	GO_REGULATION_OF_RESPONSE_TO_CYTOKINE_STIMULUS		103	0.47860688	1.8774767	0	0.012917495	0.82	1144	"tags=19%, list=10%, signal=21%"
GO_REGULATION_OF_INNATE_IMMUNE_RESPONSE	GO_REGULATION_OF_INNATE_IMMUNE_RESPONSE		258	0.4233267	1.8770553	0	0.012902365	0.822	1111	"tags=20%, list=9%, signal=21%"
GO_NUCLEOCYTOPLASMIC_TRANSPORTER_ACTIVITY	GO_NUCLEOCYTOPLASMIC_TRANSPORTER_ACTIVITY		23	0.6309716	1.8767278	0	0.012880072	0.822	3658	"tags=65%, list=31%, signal=94%"
GO_TELOMERE_ORGANIZATION	GO_TELOMERE_ORGANIZATION		96	0.48539034	1.875439	0	0.013082259	0.826	2802	"tags=55%, list=24%, signal=72%"
GO_POSITIVE_REGULATION_OF_ERK1_AND_ERK2_CASCADE	GO_POSITIVE_REGULATION_OF_ERK1_AND_ERK2_CASCADE		77	0.49584347	1.8742405	0	0.013203623	0.831	1064	"tags=30%, list=9%, signal=33%"
GO_MITOCHONDRIAL_RNA_METABOLIC_PROCESS	GO_MITOCHONDRIAL_RNA_METABOLIC_PROCESS		27	0.6239321	1.8718138	0.001901141	0.013507495	0.843	2485	"tags=59%, list=21%, signal=75%"
GO_REGULATION_OF_RESPONSE_TO_WOUNDING	GO_REGULATION_OF_RESPONSE_TO_WOUNDING		195	0.4413918	1.8674693	0	0.014201424	0.859	1077	"tags=24%, list=9%, signal=26%"
GO_GLIOGENESIS	GO_GLIOGENESIS		85	0.48837724	1.8660401	0	0.014322614	0.861	1130	"tags=24%, list=10%, signal=26%"
GO_REGULATION_OF_TOLL_LIKE_RECEPTOR_SIGNALING_PATHWAY	GO_REGULATION_OF_TOLL_LIKE_RECEPTOR_SIGNALING_PATHWAY		32	0.599626	1.864929	0	0.014434167	0.863	1020	"tags=28%, list=9%, signal=31%"
GO_RRNA_METABOLIC_PROCESS	GO_RRNA_METABOLIC_PROCESS		245	0.41869873	1.8605052	0	0.015138489	0.875	2876	"tags=37%, list=24%, signal=48%"
GO_POSITIVE_REGULATION_OF_IMMUNE_EFFECTOR_PROCESS	GO_POSITIVE_REGULATION_OF_IMMUNE_EFFECTOR_PROCESS		93	0.48231325	1.8582603	0	0.01535505	0.878	1794	"tags=32%, list=15%, signal=38%"
GO_NAD_ADP_RIBOSYLTRANSFERASE_ACTIVITY	GO_NAD_ADP_RIBOSYLTRANSFERASE_ACTIVITY		20	0.659488	1.8569969	0	0.01546581	0.881	409	"tags=25%, list=3%, signal=26%"
GO_STRUCTURE_SPECIFIC_DNA_BINDING	GO_STRUCTURE_SPECIFIC_DNA_BINDING		90	0.49085715	1.8569266	0	0.015370927	0.881	2905	"tags=42%, list=25%, signal=56%"
GO_NUCLEOLUS	GO_NUCLEOLUS		712	0.382459	1.8513199	0	0.01644586	0.895	2218	"tags=31%, list=19%, signal=36%"
GO_POSITIVE_REGULATION_OF_INTERLEUKIN_1_SECRETION	GO_POSITIVE_REGULATION_OF_INTERLEUKIN_1_SECRETION		16	0.6943476	1.8498204	0.002066116	0.016627228	0.897	255	"tags=31%, list=2%, signal=32%"
GO_RESPONSE_TO_ZINC_ION	GO_RESPONSE_TO_ZINC_ION		26	0.62111974	1.8492293	0.002008032	0.016670605	0.899	955	"tags=35%, list=8%, signal=38%"
GO_REGULATION_OF_LYMPHOCYTE_MIGRATION	GO_REGULATION_OF_LYMPHOCYTE_MIGRATION		21	0.6392956	1.8481022	0.004106776	0.016805813	0.901	86	"tags=19%, list=1%, signal=19%"
GO_RESPONSE_TO_FUNGUS	GO_RESPONSE_TO_FUNGUS		22	0.6434988	1.8469315	0.004347826	0.016967336	0.904	64	"tags=18%, list=1%, signal=18%"
GO_TRANSLESION_SYNTHESIS	GO_TRANSLESION_SYNTHESIS		39	0.55972016	1.8458374	0.002079002	0.017121496	0.906	2443	"tags=49%, list=21%, signal=61%"
GO_GLIAL_CELL_MIGRATION	GO_GLIAL_CELL_MIGRATION		19	0.6602231	1.8446896	0	0.017280055	0.909	41	"tags=11%, list=0%, signal=11%"
GO_MEIOTIC_CELL_CYCLE_PROCESS	GO_MEIOTIC_CELL_CYCLE_PROCESS		90	0.4786652	1.8419223	0	0.017763022	0.915	3142	"tags=54%, list=27%, signal=74%"
GO_DNA_STRAND_ELONGATION_INVOLVED_IN_DNA_REPLICATION	GO_DNA_STRAND_ELONGATION_INVOLVED_IN_DNA_REPLICATION		25	0.6136216	1.8404703	0.002012072	0.018025257	0.918	2374	"tags=64%, list=20%, signal=80%"
GO_POSITIVE_REGULATION_OF_NF_KAPPAB_TRANSCRIPTION_FACTOR_ACTIVITY	GO_POSITIVE_REGULATION_OF_NF_KAPPAB_TRANSCRIPTION_FACTOR_ACTIVITY		96	0.4683174	1.8403713	0	0.017941792	0.919	464	"tags=14%, list=4%, signal=14%"
GO_REGULATION_OF_PHOSPHATIDYLINOSITOL_3_KINASE_ACTIVITY	GO_REGULATION_OF_PHOSPHATIDYLINOSITOL_3_KINASE_ACTIVITY		22	0.6412243	1.8351872	0.004132231	0.01880604	0.93	894	"tags=41%, list=8%, signal=44%"
GO_NUCLEAR_CHROMOSOME_TELOMERIC_REGION	GO_NUCLEAR_CHROMOSOME_TELOMERIC_REGION		118	0.45744067	1.833373	0	0.01906632	0.933	3157	"tags=56%, list=27%, signal=76%"
GO_NEGATIVE_REGULATION_OF_MEGAKARYOCYTE_DIFFERENTIATION	GO_NEGATIVE_REGULATION_OF_MEGAKARYOCYTE_DIFFERENTIATION		17	0.68915856	1.8317922	0.008097166	0.019254414	0.935	1664	"tags=47%, list=14%, signal=55%"
GO_NEGATIVE_REGULATION_OF_STRIATED_MUSCLE_CELL_DIFFERENTIATION	GO_NEGATIVE_REGULATION_OF_STRIATED_MUSCLE_CELL_DIFFERENTIATION		15	0.6958648	1.831512	0.00209205	0.019193217	0.935	239	"tags=20%, list=2%, signal=20%"
GO_CELLULAR_RESPONSE_TO_CORTICOSTEROID_STIMULUS	GO_CELLULAR_RESPONSE_TO_CORTICOSTEROID_STIMULUS		28	0.59064984	1.8313323	0.002074689	0.019118857	0.935	259	"tags=18%, list=2%, signal=18%"
GO_REGULATION_OF_VIRAL_ENTRY_INTO_HOST_CELL	GO_REGULATION_OF_VIRAL_ENTRY_INTO_HOST_CELL		19	0.64524335	1.8294089	0.004210526	0.019384507	0.941	706	"tags=37%, list=6%, signal=39%"
GO_POSITIVE_REGULATION_OF_GENE_EXPRESSION_EPIGENETIC	GO_POSITIVE_REGULATION_OF_GENE_EXPRESSION_EPIGENETIC		72	0.49166453	1.8270385	0	0.019726807	0.944	2689	"tags=51%, list=23%, signal=66%"
GO_REGULATION_OF_CALCIUM_ION_IMPORT	GO_REGULATION_OF_CALCIUM_ION_IMPORT		41	0.5497562	1.8261794	0.006060606	0.019893704	0.947	1035	"tags=20%, list=9%, signal=21%"
GO_NUCLEAR_PORE	GO_NUCLEAR_PORE		71	0.4930129	1.825583	0	0.019914895	0.948	4033	"tags=62%, list=34%, signal=94%"
GO_CHROMOSOMAL_REGION	GO_CHROMOSOMAL_REGION		295	0.40427995	1.8247125	0	0.0200198	0.952	3159	"tags=47%, list=27%, signal=63%"
GO_CONDENSED_CHROMOSOME	GO_CONDENSED_CHROMOSOME		162	0.43557683	1.8235798	0	0.020156372	0.956	3564	"tags=52%, list=30%, signal=74%"
GO_NEGATIVE_REGULATION_OF_MYELOID_CELL_DIFFERENTIATION	GO_NEGATIVE_REGULATION_OF_MYELOID_CELL_DIFFERENTIATION		58	0.5145455	1.822653	0	0.020247122	0.956	1780	"tags=38%, list=15%, signal=44%"
GO_PROTEIN_HETERODIMERIZATION_ACTIVITY	GO_PROTEIN_HETERODIMERIZATION_ACTIVITY		289	0.40898612	1.8207566	0	0.020630103	0.96	1857	"tags=33%, list=16%, signal=38%"
GO_RNA_SPLICING	GO_RNA_SPLICING		332	0.3956644	1.8192136	0	0.02076797	0.961	3502	"tags=45%, list=30%, signal=62%"
GO_REGULATION_OF_CELL_JUNCTION_ASSEMBLY	GO_REGULATION_OF_CELL_JUNCTION_ASSEMBLY		43	0.5412968	1.8190783	0	0.020702098	0.962	1370	"tags=35%, list=12%, signal=39%"
GO_MEIOTIC_CELL_CYCLE	GO_MEIOTIC_CELL_CYCLE		110	0.45354334	1.8164791	0	0.021133075	0.964	3586	"tags=58%, list=30%, signal=83%"
GO_OSTEOBLAST_DIFFERENTIATION	GO_OSTEOBLAST_DIFFERENTIATION		73	0.49555242	1.8114511	0	0.022311497	0.973	1899	"tags=32%, list=16%, signal=37%"
GO_MATURATION_OF_5_8S_RRNA_FROM_TRICISTRONIC_RRNA_TRANSCRIPT_SSU_RRNA_5_8S_RRNA_LSU_RRNA_	GO_MATURATION_OF_5_8S_RRNA_FROM_TRICISTRONIC_RRNA_TRANSCRIPT_SSU_RRNA_5_8S_RRNA_LSU_RRNA_		19	0.6584823	1.8106403	0.002040816	0.022344556	0.973	3722	"tags=84%, list=32%, signal=123%"
GO_CHROMOSOME_TELOMERIC_REGION	GO_CHROMOSOME_TELOMERIC_REGION		141	0.44390932	1.8086295	0	0.022716716	0.974	3101	"tags=52%, list=26%, signal=69%"
GO_LIPOPOLYSACCHARIDE_MEDIATED_SIGNALING_PATHWAY	GO_LIPOPOLYSACCHARIDE_MEDIATED_SIGNALING_PATHWAY		27	0.6090308	1.8070791	0.003968254	0.02295654	0.976	411	"tags=22%, list=3%, signal=23%"
GO_POSITIVE_REGULATION_OF_PEPTIDASE_ACTIVITY	GO_POSITIVE_REGULATION_OF_PEPTIDASE_ACTIVITY		110	0.45468313	1.8053699	0	0.02326089	0.98	1448	"tags=25%, list=12%, signal=28%"
GO_REGULATION_OF_KIDNEY_DEVELOPMENT	GO_REGULATION_OF_KIDNEY_DEVELOPMENT		15	0.70245945	1.8052098	0.006036217	0.023159651	0.98	1755	"tags=60%, list=15%, signal=70%"
GO_RNA_3_END_PROCESSING	GO_RNA_3_END_PROCESSING		93	0.46300817	1.8047698	0	0.023169292	0.98	3722	"tags=51%, list=32%, signal=73%"
GO_3_5_EXONUCLEASE_ACTIVITY	GO_3_5_EXONUCLEASE_ACTIVITY		45	0.5364913	1.8036472	0	0.023311356	0.98	3722	"tags=58%, list=32%, signal=84%"
GO_CYTOKINE_SECRETION	GO_CYTOKINE_SECRETION		26	0.5807273	1.8024023	0.004065041	0.02350609	0.98	1020	"tags=31%, list=9%, signal=34%"
GO_REGULATION_OF_EXTRINSIC_APOPTOTIC_SIGNALING_PATHWAY_VIA_DEATH_DOMAIN_RECEPTORS	GO_REGULATION_OF_EXTRINSIC_APOPTOTIC_SIGNALING_PATHWAY_VIA_DEATH_DOMAIN_RECEPTORS		40	0.5541511	1.8005918	0.002061856	0.023842786	0.981	2535	"tags=45%, list=22%, signal=57%"
GO_NEGATIVE_REGULATION_OF_ERK1_AND_ERK2_CASCADE	GO_NEGATIVE_REGULATION_OF_ERK1_AND_ERK2_CASCADE		32	0.574641	1.7999706	0.001964637	0.023914453	0.982	1130	"tags=38%, list=10%, signal=41%"
GO_TRNA_METHYLTRANSFERASE_ACTIVITY	GO_TRNA_METHYLTRANSFERASE_ACTIVITY		20	0.6459398	1.7998682	0.00408998	0.02382511	0.982	2529	"tags=65%, list=21%, signal=83%"
GO_HUMORAL_IMMUNE_RESPONSE	GO_HUMORAL_IMMUNE_RESPONSE		64	0.4926962	1.7998316	0	0.023718879	0.982	1215	"tags=33%, list=10%, signal=36%"
GO_METHYLTRANSFERASE_COMPLEX	GO_METHYLTRANSFERASE_COMPLEX		86	0.47091445	1.7971009	0	0.024116294	0.984	3309	"tags=50%, list=28%, signal=69%"
GO_THREONINE_TYPE_PEPTIDASE_ACTIVITY	GO_THREONINE_TYPE_PEPTIDASE_ACTIVITY		17	0.6629254	1.7960917	0.004056795	0.024213633	0.984	3068	"tags=76%, list=26%, signal=103%"
GO_PYRIMIDINE_RIBONUCLEOSIDE_METABOLIC_PROCESS	GO_PYRIMIDINE_RIBONUCLEOSIDE_METABOLIC_PROCESS		22	0.6347133	1.7952521	0.007662835	0.02432769	0.984	2902	"tags=55%, list=25%, signal=72%"
GO_POSITIVE_REGULATION_OF_LEUKOCYTE_MIGRATION	GO_POSITIVE_REGULATION_OF_LEUKOCYTE_MIGRATION		52	0.52571934	1.7942878	0	0.024481887	0.986	1042	"tags=29%, list=9%, signal=32%"
GO_NEGATIVE_REGULATION_OF_CELL_JUNCTION_ASSEMBLY	GO_NEGATIVE_REGULATION_OF_CELL_JUNCTION_ASSEMBLY		15	0.695322	1.7942543	0.013157895	0.024363616	0.986	1370	"tags=47%, list=12%, signal=53%"
GO_REGULATION_OF_HEMATOPOIETIC_PROGENITOR_CELL_DIFFERENTIATION	GO_REGULATION_OF_HEMATOPOIETIC_PROGENITOR_CELL_DIFFERENTIATION		34	0.5781769	1.7919543	0.001956947	0.024927408	0.989	1126	"tags=29%, list=10%, signal=32%"
GO_CELLULAR_RESPONSE_TO_DNA_DAMAGE_STIMULUS	GO_CELLULAR_RESPONSE_TO_DNA_DAMAGE_STIMULUS		642	0.37168595	1.791618	0	0.024893766	0.991	2479	"tags=31%, list=21%, signal=37%"
GO_NUCLEAR_IMPORT	GO_NUCLEAR_IMPORT		107	0.45641026	1.7912374	0	0.024877338	0.991	2332	"tags=42%, list=20%, signal=52%"
GO_REGULATION_OF_INTERFERON_GAMMA_PRODUCTION	GO_REGULATION_OF_INTERFERON_GAMMA_PRODUCTION		48	0.52079713	1.7871387	0.001904762	0.025853528	0.994	1020	"tags=33%, list=9%, signal=36%"
GO_RNA_POLYMERASE_II_ACTIVATING_TRANSCRIPTION_FACTOR_BINDING	GO_RNA_POLYMERASE_II_ACTIVATING_TRANSCRIPTION_FACTOR_BINDING		22	0.61098844	1.7868091	0.001945525	0.025844065	0.994	267	"tags=14%, list=2%, signal=14%"
GO_MULTI_ORGANISM_LOCALIZATION	GO_MULTI_ORGANISM_LOCALIZATION		63	0.48896727	1.7865064	0	0.02581792	0.994	2192	"tags=44%, list=19%, signal=54%"
GO_CHROMOSOME_SEGREGATION	GO_CHROMOSOME_SEGREGATION		231	0.4047548	1.7802787	0	0.02739168	0.995	3372	"tags=48%, list=29%, signal=65%"
GO_PROTEIN_TRIMERIZATION	GO_PROTEIN_TRIMERIZATION		23	0.6219266	1.7786019	0.004081633	0.027733956	0.995	194	"tags=17%, list=2%, signal=18%"
GO_PYRIMIDINE_NUCLEOSIDE_METABOLIC_PROCESS	GO_PYRIMIDINE_NUCLEOSIDE_METABOLIC_PROCESS		36	0.55417424	1.7782488	0	0.02769936	0.995	2985	"tags=53%, list=25%, signal=71%"
GO_PYRIMIDINE_NUCLEOSIDE_TRIPHOSPHATE_METABOLIC_PROCESS	GO_PYRIMIDINE_NUCLEOSIDE_TRIPHOSPHATE_METABOLIC_PROCESS		18	0.65243274	1.7757587	0.006134969	0.028301118	0.995	2167	"tags=44%, list=18%, signal=54%"
GO_REGULATION_OF_TELOMERASE_RNA_LOCALIZATION_TO_CAJAL_BODY	GO_REGULATION_OF_TELOMERASE_RNA_LOCALIZATION_TO_CAJAL_BODY		15	0.68498796	1.7752753	0.009881423	0.028323624	0.995	2739	"tags=80%, list=23%, signal=104%"
GO_CHROMOSOME_ORGANIZATION	GO_CHROMOSOME_ORGANIZATION		821	0.36066255	1.7748861	0	0.028264957	0.995	2943	"tags=38%, list=25%, signal=47%"
GO_RESPONSE_TO_RETINOIC_ACID	GO_RESPONSE_TO_RETINOIC_ACID		51	0.5156668	1.772753	0.003861004	0.028724954	0.996	1185	"tags=25%, list=10%, signal=28%"
GO_PROTEASOME_CORE_COMPLEX	GO_PROTEASOME_CORE_COMPLEX		18	0.64891726	1.7724017	0.014957265	0.028697561	0.996	3068	"tags=72%, list=26%, signal=98%"
GO_MULTI_ORGANISM_TRANSPORT	GO_MULTI_ORGANISM_TRANSPORT		63	0.48896715	1.770536	0.002008032	0.029115072	0.996	2192	"tags=44%, list=19%, signal=54%"
GO_TRANSFERASE_ACTIVITY_TRANSFERRING_PENTOSYL_GROUPS	GO_TRANSFERASE_ACTIVITY_TRANSFERRING_PENTOSYL_GROUPS		41	0.5398849	1.7701888	0.001964637	0.02905386	0.996	734	"tags=22%, list=6%, signal=23%"
GO_SISTER_CHROMATID_SEGREGATION	GO_SISTER_CHROMATID_SEGREGATION		163	0.41896367	1.7701423	0	0.02895615	0.996	3866	"tags=56%, list=33%, signal=82%"
GO_POSITIVE_REGULATION_OF_TELOMERASE_RNA_LOCALIZATION_TO_CAJAL_BODY	GO_POSITIVE_REGULATION_OF_TELOMERASE_RNA_LOCALIZATION_TO_CAJAL_BODY		15	0.68498796	1.769456	0.008264462	0.029017666	0.996	2739	"tags=80%, list=23%, signal=104%"
GO_RNA_PHOSPHODIESTER_BOND_HYDROLYSIS	GO_RNA_PHOSPHODIESTER_BOND_HYDROLYSIS		104	0.45140746	1.7672236	0	0.029566502	0.996	2952	"tags=43%, list=25%, signal=57%"
GO_NUCLEAR_CHROMOSOME_SEGREGATION	GO_NUCLEAR_CHROMOSOME_SEGREGATION		190	0.4135536	1.7653104	0	0.03002759	0.997	3790	"tags=54%, list=32%, signal=79%"
GO_REGULATION_OF_EPIDERMAL_CELL_DIFFERENTIATION	GO_REGULATION_OF_EPIDERMAL_CELL_DIFFERENTIATION		20	0.6284211	1.7641846	0.006085193	0.030282237	0.998	3066	"tags=65%, list=26%, signal=88%"
GO_REGULATION_OF_ANTIGEN_RECEPTOR_MEDIATED_SIGNALING_PATHWAY	GO_REGULATION_OF_ANTIGEN_RECEPTOR_MEDIATED_SIGNALING_PATHWAY		28	0.57801336	1.7630004	0.005813954	0.030461188	0.998	2387	"tags=50%, list=20%, signal=63%"
GO_REGULATION_OF_CYSTEINE_TYPE_ENDOPEPTIDASE_ACTIVITY	GO_REGULATION_OF_CYSTEINE_TYPE_ENDOPEPTIDASE_ACTIVITY		150	0.4211396	1.7626154	0	0.030462984	0.998	1364	"tags=21%, list=12%, signal=24%"
GO_CELLULAR_MACROMOLECULAR_COMPLEX_ASSEMBLY	GO_CELLULAR_MACROMOLECULAR_COMPLEX_ASSEMBLY		579	0.36736783	1.7625651	0	0.030356918	0.998	3217	"tags=40%, list=27%, signal=53%"
GO_SMN_SM_PROTEIN_COMPLEX	GO_SMN_SM_PROTEIN_COMPLEX		16	0.6620488	1.761549	0.008163265	0.030533796	0.998	1397	"tags=56%, list=12%, signal=64%"
GO_CELLULAR_RESPONSE_TO_HEAT	GO_CELLULAR_RESPONSE_TO_HEAT		24	0.5986799	1.761327	0.002012072	0.030463474	0.998	1780	"tags=29%, list=15%, signal=34%"
GO_RRNA_MODIFICATION	GO_RRNA_MODIFICATION		23	0.62434787	1.7611867	0.012072435	0.0303742	0.998	2739	"tags=65%, list=23%, signal=85%"
GO_POSITIVE_REGULATION_OF_PROTEIN_KINASE_B_SIGNALING	GO_POSITIVE_REGULATION_OF_PROTEIN_KINASE_B_SIGNALING		43	0.5285653	1.7572838	0.001968504	0.03152493	0.999	1073	"tags=28%, list=9%, signal=31%"
GO_POSITIVE_REGULATION_OF_VIRAL_GENOME_REPLICATION	GO_POSITIVE_REGULATION_OF_VIRAL_GENOME_REPLICATION		27	0.58526963	1.7571107	0.006147541	0.031406604	0.999	2266	"tags=41%, list=19%, signal=50%"
GO_TRNA_TRANSPORT	GO_TRNA_TRANSPORT		33	0.5583634	1.7561948	0.002012072	0.031665985	0.999	2087	"tags=42%, list=18%, signal=51%"
GO_PYRIMIDINE_NUCLEOSIDE_BIOSYNTHETIC_PROCESS	GO_PYRIMIDINE_NUCLEOSIDE_BIOSYNTHETIC_PROCESS		26	0.58208925	1.7560543	0.00984252	0.031577505	0.999	3242	"tags=62%, list=28%, signal=85%"
GO_G_PROTEIN_COUPLED_RECEPTOR_BINDING	GO_G_PROTEIN_COUPLED_RECEPTOR_BINDING		99	0.45195493	1.7522591	0	0.032644924	0.999	1192	"tags=20%, list=10%, signal=22%"
GO_REGULATION_OF_B_CELL_MEDIATED_IMMUNITY	GO_REGULATION_OF_B_CELL_MEDIATED_IMMUNITY		21	0.60562915	1.7522353	0.017408123	0.032528505	0.999	2396	"tags=67%, list=20%, signal=84%"
GO_NUCLEAR_EXPORT	GO_NUCLEAR_EXPORT		139	0.42179698	1.7501754	0	0.033019926	1	3058	"tags=44%, list=26%, signal=59%"
GO_PYRIMIDINE_RIBONUCLEOTIDE_METABOLIC_PROCESS	GO_PYRIMIDINE_RIBONUCLEOTIDE_METABOLIC_PROCESS		19	0.6354488	1.7499776	0.004056795	0.032927636	1	2902	"tags=53%, list=25%, signal=70%"
GO_NUCLEAR_NUCLEOSOME	GO_NUCLEAR_NUCLEOSOME		30	0.57659155	1.7495157	0.012072435	0.03295841	1	1622	"tags=70%, list=14%, signal=81%"
GO_NEGATIVE_REGULATION_OF_MUSCLE_CELL_DIFFERENTIATION	GO_NEGATIVE_REGULATION_OF_MUSCLE_CELL_DIFFERENTIATION		25	0.5902944	1.7461301	0.001923077	0.034036838	1	239	"tags=16%, list=2%, signal=16%"
GO_POSITIVE_REGULATION_OF_INTRACELLULAR_SIGNAL_TRANSDUCTION	GO_POSITIVE_REGULATION_OF_INTRACELLULAR_SIGNAL_TRANSDUCTION		497	0.3672937	1.7453545	0	0.034163713	1	910	"tags=15%, list=8%, signal=15%"
GO_NCRNA_3_END_PROCESSING	GO_NCRNA_3_END_PROCESSING		20	0.61920285	1.7450292	0.006382979	0.03415059	1	3722	"tags=70%, list=32%, signal=102%"
GO_LEUKOCYTE_MIGRATION	GO_LEUKOCYTE_MIGRATION		142	0.42563027	1.7429686	0	0.034694996	1	470	"tags=15%, list=4%, signal=15%"
GO_POSITIVE_REGULATION_OF_SEQUENCE_SPECIFIC_DNA_BINDING_TRANSCRIPTION_FACTOR_ACTIVITY	GO_POSITIVE_REGULATION_OF_SEQUENCE_SPECIFIC_DNA_BINDING_TRANSCRIPTION_FACTOR_ACTIVITY		149	0.41733685	1.7425461	0	0.03466562	1	464	"tags=12%, list=4%, signal=12%"
GO_REGULATION_OF_TUMOR_NECROSIS_FACTOR_SUPERFAMILY_CYTOKINE_PRODUCTION	GO_REGULATION_OF_TUMOR_NECROSIS_FACTOR_SUPERFAMILY_CYTOKINE_PRODUCTION		67	0.47202498	1.741441	0	0.03488399	1	1020	"tags=21%, list=9%, signal=23%"
GO_B_CELL_MEDIATED_IMMUNITY	GO_B_CELL_MEDIATED_IMMUNITY		40	0.5240018	1.738672	0.012269938	0.035738893	1	1702	"tags=45%, list=14%, signal=52%"
GO_PEPTIDYL_CYSTEINE_MODIFICATION	GO_PEPTIDYL_CYSTEINE_MODIFICATION		15	0.6627156	1.7377632	0.007604563	0.035912983	1	955	"tags=27%, list=8%, signal=29%"
GO_DNA_STRAND_ELONGATION	GO_DNA_STRAND_ELONGATION		29	0.55239034	1.737579	0.006224067	0.035859823	1	2374	"tags=55%, list=20%, signal=69%"
GO_POSITIVE_REGULATION_OF_INTERLEUKIN_8_PRODUCTION	GO_POSITIVE_REGULATION_OF_INTERLEUKIN_8_PRODUCTION		25	0.592935	1.7372317	0.013972056	0.03585996	1	219	"tags=20%, list=2%, signal=20%"
GO_CLEAVAGE_INVOLVED_IN_RRNA_PROCESSING	GO_CLEAVAGE_INVOLVED_IN_RRNA_PROCESSING		19	0.6391571	1.7369231	0.001945525	0.03581696	1	3722	"tags=79%, list=32%, signal=115%"
GO_SPLICEOSOMAL_SNRNP_ASSEMBLY	GO_SPLICEOSOMAL_SNRNP_ASSEMBLY		36	0.5508523	1.7328807	0.008264462	0.03711754	1	3056	"tags=58%, list=26%, signal=79%"
GO_REGULATION_OF_INTERFERON_ALPHA_PRODUCTION	GO_REGULATION_OF_INTERFERON_ALPHA_PRODUCTION		15	0.6717066	1.7327096	0.01734104	0.037047002	1	1020	"tags=47%, list=9%, signal=51%"
GO_MRNA_PROCESSING	GO_MRNA_PROCESSING		378	0.37564886	1.7324753	0	0.036990516	1	3727	"tags=45%, list=32%, signal=64%"
GO_HOMOLOGOUS_CHROMOSOME_SEGREGATION	GO_HOMOLOGOUS_CHROMOSOME_SEGREGATION		22	0.58944595	1.732454	0.003992016	0.03685648	1	1909	"tags=55%, list=16%, signal=65%"
GO_REGULATION_OF_RNA_STABILITY	GO_REGULATION_OF_RNA_STABILITY		127	0.42335618	1.7313298	0	0.03713253	1	3826	"tags=56%, list=33%, signal=82%"
GO_NUCLEOTIDYLTRANSFERASE_ACTIVITY	GO_NUCLEOTIDYLTRANSFERASE_ACTIVITY		112	0.4361246	1.7303306	0	0.03735058	1	2640	"tags=33%, list=22%, signal=42%"
GO_REGULATION_OF_INTERLEUKIN_8_PRODUCTION	GO_REGULATION_OF_INTERLEUKIN_8_PRODUCTION		36	0.53796977	1.7296814	0.008016032	0.037448857	1	1020	"tags=22%, list=9%, signal=24%"
GO_RNA_SPLICING_VIA_TRANSESTERIFICATION_REACTIONS	GO_RNA_SPLICING_VIA_TRANSESTERIFICATION_REACTIONS		250	0.3916721	1.729393	0	0.03735567	1	3751	"tags=48%, list=32%, signal=69%"
GO_CELLULAR_RESPONSE_TO_RETINOIC_ACID	GO_CELLULAR_RESPONSE_TO_RETINOIC_ACID		26	0.5846657	1.7283127	0.006	0.03761988	1	918	"tags=23%, list=8%, signal=25%"
GO_PYRIMIDINE_NUCLEOSIDE_TRIPHOSPHATE_BIOSYNTHETIC_PROCESS	GO_PYRIMIDINE_NUCLEOSIDE_TRIPHOSPHATE_BIOSYNTHETIC_PROCESS		16	0.66229683	1.7276525	0.012024048	0.037708163	1	2024	"tags=44%, list=17%, signal=53%"
GO_POSITIVE_REGULATION_OF_CELL_CYCLE_PHASE_TRANSITION	GO_POSITIVE_REGULATION_OF_CELL_CYCLE_PHASE_TRANSITION		56	0.4868862	1.7247807	0.00754717	0.038687617	1	2907	"tags=43%, list=25%, signal=57%"
GO_NEGATIVE_REGULATION_OF_ANTIGEN_RECEPTOR_MEDIATED_SIGNALING_PATHWAY	GO_NEGATIVE_REGULATION_OF_ANTIGEN_RECEPTOR_MEDIATED_SIGNALING_PATHWAY		15	0.66543925	1.7218817	0.010121457	0.03968037	1	2122	"tags=53%, list=18%, signal=65%"
GO_POSITIVE_REGULATION_OF_LEUKOCYTE_CHEMOTAXIS	GO_POSITIVE_REGULATION_OF_LEUKOCYTE_CHEMOTAXIS		40	0.53040475	1.7215699	0.002	0.03964777	1	1042	"tags=30%, list=9%, signal=33%"
GO_SH2_DOMAIN_BINDING	GO_SH2_DOMAIN_BINDING		17	0.63283074	1.7194493	0.013333334	0.040231753	1	645	"tags=35%, list=5%, signal=37%"
GO_NUCLEOBASE_CONTAINING_COMPOUND_TRANSPORT	GO_NUCLEOBASE_CONTAINING_COMPOUND_TRANSPORT		169	0.4059827	1.718059	0	0.040640116	1	3058	"tags=41%, list=26%, signal=55%"
GO_RNA_PHOSPHODIESTER_BOND_HYDROLYSIS_EXONUCLEOLYTIC	GO_RNA_PHOSPHODIESTER_BOND_HYDROLYSIS_EXONUCLEOLYTIC		35	0.5352329	1.7172632	0.007843138	0.04075839	1	3722	"tags=51%, list=32%, signal=75%"
GO_SNORNA_BINDING	GO_SNORNA_BINDING		26	0.57103777	1.7165309	0.004106776	0.040893674	1	1943	"tags=54%, list=17%, signal=64%"
GO_POSITIVE_REGULATION_OF_INTERLEUKIN_1_PRODUCTION	GO_POSITIVE_REGULATION_OF_INTERLEUKIN_1_PRODUCTION		26	0.56810063	1.7154763	0.004376368	0.041111562	1	267	"tags=27%, list=2%, signal=27%"
GO_REGULATION_OF_DNA_BINDING	GO_REGULATION_OF_DNA_BINDING		60	0.4833117	1.7145803	0.00408998	0.04129123	1	2349	"tags=38%, list=20%, signal=48%"
GO_POSITIVE_REGULATION_OF_CALCIUM_ION_TRANSPORT	GO_POSITIVE_REGULATION_OF_CALCIUM_ION_TRANSPORT		41	0.52130127	1.7141309	0.00610998	0.041335765	1	198	"tags=12%, list=2%, signal=12%"
GO_PYRIMIDINE_NUCLEOTIDE_BIOSYNTHETIC_PROCESS	GO_PYRIMIDINE_NUCLEOTIDE_BIOSYNTHETIC_PROCESS		25	0.565739	1.713953	0.009615385	0.041259263	1	2902	"tags=60%, list=25%, signal=79%"
GO_DEFENSE_RESPONSE_TO_BACTERIUM	GO_DEFENSE_RESPONSE_TO_BACTERIUM		84	0.4514842	1.7120874	0.003952569	0.04181368	1	1215	"tags=26%, list=10%, signal=29%"
GO_MESODERM_DEVELOPMENT	GO_MESODERM_DEVELOPMENT		45	0.506686	1.7115324	0.004282655	0.04186454	1	1133	"tags=27%, list=10%, signal=29%"
GO_DEAMINASE_ACTIVITY	GO_DEAMINASE_ACTIVITY		18	0.63052833	1.7113547	0.016393442	0.041790508	1	2985	"tags=67%, list=25%, signal=89%"
GO_NUCLEASE_ACTIVITY	GO_NUCLEASE_ACTIVITY		165	0.400566	1.7111726	0	0.04171761	1	2442	"tags=34%, list=21%, signal=42%"
GO_NUCLEIC_ACID_PHOSPHODIESTER_BOND_HYDROLYSIS	GO_NUCLEIC_ACID_PHOSPHODIESTER_BOND_HYDROLYSIS		214	0.39614615	1.7096188	0	0.04217622	1	2952	"tags=41%, list=25%, signal=53%"
GO_REGULATION_OF_ADHERENS_JUNCTION_ORGANIZATION	GO_REGULATION_OF_ADHERENS_JUNCTION_ORGANIZATION		32	0.5419921	1.7080301	0.003824092	0.042647984	1	899	"tags=31%, list=8%, signal=34%"
GO_REGULATION_OF_TYROSINE_PHOSPHORYLATION_OF_STAT_PROTEIN	GO_REGULATION_OF_TYROSINE_PHOSPHORYLATION_OF_STAT_PROTEIN		27	0.57590085	1.707336	0.004008016	0.042800426	1	372	"tags=22%, list=3%, signal=23%"
GO_RESPONSE_TO_EXOGENOUS_DSRNA	GO_RESPONSE_TO_EXOGENOUS_DSRNA		24	0.5882024	1.706671	0.012396694	0.042875182	1	1120	"tags=33%, list=10%, signal=37%"
GO_POSITIVE_REGULATION_OF_DNA_METABOLIC_PROCESS	GO_POSITIVE_REGULATION_OF_DNA_METABOLIC_PROCESS		136	0.41922274	1.7056708	0	0.043025866	1	2498	"tags=41%, list=21%, signal=52%"
GO_REGULATION_OF_DEFENSE_RESPONSE_TO_VIRUS	GO_REGULATION_OF_DEFENSE_RESPONSE_TO_VIRUS		131	0.4156482	1.7019116	0	0.04432121	1	1241	"tags=25%, list=11%, signal=28%"
GO_MRNA_3_END_PROCESSING	GO_MRNA_3_END_PROCESSING		70	0.4663632	1.7001547	0.0041841	0.04494391	1	3098	"tags=43%, list=26%, signal=58%"
GO_RIBONUCLEOPROTEIN_COMPLEX	GO_RIBONUCLEOPROTEIN_COMPLEX		648	0.34886184	1.6999625	0	0.04483294	1	3763	"tags=44%, list=32%, signal=60%"
GO_SOMATIC_RECOMBINATION_OF_IMMUNOGLOBULIN_GENE_SEGMENTS	GO_SOMATIC_RECOMBINATION_OF_IMMUNOGLOBULIN_GENE_SEGMENTS		19	0.6213861	1.6997747	0.010615711	0.04471438	1	2382	"tags=53%, list=20%, signal=66%"
GO_RAN_GTPASE_BINDING	GO_RAN_GTPASE_BINDING		30	0.5478139	1.6994023	0.006289308	0.04467912	1	3306	"tags=67%, list=28%, signal=92%"
GO_POSITIVE_REGULATION_OF_CHROMOSOME_SEGREGATION	GO_POSITIVE_REGULATION_OF_CHROMOSOME_SEGREGATION		25	0.57291955	1.6975878	0.003891051	0.045386966	1	2076	"tags=52%, list=18%, signal=63%"
GO_REGULATION_OF_DNA_RECOMBINATION	GO_REGULATION_OF_DNA_RECOMBINATION		43	0.51988333	1.6973531	0.004016064	0.04532538	1	2396	"tags=49%, list=20%, signal=61%"
GO_NEGATIVE_REGULATION_OF_DNA_BIOSYNTHETIC_PROCESS	GO_NEGATIVE_REGULATION_OF_DNA_BIOSYNTHETIC_PROCESS		20	0.60884076	1.696528	0.006048387	0.0455447	1	3026	"tags=55%, list=26%, signal=74%"
GO_PROTEIN_HETEROTETRAMERIZATION	GO_PROTEIN_HETEROTETRAMERIZATION		33	0.52997416	1.696343	0.008492569	0.045498796	1	2031	"tags=61%, list=17%, signal=73%"
GO_NEGATIVE_REGULATION_OF_HEMOPOIESIS	GO_NEGATIVE_REGULATION_OF_HEMOPOIESIS		80	0.45305407	1.694836	0.002053388	0.04594397	1	1126	"tags=26%, list=10%, signal=29%"
GO_NEGATIVE_REGULATION_OF_INTERFERON_GAMMA_PRODUCTION	GO_NEGATIVE_REGULATION_OF_INTERFERON_GAMMA_PRODUCTION		15	0.6387588	1.6937653	0.006493507	0.046212513	1	1020	"tags=53%, list=9%, signal=58%"
GO_VIRAL_GENOME_REPLICATION	GO_VIRAL_GENOME_REPLICATION		18	0.62755966	1.6914493	0.010775862	0.0468837	1	646	"tags=17%, list=5%, signal=18%"
GO_REGULATION_OF_CHROMATIN_SILENCING	GO_REGULATION_OF_CHROMATIN_SILENCING		17	0.6333714	1.6912788	0.007782101	0.04682924	1	1999	"tags=47%, list=17%, signal=57%"
GO_EXORIBONUCLEASE_ACTIVITY	GO_EXORIBONUCLEASE_ACTIVITY		34	0.523268	1.6906668	0.007920792	0.046923682	1	1398	"tags=24%, list=12%, signal=27%"
GO_DNA_HELICASE_ACTIVITY	GO_DNA_HELICASE_ACTIVITY		51	0.49268693	1.6903316	0.004347826	0.046893757	1	3276	"tags=55%, list=28%, signal=76%"
GO_ERROR_PRONE_TRANSLESION_SYNTHESIS	GO_ERROR_PRONE_TRANSLESION_SYNTHESIS		19	0.6097769	1.6893691	0.010183299	0.04707842	1	2645	"tags=63%, list=22%, signal=81%"
GO_POSITIVE_REGULATION_OF_LIPID_KINASE_ACTIVITY	GO_POSITIVE_REGULATION_OF_LIPID_KINASE_ACTIVITY		18	0.61156076	1.689282	0.012552301	0.046945557	1	894	"tags=39%, list=8%, signal=42%"
GO_POSITIVE_REGULATION_OF_CHEMOTAXIS	GO_POSITIVE_REGULATION_OF_CHEMOTAXIS		56	0.47991246	1.6887441	0.00203252	0.046994455	1	1118	"tags=27%, list=10%, signal=29%"
GO_REGULATION_OF_DNA_BIOSYNTHETIC_PROCESS	GO_REGULATION_OF_DNA_BIOSYNTHETIC_PROCESS		70	0.46484977	1.6874511	0.004106776	0.047421377	1	2715	"tags=47%, list=23%, signal=61%"
GO_POSITIVE_REGULATION_OF_IMMUNE_SYSTEM_PROCESS	GO_POSITIVE_REGULATION_OF_IMMUNE_SYSTEM_PROCESS		523	0.35492888	1.6870298	0	0.04745757	1	1823	"tags=24%, list=15%, signal=28%"
GO_TAXIS	GO_TAXIS		185	0.39527476	1.6859503	0	0.047772285	1	661	"tags=15%, list=6%, signal=16%"
GO_RESPONSE_TO_BACTERIUM	GO_RESPONSE_TO_BACTERIUM		257	0.37892354	1.6849626	0	0.048078332	1	1448	"tags=23%, list=12%, signal=25%"
GO_BLASTOCYST_FORMATION	GO_BLASTOCYST_FORMATION		20	0.5953391	1.6848241	0.014227643	0.047979794	1	1266	"tags=35%, list=11%, signal=39%"
GO_GENE_SILENCING_BY_RNA	GO_GENE_SILENCING_BY_RNA		119	0.42328587	1.6842228	0	0.048075836	1	2602	"tags=37%, list=22%, signal=47%"
GO_MATURATION_OF_SSU_RRNA_FROM_TRICISTRONIC_RRNA_TRANSCRIPT_SSU_RRNA_5_8S_RRNA_LSU_RRNA_	GO_MATURATION_OF_SSU_RRNA_FROM_TRICISTRONIC_RRNA_TRANSCRIPT_SSU_RRNA_5_8S_RRNA_LSU_RRNA_		33	0.5357836	1.6826948	0.00589391	0.048590418	1	2624	"tags=55%, list=22%, signal=70%"
GO_RIBONUCLEASE_ACTIVITY	GO_RIBONUCLEASE_ACTIVITY		79	0.4493107	1.682287	0	0.048616897	1	2952	"tags=43%, list=25%, signal=57%"
GO_CONDENSED_CHROMOSOME_CENTROMERIC_REGION	GO_CONDENSED_CHROMOSOME_CENTROMERIC_REGION		95	0.43293664	1.6813564	0.004024145	0.048840236	1	3814	"tags=56%, list=32%, signal=82%"
GO_PATTERN_RECOGNITION_RECEPTOR_SIGNALING_PATHWAY	GO_PATTERN_RECOGNITION_RECEPTOR_SIGNALING_PATHWAY		88	0.44306383	1.6803596	0.001934236	0.049118523	1	1098	"tags=23%, list=9%, signal=25%"
GO_REGULATION_OF_LEUKOCYTE_CHEMOTAXIS	GO_REGULATION_OF_LEUKOCYTE_CHEMOTAXIS		45	0.49769637	1.6786706	0.007490637	0.049656834	1	1042	"tags=29%, list=9%, signal=32%"
GO_MODIFICATION_OF_MORPHOLOGY_OR_PHYSIOLOGY_OF_OTHER_ORGANISM	GO_MODIFICATION_OF_MORPHOLOGY_OR_PHYSIOLOGY_OF_OTHER_ORGANISM		68	0.4633797	1.6786659	0.008032128	0.049498685	1	2225	"tags=35%, list=19%, signal=43%"
GO_RESPONSE_TO_IONIZING_RADIATION	GO_RESPONSE_TO_IONIZING_RADIATION		117	0.4210061	1.6770371	0.002096436	0.050017767	1	2031	"tags=30%, list=17%, signal=36%"
GO_POSITIVE_REGULATION_OF_DNA_BINDING	GO_POSITIVE_REGULATION_OF_DNA_BINDING		27	0.5483259	1.6756424	0.007874016	0.050524987	1	2271	"tags=44%, list=19%, signal=55%"
GO_REGULATION_OF_IMMUNE_EFFECTOR_PROCESS	GO_REGULATION_OF_IMMUNE_EFFECTOR_PROCESS		257	0.37896976	1.6750548	0	0.050628632	1	1186	"tags=23%, list=10%, signal=25%"
GO_REGULATION_OF_IMMUNOGLOBULIN_PRODUCTION	GO_REGULATION_OF_IMMUNOGLOBULIN_PRODUCTION		26	0.5610245	1.6731728	0.020366598	0.05129117	1	2396	"tags=50%, list=20%, signal=63%"
GO_REGULATION_OF_I_KAPPAB_KINASE_NF_KAPPAB_SIGNALING	GO_REGULATION_OF_I_KAPPAB_KINASE_NF_KAPPAB_SIGNALING		171	0.3950627	1.6700718	0	0.052691966	1	719	"tags=16%, list=6%, signal=17%"
GO_S_ADENOSYLMETHIONINE_DEPENDENT_METHYLTRANSFERASE_ACTIVITY	GO_S_ADENOSYLMETHIONINE_DEPENDENT_METHYLTRANSFERASE_ACTIVITY		111	0.41377306	1.6700578	0.002024292	0.052531023	1	2694	"tags=41%, list=23%, signal=52%"
GO_MHC_PROTEIN_COMPLEX	GO_MHC_PROTEIN_COMPLEX		16	0.64376765	1.6695813	0.015655577	0.052622598	1	1540	"tags=44%, list=13%, signal=50%"
GO_POSITIVE_REGULATION_OF_INNATE_IMMUNE_RESPONSE	GO_POSITIVE_REGULATION_OF_INNATE_IMMUNE_RESPONSE		189	0.39205837	1.6681302	0.002096436	0.053167716	1	2648	"tags=34%, list=23%, signal=43%"
GO_CARDIAC_MUSCLE_TISSUE_DEVELOPMENT	GO_CARDIAC_MUSCLE_TISSUE_DEVELOPMENT		59	0.46105248	1.6654773	0.005940594	0.054237846	1	1061	"tags=27%, list=9%, signal=30%"
GO_NEGATIVE_REGULATION_OF_MYELOID_LEUKOCYTE_DIFFERENTIATION	GO_NEGATIVE_REGULATION_OF_MYELOID_LEUKOCYTE_DIFFERENTIATION		25	0.5680898	1.6638767	0.018907564	0.05490814	1	1020	"tags=36%, list=9%, signal=39%"
GO_DNA_SECONDARY_STRUCTURE_BINDING	GO_DNA_SECONDARY_STRUCTURE_BINDING		20	0.60004514	1.6634794	0.014644352	0.054943558	1	2743	"tags=60%, list=23%, signal=78%"
GO_REGULATION_OF_CYTOKINE_SECRETION	GO_REGULATION_OF_CYTOKINE_SECRETION		77	0.44100156	1.6633778	0.004175365	0.05481926	1	1077	"tags=27%, list=9%, signal=30%"
GO_NEGATIVE_REGULATION_OF_TOLL_LIKE_RECEPTOR_SIGNALING_PATHWAY	GO_NEGATIVE_REGULATION_OF_TOLL_LIKE_RECEPTOR_SIGNALING_PATHWAY		16	0.63678753	1.6583996	0.016393442	0.057216074	1	1020	"tags=31%, list=9%, signal=34%"
GO_POSITIVE_REGULATION_OF_MAPK_CASCADE	GO_POSITIVE_REGULATION_OF_MAPK_CASCADE		238	0.37865338	1.6571412	0	0.057674274	1	1382	"tags=20%, list=12%, signal=22%"
GO_INTRINSIC_APOPTOTIC_SIGNALING_PATHWAY_IN_RESPONSE_TO_DNA_DAMAGE_BY_P53_CLASS_MEDIATOR	GO_INTRINSIC_APOPTOTIC_SIGNALING_PATHWAY_IN_RESPONSE_TO_DNA_DAMAGE_BY_P53_CLASS_MEDIATOR		28	0.5511504	1.6558939	0.008368201	0.05818177	1	665	"tags=29%, list=6%, signal=30%"
GO_RESPONSE_TO_VITAMIN	GO_RESPONSE_TO_VITAMIN		54	0.4748614	1.6550145	0.009765625	0.05841635	1	1185	"tags=30%, list=10%, signal=33%"
GO_SPLICEOSOMAL_COMPLEX_ASSEMBLY	GO_SPLICEOSOMAL_COMPLEX_ASSEMBLY		49	0.4923547	1.6542755	0.005607477	0.05865365	1	3837	"tags=53%, list=33%, signal=78%"
GO_RNA_PHOSPHODIESTER_BOND_HYDROLYSIS_ENDONUCLEOLYTIC	GO_RNA_PHOSPHODIESTER_BOND_HYDROLYSIS_ENDONUCLEOLYTIC		50	0.4766135	1.6539508	0.003838772	0.058637783	1	2952	"tags=54%, list=25%, signal=72%"
GO_LYMPHOCYTE_MEDIATED_IMMUNITY	GO_LYMPHOCYTE_MEDIATED_IMMUNITY		70	0.44236723	1.6537913	0	0.05852254	1	1702	"tags=37%, list=14%, signal=43%"
GO_SYNAPSIS	GO_SYNAPSIS		15	0.62591225	1.6535724	0.023354564	0.058467664	1	1909	"tags=53%, list=16%, signal=64%"
GO_ACTIVATION_OF_INNATE_IMMUNE_RESPONSE	GO_ACTIVATION_OF_INNATE_IMMUNE_RESPONSE		166	0.39402536	1.6534734	0.001996008	0.058332443	1	2648	"tags=35%, list=23%, signal=44%"
GO_RESPONSE_TO_HEAT	GO_RESPONSE_TO_HEAT		52	0.4738231	1.6534008	0.00750469	0.058204796	1	1815	"tags=27%, list=15%, signal=32%"
GO_RESPONSE_TO_GAMMA_RADIATION	GO_RESPONSE_TO_GAMMA_RADIATION		37	0.5201587	1.6532018	0.004201681	0.058106303	1	1152	"tags=22%, list=10%, signal=24%"
GO_REGULATION_OF_T_CELL_RECEPTOR_SIGNALING_PATHWAY	GO_REGULATION_OF_T_CELL_RECEPTOR_SIGNALING_PATHWAY		19	0.5991695	1.6531944	0.015873017	0.057937987	1	2222	"tags=42%, list=19%, signal=52%"
GO_POSITIVE_REGULATION_OF_LEUKOCYTE_MEDIATED_IMMUNITY	GO_POSITIVE_REGULATION_OF_LEUKOCYTE_MEDIATED_IMMUNITY		51	0.47542703	1.6526726	0.00390625	0.058047775	1	1794	"tags=33%, list=15%, signal=39%"
GO_REGULATION_OF_LEUKOCYTE_MIGRATION	GO_REGULATION_OF_LEUKOCYTE_MIGRATION		70	0.44910887	1.6524711	0	0.05796796	1	894	"tags=23%, list=8%, signal=25%"
GO_PYRIMIDINE_CONTAINING_COMPOUND_BIOSYNTHETIC_PROCESS	GO_PYRIMIDINE_CONTAINING_COMPOUND_BIOSYNTHETIC_PROCESS		34	0.5190239	1.6523739	0.006097561	0.05785394	1	2985	"tags=53%, list=25%, signal=71%"
GO_NUCLEAR_EUCHROMATIN	GO_NUCLEAR_EUCHROMATIN		19	0.58347756	1.6521617	0.018072288	0.057796553	1	2364	"tags=47%, list=20%, signal=59%"
GO_REGULATION_OF_DNA_DEPENDENT_DNA_REPLICATION	GO_REGULATION_OF_DNA_DEPENDENT_DNA_REPLICATION		36	0.50995666	1.6507006	0.010548524	0.058384296	1	3587	"tags=69%, list=30%, signal=100%"
GO_CHROMOSOME_SEPARATION	GO_CHROMOSOME_SEPARATION		16	0.61800677	1.6494277	0.012145749	0.058931097	1	2381	"tags=50%, list=20%, signal=63%"
GO_TUMOR_NECROSIS_FACTOR_RECEPTOR_SUPERFAMILY_BINDING	GO_TUMOR_NECROSIS_FACTOR_RECEPTOR_SUPERFAMILY_BINDING		32	0.53098947	1.6493597	0.012371134	0.058787603	1	1364	"tags=28%, list=12%, signal=32%"
GO_OOGENESIS	GO_OOGENESIS		31	0.5339972	1.6480536	0.014675053	0.059325058	1	2118	"tags=42%, list=18%, signal=51%"
GO_CHROMATIN_REMODELING	GO_CHROMATIN_REMODELING		128	0.40845242	1.6455523	0	0.060462352	1	3039	"tags=39%, list=26%, signal=52%"
GO_POSITIVE_REGULATION_OF_STAT_CASCADE	GO_POSITIVE_REGULATION_OF_STAT_CASCADE		29	0.5270686	1.6422278	0.018367346	0.0618673	1	894	"tags=24%, list=8%, signal=26%"
GO_TUMOR_NECROSIS_FACTOR_RECEPTOR_BINDING	GO_TUMOR_NECROSIS_FACTOR_RECEPTOR_BINDING		20	0.596533	1.6417843	0.012295082	0.06191508	1	1352	"tags=35%, list=11%, signal=39%"
GO_REGULATION_OF_CELL_CYCLE_CHECKPOINT	GO_REGULATION_OF_CELL_CYCLE_CHECKPOINT		27	0.54384226	1.641222	0.02008032	0.062061757	1	2579	"tags=48%, list=22%, signal=62%"
GO_OOCYTE_DIFFERENTIATION	GO_OOCYTE_DIFFERENTIATION		18	0.60378945	1.641057	0.01871102	0.061959345	1	1224	"tags=44%, list=10%, signal=50%"
GO_SISTER_CHROMATID_COHESION	GO_SISTER_CHROMATID_COHESION		106	0.4198762	1.6403311	0	0.062185884	1	3586	"tags=54%, list=30%, signal=77%"
GO_NUCLEAR_LOCALIZATION_SEQUENCE_BINDING	GO_NUCLEAR_LOCALIZATION_SEQUENCE_BINDING		19	0.5945365	1.6396204	0.031007752	0.062404025	1	2315	"tags=47%, list=20%, signal=59%"
GO_INTRINSIC_APOPTOTIC_SIGNALING_PATHWAY_IN_RESPONSE_TO_DNA_DAMAGE	GO_INTRINSIC_APOPTOTIC_SIGNALING_PATHWAY_IN_RESPONSE_TO_DNA_DAMAGE		61	0.46246523	1.6394055	0.002016129	0.0623116	1	683	"tags=20%, list=6%, signal=21%"
GO_IMMUNOGLOBULIN_PRODUCTION	GO_IMMUNOGLOBULIN_PRODUCTION		35	0.50690347	1.6388277	0.00998004	0.062447835	1	2653	"tags=51%, list=23%, signal=66%"
GO_REGULATION_OF_IMMUNE_SYSTEM_PROCESS	GO_REGULATION_OF_IMMUNE_SYSTEM_PROCESS		834	0.33085826	1.6348393	0	0.06438832	1	1289	"tags=19%, list=11%, signal=20%"
GO_NEGATIVE_REGULATION_OF_CELL_MATRIX_ADHESION	GO_NEGATIVE_REGULATION_OF_CELL_MATRIX_ADHESION		16	0.6059955	1.6345868	0.031311154	0.06437521	1	1780	"tags=38%, list=15%, signal=44%"
GO_REGULATION_OF_DNA_METABOLIC_PROCESS	GO_REGULATION_OF_DNA_METABOLIC_PROCESS		254	0.3679084	1.6334949	0	0.06482991	1	2524	"tags=36%, list=21%, signal=45%"
GO_POSITIVE_REGULATION_OF_JAK_STAT_CASCADE	GO_POSITIVE_REGULATION_OF_JAK_STAT_CASCADE		29	0.5270687	1.6332848	0.01814516	0.06473236	1	894	"tags=24%, list=8%, signal=26%"
GO_NUCLEAR_REPLICATION_FORK	GO_NUCLEAR_REPLICATION_FORK		38	0.49973035	1.6323309	0.014285714	0.06508152	1	2722	"tags=50%, list=23%, signal=65%"
GO_NEGATIVE_REGULATION_OF_CYTOKINE_SECRETION	GO_NEGATIVE_REGULATION_OF_CYTOKINE_SECRETION		23	0.5531869	1.6294942	0.018518519	0.06641023	1	645	"tags=30%, list=5%, signal=32%"
GO_REGULATION_OF_VASCULATURE_DEVELOPMENT	GO_REGULATION_OF_VASCULATURE_DEVELOPMENT		109	0.40692577	1.6282558	0.001941748	0.06689472	1	1816	"tags=31%, list=15%, signal=37%"
GO_SINGLE_STRANDED_DNA_BINDING	GO_SINGLE_STRANDED_DNA_BINDING		80	0.43210366	1.6275775	0.002004008	0.067159936	1	3058	"tags=49%, list=26%, signal=65%"
GO_REGULATION_OF_INTERLEUKIN_12_PRODUCTION	GO_REGULATION_OF_INTERLEUKIN_12_PRODUCTION		31	0.5199999	1.6268597	0.018867925	0.06728905	1	1288	"tags=32%, list=11%, signal=36%"
GO_REGULATION_OF_RESPONSE_TO_EXTERNAL_STIMULUS	GO_REGULATION_OF_RESPONSE_TO_EXTERNAL_STIMULUS		526	0.3429092	1.6267897	0	0.06716006	1	1150	"tags=18%, list=10%, signal=19%"
GO_CATALYTIC_STEP_2_SPLICEOSOME	GO_CATALYTIC_STEP_2_SPLICEOSOME		88	0.4254609	1.626101	0	0.06736924	1	3450	"tags=48%, list=29%, signal=67%"
GO_HYDROLASE_ACTIVITY_ACTING_ON_CARBON_NITROGEN_BUT_NOT_PEPTIDE_BONDS_IN_CYCLIC_AMIDINES	GO_HYDROLASE_ACTIVITY_ACTING_ON_CARBON_NITROGEN_BUT_NOT_PEPTIDE_BONDS_IN_CYCLIC_AMIDINES		18	0.5966012	1.6255358	0.023109244	0.06749999	1	2985	"tags=61%, list=25%, signal=82%"
GO_RESPONSE_TO_ORGANOPHOSPHORUS	GO_RESPONSE_TO_ORGANOPHOSPHORUS		70	0.4471119	1.624679	0.004140787	0.067775235	1	1358	"tags=26%, list=12%, signal=29%"
GO_POSITIVE_REGULATION_OF_LYMPHOCYTE_MIGRATION	GO_POSITIVE_REGULATION_OF_LYMPHOCYTE_MIGRATION		15	0.62184834	1.624059	0.028747434	0.06798106	1	86	"tags=20%, list=1%, signal=20%"
GO_MITOTIC_CELL_CYCLE	GO_MITOTIC_CELL_CYCLE		679	0.33137783	1.6231273	0	0.06834457	1	2966	"tags=39%, list=25%, signal=49%"
GO_POSITIVE_REGULATION_OF_IMMUNE_RESPONSE	GO_POSITIVE_REGULATION_OF_IMMUNE_RESPONSE		354	0.3564616	1.6208369	0	0.06955173	1	1823	"tags=26%, list=15%, signal=30%"
GO_INTRINSIC_APOPTOTIC_SIGNALING_PATHWAY_BY_P53_CLASS_MEDIATOR	GO_INTRINSIC_APOPTOTIC_SIGNALING_PATHWAY_BY_P53_CLASS_MEDIATOR		41	0.48116812	1.6184921	0.01980198	0.07064607	1	829	"tags=27%, list=7%, signal=29%"
GO_CELLULAR_RESPONSE_TO_UV	GO_CELLULAR_RESPONSE_TO_UV		54	0.46995136	1.6183597	0.007874016	0.07055278	1	3692	"tags=57%, list=31%, signal=83%"
GO_POSITIVE_REGULATION_OF_I_KAPPAB_KINASE_NF_KAPPAB_SIGNALING	GO_POSITIVE_REGULATION_OF_I_KAPPAB_KINASE_NF_KAPPAB_SIGNALING		134	0.39816347	1.6183461	0.00204918	0.07037053	1	719	"tags=16%, list=6%, signal=17%"
GO_DNA_REPLICATION_DEPENDENT_NUCLEOSOME_ORGANIZATION	GO_DNA_REPLICATION_DEPENDENT_NUCLEOSOME_ORGANIZATION		31	0.51376545	1.617038	0.014112903	0.07088671	1	1126	"tags=48%, list=10%, signal=53%"
GO_POSITIVE_REGULATION_OF_CELL_CELL_ADHESION	GO_POSITIVE_REGULATION_OF_CELL_CELL_ADHESION		123	0.39907226	1.6169593	0.001964637	0.07075533	1	1288	"tags=25%, list=11%, signal=28%"
GO_REGULATION_OF_STRIATED_MUSCLE_CELL_DIFFERENTIATION	GO_REGULATION_OF_STRIATED_MUSCLE_CELL_DIFFERENTIATION		45	0.4737771	1.6167423	0.016771488	0.07068804	1	1797	"tags=31%, list=15%, signal=37%"
GO_CONDENSED_NUCLEAR_CHROMOSOME	GO_CONDENSED_NUCLEAR_CHROMOSOME		59	0.45532674	1.6157084	0.007905139	0.0711047	1	3372	"tags=56%, list=29%, signal=78%"
GO_POSITIVE_REGULATION_OF_TYROSINE_PHOSPHORYLATION_OF_STAT3_PROTEIN	GO_POSITIVE_REGULATION_OF_TYROSINE_PHOSPHORYLATION_OF_STAT3_PROTEIN		15	0.6216082	1.6153152	0.032818533	0.07109603	1	285	"tags=27%, list=2%, signal=27%"
GO_REGULATION_OF_RESPONSE_TO_STRESS	GO_REGULATION_OF_RESPONSE_TO_STRESS		984	0.3239246	1.6148807	0	0.071184546	1	1834	"tags=22%, list=16%, signal=24%"
GO_ANAPHASE_PROMOTING_COMPLEX_DEPENDENT_CATABOLIC_PROCESS	GO_ANAPHASE_PROMOTING_COMPLEX_DEPENDENT_CATABOLIC_PROCESS		75	0.42649275	1.6143879	0.004301075	0.07128806	1	3350	"tags=55%, list=28%, signal=76%"
GO_REGULATION_OF_CELL_SHAPE	GO_REGULATION_OF_CELL_SHAPE		95	0.41783988	1.613322	0.003838772	0.07164599	1	1087	"tags=24%, list=9%, signal=26%"
GO_CHROMATIN_DNA_BINDING	GO_CHROMATIN_DNA_BINDING		59	0.45435917	1.6131067	0.013806706	0.07156748	1	2175	"tags=31%, list=18%, signal=37%"
GO_MITOTIC_SISTER_CHROMATID_SEGREGATION	GO_MITOTIC_SISTER_CHROMATID_SEGREGATION		83	0.43184656	1.6123779	0.003992016	0.0718308	1	3372	"tags=51%, list=29%, signal=70%"
GO_REGULATION_OF_MAPK_CASCADE	GO_REGULATION_OF_MAPK_CASCADE		349	0.34955058	1.6110612	0	0.07246626	1	1064	"tags=18%, list=9%, signal=19%"
GO_SOMATIC_CELL_DNA_RECOMBINATION	GO_SOMATIC_CELL_DNA_RECOMBINATION		26	0.537751	1.6106997	0.016194332	0.0724756	1	2382	"tags=50%, list=20%, signal=63%"
GO_MRNA_BINDING	GO_MRNA_BINDING		130	0.39327726	1.6078533	0	0.0740801	1	2918	"tags=38%, list=25%, signal=50%"
GO_EXTERNAL_SIDE_OF_PLASMA_MEMBRANE	GO_EXTERNAL_SIDE_OF_PLASMA_MEMBRANE		82	0.42071173	1.6078184	0.00209205	0.07390439	1	1042	"tags=26%, list=9%, signal=28%"
GO_NUCLEOSIDE_PHOSPHATE_BIOSYNTHETIC_PROCESS	GO_NUCLEOSIDE_PHOSPHATE_BIOSYNTHETIC_PROCESS		140	0.38446593	1.6078076	0.001934236	0.073726736	1	2902	"tags=38%, list=25%, signal=50%"
GO_REGULATION_OF_PROTEIN_KINASE_B_SIGNALING	GO_REGULATION_OF_PROTEIN_KINASE_B_SIGNALING		69	0.43790084	1.6054071	0.00189394	0.074941196	1	1073	"tags=23%, list=9%, signal=25%"
GO_CHROMATIN_SILENCING_AT_RDNA	GO_CHROMATIN_SILENCING_AT_RDNA		35	0.50377315	1.605151	0.010080645	0.07487447	1	1176	"tags=46%, list=10%, signal=51%"
GO_DNA_REPLICATION_DEPENDENT_NUCLEOSOME_ASSEMBLY	GO_DNA_REPLICATION_DEPENDENT_NUCLEOSOME_ASSEMBLY		31	0.5137656	1.6043001	0.0125	0.075147696	1	1126	"tags=48%, list=10%, signal=53%"
GO_REGULATION_OF_TYROSINE_PHOSPHORYLATION_OF_STAT3_PROTEIN	GO_REGULATION_OF_TYROSINE_PHOSPHORYLATION_OF_STAT3_PROTEIN		19	0.59004277	1.604192	0.028985508	0.07499864	1	285	"tags=21%, list=2%, signal=22%"
GO_CHROMOSOME_ORGANIZATION_INVOLVED_IN_MEIOTIC_CELL_CYCLE	GO_CHROMOSOME_ORGANIZATION_INVOLVED_IN_MEIOTIC_CELL_CYCLE		27	0.5201073	1.6023327	0.03088803	0.07590264	1	1909	"tags=44%, list=16%, signal=53%"
GO_REGULATION_OF_MEGAKARYOCYTE_DIFFERENTIATION	GO_REGULATION_OF_MEGAKARYOCYTE_DIFFERENTIATION		24	0.54076296	1.601472	0.02296451	0.07621863	1	2726	"tags=46%, list=23%, signal=60%"
GO_CELLULAR_EXTRAVASATION	GO_CELLULAR_EXTRAVASATION		17	0.60080713	1.6011828	0.02783726	0.07623022	1	74	"tags=18%, list=1%, signal=18%"
GO_LYMPHOCYTE_ACTIVATION_INVOLVED_IN_IMMUNE_RESPONSE	GO_LYMPHOCYTE_ACTIVATION_INVOLVED_IN_IMMUNE_RESPONSE		56	0.4540314	1.60024	0.01039501	0.07664903	1	1730	"tags=39%, list=15%, signal=46%"
GO_RESPONSE_TO_ATP	GO_RESPONSE_TO_ATP		17	0.5917132	1.5993727	0.033009708	0.07692243	1	371	"tags=24%, list=3%, signal=24%"
GO_NON_RECOMBINATIONAL_REPAIR	GO_NON_RECOMBINATIONAL_REPAIR		68	0.4353687	1.595104	0.008368201	0.07920478	1	2101	"tags=35%, list=18%, signal=43%"
GO_EXONUCLEASE_ACTIVITY	GO_EXONUCLEASE_ACTIVITY		71	0.43828622	1.5946673	0.002028398	0.079268314	1	3843	"tags=55%, list=33%, signal=81%"
GO_REGULATION_OF_RESPONSE_TO_BIOTIC_STIMULUS	GO_REGULATION_OF_RESPONSE_TO_BIOTIC_STIMULUS		159	0.38163385	1.5930073	0.003913894	0.08006776	1	1361	"tags=24%, list=12%, signal=27%"
GO_RESPONSE_TO_TUMOR_NECROSIS_FACTOR	GO_RESPONSE_TO_TUMOR_NECROSIS_FACTOR		141	0.38669002	1.5869657	0.00203252	0.08347713	1	3104	"tags=40%, list=26%, signal=54%"
GO_CHROMATIN_ORGANIZATION	GO_CHROMATIN_ORGANIZATION		524	0.3327927	1.5869298	0	0.08329387	1	2578	"tags=31%, list=22%, signal=38%"
GO_SOMATIC_DIVERSIFICATION_OF_IMMUNE_RECEPTORS_VIA_GERMLINE_RECOMBINATION_WITHIN_A_SINGLE_LOCUS	GO_SOMATIC_DIVERSIFICATION_OF_IMMUNE_RECEPTORS_VIA_GERMLINE_RECOMBINATION_WITHIN_A_SINGLE_LOCUS		26	0.537751	1.58652	0.04106776	0.083384454	1	2382	"tags=50%, list=20%, signal=63%"
GO_RIBONUCLEOSIDE_CATABOLIC_PROCESS	GO_RIBONUCLEOSIDE_CATABOLIC_PROCESS		19	0.57620203	1.5852984	0.034782607	0.0838832	1	734	"tags=26%, list=6%, signal=28%"
GO_VASCULAR_ENDOTHELIAL_GROWTH_FACTOR_RECEPTOR_SIGNALING_PATHWAY	GO_VASCULAR_ENDOTHELIAL_GROWTH_FACTOR_RECEPTOR_SIGNALING_PATHWAY		58	0.44635996	1.5851029	0.008316008	0.08379649	1	385	"tags=16%, list=3%, signal=16%"
GO_REGULATION_OF_CHEMOTAXIS	GO_REGULATION_OF_CHEMOTAXIS		79	0.42421234	1.582175	0.008264462	0.08529177	1	1118	"tags=25%, list=10%, signal=28%"
GO_REGULATION_OF_SIGNAL_TRANSDUCTION_BY_P53_CLASS_MEDIATOR	GO_REGULATION_OF_SIGNAL_TRANSDUCTION_BY_P53_CLASS_MEDIATOR		132	0.39232033	1.5815867	0.004040404	0.085426934	1	3366	"tags=44%, list=29%, signal=61%"
GO_REGULATION_OF_B_CELL_ACTIVATION	GO_REGULATION_OF_B_CELL_ACTIVATION		65	0.43043226	1.581319	0.008350731	0.08539549	1	1794	"tags=34%, list=15%, signal=40%"
GO_POSITIVE_REGULATION_OF_INTERLEUKIN_6_PRODUCTION	GO_POSITIVE_REGULATION_OF_INTERLEUKIN_6_PRODUCTION		36	0.49863198	1.5812566	0.02892562	0.08521053	1	1440	"tags=31%, list=12%, signal=35%"
GO_PYRIMIDINE_NUCLEOTIDE_METABOLIC_PROCESS	GO_PYRIMIDINE_NUCLEOTIDE_METABOLIC_PROCESS		38	0.48684964	1.5809667	0.01953125	0.08519131	1	3242	"tags=58%, list=28%, signal=80%"
GO_ASTROCYTE_DIFFERENTIATION	GO_ASTROCYTE_DIFFERENTIATION		17	0.58981806	1.5807796	0.029940119	0.08507939	1	1064	"tags=35%, list=9%, signal=39%"
GO_REGULATION_OF_INTERLEUKIN_10_PRODUCTION	GO_REGULATION_OF_INTERLEUKIN_10_PRODUCTION		21	0.56804633	1.5792242	0.026871402	0.08588894	1	1020	"tags=48%, list=9%, signal=52%"
GO_PRODUCTION_OF_MOLECULAR_MEDIATOR_OF_IMMUNE_RESPONSE	GO_PRODUCTION_OF_MOLECULAR_MEDIATOR_OF_IMMUNE_RESPONSE		46	0.46354482	1.5791298	0.012711864	0.085741654	1	1702	"tags=35%, list=14%, signal=41%"
GO_DNA_GEOMETRIC_CHANGE	GO_DNA_GEOMETRIC_CHANGE		80	0.41805893	1.5774736	0.01178782	0.08659019	1	3276	"tags=50%, list=28%, signal=69%"
GO_PROTEIN_LOCALIZATION_TO_CHROMOSOME	GO_PROTEIN_LOCALIZATION_TO_CHROMOSOME		40	0.48150694	1.5767286	0.016632017	0.08690379	1	2718	"tags=60%, list=23%, signal=78%"
GO_RIBONUCLEOPROTEIN_COMPLEX_SUBUNIT_ORGANIZATION	GO_RIBONUCLEOPROTEIN_COMPLEX_SUBUNIT_ORGANIZATION		186	0.36711916	1.5757006	0	0.087388575	1	3837	"tags=48%, list=33%, signal=70%"
GO_RESPONSE_TO_ALCOHOL	GO_RESPONSE_TO_ALCOHOL		182	0.3678503	1.5755637	0	0.08727344	1	2048	"tags=29%, list=17%, signal=34%"
GO_NUCLEAR_TRANSPORT	GO_NUCLEAR_TRANSPORT		291	0.3453953	1.5754457	0	0.087127335	1	2396	"tags=33%, list=20%, signal=40%"
GO_NEGATIVE_REGULATION_OF_MULTICELLULAR_ORGANISMAL_PROCESS	GO_NEGATIVE_REGULATION_OF_MULTICELLULAR_ORGANISMAL_PROCESS		477	0.3347058	1.5752386	0	0.08705317	1	1192	"tags=19%, list=10%, signal=20%"
GO_RESPONSE_TO_CORTICOSTEROID	GO_RESPONSE_TO_CORTICOSTEROID		81	0.4271178	1.5730635	0.008097166	0.08841152	1	282	"tags=14%, list=2%, signal=14%"
GO_REGULATION_OF_ALTERNATIVE_MRNA_SPLICING_VIA_SPLICEOSOME	GO_REGULATION_OF_ALTERNATIVE_MRNA_SPLICING_VIA_SPLICEOSOME		23	0.5543834	1.572418	0.025052192	0.08868033	1	4475	"tags=74%, list=38%, signal=119%"
GO_ADAPTIVE_IMMUNE_RESPONSE_BASED_ON_SOMATIC_RECOMBINATION_OF_IMMUNE_RECEPTORS_BUILT_FROM_IMMUNOGLOBULIN_SUPERFAMILY_DOMAINS	GO_ADAPTIVE_IMMUNE_RESPONSE_BASED_ON_SOMATIC_RECOMBINATION_OF_IMMUNE_RECEPTORS_BUILT_FROM_IMMUNOGLOBULIN_SUPERFAMILY_DOMAINS		78	0.42019776	1.5723877	0.008230452	0.08850189	1	1755	"tags=38%, list=15%, signal=45%"
GO_RESPONSE_TO_UV	GO_RESPONSE_TO_UV		105	0.40433964	1.5721414	0.003984064	0.0884609	1	3347	"tags=49%, list=28%, signal=67%"
GO_PROTEASOME_ACCESSORY_COMPLEX	GO_PROTEASOME_ACCESSORY_COMPLEX		24	0.5445493	1.5716925	0.022177419	0.08857727	1	3826	"tags=71%, list=33%, signal=105%"
GO_REGULATION_OF_NUCLEOCYTOPLASMIC_TRANSPORT	GO_REGULATION_OF_NUCLEOCYTOPLASMIC_TRANSPORT		144	0.37996498	1.5707548	0	0.088918984	1	1825	"tags=24%, list=16%, signal=28%"
GO_RESPONSE_TO_NICOTINE	GO_RESPONSE_TO_NICOTINE		15	0.60234916	1.570117	0.04660194	0.08917889	1	537	"tags=33%, list=5%, signal=35%"
GO_REGULATION_OF_CYTOKINE_BIOSYNTHETIC_PROCESS	GO_REGULATION_OF_CYTOKINE_BIOSYNTHETIC_PROCESS		50	0.45780885	1.5694482	0.008438818	0.08947042	1	1020	"tags=26%, list=9%, signal=28%"
GO_CELL_CYCLE_PROCESS	GO_CELL_CYCLE_PROCESS		895	0.31661445	1.5687015	0	0.08973585	1	2973	"tags=37%, list=25%, signal=46%"
GO_REGULATION_OF_MRNA_SPLICING_VIA_SPLICEOSOME	GO_REGULATION_OF_MRNA_SPLICING_VIA_SPLICEOSOME		48	0.4520776	1.5685734	0.015655577	0.08958808	1	3462	"tags=52%, list=29%, signal=74%"
GO_SINGLE_STRANDED_RNA_BINDING	GO_SINGLE_STRANDED_RNA_BINDING		54	0.45414254	1.5682861	0.011881189	0.08958729	1	2442	"tags=33%, list=21%, signal=42%"
GO_REGULATION_OF_MRNA_METABOLIC_PROCESS	GO_REGULATION_OF_MRNA_METABOLIC_PROCESS		98	0.40232784	1.5664183	0.005882353	0.09075138	1	3622	"tags=45%, list=31%, signal=64%"
GO_KINETOCHORE	GO_KINETOCHORE		113	0.3958066	1.5662941	0.00409836	0.09064301	1	3564	"tags=49%, list=30%, signal=69%"
GO_CELLULAR_RESPONSE_TO_BIOTIC_STIMULUS	GO_CELLULAR_RESPONSE_TO_BIOTIC_STIMULUS		117	0.39814422	1.5644265	0.003875969	0.09176633	1	841	"tags=17%, list=7%, signal=18%"
GO_REGULATION_OF_VASCULAR_ENDOTHELIAL_GROWTH_FACTOR_PRODUCTION	GO_REGULATION_OF_VASCULAR_ENDOTHELIAL_GROWTH_FACTOR_PRODUCTION		19	0.56575346	1.5639077	0.0373444	0.09190855	1	343	"tags=21%, list=3%, signal=22%"
GO_CELLULAR_RESPONSE_TO_DSRNA	GO_CELLULAR_RESPONSE_TO_DSRNA		31	0.5038452	1.5635141	0.03131524	0.09201091	1	700	"tags=23%, list=6%, signal=24%"
GO_CHROMOSOME_CENTROMERIC_REGION	GO_CHROMOSOME_CENTROMERIC_REGION		162	0.36982638	1.5633545	0	0.091936335	1	3814	"tags=53%, list=32%, signal=77%"
GO_SEX_CHROMOSOME	GO_SEX_CHROMOSOME		24	0.5411961	1.5629427	0.035928145	0.09201965	1	3142	"tags=46%, list=27%, signal=62%"
GO__DE_NOVO_PROTEIN_FOLDING	GO__DE_NOVO_PROTEIN_FOLDING		18	0.5798252	1.5623838	0.036750484	0.09223627	1	1793	"tags=50%, list=15%, signal=59%"
GO_RNA_POLYMERASE_II_TRANSCRIPTION_FACTOR_BINDING	GO_RNA_POLYMERASE_II_TRANSCRIPTION_FACTOR_BINDING		68	0.4305194	1.5611159	0.011881189	0.09291239	1	2385	"tags=32%, list=20%, signal=40%"
GO_REGULATION_OF_P38MAPK_CASCADE	GO_REGULATION_OF_P38MAPK_CASCADE		16	0.58840525	1.5607803	0.024439918	0.09293893	1	1849	"tags=44%, list=16%, signal=52%"
GO_MODULATION_OF_TRANSCRIPTION_IN_OTHER_ORGANISM_INVOLVED_IN_SYMBIOTIC_INTERACTION	GO_MODULATION_OF_TRANSCRIPTION_IN_OTHER_ORGANISM_INVOLVED_IN_SYMBIOTIC_INTERACTION		17	0.5766875	1.5607314	0.04106776	0.09275029	1	2450	"tags=35%, list=21%, signal=45%"
GO_ANTIMICROBIAL_HUMORAL_RESPONSE	GO_ANTIMICROBIAL_HUMORAL_RESPONSE		21	0.55066484	1.559311	0.037037037	0.09345099	1	2207	"tags=52%, list=19%, signal=64%"
GO_CELLULAR_RESPONSE_TO_LIGHT_STIMULUS	GO_CELLULAR_RESPONSE_TO_LIGHT_STIMULUS		60	0.44005817	1.558044	0.014799154	0.09413056	1	3692	"tags=53%, list=31%, signal=77%"
GO_CD4_POSITIVE_ALPHA_BETA_T_CELL_ACTIVATION	GO_CD4_POSITIVE_ALPHA_BETA_T_CELL_ACTIVATION		17	0.5818932	1.5564134	0.03950104	0.09511131	1	2222	"tags=59%, list=19%, signal=72%"
GO_POSITIVE_REGULATION_OF_CANONICAL_WNT_SIGNALING_PATHWAY	GO_POSITIVE_REGULATION_OF_CANONICAL_WNT_SIGNALING_PATHWAY		82	0.40921572	1.5556116	0.00814664	0.095452726	1	3068	"tags=46%, list=26%, signal=62%"
GO_PURINE_NTP_DEPENDENT_HELICASE_ACTIVITY	GO_PURINE_NTP_DEPENDENT_HELICASE_ACTIVITY		88	0.40994233	1.5546045	0.002083333	0.09599341	1	3276	"tags=43%, list=28%, signal=59%"
GO_POSITIVE_REGULATION_OF_EXTRINSIC_APOPTOTIC_SIGNALING_PATHWAY	GO_POSITIVE_REGULATION_OF_EXTRINSIC_APOPTOTIC_SIGNALING_PATHWAY		40	0.47003713	1.5531747	0.018404908	0.096804135	1	371	"tags=18%, list=3%, signal=18%"
GO_TRNA_BINDING	GO_TRNA_BINDING		40	0.46939263	1.5516335	0.022494888	0.097729184	1	3734	"tags=58%, list=32%, signal=84%"
GO_REPLISOME	GO_REPLISOME		28	0.50648993	1.5499208	0.03883495	0.09874454	1	2722	"tags=54%, list=23%, signal=70%"
GO_RESPONSE_TO_ALKALOID	GO_RESPONSE_TO_ALKALOID		64	0.42691404	1.5486408	0.012474013	0.09946695	1	2277	"tags=39%, list=19%, signal=48%"
GO_TELOMERASE_HOLOENZYME_COMPLEX	GO_TELOMERASE_HOLOENZYME_COMPLEX		17	0.5716413	1.5479932	0.03448276	0.099696904	1	2096	"tags=41%, list=18%, signal=50%"
GO_EXONUCLEASE_ACTIVITY_ACTIVE_WITH_EITHER_RIBO_OR_DEOXYRIBONUCLEIC_ACIDS_AND_PRODUCING_5_PHOSPHOMONOESTERS	GO_EXONUCLEASE_ACTIVITY_ACTIVE_WITH_EITHER_RIBO_OR_DEOXYRIBONUCLEIC_ACIDS_AND_PRODUCING_5_PHOSPHOMONOESTERS		45	0.45929947	1.546962	0.023076924	0.10027484	1	2918	"tags=40%, list=25%, signal=53%"
GO_CHROMOSOME_CONDENSATION	GO_CHROMOSOME_CONDENSATION		20	0.5397511	1.5449282	0.025793651	0.10152672	1	1803	"tags=50%, list=15%, signal=59%"
GO_MACROMOLECULE_METHYLATION	GO_MACROMOLECULE_METHYLATION		158	0.36588955	1.5433573	0.005976096	0.10256652	1	2694	"tags=37%, list=23%, signal=47%"
GO_NEGATIVE_REGULATION_OF_TUMOR_NECROSIS_FACTOR_SUPERFAMILY_CYTOKINE_PRODUCTION	GO_NEGATIVE_REGULATION_OF_TUMOR_NECROSIS_FACTOR_SUPERFAMILY_CYTOKINE_PRODUCTION		26	0.5213268	1.5432405	0.03777336	0.102417365	1	1020	"tags=31%, list=9%, signal=34%"
GO_MLL1_2_COMPLEX	GO_MLL1_2_COMPLEX		27	0.5141836	1.5427368	0.025586354	0.10259368	1	3567	"tags=56%, list=30%, signal=80%"
GO_CYTOPLASMIC_EXOSOME_RNASE_COMPLEX_	GO_CYTOPLASMIC_EXOSOME_RNASE_COMPLEX_		15	0.5867146	1.5421606	0.05421687	0.10283715	1	2838	"tags=60%, list=24%, signal=79%"
GO_POSITIVE_REGULATION_OF_CELL_ADHESION	GO_POSITIVE_REGULATION_OF_CELL_ADHESION		191	0.35788658	1.5421097	0	0.102646954	1	1288	"tags=24%, list=11%, signal=26%"
GO_POSITIVE_REGULATION_OF_DNA_BIOSYNTHETIC_PROCESS	GO_POSITIVE_REGULATION_OF_DNA_BIOSYNTHETIC_PROCESS		48	0.46310902	1.5416611	0.02020202	0.102723755	1	3138	"tags=56%, list=27%, signal=76%"
GO_CYTOPLASMIC_MRNA_PROCESSING_BODY	GO_CYTOPLASMIC_MRNA_PROCESSING_BODY		59	0.42888492	1.5407361	0.015555556	0.10319211	1	3596	"tags=44%, list=31%, signal=63%"
GO_REGULATION_OF_CENTROSOME_CYCLE	GO_REGULATION_OF_CENTROSOME_CYCLE		33	0.4851254	1.5402435	0.024528302	0.1033882	1	2936	"tags=48%, list=25%, signal=64%"
GO_EUCHROMATIN	GO_EUCHROMATIN		24	0.52966684	1.5392876	0.026369167	0.10390687	1	3043	"tags=54%, list=26%, signal=73%"
GO_CELLULAR_RESPONSE_TO_ALKALOID	GO_CELLULAR_RESPONSE_TO_ALKALOID		20	0.55419195	1.5389854	0.0373444	0.10393334	1	2678	"tags=50%, list=23%, signal=65%"
GO_REGULATION_OF_CELLULAR_RESPONSE_TO_HEAT	GO_REGULATION_OF_CELLULAR_RESPONSE_TO_HEAT		70	0.4233798	1.5387175	0.008492569	0.10388881	1	3753	"tags=56%, list=32%, signal=81%"
GO_MITOCHONDRIAL_FUSION	GO_MITOCHONDRIAL_FUSION		18	0.57993674	1.5377614	0.037698414	0.1043491	1	1857	"tags=44%, list=16%, signal=53%"
GO_REGULATION_OF_IMMUNE_RESPONSE	GO_REGULATION_OF_IMMUNE_RESPONSE		520	0.32083678	1.5361503	0	0.105374984	1	1130	"tags=18%, list=10%, signal=19%"
GO_MISMATCH_REPAIR	GO_MISMATCH_REPAIR		30	0.49699718	1.5359181	0.038	0.10531029	1	2653	"tags=50%, list=23%, signal=64%"
GO_MEMBRANE_DISASSEMBLY	GO_MEMBRANE_DISASSEMBLY		46	0.45274225	1.5356199	0.021868788	0.10531939	1	3707	"tags=57%, list=32%, signal=82%"
GO_POSITIVE_REGULATION_OF_PHOSPHOLIPID_METABOLIC_PROCESS	GO_POSITIVE_REGULATION_OF_PHOSPHOLIPID_METABOLIC_PROCESS		23	0.5307972	1.5352906	0.04329897	0.105365716	1	1259	"tags=39%, list=11%, signal=44%"
GO_NUCLEUS_ORGANIZATION	GO_NUCLEUS_ORGANIZATION		113	0.37934753	1.5349714	0.003731343	0.10542247	1	2531	"tags=31%, list=22%, signal=39%"
GO_GLIAL_CELL_DIFFERENTIATION	GO_GLIAL_CELL_DIFFERENTIATION		63	0.42394796	1.5332216	0.021052632	0.10650879	1	1130	"tags=24%, list=10%, signal=26%"
GO_SPERM_EGG_RECOGNITION	GO_SPERM_EGG_RECOGNITION		16	0.5763616	1.5328292	0.040511727	0.1066357	1	2246	"tags=56%, list=19%, signal=69%"
GO_ALPHA_BETA_T_CELL_DIFFERENTIATION	GO_ALPHA_BETA_T_CELL_DIFFERENTIATION		21	0.53889126	1.5325706	0.04255319	0.106586665	1	2222	"tags=43%, list=19%, signal=53%"
GO_REGULATION_OF_DNA_REPLICATION	GO_REGULATION_OF_DNA_REPLICATION		122	0.37865478	1.5325172	0.012096774	0.10639985	1	3587	"tags=52%, list=30%, signal=74%"
GO_TUMOR_NECROSIS_FACTOR_MEDIATED_SIGNALING_PATHWAY	GO_TUMOR_NECROSIS_FACTOR_MEDIATED_SIGNALING_PATHWAY		81	0.4064163	1.5319997	0.007952286	0.10657156	1	3068	"tags=46%, list=26%, signal=61%"
GO_POSITIVE_REGULATION_OF_NEURAL_PRECURSOR_CELL_PROLIFERATION	GO_POSITIVE_REGULATION_OF_NEURAL_PRECURSOR_CELL_PROLIFERATION		15	0.59448254	1.5316361	0.05102041	0.106655166	1	1621	"tags=40%, list=14%, signal=46%"
GO_REGULATION_OF_MYOBLAST_DIFFERENTIATION	GO_REGULATION_OF_MYOBLAST_DIFFERENTIATION		22	0.52327776	1.5314035	0.03815261	0.106638975	1	239	"tags=18%, list=2%, signal=19%"
GO_POSITIVE_REGULATION_OF_OSSIFICATION	GO_POSITIVE_REGULATION_OF_OSSIFICATION		39	0.47376415	1.5308021	0.030237582	0.10692813	1	414	"tags=18%, list=4%, signal=19%"
GO_NUCLEAR_ENVELOPE_DISASSEMBLY	GO_NUCLEAR_ENVELOPE_DISASSEMBLY		46	0.4527425	1.5307903	0.02504817	0.10671524	1	3707	"tags=57%, list=32%, signal=82%"
GO_NEGATIVE_REGULATION_OF_CELL_SUBSTRATE_ADHESION	GO_NEGATIVE_REGULATION_OF_CELL_SUBSTRATE_ADHESION		28	0.51696825	1.529635	0.04032258	0.10741689	1	1780	"tags=32%, list=15%, signal=38%"
GO_POSITIVE_REGULATION_OF_CELL_KILLING	GO_POSITIVE_REGULATION_OF_CELL_KILLING		20	0.54239213	1.5286231	0.032719836	0.10791171	1	198	"tags=10%, list=2%, signal=10%"
GO_CELL_PROLIFERATION	GO_CELL_PROLIFERATION		382	0.3295282	1.523902	0	0.11141503	1	2102	"tags=29%, list=18%, signal=34%"
GO_RESPONSE_TO_ORGANIC_CYCLIC_COMPOUND	GO_RESPONSE_TO_ORGANIC_CYCLIC_COMPOUND		489	0.3212952	1.5232507	0	0.11177453	1	1469	"tags=19%, list=12%, signal=21%"
GO_REGULATION_OF_TELOMERE_MAINTENANCE_VIA_TELOMERE_LENGTHENING	GO_REGULATION_OF_TELOMERE_MAINTENANCE_VIA_TELOMERE_LENGTHENING		44	0.45436338	1.5225667	0.021696253	0.112070486	1	3026	"tags=43%, list=26%, signal=58%"
GO_REGULATION_OF_SEQUENCE_SPECIFIC_DNA_BINDING_TRANSCRIPTION_FACTOR_ACTIVITY	GO_REGULATION_OF_SEQUENCE_SPECIFIC_DNA_BINDING_TRANSCRIPTION_FACTOR_ACTIVITY		241	0.3455269	1.5221684	0	0.11217487	1	464	"tags=10%, list=4%, signal=10%"
GO_GLYCOSYL_COMPOUND_CATABOLIC_PROCESS	GO_GLYCOSYL_COMPOUND_CATABOLIC_PROCESS		29	0.49809515	1.5219591	0.04517454	0.112122595	1	734	"tags=24%, list=6%, signal=26%"
GO_NIK_NF_KAPPAB_SIGNALING	GO_NIK_NF_KAPPAB_SIGNALING		72	0.41545132	1.5211442	0.017716536	0.11256752	1	3826	"tags=57%, list=33%, signal=84%"
GO_RIBONUCLEOPROTEIN_GRANULE	GO_RIBONUCLEOPROTEIN_GRANULE		116	0.38192016	1.5208622	0.00996016	0.1125518	1	3522	"tags=43%, list=30%, signal=61%"
GO_POSITIVE_REGULATION_OF_CELL_ACTIVATION	GO_POSITIVE_REGULATION_OF_CELL_ACTIVATION		168	0.36334342	1.5203588	0.002012072	0.11269976	1	1815	"tags=27%, list=15%, signal=32%"
GO_NUCLEAR_MEMBRANE	GO_NUCLEAR_MEMBRANE		211	0.34804675	1.519101	0	0.11347391	1	2389	"tags=27%, list=20%, signal=34%"
GO_PROTEIN_SUMOYLATION	GO_PROTEIN_SUMOYLATION		107	0.38613763	1.5181537	0.010204081	0.113986544	1	3609	"tags=48%, list=31%, signal=68%"
GO_RRNA_METHYLATION	GO_RRNA_METHYLATION		15	0.5738926	1.5181167	0.0591716	0.11377715	1	2414	"tags=53%, list=21%, signal=67%"
GO_LEUKOCYTE_CELL_CELL_ADHESION	GO_LEUKOCYTE_CELL_CELL_ADHESION		148	0.36829102	1.5174885	0.002150538	0.114138044	1	1849	"tags=26%, list=16%, signal=31%"
GO_REGULATION_OF_DEFENSE_RESPONSE_TO_VIRUS_BY_HOST	GO_REGULATION_OF_DEFENSE_RESPONSE_TO_VIRUS_BY_HOST		86	0.39922065	1.5171407	0.010183299	0.11419803	1	1536	"tags=30%, list=13%, signal=35%"
GO_NEGATIVE_REGULATION_OF_RESPONSE_TO_BIOTIC_STIMULUS	GO_NEGATIVE_REGULATION_OF_RESPONSE_TO_BIOTIC_STIMULUS		23	0.53247654	1.5156295	0.049382716	0.115278125	1	867	"tags=26%, list=7%, signal=28%"
GO_ALPHA_BETA_T_CELL_ACTIVATION	GO_ALPHA_BETA_T_CELL_ACTIVATION		26	0.5026548	1.515233	0.034979425	0.11533403	1	2222	"tags=38%, list=19%, signal=47%"
GO_POSITIVE_REGULATION_OF_BIOMINERAL_TISSUE_DEVELOPMENT	GO_POSITIVE_REGULATION_OF_BIOMINERAL_TISSUE_DEVELOPMENT		18	0.5505373	1.5139921	0.04208417	0.11616155	1	267	"tags=22%, list=2%, signal=23%"
GO_CELLULAR_RESPONSE_TO_LIPID	GO_CELLULAR_RESPONSE_TO_LIPID		255	0.33923542	1.5110286	0	0.11829097	1	1061	"tags=16%, list=9%, signal=17%"
GO_RESPONSE_TO_RADIATION	GO_RESPONSE_TO_RADIATION		271	0.3401415	1.510226	0	0.11870657	1	2031	"tags=25%, list=17%, signal=29%"
GO_CYTOKINE_PRODUCTION	GO_CYTOKINE_PRODUCTION		74	0.41034943	1.50892	0.007662835	0.119581215	1	1098	"tags=24%, list=9%, signal=27%"
GO_REGULATION_OF_HEMOPOIESIS	GO_REGULATION_OF_HEMOPOIESIS		195	0.35443065	1.5087065	0.001972387	0.11950451	1	1288	"tags=20%, list=11%, signal=22%"
GO_NEGATIVE_REGULATION_OF_LEUKOCYTE_DIFFERENTIATION	GO_NEGATIVE_REGULATION_OF_LEUKOCYTE_DIFFERENTIATION		43	0.44469225	1.5077136	0.023060797	0.12010449	1	1042	"tags=26%, list=9%, signal=28%"
GO_POSITIVE_REGULATION_OF_TRANSMEMBRANE_TRANSPORT	GO_POSITIVE_REGULATION_OF_TRANSMEMBRANE_TRANSPORT		52	0.4378128	1.5076791	0.024742268	0.11990392	1	854	"tags=13%, list=7%, signal=14%"
GO_PROTEIN_POLYUBIQUITINATION	GO_PROTEIN_POLYUBIQUITINATION		217	0.3436603	1.5063425	0.004210526	0.12073793	1	3282	"tags=37%, list=28%, signal=50%"
GO_REGULATION_OF_PROTEIN_EXPORT_FROM_NUCLEUS	GO_REGULATION_OF_PROTEIN_EXPORT_FROM_NUCLEUS		25	0.5073496	1.5061032	0.04483431	0.12068073	1	2349	"tags=44%, list=20%, signal=55%"
GO_REGULATION_OF_LIPID_KINASE_ACTIVITY	GO_REGULATION_OF_LIPID_KINASE_ACTIVITY		30	0.49501386	1.5056473	0.047131147	0.12086277	1	894	"tags=30%, list=8%, signal=32%"
GO_REGULATION_OF_TELOMERE_MAINTENANCE	GO_REGULATION_OF_TELOMERE_MAINTENANCE		61	0.41769364	1.5037729	0.018181818	0.12213665	1	3082	"tags=43%, list=26%, signal=57%"
GO_LEUKOCYTE_MEDIATED_IMMUNITY	GO_LEUKOCYTE_MEDIATED_IMMUNITY		94	0.39266577	1.5037564	0.023060797	0.12191784	1	1702	"tags=31%, list=14%, signal=36%"
GO_NUCLEAR_TRANSCRIBED_MRNA_CATABOLIC_PROCESS_EXONUCLEOLYTIC	GO_NUCLEAR_TRANSCRIBED_MRNA_CATABOLIC_PROCESS_EXONUCLEOLYTIC		31	0.4817933	1.5028774	0.038306452	0.1224437	1	2838	"tags=45%, list=24%, signal=59%"
GO_SMALL_NUCLEAR_RIBONUCLEOPROTEIN_COMPLEX	GO_SMALL_NUCLEAR_RIBONUCLEOPROTEIN_COMPLEX		60	0.4236968	1.5012784	0.018072288	0.123479754	1	3056	"tags=47%, list=26%, signal=63%"
GO_MESENCHYME_DEVELOPMENT	GO_MESENCHYME_DEVELOPMENT		62	0.40867108	1.5000548	0.024489796	0.124296896	1	1785	"tags=32%, list=15%, signal=38%"
GO_POSITIVE_REGULATION_OF_CELL_COMMUNICATION	GO_POSITIVE_REGULATION_OF_CELL_COMMUNICATION		877	0.30405635	1.4998007	0	0.12426946	1	910	"tags=13%, list=8%, signal=13%"
GO_NEGATIVE_REGULATION_OF_MRNA_SPLICING_VIA_SPLICEOSOME	GO_NEGATIVE_REGULATION_OF_MRNA_SPLICING_VIA_SPLICEOSOME		17	0.5702502	1.4996817	0.06896552	0.12414083	1	3462	"tags=59%, list=29%, signal=83%"
GO_POSITIVE_REGULATION_OF_MULTICELLULAR_ORGANISMAL_PROCESS	GO_POSITIVE_REGULATION_OF_MULTICELLULAR_ORGANISMAL_PROCESS		690	0.3099208	1.4992406	0	0.12429967	1	1849	"tags=21%, list=16%, signal=24%"
GO_SPLICEOSOMAL_COMPLEX	GO_SPLICEOSOMAL_COMPLEX		167	0.3530051	1.4983174	0.003952569	0.124813795	1	3837	"tags=48%, list=33%, signal=70%"
GO_BETA_CATENIN_TCF_COMPLEX_ASSEMBLY	GO_BETA_CATENIN_TCF_COMPLEX_ASSEMBLY		35	0.46649632	1.4979678	0.04048583	0.12487122	1	2456	"tags=34%, list=21%, signal=43%"
GO_CELL_CYCLE_PHASE_TRANSITION	GO_CELL_CYCLE_PHASE_TRANSITION		226	0.34702247	1.496763	0.003795066	0.12561822	1	2966	"tags=42%, list=25%, signal=55%"
GO_RESPONSE_TO_PURINE_CONTAINING_COMPOUND	GO_RESPONSE_TO_PURINE_CONTAINING_COMPOUND		82	0.39422214	1.4964776	0.02004008	0.12564002	1	1383	"tags=24%, list=12%, signal=27%"
GO_SYMBIOSIS_ENCOMPASSING_MUTUALISM_THROUGH_PARASITISM	GO_SYMBIOSIS_ENCOMPASSING_MUTUALISM_THROUGH_PARASITISM		556	0.31200793	1.4961175	0	0.12570745	1	2487	"tags=24%, list=21%, signal=29%"
GO_EPITHELIAL_TO_MESENCHYMAL_TRANSITION	GO_EPITHELIAL_TO_MESENCHYMAL_TRANSITION		23	0.52139777	1.4950293	0.054393306	0.12634239	1	2142	"tags=39%, list=18%, signal=48%"
GO_NUCLEOPLASM_PART	GO_NUCLEOPLASM_PART		620	0.30997235	1.4947466	0	0.12636392	1	3392	"tags=37%, list=29%, signal=49%"
GO_INTERSPECIES_INTERACTION_BETWEEN_ORGANISMS	GO_INTERSPECIES_INTERACTION_BETWEEN_ORGANISMS		556	0.3120083	1.4946182	0	0.12627663	1	2487	"tags=24%, list=21%, signal=29%"
GO_NUCLEOBASE_CONTAINING_SMALL_MOLECULE_INTERCONVERSION	GO_NUCLEOBASE_CONTAINING_SMALL_MOLECULE_INTERCONVERSION		19	0.528422	1.49328	0.040899795	0.12722248	1	2902	"tags=53%, list=25%, signal=70%"
GO_NUCLEAR_BODY	GO_NUCLEAR_BODY		302	0.33118495	1.4922812	0	0.1278236	1	3392	"tags=39%, list=29%, signal=53%"
GO_REGULATION_OF_TRANSLATIONAL_ELONGATION	GO_REGULATION_OF_TRANSLATIONAL_ELONGATION		20	0.5234665	1.491906	0.06122449	0.12789924	1	3657	"tags=55%, list=31%, signal=80%"
GO_SNRNA_METABOLIC_PROCESS	GO_SNRNA_METABOLIC_PROCESS		81	0.3952987	1.4918914	0.016161617	0.12767015	1	4375	"tags=52%, list=37%, signal=82%"
GO_ENDONUCLEASE_ACTIVITY	GO_ENDONUCLEASE_ACTIVITY		97	0.38450322	1.4905475	0.024952015	0.12856312	1	2425	"tags=36%, list=21%, signal=45%"
GO_MODIFICATION_BY_SYMBIONT_OF_HOST_MORPHOLOGY_OR_PHYSIOLOGY	GO_MODIFICATION_BY_SYMBIONT_OF_HOST_MORPHOLOGY_OR_PHYSIOLOGY		37	0.45131397	1.4886986	0.041493777	0.12992965	1	2225	"tags=35%, list=19%, signal=43%"
GO_REGULATION_OF_GENE_SILENCING	GO_REGULATION_OF_GENE_SILENCING		40	0.4657752	1.488104	0.038709678	0.1303129	1	2130	"tags=48%, list=18%, signal=58%"
GO_NUCLEAR_INNER_MEMBRANE	GO_NUCLEAR_INNER_MEMBRANE		37	0.46354586	1.4877527	0.04527559	0.13037422	1	1419	"tags=22%, list=12%, signal=25%"
GO_REGULATION_OF_CELL_CYCLE_G2_M_PHASE_TRANSITION	GO_REGULATION_OF_CELL_CYCLE_G2_M_PHASE_TRANSITION		42	0.4442253	1.4857769	0.045081966	0.13187967	1	3070	"tags=50%, list=26%, signal=67%"
GO_ATP_DEPENDENT_DNA_HELICASE_ACTIVITY	GO_ATP_DEPENDENT_DNA_HELICASE_ACTIVITY		33	0.4827099	1.484788	0.044624746	0.13251176	1	3276	"tags=55%, list=28%, signal=75%"
GO_REGULATION_OF_PEPTIDASE_ACTIVITY	GO_REGULATION_OF_PEPTIDASE_ACTIVITY		216	0.3419404	1.4845123	0.002057613	0.1325041	1	1518	"tags=22%, list=13%, signal=25%"
GO_AU_RICH_ELEMENT_BINDING	GO_AU_RICH_ELEMENT_BINDING		18	0.55177855	1.4839729	0.053892214	0.13273828	1	2897	"tags=50%, list=25%, signal=66%"
GO_NEGATIVE_REGULATION_OF_PROTEIN_SECRETION	GO_NEGATIVE_REGULATION_OF_PROTEIN_SECRETION		53	0.4228649	1.4832165	0.032319393	0.13317508	1	1064	"tags=25%, list=9%, signal=27%"
GO_PROTEIN_SECRETION	GO_PROTEIN_SECRETION		64	0.41180253	1.4831314	0.026639344	0.13301799	1	645	"tags=17%, list=5%, signal=18%"
GO_REGULATION_OF_PRODUCTION_OF_MOLECULAR_MEDIATOR_OF_IMMUNE_RESPONSE	GO_REGULATION_OF_PRODUCTION_OF_MOLECULAR_MEDIATOR_OF_IMMUNE_RESPONSE		50	0.4319687	1.4825122	0.022132797	0.13336065	1	1794	"tags=36%, list=15%, signal=42%"
GO_RIBOSOME_ASSEMBLY	GO_RIBOSOME_ASSEMBLY		50	0.42873588	1.4822932	0.035785288	0.13331395	1	3217	"tags=40%, list=27%, signal=55%"
GO_BONE_REMODELING	GO_BONE_REMODELING		18	0.53098977	1.4801831	0.06822612	0.13499361	1	904	"tags=28%, list=8%, signal=30%"
GO_REGULATION_OF_ION_HOMEOSTASIS	GO_REGULATION_OF_ION_HOMEOSTASIS		81	0.40208226	1.4783882	0.024439918	0.13637672	1	458	"tags=11%, list=4%, signal=11%"
GO_REGULATION_OF_CELLULAR_AMINO_ACID_METABOLIC_PROCESS	GO_REGULATION_OF_CELLULAR_AMINO_ACID_METABOLIC_PROCESS		53	0.4161511	1.4782394	0.026819924	0.13627218	1	3940	"tags=62%, list=33%, signal=93%"
GO_REGULATION_OF_RNA_SPLICING	GO_REGULATION_OF_RNA_SPLICING		79	0.39316824	1.4769138	0.01984127	0.13726425	1	3998	"tags=51%, list=34%, signal=76%"
GO_ACTIVATING_TRANSCRIPTION_FACTOR_BINDING	GO_ACTIVATING_TRANSCRIPTION_FACTOR_BINDING		37	0.45288506	1.4766436	0.045725647	0.13727847	1	875	"tags=14%, list=7%, signal=15%"
GO_ACTIVATION_OF_IMMUNE_RESPONSE	GO_ACTIVATION_OF_IMMUNE_RESPONSE		279	0.3315554	1.4763577	0	0.13731006	1	1543	"tags=21%, list=13%, signal=24%"
GO_NEGATIVE_REGULATION_OF_VIRAL_TRANSCRIPTION	GO_NEGATIVE_REGULATION_OF_VIRAL_TRANSCRIPTION		20	0.5208474	1.4759743	0.084	0.13739544	1	86	"tags=15%, list=1%, signal=15%"
GO_ANATOMICAL_STRUCTURE_HOMEOSTASIS	GO_ANATOMICAL_STRUCTURE_HOMEOSTASIS		170	0.34769073	1.4751884	0.00967118	0.13787611	1	1925	"tags=30%, list=16%, signal=35%"
GO_LOCALIZATION_OF_CELL	GO_LOCALIZATION_OF_CELL		396	0.31515807	1.4750346	0	0.13775912	1	1130	"tags=15%, list=10%, signal=16%"
GO_PALATE_DEVELOPMENT	GO_PALATE_DEVELOPMENT		36	0.4557718	1.4745775	0.038240917	0.13791114	1	1940	"tags=31%, list=16%, signal=36%"
GO_REGULATION_OF_NIK_NF_KAPPAB_SIGNALING	GO_REGULATION_OF_NIK_NF_KAPPAB_SIGNALING		33	0.46361125	1.4743282	0.042424243	0.13785534	1	2632	"tags=39%, list=22%, signal=51%"
GO_PROTEIN_COMPLEX_ASSEMBLY	GO_PROTEIN_COMPLEX_ASSEMBLY		804	0.30026305	1.4739087	0	0.13802595	1	1796	"tags=22%, list=15%, signal=24%"
GO_AMINO_ACID_ACTIVATION	GO_AMINO_ACID_ACTIVATION		49	0.42334116	1.473599	0.033864543	0.13809045	1	2724	"tags=41%, list=23%, signal=53%"
GO_REGULATION_OF_DOUBLE_STRAND_BREAK_REPAIR_VIA_HOMOLOGOUS_RECOMBINATION	GO_REGULATION_OF_DOUBLE_STRAND_BREAK_REPAIR_VIA_HOMOLOGOUS_RECOMBINATION		16	0.5558198	1.4734304	0.06535948	0.13800637	1	1648	"tags=44%, list=14%, signal=51%"
GO_NUCLEOSIDE_TRIPHOSPHATE_BIOSYNTHETIC_PROCESS	GO_NUCLEOSIDE_TRIPHOSPHATE_BIOSYNTHETIC_PROCESS		52	0.42280516	1.4724989	0.032388665	0.13857928	1	3476	"tags=48%, list=30%, signal=68%"
GO_REGULATION_OF_TRANSCRIPTION_REGULATORY_REGION_DNA_BINDING	GO_REGULATION_OF_TRANSCRIPTION_REGULATORY_REGION_DNA_BINDING		19	0.52289647	1.4721209	0.06860707	0.13864426	1	2161	"tags=42%, list=18%, signal=51%"
GO_REGULATION_OF_CELL_CYCLE	GO_REGULATION_OF_CELL_CYCLE		712	0.30365247	1.4719812	0	0.13849775	1	2882	"tags=32%, list=24%, signal=40%"
GO_GTP_METABOLIC_PROCESS	GO_GTP_METABOLIC_PROCESS		17	0.5418799	1.4703876	0.066	0.13963582	1	627	"tags=24%, list=5%, signal=25%"
GO_CELL_MOTILITY	GO_CELL_MOTILITY		396	0.315158	1.4702015	0.002028398	0.13957271	1	1130	"tags=15%, list=10%, signal=16%"
GO_REGULATION_OF_EPIDERMIS_DEVELOPMENT	GO_REGULATION_OF_EPIDERMIS_DEVELOPMENT		30	0.48226193	1.4687079	0.06732673	0.14063218	1	1753	"tags=30%, list=15%, signal=35%"
GO_ORGANELLE_FISSION	GO_ORGANELLE_FISSION		398	0.31491545	1.4679027	0	0.14111711	1	3004	"tags=38%, list=26%, signal=50%"
GO_LEUKOCYTE_ACTIVATION	GO_LEUKOCYTE_ACTIVATION		247	0.33441904	1.4678493	0	0.14091429	1	1755	"tags=23%, list=15%, signal=27%"
GO_SOMATIC_DIVERSIFICATION_OF_IMMUNE_RECEPTORS	GO_SOMATIC_DIVERSIFICATION_OF_IMMUNE_RECEPTORS		34	0.47009313	1.4675567	0.05168986	0.14093406	1	2653	"tags=50%, list=23%, signal=64%"
GO_CELLULAR_RESPONSE_TO_KETONE	GO_CELLULAR_RESPONSE_TO_KETONE		44	0.43816835	1.4671391	0.039447732	0.14104474	1	1819	"tags=30%, list=15%, signal=35%"
GO_METHYLATION	GO_METHYLATION		210	0.34162855	1.4670867	0.002020202	0.14084557	1	2945	"tags=39%, list=25%, signal=51%"
GO_RESPONSE_TO_MOLECULE_OF_BACTERIAL_ORIGIN	GO_RESPONSE_TO_MOLECULE_OF_BACTERIAL_ORIGIN		189	0.34389412	1.4666901	0.006289308	0.14095332	1	645	"tags=13%, list=5%, signal=14%"
GO_PROTEIN_LOCALIZATION_TO_NUCLEUS	GO_PROTEIN_LOCALIZATION_TO_NUCLEUS		121	0.36036423	1.4663357	0.008316008	0.14104876	1	2315	"tags=32%, list=20%, signal=40%"
GO_POSITIVE_REGULATION_OF_IMMUNOGLOBULIN_PRODUCTION	GO_POSITIVE_REGULATION_OF_IMMUNOGLOBULIN_PRODUCTION		15	0.5644459	1.4646267	0.0931677	0.14236914	1	2382	"tags=60%, list=20%, signal=75%"
GO_POSITIVE_REGULATION_OF_CALCIUM_ION_TRANSPORT_INTO_CYTOSOL	GO_POSITIVE_REGULATION_OF_CALCIUM_ION_TRANSPORT_INTO_CYTOSOL		20	0.5272719	1.4633777	0.0665362	0.14334063	1	198	"tags=10%, list=2%, signal=10%"
GO_INTRACELLULAR_RECEPTOR_SIGNALING_PATHWAY	GO_INTRACELLULAR_RECEPTOR_SIGNALING_PATHWAY		121	0.3626744	1.4632958	0.008230452	0.14317006	1	930	"tags=14%, list=8%, signal=15%"
GO_NEGATIVE_REGULATION_OF_DEFENSE_RESPONSE	GO_NEGATIVE_REGULATION_OF_DEFENSE_RESPONSE		87	0.38293642	1.463147	0.009560229	0.14304423	1	867	"tags=23%, list=7%, signal=25%"
GO_POSITIVE_REGULATION_OF_MAP_KINASE_ACTIVITY	GO_POSITIVE_REGULATION_OF_MAP_KINASE_ACTIVITY		118	0.36316812	1.4629836	0.00996016	0.14294977	1	1341	"tags=20%, list=11%, signal=23%"
GO_CELLULAR_RESPONSE_TO_ESTROGEN_STIMULUS	GO_CELLULAR_RESPONSE_TO_ESTROGEN_STIMULUS		18	0.54142433	1.4629208	0.07554672	0.14274995	1	2813	"tags=61%, list=24%, signal=80%"
GO_PROTEIN_COMPLEX_BIOGENESIS	GO_PROTEIN_COMPLEX_BIOGENESIS		804	0.30026338	1.4620535	0	0.14335036	1	1796	"tags=22%, list=15%, signal=24%"
GO_POSITIVE_REGULATION_OF_CELL_DEATH	GO_POSITIVE_REGULATION_OF_CELL_DEATH		406	0.31246138	1.4613656	0	0.14375791	1	1816	"tags=22%, list=15%, signal=25%"
GO_RESPONSE_TO_KETONE	GO_RESPONSE_TO_KETONE		95	0.3738921	1.4611839	0.012345679	0.14368115	1	2024	"tags=29%, list=17%, signal=35%"
GO_REGULATION_OF_BIOMINERAL_TISSUE_DEVELOPMENT	GO_REGULATION_OF_BIOMINERAL_TISSUE_DEVELOPMENT		32	0.46681753	1.4609799	0.0385439	0.14359665	1	894	"tags=22%, list=8%, signal=24%"
GO_DEFENSE_RESPONSE_TO_GRAM_POSITIVE_BACTERIUM	GO_DEFENSE_RESPONSE_TO_GRAM_POSITIVE_BACTERIUM		39	0.45615718	1.4594077	0.042510122	0.14485593	1	2207	"tags=44%, list=19%, signal=53%"
GO_NEGATIVE_REGULATION_OF_RESPONSE_TO_CYTOKINE_STIMULUS	GO_NEGATIVE_REGULATION_OF_RESPONSE_TO_CYTOKINE_STIMULUS		29	0.48610085	1.4588867	0.05394191	0.14511728	1	1815	"tags=31%, list=15%, signal=37%"
GO_PYRIMIDINE_NUCLEOBASE_METABOLIC_PROCESS	GO_PYRIMIDINE_NUCLEOBASE_METABOLIC_PROCESS		16	0.53659827	1.4584471	0.071428575	0.1452852	1	2783	"tags=50%, list=24%, signal=65%"
GO_HEPARIN_BINDING	GO_HEPARIN_BINDING		43	0.43440244	1.4580958	0.04819277	0.14538516	1	285	"tags=19%, list=2%, signal=19%"
GO_REGULATION_OF_CELL_AGING	GO_REGULATION_OF_CELL_AGING		24	0.48837915	1.4573913	0.046025105	0.14580949	1	1757	"tags=46%, list=15%, signal=54%"
GO_REGULATION_OF_EPITHELIAL_CELL_DIFFERENTIATION	GO_REGULATION_OF_EPITHELIAL_CELL_DIFFERENTIATION		49	0.4274928	1.4571062	0.04563492	0.14582421	1	1785	"tags=27%, list=15%, signal=31%"
GO_ADAPTIVE_IMMUNE_RESPONSE	GO_ADAPTIVE_IMMUNE_RESPONSE		136	0.3544239	1.455968	0.011881189	0.14660826	1	1755	"tags=32%, list=15%, signal=37%"
GO_REGULATION_OF_CELL_CELL_ADHESION	GO_REGULATION_OF_CELL_CELL_ADHESION		191	0.33808315	1.4547553	0	0.1475434	1	1288	"tags=20%, list=11%, signal=22%"
GO_RNA_CAPPING	GO_RNA_CAPPING		37	0.44178241	1.4547276	0.042857144	0.14730747	1	3262	"tags=41%, list=28%, signal=56%"
GO_REGULATION_OF_PHOSPHOLIPID_METABOLIC_PROCESS	GO_REGULATION_OF_PHOSPHOLIPID_METABOLIC_PROCESS		37	0.44882768	1.454668	0.05785124	0.14713308	1	910	"tags=32%, list=8%, signal=35%"
GO_NEGATIVE_REGULATION_OF_CELL_ADHESION	GO_NEGATIVE_REGULATION_OF_CELL_ADHESION		118	0.36043072	1.4534105	0.008403362	0.1481871	1	2222	"tags=31%, list=19%, signal=37%"
GO_POSITIVE_REGULATION_OF_PROTEOLYSIS	GO_POSITIVE_REGULATION_OF_PROTEOLYSIS		282	0.32391676	1.4529594	0.001956947	0.1484194	1	2154	"tags=25%, list=18%, signal=30%"
GO_PEPTIDYL_TYROSINE_AUTOPHOSPHORYLATION	GO_PEPTIDYL_TYROSINE_AUTOPHOSPHORYLATION		23	0.50761914	1.4529113	0.050209206	0.14819968	1	1130	"tags=30%, list=10%, signal=34%"
GO_HISTONE_BINDING	GO_HISTONE_BINDING		153	0.35138714	1.4528282	0.00617284	0.14803116	1	2907	"tags=42%, list=25%, signal=55%"
GO_REGULATION_OF_CELL_MATRIX_ADHESION	GO_REGULATION_OF_CELL_MATRIX_ADHESION		53	0.4180335	1.451873	0.03353057	0.14877684	1	899	"tags=25%, list=8%, signal=26%"
GO_REGULATION_OF_BINDING	GO_REGULATION_OF_BINDING		194	0.33822653	1.4517807	0.003816794	0.14862995	1	2184	"tags=26%, list=19%, signal=32%"
GO_POSITIVE_REGULATION_OF_ADAPTIVE_IMMUNE_RESPONSE	GO_POSITIVE_REGULATION_OF_ADAPTIVE_IMMUNE_RESPONSE		48	0.43171826	1.4515734	0.05421687	0.14858623	1	1794	"tags=38%, list=15%, signal=44%"
GO_POSITIVE_REGULATION_OF_SMOOTH_MUSCLE_CELL_PROLIFERATION	GO_POSITIVE_REGULATION_OF_SMOOTH_MUSCLE_CELL_PROLIFERATION		33	0.44847006	1.4513156	0.048879836	0.14858429	1	1822	"tags=33%, list=15%, signal=39%"
GO_CELLULAR_TRANSITION_METAL_ION_HOMEOSTASIS	GO_CELLULAR_TRANSITION_METAL_ION_HOMEOSTASIS		48	0.42509884	1.4510864	0.035789475	0.14854652	1	1429	"tags=23%, list=12%, signal=26%"
GO_POSTTRANSCRIPTIONAL_REGULATION_OF_GENE_EXPRESSION	GO_POSTTRANSCRIPTIONAL_REGULATION_OF_GENE_EXPRESSION		383	0.3135178	1.4491535	0.003913894	0.15025403	1	3835	"tags=45%, list=33%, signal=65%"
GO_REGULATION_OF_PROTEIN_UBIQUITINATION_INVOLVED_IN_UBIQUITIN_DEPENDENT_PROTEIN_CATABOLIC_PROCESS	GO_REGULATION_OF_PROTEIN_UBIQUITINATION_INVOLVED_IN_UBIQUITIN_DEPENDENT_PROTEIN_CATABOLIC_PROCESS		92	0.38017365	1.4491346	0.012	0.15001424	1	3350	"tags=47%, list=28%, signal=65%"
GO_NUCLEAR_PORE_ORGANIZATION	GO_NUCLEAR_PORE_ORGANIZATION		15	0.55705005	1.448667	0.06507592	0.15024832	1	4605	"tags=87%, list=39%, signal=142%"
GO_INFLAMMATORY_RESPONSE_TO_ANTIGENIC_STIMULUS	GO_INFLAMMATORY_RESPONSE_TO_ANTIGENIC_STIMULUS		16	0.53831977	1.44823	0.0704501	0.15044746	1	508	"tags=31%, list=4%, signal=33%"
GO_NEGATIVE_REGULATION_OF_CELL_PROLIFERATION	GO_NEGATIVE_REGULATION_OF_CELL_PROLIFERATION		350	0.3146819	1.4472985	0.002028398	0.1511253	1	1299	"tags=20%, list=11%, signal=22%"
GO_REGULATION_OF_TELOMERASE_ACTIVITY	GO_REGULATION_OF_TELOMERASE_ACTIVITY		34	0.45318034	1.4452822	0.05785124	0.15275697	1	2647	"tags=41%, list=23%, signal=53%"
GO_DNA_DEPENDENT_DNA_REPLICATION_MAINTENANCE_OF_FIDELITY	GO_DNA_DEPENDENT_DNA_REPLICATION_MAINTENANCE_OF_FIDELITY		24	0.49013364	1.4444284	0.07942974	0.15340504	1	2396	"tags=42%, list=20%, signal=52%"
GO_MITOCHONDRIAL_TRANSLATION	GO_MITOCHONDRIAL_TRANSLATION		105	0.3671486	1.4442415	0.018480493	0.15335713	1	4569	"tags=69%, list=39%, signal=111%"
GO_MESENCHYMAL_CELL_DIFFERENTIATION	GO_MESENCHYMAL_CELL_DIFFERENTIATION		45	0.43308	1.4437574	0.04158004	0.153565	1	1785	"tags=36%, list=15%, signal=42%"
GO_MRNA_METABOLIC_PROCESS	GO_MRNA_METABOLIC_PROCESS		547	0.30055797	1.44162	0	0.15543903	1	3727	"tags=39%, list=32%, signal=54%"
GO_POSITIVE_REGULATION_OF_MITOTIC_CELL_CYCLE	GO_POSITIVE_REGULATION_OF_MITOTIC_CELL_CYCLE		92	0.37387654	1.4408317	0.03773585	0.15600105	1	2154	"tags=33%, list=18%, signal=40%"
GO_CELLULAR_RESPONSE_TO_ALCOHOL	GO_CELLULAR_RESPONSE_TO_ALCOHOL		58	0.4072731	1.4402889	0.032520324	0.15631606	1	2048	"tags=36%, list=17%, signal=44%"
GO_POSITIVE_REGULATION_OF_NOTCH_SIGNALING_PATHWAY	GO_POSITIVE_REGULATION_OF_NOTCH_SIGNALING_PATHWAY		20	0.5190735	1.4401855	0.063917525	0.1561624	1	219	"tags=20%, list=2%, signal=20%"
GO_ANTIGEN_RECEPTOR_MEDIATED_SIGNALING_PATHWAY	GO_ANTIGEN_RECEPTOR_MEDIATED_SIGNALING_PATHWAY		130	0.3553057	1.4398248	0.01039501	0.15624976	1	2696	"tags=35%, list=23%, signal=45%"
GO_REGULATION_OF_DOUBLE_STRAND_BREAK_REPAIR	GO_REGULATION_OF_DOUBLE_STRAND_BREAK_REPAIR		33	0.46137267	1.4395077	0.04489796	0.15631913	1	1757	"tags=42%, list=15%, signal=50%"
GO_NUCLEAR_ENVELOPE	GO_NUCLEAR_ENVELOPE		318	0.31774625	1.4394157	0	0.15614142	1	2389	"tags=28%, list=20%, signal=35%"
GO_SIDE_OF_MEMBRANE	GO_SIDE_OF_MEMBRANE		203	0.33055276	1.4383429	0.004273505	0.15702769	1	1241	"tags=19%, list=11%, signal=21%"
GO_REGULATION_OF_NUCLEASE_ACTIVITY	GO_REGULATION_OF_NUCLEASE_ACTIVITY		19	0.5192817	1.4379449	0.06883365	0.15716471	1	53	"tags=11%, list=0%, signal=11%"
GO_HISTONE_MRNA_METABOLIC_PROCESS	GO_HISTONE_MRNA_METABOLIC_PROCESS		27	0.4754941	1.4371953	0.047227927	0.1576792	1	4049	"tags=63%, list=34%, signal=96%"
GO_T_CELL_DIFFERENTIATION	GO_T_CELL_DIFFERENTIATION		68	0.39577284	1.4371806	0.023483366	0.15743244	1	2222	"tags=29%, list=19%, signal=36%"
GO_7_METHYLGUANOSINE_RNA_CAPPING	GO_7_METHYLGUANOSINE_RNA_CAPPING		37	0.44178215	1.4369447	0.057768926	0.15744166	1	3262	"tags=41%, list=28%, signal=56%"
GO_REGULATION_OF_CELL_PROLIFERATION	GO_REGULATION_OF_CELL_PROLIFERATION		780	0.29177222	1.4357687	0	0.15846862	1	1822	"tags=23%, list=15%, signal=25%"
GO_ENDORIBONUCLEASE_ACTIVITY_PRODUCING_5_PHOSPHOMONOESTERS	GO_ENDORIBONUCLEASE_ACTIVITY_PRODUCING_5_PHOSPHOMONOESTERS		26	0.48519892	1.431122	0.062248997	0.16304247	1	2629	"tags=46%, list=22%, signal=59%"
GO_SPINDLE_CHECKPOINT	GO_SPINDLE_CHECKPOINT		24	0.49388775	1.4308783	0.07782101	0.16303082	1	3862	"tags=63%, list=33%, signal=93%"
GO_REGULATION_OF_GROWTH	GO_REGULATION_OF_GROWTH		357	0.30872428	1.430775	0	0.16288891	1	1561	"tags=20%, list=13%, signal=22%"
GO_REGULATION_OF_PROTEIN_TARGETING_TO_MEMBRANE	GO_REGULATION_OF_PROTEIN_TARGETING_TO_MEMBRANE		18	0.5352855	1.430636	0.06369427	0.16275862	1	745	"tags=11%, list=6%, signal=12%"
GO_REGULATION_OF_UBIQUITIN_PROTEIN_LIGASE_ACTIVITY	GO_REGULATION_OF_UBIQUITIN_PROTEIN_LIGASE_ACTIVITY		17	0.5318341	1.4304755	0.08023483	0.16263288	1	2579	"tags=47%, list=22%, signal=60%"
GO_TRANSLATIONAL_TERMINATION	GO_TRANSLATIONAL_TERMINATION		90	0.37775576	1.4294906	0.02173913	0.16335922	1	4169	"tags=63%, list=35%, signal=97%"
GO_PYRIMIDINE_CONTAINING_COMPOUND_METABOLIC_PROCESS	GO_PYRIMIDINE_CONTAINING_COMPOUND_METABOLIC_PROCESS		58	0.40657744	1.4294443	0.030549899	0.16314888	1	2985	"tags=43%, list=25%, signal=57%"
GO_REGULATION_OF_CALCIUM_ION_TRANSPORT	GO_REGULATION_OF_CALCIUM_ION_TRANSPORT		85	0.38100123	1.4290502	0.026768642	0.16330232	1	1035	"tags=16%, list=9%, signal=18%"
GO_HSP90_PROTEIN_BINDING	GO_HSP90_PROTEIN_BINDING		22	0.49474224	1.4278442	0.071274295	0.16428864	1	2058	"tags=32%, list=17%, signal=38%"
GO_REGULATION_OF_DNA_REPAIR	GO_REGULATION_OF_DNA_REPAIR		63	0.39688352	1.4269648	0.041322313	0.16496754	1	2102	"tags=35%, list=18%, signal=42%"
GO_TRANSFERASE_ACTIVITY_TRANSFERRING_ONE_CARBON_GROUPS	GO_TRANSFERASE_ACTIVITY_TRANSFERRING_ONE_CARBON_GROUPS		171	0.33914378	1.4269059	0.00408998	0.1647557	1	2825	"tags=40%, list=24%, signal=52%"
GO_REGULATION_OF_CALCIUM_ION_TRANSPORT_INTO_CYTOSOL	GO_REGULATION_OF_CALCIUM_ION_TRANSPORT_INTO_CYTOSOL		38	0.4519142	1.4258198	0.03821656	0.16572192	1	372	"tags=13%, list=3%, signal=14%"
GO_RESPONSE_TO_ABIOTIC_STIMULUS	GO_RESPONSE_TO_ABIOTIC_STIMULUS		593	0.29573298	1.4249077	0	0.16640131	1	1822	"tags=22%, list=15%, signal=25%"
GO_EXOSOME_RNASE_COMPLEX_	GO_EXOSOME_RNASE_COMPLEX_		20	0.5032713	1.424859	0.08924949	0.16618483	1	2838	"tags=50%, list=24%, signal=66%"
GO_SIGNAL_SEQUENCE_BINDING	GO_SIGNAL_SEQUENCE_BINDING		33	0.44593632	1.4244603	0.07269155	0.16633607	1	2315	"tags=33%, list=20%, signal=41%"
GO_POSITIVE_REGULATION_OF_GLIAL_CELL_DIFFERENTIATION	GO_POSITIVE_REGULATION_OF_GLIAL_CELL_DIFFERENTIATION		21	0.5030124	1.4242375	0.064386316	0.16629508	1	2146	"tags=43%, list=18%, signal=52%"
GO_RESPONSE_TO_NUTRIENT	GO_RESPONSE_TO_NUTRIENT		108	0.35763586	1.4235458	0.03305785	0.16682884	1	2154	"tags=32%, list=18%, signal=39%"
GO_CELLULAR_RESPONSE_TO_STEROID_HORMONE_STIMULUS	GO_CELLULAR_RESPONSE_TO_STEROID_HORMONE_STIMULUS		119	0.35836998	1.4232291	0.02268431	0.16689028	1	2154	"tags=28%, list=18%, signal=34%"
GO_RNA_HELICASE_ACTIVITY	GO_RNA_HELICASE_ACTIVITY		59	0.40055308	1.4230592	0.03937008	0.16683134	1	3228	"tags=42%, list=27%, signal=58%"
GO_REGULATION_OF_CHROMOSOME_SEGREGATION	GO_REGULATION_OF_CHROMOSOME_SEGREGATION		77	0.37946582	1.4223096	0.022727273	0.1674012	1	2164	"tags=31%, list=18%, signal=38%"
GO_POSITIVE_REGULATION_OF_PEPTIDE_SECRETION	GO_POSITIVE_REGULATION_OF_PEPTIDE_SECRETION		35	0.44365686	1.422286	0.057082452	0.16715558	1	633	"tags=23%, list=5%, signal=24%"
GO_CELL_DEATH	GO_CELL_DEATH		678	0.29324204	1.4212997	0	0.16795099	1	1448	"tags=16%, list=12%, signal=17%"
GO_REGULATION_OF_FIBROBLAST_MIGRATION	GO_REGULATION_OF_FIBROBLAST_MIGRATION		20	0.5041274	1.4206576	0.08196721	0.16834481	1	2345	"tags=25%, list=20%, signal=31%"
GO_REGULATION_OF_ENDOTHELIAL_CELL_PROLIFERATION	GO_REGULATION_OF_ENDOTHELIAL_CELL_PROLIFERATION		45	0.42720792	1.4198021	0.05928854	0.16901731	1	285	"tags=16%, list=2%, signal=16%"
GO_POSITIVE_REGULATION_OF_OSTEOBLAST_DIFFERENTIATION	GO_POSITIVE_REGULATION_OF_OSTEOBLAST_DIFFERENTIATION		30	0.4618876	1.4197088	0.05970149	0.16884485	1	414	"tags=17%, list=4%, signal=17%"
GO_REGULATION_OF_PEPTIDE_SECRETION	GO_REGULATION_OF_PEPTIDE_SECRETION		84	0.37226844	1.4185216	0.03164557	0.16986601	1	1064	"tags=21%, list=9%, signal=23%"
GO_REGULATION_OF_CELL_CYCLE_PHASE_TRANSITION	GO_REGULATION_OF_CELL_CYCLE_PHASE_TRANSITION		272	0.31960565	1.417496	0.004008016	0.17076151	1	3276	"tags=39%, list=28%, signal=52%"
GO_GLIAL_CELL_DEVELOPMENT	GO_GLIAL_CELL_DEVELOPMENT		41	0.43034884	1.4173809	0.05645161	0.1706407	1	1020	"tags=24%, list=9%, signal=27%"
GO_CONDENSED_NUCLEAR_CHROMOSOME_CENTROMERIC_REGION	GO_CONDENSED_NUCLEAR_CHROMOSOME_CENTROMERIC_REGION		16	0.5308359	1.4173056	0.07992203	0.17045176	1	3358	"tags=63%, list=29%, signal=87%"
GO_PHOSPHOTRANSFERASE_ACTIVITY_PHOSPHATE_GROUP_AS_ACCEPTOR	GO_PHOSPHOTRANSFERASE_ACTIVITY_PHOSPHATE_GROUP_AS_ACCEPTOR		26	0.47395495	1.4167571	0.059917357	0.17083344	1	627	"tags=12%, list=5%, signal=12%"
GO_RAB_GUANYL_NUCLEOTIDE_EXCHANGE_FACTOR_ACTIVITY	GO_RAB_GUANYL_NUCLEOTIDE_EXCHANGE_FACTOR_ACTIVITY		26	0.47098905	1.4163404	0.07942974	0.17099006	1	1109	"tags=27%, list=9%, signal=30%"
GO_REGULATION_OF_MRNA_CATABOLIC_PROCESS	GO_REGULATION_OF_MRNA_CATABOLIC_PROCESS		22	0.49915814	1.4161338	0.07968128	0.1709524	1	2222	"tags=32%, list=19%, signal=39%"
GO_CELLULAR_RESPONSE_TO_RADIATION	GO_CELLULAR_RESPONSE_TO_RADIATION		96	0.36785895	1.4157425	0.03773585	0.17107224	1	2891	"tags=40%, list=25%, signal=52%"
GO_SOMATIC_DIVERSIFICATION_OF_IMMUNOGLOBULINS	GO_SOMATIC_DIVERSIFICATION_OF_IMMUNOGLOBULINS		26	0.47975537	1.4146689	0.077568136	0.17203516	1	2653	"tags=50%, list=23%, signal=64%"
GO_G2_DNA_DAMAGE_CHECKPOINT	GO_G2_DNA_DAMAGE_CHECKPOINT		28	0.46350428	1.4144151	0.06790123	0.17201537	1	2277	"tags=43%, list=19%, signal=53%"
GO_MUSCLE_TISSUE_DEVELOPMENT	GO_MUSCLE_TISSUE_DEVELOPMENT		113	0.356084	1.4126745	0.027184466	0.17374012	1	1101	"tags=20%, list=9%, signal=22%"
GO_TRNA_AMINOACYLATION	GO_TRNA_AMINOACYLATION		49	0.42334116	1.4120151	0.052525252	0.1741926	1	2724	"tags=41%, list=23%, signal=53%"
GO_POSITIVE_REGULATION_OF_CELL_MATRIX_ADHESION	GO_POSITIVE_REGULATION_OF_CELL_MATRIX_ADHESION		25	0.47894585	1.4119722	0.08232932	0.173983	1	899	"tags=32%, list=8%, signal=35%"
GO_TRANSCRIPTION_FROM_RNA_POLYMERASE_II_PROMOTER	GO_TRANSCRIPTION_FROM_RNA_POLYMERASE_II_PROMOTER		470	0.29960373	1.4093405	0.001919386	0.17660308	1	2630	"tags=27%, list=22%, signal=33%"
GO_MYD88_DEPENDENT_TOLL_LIKE_RECEPTOR_SIGNALING_PATHWAY	GO_MYD88_DEPENDENT_TOLL_LIKE_RECEPTOR_SIGNALING_PATHWAY		27	0.4709615	1.4090676	0.07214429	0.176609	1	1020	"tags=26%, list=9%, signal=28%"
GO_REGULATION_OF_TRANSLATION_IN_RESPONSE_TO_STRESS	GO_REGULATION_OF_TRANSLATION_IN_RESPONSE_TO_STRESS		19	0.5074211	1.4088508	0.079457365	0.17660598	1	2385	"tags=42%, list=20%, signal=53%"
GO_REGULATION_OF_INTERLEUKIN_6_PRODUCTION	GO_REGULATION_OF_INTERLEUKIN_6_PRODUCTION		59	0.39622235	1.4085215	0.037109375	0.17669189	1	1440	"tags=25%, list=12%, signal=29%"
GO_REGULATION_OF_STEM_CELL_DIFFERENTIATION	GO_REGULATION_OF_STEM_CELL_DIFFERENTIATION		53	0.4088822	1.4080474	0.04526749	0.17694563	1	269	"tags=13%, list=2%, signal=13%"
GO_PSEUDOURIDINE_SYNTHESIS	GO_PSEUDOURIDINE_SYNTHESIS		17	0.51955223	1.4075106	0.097510375	0.17729455	1	2739	"tags=47%, list=23%, signal=61%"
GO_CELL_CYCLE_CHECKPOINT	GO_CELL_CYCLE_CHECKPOINT		172	0.32982695	1.4072549	0.007952286	0.17730013	1	2735	"tags=37%, list=23%, signal=47%"
GO_CALCIUM_ION_TRANSMEMBRANE_TRANSPORT	GO_CALCIUM_ION_TRANSMEMBRANE_TRANSPORT		58	0.3927008	1.405089	0.041304346	0.17947367	1	522	"tags=16%, list=4%, signal=16%"
GO_NUCLEAR_EXOSOME_RNASE_COMPLEX_	GO_NUCLEAR_EXOSOME_RNASE_COMPLEX_		15	0.540168	1.4045608	0.092	0.17977816	1	3717	"tags=67%, list=32%, signal=97%"
GO_RNA_POLYMERASE_ACTIVITY	GO_RNA_POLYMERASE_ACTIVITY		41	0.43068677	1.4043366	0.06097561	0.17972466	1	3493	"tags=44%, list=30%, signal=62%"
GO_POSITIVE_REGULATION_OF_DNA_REPLICATION	GO_POSITIVE_REGULATION_OF_DNA_REPLICATION		57	0.40034094	1.4037555	0.054766733	0.1801009	1	3026	"tags=47%, list=26%, signal=63%"
GO_REGULATION_OF_GLIAL_CELL_DIFFERENTIATION	GO_REGULATION_OF_GLIAL_CELL_DIFFERENTIATION		32	0.4440614	1.4033148	0.06860707	0.18027613	1	2146	"tags=38%, list=18%, signal=46%"
GO_NEGATIVE_REGULATION_OF_TELOMERE_MAINTENANCE_VIA_TELOMERE_LENGTHENING	GO_NEGATIVE_REGULATION_OF_TELOMERE_MAINTENANCE_VIA_TELOMERE_LENGTHENING		17	0.5111524	1.4018319	0.089147285	0.1818047	1	1174	"tags=24%, list=10%, signal=26%"
GO_PROTEIN_IMPORT	GO_PROTEIN_IMPORT		129	0.3405425	1.4017256	0.019455252	0.1816463	1	2315	"tags=33%, list=20%, signal=41%"
GO_RESPONSE_TO_TEMPERATURE_STIMULUS	GO_RESPONSE_TO_TEMPERATURE_STIMULUS		82	0.3706955	1.4011216	0.035714287	0.18206215	1	1815	"tags=23%, list=15%, signal=27%"
GO_OSSIFICATION	GO_OSSIFICATION		124	0.34525117	1.400051	0.025157232	0.18300372	1	1899	"tags=24%, list=16%, signal=29%"
GO_PHOSPHATIDYLSERINE_BINDING	GO_PHOSPHATIDYLSERINE_BINDING		17	0.5338977	1.3985564	0.10766046	0.18441041	1	1039	"tags=29%, list=9%, signal=32%"
GO_U1_SNRNP	GO_U1_SNRNP		17	0.52062196	1.3980339	0.10040161	0.18471342	1	2365	"tags=59%, list=20%, signal=74%"
GO_REGULATION_OF_MUSCLE_CELL_DIFFERENTIATION	GO_REGULATION_OF_MUSCLE_CELL_DIFFERENTIATION		81	0.370058	1.3971341	0.048	0.18552579	1	1797	"tags=22%, list=15%, signal=26%"
GO_VENTRICULAR_CARDIAC_MUSCLE_TISSUE_DEVELOPMENT	GO_VENTRICULAR_CARDIAC_MUSCLE_TISSUE_DEVELOPMENT		16	0.52700716	1.3968674	0.10191083	0.18556772	1	712	"tags=31%, list=6%, signal=33%"
GO_RIBONUCLEOPROTEIN_COMPLEX_BINDING	GO_RIBONUCLEOPROTEIN_COMPLEX_BINDING		87	0.3650646	1.3961573	0.031007752	0.18621327	1	3825	"tags=49%, list=33%, signal=73%"
GO_REGULATION_OF_LEUKOCYTE_MEDIATED_IMMUNITY	GO_REGULATION_OF_LEUKOCYTE_MEDIATED_IMMUNITY		96	0.36221853	1.3960415	0.027253669	0.18606305	1	1794	"tags=27%, list=15%, signal=32%"
GO_LYMPHOCYTE_ACTIVATION	GO_LYMPHOCYTE_ACTIVATION		207	0.32066625	1.395871	0.008281574	0.18598324	1	1755	"tags=22%, list=15%, signal=26%"
GO_CHAPERONE_MEDIATED_PROTEIN_FOLDING	GO_CHAPERONE_MEDIATED_PROTEIN_FOLDING		38	0.44019452	1.3954543	0.07539683	0.18619266	1	2406	"tags=45%, list=20%, signal=56%"
GO_REGULATION_OF_ORGAN_MORPHOGENESIS	GO_REGULATION_OF_ORGAN_MORPHOGENESIS		128	0.34537923	1.3954145	0.021912351	0.185959	1	3068	"tags=37%, list=26%, signal=49%"
GO_POSITIVE_REGULATION_OF_LOCOMOTION	GO_POSITIVE_REGULATION_OF_LOCOMOTION		214	0.32095006	1.3948053	0.01372549	0.18638131	1	975	"tags=15%, list=8%, signal=17%"
GO_REGULATION_OF_CELL_CYCLE_PROCESS	GO_REGULATION_OF_CELL_CYCLE_PROCESS		424	0.2983473	1.3942065	0	0.18679595	1	3103	"tags=36%, list=26%, signal=47%"
GO_POSITIVE_REGULATION_OF_TELOMERE_MAINTENANCE_VIA_TELOMERE_LENGTHENING	GO_POSITIVE_REGULATION_OF_TELOMERE_MAINTENANCE_VIA_TELOMERE_LENGTHENING		30	0.44805136	1.3939803	0.093023255	0.18677157	1	3026	"tags=50%, list=26%, signal=67%"
GO_ESTABLISHMENT_OF_MITOTIC_SPINDLE_LOCALIZATION	GO_ESTABLISHMENT_OF_MITOTIC_SPINDLE_LOCALIZATION		20	0.488131	1.3926016	0.081419624	0.18810268	1	2718	"tags=50%, list=23%, signal=65%"
GO_RIBOSOMAL_LARGE_SUBUNIT_ASSEMBLY	GO_RIBOSOMAL_LARGE_SUBUNIT_ASSEMBLY		21	0.4937309	1.3923211	0.09168444	0.18814021	1	1426	"tags=33%, list=12%, signal=38%"
GO_SNRNA_PROCESSING	GO_SNRNA_PROCESSING		22	0.48343685	1.3922216	0.08553971	0.18798353	1	4375	"tags=68%, list=37%, signal=108%"
GO_REGULATION_OF_INTRACELLULAR_SIGNAL_TRANSDUCTION	GO_REGULATION_OF_INTRACELLULAR_SIGNAL_TRANSDUCTION		988	0.2802402	1.3914117	0	0.18864575	1	1503	"tags=16%, list=13%, signal=17%"
GO_REGULATION_OF_CYTOPLASMIC_TRANSPORT	GO_REGULATION_OF_CYTOPLASMIC_TRANSPORT		308	0.30651158	1.3912106	0.002004008	0.18859789	1	1958	"tags=21%, list=17%, signal=25%"
GO_LEUKOCYTE_DIFFERENTIATION	GO_LEUKOCYTE_DIFFERENTIATION		175	0.33045432	1.3896322	0.013752456	0.19015242	1	1288	"tags=18%, list=11%, signal=20%"
GO_TELENCEPHALON_DEVELOPMENT	GO_TELENCEPHALON_DEVELOPMENT		102	0.35544777	1.38931	0.032128513	0.19026807	1	2350	"tags=33%, list=20%, signal=41%"
GO_REGULATION_OF_CELL_ADHESION	GO_REGULATION_OF_CELL_ADHESION		331	0.3065406	1.3891828	0.002083333	0.19011624	1	1130	"tags=17%, list=10%, signal=19%"
GO_POSITIVE_REGULATION_OF_TELOMERE_MAINTENANCE	GO_POSITIVE_REGULATION_OF_TELOMERE_MAINTENANCE		44	0.41790065	1.3886007	0.06105263	0.1904777	1	3276	"tags=48%, list=28%, signal=66%"
GO_REGULATION_OF_SEQUESTERING_OF_CALCIUM_ION	GO_REGULATION_OF_SEQUESTERING_OF_CALCIUM_ION		48	0.4155692	1.388192	0.063097514	0.1906632	1	372	"tags=10%, list=3%, signal=11%"
GO_REGULATION_OF_GLIOGENESIS	GO_REGULATION_OF_GLIOGENESIS		44	0.41522443	1.3879234	0.07662835	0.19064337	1	2146	"tags=36%, list=18%, signal=44%"
GO_THYMUS_DEVELOPMENT	GO_THYMUS_DEVELOPMENT		27	0.4728046	1.3874441	0.09815951	0.19094229	1	1382	"tags=19%, list=12%, signal=21%"
GO_LOCOMOTION	GO_LOCOMOTION		520	0.2882131	1.3870864	0.001972387	0.19113274	1	1078	"tags=14%, list=9%, signal=15%"
GO_MRNA_3_UTR_BINDING	GO_MRNA_3_UTR_BINDING		40	0.4186841	1.3858083	0.07874016	0.19234926	1	2918	"tags=45%, list=25%, signal=60%"
GO_TRNA_SPECIFIC_RIBONUCLEASE_ACTIVITY	GO_TRNA_SPECIFIC_RIBONUCLEASE_ACTIVITY		16	0.54088706	1.3853426	0.11064718	0.19260532	1	2360	"tags=50%, list=20%, signal=62%"
GO_REGULATION_OF_PROTEIN_SECRETION	GO_REGULATION_OF_PROTEIN_SECRETION		193	0.32211483	1.384467	0.013461539	0.1933179	1	1077	"tags=18%, list=9%, signal=20%"
GO_NEGATIVE_REGULATION_OF_DEPHOSPHORYLATION	GO_NEGATIVE_REGULATION_OF_DEPHOSPHORYLATION		47	0.40563244	1.3842697	0.06613226	0.19325957	1	2663	"tags=45%, list=23%, signal=58%"
GO_POSITIVE_REGULATION_OF_TRANSLATIONAL_INITIATION	GO_POSITIVE_REGULATION_OF_TRANSLATIONAL_INITIATION		19	0.5051468	1.3829328	0.096969694	0.19443993	1	3719	"tags=63%, list=32%, signal=92%"
GO_REGULATION_OF_MAP_KINASE_ACTIVITY	GO_REGULATION_OF_MAP_KINASE_ACTIVITY		194	0.31932646	1.382647	0.01026694	0.1944869	1	1147	"tags=18%, list=10%, signal=19%"
GO_NEGATIVE_REGULATION_OF_RNA_SPLICING	GO_NEGATIVE_REGULATION_OF_RNA_SPLICING		23	0.47020355	1.3820584	0.10828026	0.19496554	1	4492	"tags=65%, list=38%, signal=105%"
GO_POSITIVE_REGULATION_OF_LYMPHOCYTE_MEDIATED_IMMUNITY	GO_POSITIVE_REGULATION_OF_LYMPHOCYTE_MEDIATED_IMMUNITY		40	0.42127505	1.3819095	0.08958333	0.1948524	1	1794	"tags=35%, list=15%, signal=41%"
GO_PRODUCTION_OF_SMALL_RNA_INVOLVED_IN_GENE_SILENCING_BY_RNA	GO_PRODUCTION_OF_SMALL_RNA_INVOLVED_IN_GENE_SILENCING_BY_RNA		18	0.5058045	1.3817888	0.10728745	0.19471611	1	2425	"tags=33%, list=21%, signal=42%"
GO_PRECATALYTIC_SPLICEOSOME	GO_PRECATALYTIC_SPLICEOSOME		22	0.4782312	1.3817407	0.08154506	0.19450606	1	3837	"tags=68%, list=33%, signal=101%"
GO_REGULATION_OF_PROTEIN_SERINE_THREONINE_KINASE_ACTIVITY	GO_REGULATION_OF_PROTEIN_SERINE_THREONINE_KINASE_ACTIVITY		309	0.3029655	1.3808414	0.003952569	0.19525899	1	1822	"tags=23%, list=15%, signal=26%"
GO_ORGAN_REGENERATION	GO_ORGAN_REGENERATION		45	0.41188216	1.3806032	0.06212425	0.19526698	1	3115	"tags=49%, list=26%, signal=66%"
GO_REGULATION_OF_TYPE_2_IMMUNE_RESPONSE	GO_REGULATION_OF_TYPE_2_IMMUNE_RESPONSE		17	0.5076261	1.3801552	0.12345679	0.1954838	1	1042	"tags=41%, list=9%, signal=45%"
GO_IN_UTERO_EMBRYONIC_DEVELOPMENT	GO_IN_UTERO_EMBRYONIC_DEVELOPMENT		200	0.31512332	1.3793007	0.010330578	0.19627522	1	1471	"tags=20%, list=13%, signal=22%"
GO_PHOSPHOLIPID_TRANSPORTER_ACTIVITY	GO_PHOSPHOLIPID_TRANSPORTER_ACTIVITY		29	0.44951415	1.3792294	0.09330629	0.19609633	1	977	"tags=24%, list=8%, signal=26%"
GO_PROTEIN_TYROSINE_KINASE_ACTIVITY	GO_PROTEIN_TYROSINE_KINASE_ACTIVITY		80	0.36475995	1.3787267	0.033472802	0.19641136	1	1130	"tags=18%, list=10%, signal=19%"
GO_INTERACTION_WITH_HOST	GO_INTERACTION_WITH_HOST		94	0.35615125	1.3783344	0.031055901	0.19660774	1	2225	"tags=29%, list=19%, signal=35%"
GO_LYMPHOCYTE_DIFFERENTIATION	GO_LYMPHOCYTE_DIFFERENTIATION		115	0.34676382	1.3781805	0.025590552	0.19651566	1	1815	"tags=23%, list=15%, signal=26%"
GO_POSITIVE_REGULATION_OF_RELEASE_OF_SEQUESTERED_CALCIUM_ION_INTO_CYTOSOL	GO_POSITIVE_REGULATION_OF_RELEASE_OF_SEQUESTERED_CALCIUM_ION_INTO_CYTOSOL		16	0.52042586	1.3781106	0.09876543	0.19633922	1	3	"tags=6%, list=0%, signal=6%"
GO_G_PROTEIN_COUPLED_RECEPTOR_SIGNALING_PATHWAY_COUPLED_TO_CYCLIC_NUCLEOTIDE_SECOND_MESSENGER	GO_G_PROTEIN_COUPLED_RECEPTOR_SIGNALING_PATHWAY_COUPLED_TO_CYCLIC_NUCLEOTIDE_SECOND_MESSENGER		36	0.43125775	1.3780054	0.06846473	0.19619936	1	828	"tags=19%, list=7%, signal=21%"
GO_CARDIAC_MUSCLE_CELL_DIFFERENTIATION	GO_CARDIAC_MUSCLE_CELL_DIFFERENTIATION		33	0.43332246	1.3779529	0.075664625	0.19599214	1	1061	"tags=24%, list=9%, signal=27%"
GO_REGULATION_OF_EPITHELIAL_CELL_PROLIFERATION	GO_REGULATION_OF_EPITHELIAL_CELL_PROLIFERATION		125	0.34572038	1.3778696	0.0385439	0.19583514	1	1080	"tags=18%, list=9%, signal=20%"
GO_CELLULAR_PROTEIN_COMPLEX_DISASSEMBLY	GO_CELLULAR_PROTEIN_COMPLEX_DISASSEMBLY		110	0.34758562	1.3778224	0.041666668	0.19563559	1	3763	"tags=53%, list=32%, signal=77%"
GO_CELL_ACTIVATION	GO_CELL_ACTIVATION		328	0.30410945	1.3777113	0.00390625	0.19548965	1	1816	"tags=21%, list=15%, signal=24%"
GO_REGULATION_OF_CENTROSOME_DUPLICATION	GO_REGULATION_OF_CENTROSOME_DUPLICATION		27	0.45708993	1.3773712	0.097510375	0.19565557	1	2461	"tags=41%, list=21%, signal=51%"
GO_REGULATION_OF_CELL_ACTIVATION	GO_REGULATION_OF_CELL_ACTIVATION		258	0.31320947	1.376568	0.010080645	0.19630954	1	1815	"tags=24%, list=15%, signal=28%"
GO_CELL_KILLING	GO_CELL_KILLING		29	0.44653103	1.3757493	0.08677686	0.19699752	1	1319	"tags=28%, list=11%, signal=31%"
GO_CARDIAC_MUSCLE_TISSUE_MORPHOGENESIS	GO_CARDIAC_MUSCLE_TISSUE_MORPHOGENESIS		17	0.51449376	1.3748254	0.089770354	0.19788007	1	875	"tags=29%, list=7%, signal=32%"
GO_ENDORIBONUCLEASE_ACTIVITY	GO_ENDORIBONUCLEASE_ACTIVITY		42	0.41075915	1.3739237	0.075203255	0.19872756	1	2952	"tags=48%, list=25%, signal=63%"
GO_POSITIVE_REGULATION_OF_BINDING	GO_POSITIVE_REGULATION_OF_BINDING		86	0.3579298	1.3734876	0.038229376	0.19894205	1	2271	"tags=30%, list=19%, signal=37%"
GO_RESPONSE_TO_EXTRACELLULAR_STIMULUS	GO_RESPONSE_TO_EXTRACELLULAR_STIMULUS		256	0.30913243	1.3731648	0.005802708	0.19903709	1	1630	"tags=21%, list=14%, signal=24%"
GO_PORE_COMPLEX_ASSEMBLY	GO_PORE_COMPLEX_ASSEMBLY		16	0.5158014	1.3725585	0.10123967	0.19950403	1	2246	"tags=38%, list=19%, signal=46%"
GO_IMMUNE_SYSTEM_DEVELOPMENT	GO_IMMUNE_SYSTEM_DEVELOPMENT		359	0.29876134	1.3723936	0.011583012	0.19942431	1	1755	"tags=21%, list=15%, signal=24%"
GO_POSITIVE_REGULATION_OF_CELL_PROLIFERATION	GO_POSITIVE_REGULATION_OF_CELL_PROLIFERATION		405	0.29497644	1.3700635	0.003992016	0.20182645	1	1822	"tags=24%, list=15%, signal=27%"
GO_RRNA_CATABOLIC_PROCESS	GO_RRNA_CATABOLIC_PROCESS		15	0.507362	1.37004	0.12331407	0.20158285	1	3717	"tags=73%, list=32%, signal=107%"
GO_B_CELL_ACTIVATION	GO_B_CELL_ACTIVATION		83	0.35639068	1.3691409	0.047916666	0.20234832	1	1730	"tags=28%, list=15%, signal=32%"
GO_PROTEIN_EXPORT_FROM_NUCLEUS	GO_PROTEIN_EXPORT_FROM_NUCLEUS		30	0.4490743	1.368471	0.09791667	0.2028622	1	2329	"tags=43%, list=20%, signal=54%"
GO_RESPONSE_TO_VITAMIN_D	GO_RESPONSE_TO_VITAMIN_D		18	0.50349444	1.3684468	0.096	0.20261478	1	1185	"tags=33%, list=10%, signal=37%"
GO_SPROUTING_ANGIOGENESIS	GO_SPROUTING_ANGIOGENESIS		18	0.5009566	1.3682945	0.0968421	0.2025188	1	894	"tags=39%, list=8%, signal=42%"
GO_REGULATION_OF_BONE_REMODELING	GO_REGULATION_OF_BONE_REMODELING		20	0.48853517	1.3676567	0.1122449	0.20307136	1	1130	"tags=40%, list=10%, signal=44%"
GO_POSITIVE_REGULATION_OF_MRNA_METABOLIC_PROCESS	GO_POSITIVE_REGULATION_OF_MRNA_METABOLIC_PROCESS		36	0.41810828	1.3655015	0.09657948	0.2054731	1	2222	"tags=33%, list=19%, signal=41%"
GO_REGULATION_OF_CELL_DEATH	GO_REGULATION_OF_CELL_DEATH		909	0.27622992	1.3654233	0	0.20529811	1	1480	"tags=17%, list=13%, signal=18%"
GO_RESPONSE_TO_X_RAY	GO_RESPONSE_TO_X_RAY		26	0.45819563	1.3653153	0.113680154	0.20515375	1	3082	"tags=50%, list=26%, signal=68%"
GO_MUSCLE_ORGAN_DEVELOPMENT	GO_MUSCLE_ORGAN_DEVELOPMENT		109	0.34418494	1.3642682	0.032193158	0.20618905	1	1101	"tags=17%, list=9%, signal=19%"
GO_REGULATION_OF_MYELOID_CELL_DIFFERENTIATION	GO_REGULATION_OF_MYELOID_CELL_DIFFERENTIATION		127	0.3467104	1.3638042	0.032719836	0.20643242	1	1175	"tags=20%, list=10%, signal=22%"
GO_REGULATION_OF_COAGULATION	GO_REGULATION_OF_COAGULATION		35	0.4235592	1.3630325	0.09351145	0.20706426	1	1040	"tags=26%, list=9%, signal=28%"
GO_NEGATIVE_REGULATION_OF_LOCOMOTION	GO_NEGATIVE_REGULATION_OF_LOCOMOTION		131	0.33219188	1.3630226	0.029661017	0.20679507	1	899	"tags=15%, list=8%, signal=16%"
GO_PROTEIN_IMPORT_INTO_NUCLEUS_TRANSLOCATION	GO_PROTEIN_IMPORT_INTO_NUCLEUS_TRANSLOCATION		21	0.47800466	1.3627188	0.10838446	0.20685953	1	2315	"tags=43%, list=20%, signal=53%"
GO_REGULATION_OF_MYELOID_LEUKOCYTE_DIFFERENTIATION	GO_REGULATION_OF_MYELOID_LEUKOCYTE_DIFFERENTIATION		65	0.37765002	1.3625405	0.06938776	0.20679924	1	1020	"tags=22%, list=9%, signal=23%"
GO_CELLULAR_RESPONSE_TO_ABIOTIC_STIMULUS	GO_CELLULAR_RESPONSE_TO_ABIOTIC_STIMULUS		165	0.3234586	1.3623126	0.024	0.20681861	1	2479	"tags=32%, list=21%, signal=39%"
GO_NUCLEOTIDE_EXCISION_REPAIR_DNA_GAP_FILLING	GO_NUCLEOTIDE_EXCISION_REPAIR_DNA_GAP_FILLING		24	0.47158816	1.3620279	0.09355509	0.20691682	1	2645	"tags=63%, list=22%, signal=80%"
GO_CALCIUM_ION_IMPORT	GO_CALCIUM_ION_IMPORT		26	0.44521716	1.360872	0.08266129	0.2080617	1	1935	"tags=27%, list=16%, signal=32%"
GO_REGULATION_OF_PROTEIN_LOCALIZATION	GO_REGULATION_OF_PROTEIN_LOCALIZATION		594	0.28180408	1.3603095	0.006160164	0.20845968	1	1825	"tags=20%, list=16%, signal=23%"
GO_DSRNA_FRAGMENTATION	GO_DSRNA_FRAGMENTATION		18	0.5058044	1.3598993	0.11332008	0.20867348	1	2425	"tags=33%, list=21%, signal=42%"
GO_DNA_TEMPLATED_TRANSCRIPTION_INITIATION	GO_DNA_TEMPLATED_TRANSCRIPTION_INITIATION		153	0.3273394	1.359867	0.030549899	0.20844325	1	3261	"tags=35%, list=28%, signal=47%"
GO_NUCLEOTIDE_KINASE_ACTIVITY	GO_NUCLEOTIDE_KINASE_ACTIVITY		15	0.51926786	1.3598449	0.13485478	0.20818503	1	627	"tags=13%, list=5%, signal=14%"
GO_T_CELL_RECEPTOR_SIGNALING_PATHWAY	GO_T_CELL_RECEPTOR_SIGNALING_PATHWAY		111	0.3485394	1.3594043	0.038383838	0.20843071	1	3068	"tags=40%, list=26%, signal=53%"
GO_PHOSPHATASE_REGULATOR_ACTIVITY	GO_PHOSPHATASE_REGULATOR_ACTIVITY		59	0.38324568	1.3586004	0.06846473	0.2091	1	1785	"tags=22%, list=15%, signal=26%"
GO_NEGATIVE_REGULATION_OF_GROWTH	GO_NEGATIVE_REGULATION_OF_GROWTH		130	0.33485508	1.3585538	0.03646833	0.20887507	1	899	"tags=18%, list=8%, signal=20%"
GO_POSITIVE_REGULATION_OF_PHAGOCYTOSIS	GO_POSITIVE_REGULATION_OF_PHAGOCYTOSIS		32	0.434051	1.3582553	0.0968421	0.2089652	1	157	"tags=13%, list=1%, signal=13%"
GO_POSITIVE_REGULATION_OF_SYNAPTIC_TRANSMISSION	GO_POSITIVE_REGULATION_OF_SYNAPTIC_TRANSMISSION		40	0.40539363	1.3580565	0.08722109	0.20890437	1	1178	"tags=23%, list=10%, signal=25%"
GO_G_PROTEIN_COUPLED_RECEPTOR_SIGNALING_PATHWAY	GO_G_PROTEIN_COUPLED_RECEPTOR_SIGNALING_PATHWAY		203	0.31560415	1.3579063	0.016194332	0.20883432	1	899	"tags=15%, list=8%, signal=16%"
GO_RESPONSE_TO_STEROID_HORMONE	GO_RESPONSE_TO_STEROID_HORMONE		250	0.30597386	1.3569316	0.018975332	0.20982262	1	2184	"tags=26%, list=19%, signal=32%"
GO_REGULATION_OF_CYCLIC_NUCLEOTIDE_METABOLIC_PROCESS	GO_REGULATION_OF_CYCLIC_NUCLEOTIDE_METABOLIC_PROCESS		43	0.40442336	1.3562669	0.094936706	0.21041615	1	894	"tags=19%, list=8%, signal=20%"
GO_RNA_POLYMERASE_COMPLEX	GO_RNA_POLYMERASE_COMPLEX		112	0.3424253	1.3561954	0.047916666	0.21023954	1	3362	"tags=36%, list=29%, signal=50%"
GO_DOUBLE_STRANDED_DNA_BINDING	GO_DOUBLE_STRANDED_DNA_BINDING		453	0.29005203	1.3553147	0.004056795	0.21106493	1	2519	"tags=27%, list=21%, signal=33%"
GO_POSITIVE_REGULATION_OF_ION_TRANSPORT	GO_POSITIVE_REGULATION_OF_ION_TRANSPORT		92	0.35705087	1.3550322	0.035363458	0.21114346	1	1072	"tags=14%, list=9%, signal=15%"
GO_DEOXYRIBONUCLEASE_ACTIVITY	GO_DEOXYRIBONUCLEASE_ACTIVITY		57	0.39075923	1.3548821	0.06609808	0.2110449	1	2421	"tags=37%, list=21%, signal=46%"
GO_DNA_DAMAGE_RESPONSE_DETECTION_OF_DNA_DAMAGE	GO_DNA_DAMAGE_RESPONSE_DETECTION_OF_DNA_DAMAGE		34	0.4270897	1.3548781	0.096969694	0.21077216	1	2645	"tags=47%, list=22%, signal=61%"
GO_INTERACTION_WITH_SYMBIONT	GO_INTERACTION_WITH_SYMBIONT		39	0.41533488	1.3545363	0.08074534	0.21091273	1	86	"tags=10%, list=1%, signal=10%"
GO_TRANSCRIPTIONAL_REPRESSOR_ACTIVITY_RNA_POLYMERASE_II_CORE_PROMOTER_PROXIMAL_REGION_SEQUENCE_SPECIFIC_BINDING	GO_TRANSCRIPTIONAL_REPRESSOR_ACTIVITY_RNA_POLYMERASE_II_CORE_PROMOTER_PROXIMAL_REGION_SEQUENCE_SPECIFIC_BINDING		62	0.3717892	1.3540388	0.065868266	0.21126032	1	269	"tags=11%, list=2%, signal=11%"
GO_CYTOCHROME_COMPLEX_ASSEMBLY	GO_CYTOCHROME_COMPLEX_ASSEMBLY		25	0.45741028	1.3537954	0.103658535	0.21127567	1	3391	"tags=56%, list=29%, signal=79%"
GO_FEMALE_GAMETE_GENERATION	GO_FEMALE_GAMETE_GENERATION		46	0.39670488	1.3537805	0.079457365	0.21102104	1	1224	"tags=26%, list=10%, signal=29%"
GO_RESPONSE_TO_LIPID	GO_RESPONSE_TO_LIPID		469	0.2886829	1.3524156	0.004192872	0.21245535	1	1469	"tags=18%, list=12%, signal=20%"
GO_REGULATION_OF_OSSIFICATION	GO_REGULATION_OF_OSSIFICATION		86	0.3612028	1.351774	0.05510204	0.21295977	1	899	"tags=16%, list=8%, signal=17%"
GO_TRANSCRIPTION_FROM_RNA_POLYMERASE_I_PROMOTER	GO_TRANSCRIPTION_FROM_RNA_POLYMERASE_I_PROMOTER		33	0.42632526	1.3512672	0.084645666	0.21329796	1	3200	"tags=48%, list=27%, signal=66%"
GO_POSITIVE_REGULATION_OF_CELL_CYCLE	GO_POSITIVE_REGULATION_OF_CELL_CYCLE		236	0.3066945	1.3505963	0.015503876	0.21388662	1	2938	"tags=34%, list=25%, signal=45%"
GO_REGULATION_OF_OSTEOCLAST_DIFFERENTIATION	GO_REGULATION_OF_OSTEOCLAST_DIFFERENTIATION		36	0.42017534	1.3480865	0.1097561	0.21676195	1	1020	"tags=25%, list=9%, signal=27%"
GO_POSITIVE_REGULATION_OF_TUMOR_NECROSIS_FACTOR_SUPERFAMILY_CYTOKINE_PRODUCTION	GO_POSITIVE_REGULATION_OF_TUMOR_NECROSIS_FACTOR_SUPERFAMILY_CYTOKINE_PRODUCTION		41	0.4103167	1.3479037	0.079229124	0.21670751	1	219	"tags=10%, list=2%, signal=10%"
GO_SOMITOGENESIS	GO_SOMITOGENESIS		21	0.4678205	1.3475584	0.12180746	0.21691191	1	1785	"tags=43%, list=15%, signal=50%"
GO_POSITIVE_REGULATION_OF_GLIOGENESIS	GO_POSITIVE_REGULATION_OF_GLIOGENESIS		27	0.45544603	1.3473823	0.097363085	0.21683016	1	2146	"tags=41%, list=18%, signal=50%"
GO_DENDRITIC_CELL_DIFFERENTIATION	GO_DENDRITIC_CELL_DIFFERENTIATION		21	0.47936	1.3467808	0.118473895	0.21729448	1	1755	"tags=48%, list=15%, signal=56%"
GO_NEGATIVE_REGULATION_OF_NITROGEN_COMPOUND_METABOLIC_PROCESS	GO_NEGATIVE_REGULATION_OF_NITROGEN_COMPOUND_METABOLIC_PROCESS		994	0.26822388	1.344842	0	0.21960023	1	2564	"tags=26%, list=22%, signal=31%"
GO_REGULATION_OF_MULTICELLULAR_ORGANISMAL_DEVELOPMENT	GO_REGULATION_OF_MULTICELLULAR_ORGANISMAL_DEVELOPMENT		851	0.2738381	1.3441243	0	0.22026026	1	1823	"tags=20%, list=15%, signal=22%"
GO_POSITIVE_REGULATION_OF_PROTEIN_METABOLIC_PROCESS	GO_POSITIVE_REGULATION_OF_PROTEIN_METABOLIC_PROCESS		936	0.26916575	1.3440287	0	0.22011366	1	2162	"tags=21%, list=18%, signal=24%"
GO_LYMPHOCYTE_COSTIMULATION	GO_LYMPHOCYTE_COSTIMULATION		36	0.4190455	1.3437668	0.10172745	0.22017525	1	1540	"tags=36%, list=13%, signal=41%"
GO_POSITIVE_REGULATION_OF_CELLULAR_RESPONSE_TO_TRANSFORMING_GROWTH_FACTOR_BETA_STIMULUS	GO_POSITIVE_REGULATION_OF_CELLULAR_RESPONSE_TO_TRANSFORMING_GROWTH_FACTOR_BETA_STIMULUS		18	0.49260095	1.3435776	0.13737373	0.22014926	1	721	"tags=22%, list=6%, signal=24%"
GO_REGULATION_OF_SMOOTH_MUSCLE_CELL_PROLIFERATION	GO_REGULATION_OF_SMOOTH_MUSCLE_CELL_PROLIFERATION		51	0.38626745	1.343393	0.075848304	0.22011353	1	1822	"tags=31%, list=15%, signal=37%"
GO_REGULATION_OF_INTRACELLULAR_TRANSPORT	GO_REGULATION_OF_INTRACELLULAR_TRANSPORT		406	0.28929508	1.3430939	0.009861933	0.22020233	1	1849	"tags=19%, list=16%, signal=21%"
GO_REGULATION_OF_INTRACELLULAR_PROTEIN_TRANSPORT	GO_REGULATION_OF_INTRACELLULAR_PROTEIN_TRANSPORT		254	0.30248386	1.3415117	0.02244898	0.22191456	1	1825	"tags=21%, list=16%, signal=24%"
GO_NEGATIVE_REGULATION_OF_HOMEOSTATIC_PROCESS	GO_NEGATIVE_REGULATION_OF_HOMEOSTATIC_PROCESS		79	0.35425574	1.3415099	0.060851928	0.22163557	1	1174	"tags=19%, list=10%, signal=21%"
GO_POSITIVE_REGULATION_OF_CELLULAR_PROTEIN_LOCALIZATION	GO_POSITIVE_REGULATION_OF_CELLULAR_PROTEIN_LOCALIZATION		242	0.307235	1.3412355	0.018329939	0.2217242	1	1958	"tags=26%, list=17%, signal=30%"
GO_NUCLEAR_ENVELOPE_ORGANIZATION	GO_NUCLEAR_ENVELOPE_ORGANIZATION		73	0.36337614	1.3407112	0.06860707	0.22216953	1	2531	"tags=32%, list=22%, signal=40%"
GO_NUCLEAR_TRANSCRIBED_MRNA_CATABOLIC_PROCESS_DEADENYLATION_DEPENDENT_DECAY	GO_NUCLEAR_TRANSCRIBED_MRNA_CATABOLIC_PROCESS_DEADENYLATION_DEPENDENT_DECAY		57	0.38140714	1.3391354	0.08722109	0.22389565	1	4235	"tags=58%, list=36%, signal=90%"
GO_ADA2_GCN5_ADA3_TRANSCRIPTION_ACTIVATOR_COMPLEX	GO_ADA2_GCN5_ADA3_TRANSCRIPTION_ACTIVATOR_COMPLEX		15	0.5140092	1.33845	0.12631579	0.224454	1	3685	"tags=60%, list=31%, signal=87%"
GO_SIGNAL_TRANSDUCTION_BY_PROTEIN_PHOSPHORYLATION	GO_SIGNAL_TRANSDUCTION_BY_PROTEIN_PHOSPHORYLATION		245	0.29845464	1.3374536	0.007952286	0.2254702	1	2556	"tags=27%, list=22%, signal=34%"
GO_NEGATIVE_REGULATION_OF_MAPK_CASCADE	GO_NEGATIVE_REGULATION_OF_MAPK_CASCADE		97	0.34841147	1.3369557	0.06517312	0.22581618	1	1130	"tags=26%, list=10%, signal=28%"
GO_POSITIVE_REGULATION_OF_TRANSFORMING_GROWTH_FACTOR_BETA_RECEPTOR_SIGNALING_PATHWAY	GO_POSITIVE_REGULATION_OF_TRANSFORMING_GROWTH_FACTOR_BETA_RECEPTOR_SIGNALING_PATHWAY		18	0.49260083	1.3366755	0.13374485	0.22589423	1	721	"tags=22%, list=6%, signal=24%"
GO_CORE_PROMOTER_BINDING	GO_CORE_PROMOTER_BINDING		106	0.33970496	1.3364875	0.056	0.22585112	1	2564	"tags=30%, list=22%, signal=38%"
GO_CARDIOCYTE_DIFFERENTIATION	GO_CARDIOCYTE_DIFFERENTIATION		42	0.4046634	1.3357834	0.08367347	0.22654021	1	1061	"tags=21%, list=9%, signal=23%"
GO_REGULATION_OF_LEUKOCYTE_APOPTOTIC_PROCESS	GO_REGULATION_OF_LEUKOCYTE_APOPTOTIC_PROCESS		46	0.39833084	1.3351451	0.09919028	0.22712387	1	1306	"tags=26%, list=11%, signal=29%"
GO_MULTI_MULTICELLULAR_ORGANISM_PROCESS	GO_MULTI_MULTICELLULAR_ORGANISM_PROCESS		91	0.35078797	1.334989	0.058455113	0.22704932	1	1881	"tags=25%, list=16%, signal=30%"
GO_REGULATION_OF_BONE_RESORPTION	GO_REGULATION_OF_BONE_RESORPTION		16	0.5067338	1.3346808	0.1122449	0.22717986	1	1130	"tags=44%, list=10%, signal=48%"
GO_NEGATIVE_REGULATION_OF_RESPONSE_TO_EXTERNAL_STIMULUS	GO_NEGATIVE_REGULATION_OF_RESPONSE_TO_EXTERNAL_STIMULUS		131	0.32481876	1.3344008	0.032319393	0.22725327	1	1049	"tags=19%, list=9%, signal=21%"
GO_POSITIVE_REGULATION_OF_STRESS_ACTIVATED_PROTEIN_KINASE_SIGNALING_CASCADE	GO_POSITIVE_REGULATION_OF_STRESS_ACTIVATED_PROTEIN_KINASE_SIGNALING_CASCADE		78	0.35543647	1.3329792	0.06962025	0.22881146	1	1341	"tags=18%, list=11%, signal=20%"
GO_REGULATION_OF_CHROMOSOME_ORGANIZATION	GO_REGULATION_OF_CHROMOSOME_ORGANIZATION		232	0.30104592	1.332436	0.026104419	0.22919954	1	2735	"tags=30%, list=23%, signal=38%"
GO_NUCLEOTIDE_EXCISION_REPAIR_DNA_INCISION	GO_NUCLEOTIDE_EXCISION_REPAIR_DNA_INCISION		39	0.39799294	1.3319474	0.09475806	0.22957155	1	2645	"tags=46%, list=22%, signal=59%"
GO_GROWTH_FACTOR_RECEPTOR_BINDING	GO_GROWTH_FACTOR_RECEPTOR_BINDING		55	0.37708762	1.3315985	0.08190476	0.22976674	1	372	"tags=15%, list=3%, signal=15%"
GO_POSITIVE_REGULATION_OF_CAMP_METABOLIC_PROCESS	GO_POSITIVE_REGULATION_OF_CAMP_METABOLIC_PROCESS		24	0.4525087	1.3310281	0.12645914	0.2302283	1	698	"tags=17%, list=6%, signal=18%"
GO_POSITIVE_REGULATION_OF_EPITHELIAL_TO_MESENCHYMAL_TRANSITION	GO_POSITIVE_REGULATION_OF_EPITHELIAL_TO_MESENCHYMAL_TRANSITION		20	0.47802582	1.3308301	0.13457558	0.23019059	1	269	"tags=20%, list=2%, signal=20%"
GO_NUCLEIC_ACID_BINDING_TRANSCRIPTION_FACTOR_ACTIVITY	GO_NUCLEIC_ACID_BINDING_TRANSCRIPTION_FACTOR_ACTIVITY		632	0.2744534	1.3301209	0.002008032	0.23086739	1	2508	"tags=25%, list=21%, signal=30%"
GO_SYNAPSE_ASSEMBLY	GO_SYNAPSE_ASSEMBLY		19	0.48055387	1.3296252	0.12948208	0.23123537	1	1274	"tags=26%, list=11%, signal=29%"
GO_TELOMERE_MAINTENANCE_VIA_TELOMERE_LENGTHENING	GO_TELOMERE_MAINTENANCE_VIA_TELOMERE_LENGTHENING		22	0.46360394	1.3294055	0.12350598	0.23123589	1	3070	"tags=45%, list=26%, signal=61%"
GO_REGULATION_OF_LEUKOCYTE_DIFFERENTIATION	GO_REGULATION_OF_LEUKOCYTE_DIFFERENTIATION		128	0.3286477	1.3289058	0.04238921	0.23160315	1	1288	"tags=20%, list=11%, signal=22%"
GO_MRNA_CIS_SPLICING_VIA_SPLICEOSOME	GO_MRNA_CIS_SPLICING_VIA_SPLICEOSOME		15	0.5047022	1.3281878	0.13114753	0.23227082	1	2365	"tags=40%, list=20%, signal=50%"
GO_RESPONSE_TO_MINERALOCORTICOID	GO_RESPONSE_TO_MINERALOCORTICOID		19	0.48255196	1.3272781	0.12352941	0.23316908	1	893	"tags=26%, list=8%, signal=28%"
GO_RNA_POLYMERASE_II_CORE_PROMOTER_SEQUENCE_SPECIFIC_DNA_BINDING	GO_RNA_POLYMERASE_II_CORE_PROMOTER_SEQUENCE_SPECIFIC_DNA_BINDING		34	0.42577454	1.3264827	0.11157895	0.23401172	1	2823	"tags=32%, list=24%, signal=42%"
GO_HINDBRAIN_DEVELOPMENT	GO_HINDBRAIN_DEVELOPMENT		61	0.3730358	1.3263913	0.06223176	0.23385884	1	1447	"tags=23%, list=12%, signal=26%"
GO_POSITIVE_REGULATION_OF_ENDOTHELIAL_CELL_PROLIFERATION	GO_POSITIVE_REGULATION_OF_ENDOTHELIAL_CELL_PROLIFERATION		32	0.41904154	1.3259993	0.12190083	0.23410141	1	285	"tags=13%, list=2%, signal=13%"
GO_NEGATIVE_REGULATION_OF_GENE_EXPRESSION	GO_NEGATIVE_REGULATION_OF_GENE_EXPRESSION		996	0.26624224	1.3258877	0	0.23397182	1	2088	"tags=21%, list=18%, signal=24%"
GO_SOMITE_DEVELOPMENT	GO_SOMITE_DEVELOPMENT		25	0.44899726	1.3252971	0.12711865	0.23448336	1	1812	"tags=40%, list=15%, signal=47%"
GO_HYDROLASE_ACTIVITY_ACTING_ON_ACID_ANHYDRIDES	GO_HYDROLASE_ACTIVITY_ACTING_ON_ACID_ANHYDRIDES		576	0.27616394	1.3251852	0.007984032	0.23434041	1	2653	"tags=27%, list=23%, signal=33%"
GO_CELL_ACTIVATION_INVOLVED_IN_IMMUNE_RESPONSE	GO_CELL_ACTIVATION_INVOLVED_IN_IMMUNE_RESPONSE		79	0.35472164	1.3251181	0.08704454	0.23413536	1	1730	"tags=32%, list=15%, signal=37%"
GO_REGULATION_OF_BODY_FLUID_LEVELS	GO_REGULATION_OF_BODY_FLUID_LEVELS		257	0.2971385	1.3248463	0.014056225	0.23420972	1	1072	"tags=17%, list=9%, signal=18%"
GO_NEGATIVE_REGULATION_OF_DNA_METABOLIC_PROCESS	GO_NEGATIVE_REGULATION_OF_DNA_METABOLIC_PROCESS		84	0.34976363	1.3241667	0.06962025	0.2348664	1	3082	"tags=42%, list=26%, signal=56%"
GO_POSITIVE_REGULATION_OF_CELL_CYCLE_PROCESS	GO_POSITIVE_REGULATION_OF_CELL_CYCLE_PROCESS		177	0.31424135	1.3240414	0.0375	0.2347729	1	2728	"tags=33%, list=23%, signal=43%"
GO_UBIQUITIN_LIKE_PROTEIN_SPECIFIC_PROTEASE_ACTIVITY	GO_UBIQUITIN_LIKE_PROTEIN_SPECIFIC_PROTEASE_ACTIVITY		78	0.35205233	1.3233609	0.077568136	0.23539051	1	1625	"tags=17%, list=14%, signal=19%"
GO_METAPHASE_PLATE_CONGRESSION	GO_METAPHASE_PLATE_CONGRESSION		40	0.39137155	1.3232613	0.11683168	0.23525319	1	2718	"tags=38%, list=23%, signal=49%"
GO_PROTEIN_MATURATION	GO_PROTEIN_MATURATION		169	0.31506312	1.3228906	0.043977056	0.2354841	1	596	"tags=10%, list=5%, signal=10%"
GO_CHROMATIN_DISASSEMBLY	GO_CHROMATIN_DISASSEMBLY		15	0.49399897	1.3222126	0.13513513	0.23603413	1	2578	"tags=40%, list=22%, signal=51%"
GO_NUCLEAR_PERIPHERY	GO_NUCLEAR_PERIPHERY		104	0.3385051	1.3220948	0.0562249	0.23589268	1	2514	"tags=38%, list=21%, signal=48%"
GO_INTRINSIC_APOPTOTIC_SIGNALING_PATHWAY	GO_INTRINSIC_APOPTOTIC_SIGNALING_PATHWAY		119	0.3276375	1.3218304	0.05202312	0.23600136	1	1448	"tags=19%, list=12%, signal=22%"
GO_POSITIVE_REGULATION_OF_INTERLEUKIN_10_PRODUCTION	GO_POSITIVE_REGULATION_OF_INTERLEUKIN_10_PRODUCTION		16	0.50314814	1.3214619	0.12578617	0.23619294	1	1020	"tags=38%, list=9%, signal=41%"
GO_REGULATION_OF_CYSTEINE_TYPE_ENDOPEPTIDASE_ACTIVITY_INVOLVED_IN_APOPTOTIC_SIGNALING_PATHWAY	GO_REGULATION_OF_CYSTEINE_TYPE_ENDOPEPTIDASE_ACTIVITY_INVOLVED_IN_APOPTOTIC_SIGNALING_PATHWAY		20	0.4732146	1.3213025	0.14453125	0.23610179	1	2535	"tags=40%, list=22%, signal=51%"
GO_EXTRACELLULAR_SPACE	GO_EXTRACELLULAR_SPACE		452	0.28165624	1.3212731	0.012396694	0.23585345	1	971	"tags=16%, list=8%, signal=16%"
GO_REGULATION_OF_OSTEOBLAST_DIFFERENTIATION	GO_REGULATION_OF_OSTEOBLAST_DIFFERENTIATION		61	0.3676903	1.3207135	0.08282828	0.23635375	1	414	"tags=13%, list=4%, signal=14%"
GO_NUCLEOSIDE_MONOPHOSPHATE_BIOSYNTHETIC_PROCESS	GO_NUCLEOSIDE_MONOPHOSPHATE_BIOSYNTHETIC_PROCESS		72	0.3554749	1.320541	0.06504065	0.23631854	1	3476	"tags=49%, list=30%, signal=69%"
GO_REGULATION_OF_SECRETION	GO_REGULATION_OF_SECRETION		312	0.2922095	1.3202548	0.02264151	0.2364268	1	1077	"tags=16%, list=9%, signal=17%"
GO_POSITIVE_REGULATION_OF_CYTOKINE_SECRETION	GO_POSITIVE_REGULATION_OF_CYTOKINE_SECRETION		49	0.38239515	1.3200207	0.097222224	0.23648456	1	255	"tags=16%, list=2%, signal=17%"
GO_POSITIVE_REGULATION_OF_G1_S_TRANSITION_OF_MITOTIC_CELL_CYCLE	GO_POSITIVE_REGULATION_OF_G1_S_TRANSITION_OF_MITOTIC_CELL_CYCLE		20	0.4762795	1.3195819	0.1392157	0.23674591	1	3579	"tags=40%, list=30%, signal=57%"
GO_CELLULAR_PROCESS_INVOLVED_IN_REPRODUCTION_IN_MULTICELLULAR_ORGANISM	GO_CELLULAR_PROCESS_INVOLVED_IN_REPRODUCTION_IN_MULTICELLULAR_ORGANISM		116	0.3265806	1.3194155	0.05	0.23670658	1	2184	"tags=27%, list=19%, signal=32%"
GO_METHYL_CPG_BINDING	GO_METHYL_CPG_BINDING		16	0.49881014	1.3193527	0.12857144	0.2365307	1	2809	"tags=50%, list=24%, signal=66%"
GO_METANEPHROS_DEVELOPMENT	GO_METANEPHROS_DEVELOPMENT		24	0.44813317	1.3190014	0.13292433	0.23671035	1	596	"tags=21%, list=5%, signal=22%"
GO_REPRODUCTION	GO_REPRODUCTION		592	0.27340007	1.3184367	0.008064516	0.23716895	1	1882	"tags=21%, list=16%, signal=24%"
GO_PEPTIDYL_TYROSINE_MODIFICATION	GO_PEPTIDYL_TYROSINE_MODIFICATION		86	0.3493961	1.3184333	0.07474747	0.23689827	1	1130	"tags=16%, list=10%, signal=18%"
GO_REGULATION_OF_RESPONSE_TO_INTERFERON_GAMMA	GO_REGULATION_OF_RESPONSE_TO_INTERFERON_GAMMA		18	0.48090357	1.3180901	0.14228457	0.23709027	1	62	"tags=11%, list=1%, signal=11%"
GO_REGULATION_OF_ADAPTIVE_IMMUNE_RESPONSE	GO_REGULATION_OF_ADAPTIVE_IMMUNE_RESPONSE		76	0.35640883	1.3176894	0.07539683	0.23734976	1	2109	"tags=34%, list=18%, signal=41%"
GO_POSITIVE_REGULATION_OF_CELL_CYCLE_G1_S_PHASE_TRANSITION	GO_POSITIVE_REGULATION_OF_CELL_CYCLE_G1_S_PHASE_TRANSITION		23	0.44918126	1.3172597	0.125	0.23764719	1	4204	"tags=48%, list=36%, signal=74%"
GO_HISTONE_METHYLTRANSFERASE_COMPLEX	GO_HISTONE_METHYLTRANSFERASE_COMPLEX		67	0.36006656	1.3159992	0.08172043	0.23911177	1	3567	"tags=43%, list=30%, signal=62%"
GO_PROTEIN_OLIGOMERIZATION	GO_PROTEIN_OLIGOMERIZATION		273	0.2941587	1.3155607	0.0234375	0.23946023	1	1132	"tags=17%, list=10%, signal=18%"
GO_CELLULAR_RESPONSE_TO_ORGANIC_CYCLIC_COMPOUND	GO_CELLULAR_RESPONSE_TO_ORGANIC_CYCLIC_COMPOUND		271	0.29601476	1.3153179	0.005976096	0.23954968	1	2154	"tags=24%, list=18%, signal=29%"
GO_ACUTE_INFLAMMATORY_RESPONSE	GO_ACUTE_INFLAMMATORY_RESPONSE		35	0.41173083	1.3151782	0.12058212	0.23945552	1	196	"tags=14%, list=2%, signal=14%"
GO_DNA_INTEGRITY_CHECKPOINT	GO_DNA_INTEGRITY_CHECKPOINT		132	0.32205513	1.3144503	0.0513834	0.2402181	1	2728	"tags=36%, list=23%, signal=46%"
GO_CELLULAR_RESPONSE_TO_EXTERNAL_STIMULUS	GO_CELLULAR_RESPONSE_TO_EXTERNAL_STIMULUS		176	0.3096011	1.314366	0.030800821	0.24004765	1	1778	"tags=23%, list=15%, signal=26%"
GO_POSITIVE_REGULATION_OF_CELL_GROWTH	GO_POSITIVE_REGULATION_OF_CELL_GROWTH		86	0.34974787	1.3141234	0.0627451	0.24008524	1	1744	"tags=21%, list=15%, signal=24%"
GO_NEGATIVE_REGULATION_OF_DEVELOPMENTAL_PROCESS	GO_NEGATIVE_REGULATION_OF_DEVELOPMENTAL_PROCESS		375	0.2827057	1.3129249	0.00998004	0.24146757	1	1780	"tags=22%, list=15%, signal=25%"
GO_NEGATIVE_REGULATION_OF_PROTEIN_POLYMERIZATION	GO_NEGATIVE_REGULATION_OF_PROTEIN_POLYMERIZATION		32	0.42347133	1.3128293	0.12	0.2413239	1	1019	"tags=22%, list=9%, signal=24%"
GO_TELOMERE_CAPPING	GO_TELOMERE_CAPPING		28	0.43038502	1.3124664	0.13429752	0.24149647	1	1664	"tags=29%, list=14%, signal=33%"
GO_REGULATION_OF_PROTEIN_TARGETING	GO_REGULATION_OF_PROTEIN_TARGETING		193	0.30686128	1.3119439	0.039447732	0.24191405	1	1780	"tags=21%, list=15%, signal=25%"
GO_REGULATION_OF_SUBSTRATE_ADHESION_DEPENDENT_CELL_SPREADING	GO_REGULATION_OF_SUBSTRATE_ADHESION_DEPENDENT_CELL_SPREADING		30	0.42832103	1.3115982	0.1378026	0.24209285	1	1431	"tags=23%, list=12%, signal=26%"
GO_NEGATIVE_REGULATION_OF_CELL_CYCLE_G2_M_PHASE_TRANSITION	GO_NEGATIVE_REGULATION_OF_CELL_CYCLE_G2_M_PHASE_TRANSITION		22	0.45566913	1.3114454	0.13111547	0.24202408	1	2277	"tags=41%, list=19%, signal=51%"
GO_MITOTIC_NUCLEAR_DIVISION	GO_MITOTIC_NUCLEAR_DIVISION		325	0.28832924	1.3112838	0.016981132	0.24198586	1	2966	"tags=36%, list=25%, signal=47%"
GO_RNA_POLYMERASE_II_TRANSCRIPTION_FACTOR_ACTIVITY_SEQUENCE_SPECIFIC_DNA_BINDING	GO_RNA_POLYMERASE_II_TRANSCRIPTION_FACTOR_ACTIVITY_SEQUENCE_SPECIFIC_DNA_BINDING		305	0.2905204	1.3101072	0.021194605	0.24338768	1	2166	"tags=22%, list=18%, signal=26%"
GO_CHROMATIN_BINDING	GO_CHROMATIN_BINDING		314	0.28663152	1.3094096	0.014141414	0.24406342	1	2905	"tags=32%, list=25%, signal=42%"
GO_NEURON_PROJECTION_TERMINUS	GO_NEURON_PROJECTION_TERMINUS		48	0.37920675	1.3092928	0.10569106	0.24393453	1	537	"tags=10%, list=5%, signal=11%"
GO_RESPIRATORY_CHAIN_COMPLEX_IV_ASSEMBLY	GO_RESPIRATORY_CHAIN_COMPLEX_IV_ASSEMBLY		17	0.47915667	1.3091596	0.15306123	0.24384716	1	1677	"tags=41%, list=14%, signal=48%"
GO_PALLIUM_DEVELOPMENT	GO_PALLIUM_DEVELOPMENT		77	0.35367703	1.3089787	0.092369474	0.24379337	1	2464	"tags=32%, list=21%, signal=41%"
GO_SYNAPTONEMAL_COMPLEX	GO_SYNAPTONEMAL_COMPLEX		17	0.49016538	1.3088069	0.15463917	0.24375735	1	1950	"tags=41%, list=17%, signal=49%"
GO_DNA_REPAIR_COMPLEX	GO_DNA_REPAIR_COMPLEX		41	0.39408395	1.3087128	0.11064718	0.24360752	1	2802	"tags=41%, list=24%, signal=54%"
GO_CELL_CELL_SIGNALING	GO_CELL_CELL_SIGNALING		221	0.2969876	1.3086628	0.022403259	0.24338788	1	1118	"tags=16%, list=10%, signal=17%"
GO_TRANSCRIPTION_COUPLED_NUCLEOTIDE_EXCISION_REPAIR	GO_TRANSCRIPTION_COUPLED_NUCLEOTIDE_EXCISION_REPAIR		72	0.35730585	1.3082138	0.08949416	0.24373055	1	3200	"tags=42%, list=27%, signal=57%"
GO_DIVALENT_INORGANIC_CATION_HOMEOSTASIS	GO_DIVALENT_INORGANIC_CATION_HOMEOSTASIS		135	0.3194163	1.3078063	0.042471044	0.24403015	1	633	"tags=13%, list=5%, signal=13%"
GO_GLYCOSAMINOGLYCAN_BINDING	GO_GLYCOSAMINOGLYCAN_BINDING		60	0.36930653	1.307139	0.09876543	0.24471144	1	899	"tags=22%, list=8%, signal=23%"
GO_TOLL_LIKE_RECEPTOR_SIGNALING_PATHWAY	GO_TOLL_LIKE_RECEPTOR_SIGNALING_PATHWAY		72	0.35325208	1.3070228	0.072	0.24458852	1	1241	"tags=22%, list=11%, signal=25%"
GO_POSITIVE_REGULATION_OF_PROTEIN_LOCALIZATION_TO_NUCLEUS	GO_POSITIVE_REGULATION_OF_PROTEIN_LOCALIZATION_TO_NUCLEUS		80	0.34375545	1.306973	0.07186858	0.2443695	1	1937	"tags=30%, list=16%, signal=36%"
GO_RNA_SPLICING_VIA_ENDONUCLEOLYTIC_CLEAVAGE_AND_LIGATION	GO_RNA_SPLICING_VIA_ENDONUCLEOLYTIC_CLEAVAGE_AND_LIGATION		16	0.5051821	1.3068228	0.14859438	0.24429959	1	3154	"tags=63%, list=27%, signal=85%"
GO_MUSCLE_ORGAN_MORPHOGENESIS	GO_MUSCLE_ORGAN_MORPHOGENESIS		21	0.45956	1.3060207	0.1440501	0.2451175	1	223	"tags=19%, list=2%, signal=19%"
GO_DNA_TEMPLATED_TRANSCRIPTION_ELONGATION	GO_DNA_TEMPLATED_TRANSCRIPTION_ELONGATION		89	0.3370517	1.3055719	0.071287125	0.24549289	1	3614	"tags=42%, list=31%, signal=60%"
GO_SINGLE_ORGANISM_CELL_ADHESION	GO_SINGLE_ORGANISM_CELL_ADHESION		236	0.30056408	1.3052313	0.038229376	0.24564505	1	1152	"tags=18%, list=10%, signal=19%"
GO_ERYTHROCYTE_HOMEOSTASIS	GO_ERYTHROCYTE_HOMEOSTASIS		50	0.38107494	1.3039571	0.112474434	0.24719743	1	545	"tags=16%, list=5%, signal=17%"
GO_DNA_POLYMERASE_ACTIVITY	GO_DNA_POLYMERASE_ACTIVITY		30	0.4252386	1.302627	0.13575526	0.248765	1	2443	"tags=43%, list=21%, signal=55%"
GO_POSITIVE_REGULATION_OF_CELL_MORPHOGENESIS_INVOLVED_IN_DIFFERENTIATION	GO_POSITIVE_REGULATION_OF_CELL_MORPHOGENESIS_INVOLVED_IN_DIFFERENTIATION		93	0.33937964	1.3018894	0.07539683	0.24949098	1	344	"tags=11%, list=3%, signal=11%"
GO_REGULATION_OF_PEPTIDE_TRANSPORT	GO_REGULATION_OF_PEPTIDE_TRANSPORT		113	0.33005738	1.3015068	0.06036217	0.24973309	1	1064	"tags=19%, list=9%, signal=20%"
GO_REGULATION_OF_CELL_SUBSTRATE_ADHESION	GO_REGULATION_OF_CELL_SUBSTRATE_ADHESION		94	0.3369788	1.3013378	0.05858586	0.24970053	1	899	"tags=18%, list=8%, signal=19%"
GO_DEOXYRIBONUCLEOSIDE_TRIPHOSPHATE_METABOLIC_PROCESS	GO_DEOXYRIBONUCLEOSIDE_TRIPHOSPHATE_METABOLIC_PROCESS		17	0.49263492	1.301324	0.1680498	0.24943608	1	1000	"tags=24%, list=9%, signal=26%"
GO_POSTTRANSCRIPTIONAL_GENE_SILENCING	GO_POSTTRANSCRIPTIONAL_GENE_SILENCING		35	0.41067702	1.3007072	0.12627292	0.24999934	1	2602	"tags=29%, list=22%, signal=37%"
GO_POSITIVE_REGULATION_OF_PHOSPHATE_METABOLIC_PROCESS	GO_POSITIVE_REGULATION_OF_PHOSPHATE_METABOLIC_PROCESS		529	0.27323747	1.2993057	0.008179959	0.2516359	1	910	"tags=12%, list=8%, signal=12%"
GO_REGULATION_OF_MYOTUBE_DIFFERENTIATION	GO_REGULATION_OF_MYOTUBE_DIFFERENTIATION		31	0.41685605	1.2985045	0.13861386	0.25250575	1	1743	"tags=26%, list=15%, signal=30%"
GO_DAMAGED_DNA_BINDING	GO_DAMAGED_DNA_BINDING		59	0.3678586	1.298207	0.107942976	0.25263727	1	3276	"tags=53%, list=28%, signal=72%"
GO_NEGATIVE_REGULATION_OF_IMMUNE_EFFECTOR_PROCESS	GO_NEGATIVE_REGULATION_OF_IMMUNE_EFFECTOR_PROCESS		61	0.36231434	1.2980901	0.09072165	0.25254142	1	867	"tags=20%, list=7%, signal=21%"
GO_KERATAN_SULFATE_BIOSYNTHETIC_PROCESS	GO_KERATAN_SULFATE_BIOSYNTHETIC_PROCESS		15	0.50473064	1.2979311	0.15927419	0.25247547	1	1878	"tags=33%, list=16%, signal=40%"
GO_REGULATION_OF_CELLULAR_PROTEIN_LOCALIZATION	GO_REGULATION_OF_CELLULAR_PROTEIN_LOCALIZATION		387	0.28065357	1.2975703	0.005905512	0.25269172	1	1958	"tags=23%, list=17%, signal=26%"
GO_NUCLEOTIDE_EXCISION_REPAIR	GO_NUCLEOTIDE_EXCISION_REPAIR		107	0.33062264	1.2973826	0.061349694	0.25266835	1	3200	"tags=41%, list=27%, signal=56%"
GO_POSITIVE_REGULATION_OF_PHOSPHORUS_METABOLIC_PROCESS	GO_POSITIVE_REGULATION_OF_PHOSPHORUS_METABOLIC_PROCESS		529	0.27323765	1.2960149	0.012820513	0.2542691	1	910	"tags=12%, list=8%, signal=12%"
GO_ER_NUCLEUS_SIGNALING_PATHWAY	GO_ER_NUCLEUS_SIGNALING_PATHWAY		29	0.4245447	1.2956567	0.12695312	0.25451258	1	414	"tags=10%, list=4%, signal=11%"
GO_REGULATION_OF_HOMOTYPIC_CELL_CELL_ADHESION	GO_REGULATION_OF_HOMOTYPIC_CELL_CELL_ADHESION		159	0.30782065	1.2955309	0.052313883	0.25442103	1	1288	"tags=19%, list=11%, signal=21%"
GO_NUCLEAR_HETEROCHROMATIN	GO_NUCLEAR_HETEROCHROMATIN		29	0.43508017	1.2932175	0.1391863	0.2572782	1	1538	"tags=34%, list=13%, signal=40%"
GO_NEGATIVE_REGULATION_OF_PROTEIN_MODIFICATION_BY_SMALL_PROTEIN_CONJUGATION_OR_REMOVAL	GO_NEGATIVE_REGULATION_OF_PROTEIN_MODIFICATION_BY_SMALL_PROTEIN_CONJUGATION_OR_REMOVAL		124	0.31950855	1.2930813	0.053784862	0.2571739	1	3068	"tags=40%, list=26%, signal=53%"
GO_CELLULAR_RESPONSE_TO_DEXAMETHASONE_STIMULUS	GO_CELLULAR_RESPONSE_TO_DEXAMETHASONE_STIMULUS		15	0.50190526	1.2927958	0.18363273	0.25730956	1	1299	"tags=27%, list=11%, signal=30%"
GO_CALCIUM_CHANNEL_REGULATOR_ACTIVITY	GO_CALCIUM_CHANNEL_REGULATOR_ACTIVITY		18	0.48205438	1.292748	0.16216215	0.25708205	1	144	"tags=11%, list=1%, signal=11%"
GO_REGULATION_OF_CELL_GROWTH	GO_REGULATION_OF_CELL_GROWTH		228	0.29674974	1.2925676	0.029013539	0.2570616	1	1800	"tags=21%, list=15%, signal=24%"
GO_REGULATION_OF_PHAGOCYTOSIS	GO_REGULATION_OF_PHAGOCYTOSIS		46	0.38339907	1.2917157	0.1167002	0.25793555	1	810	"tags=17%, list=7%, signal=19%"
GO_CORTICAL_CYTOSKELETON_ORGANIZATION	GO_CORTICAL_CYTOSKELETON_ORGANIZATION		29	0.43058982	1.2914945	0.1336117	0.25798562	1	967	"tags=24%, list=8%, signal=26%"
GO_TRANSCRIPTIONAL_ACTIVATOR_ACTIVITY_RNA_POLYMERASE_II_TRANSCRIPTION_REGULATORY_REGION_SEQUENCE_SPECIFIC_BINDING	GO_TRANSCRIPTIONAL_ACTIVATOR_ACTIVITY_RNA_POLYMERASE_II_TRANSCRIPTION_REGULATORY_REGION_SEQUENCE_SPECIFIC_BINDING		143	0.3114626	1.2904574	0.04621849	0.25909135	1	1785	"tags=19%, list=15%, signal=22%"
GO_ENDONUCLEASE_ACTIVITY_ACTIVE_WITH_EITHER_RIBO_OR_DEOXYRIBONUCLEIC_ACIDS_AND_PRODUCING_5_PHOSPHOMONOESTERS	GO_ENDONUCLEASE_ACTIVITY_ACTIVE_WITH_EITHER_RIBO_OR_DEOXYRIBONUCLEIC_ACIDS_AND_PRODUCING_5_PHOSPHOMONOESTERS		34	0.40520403	1.2902799	0.14460285	0.25903922	1	2629	"tags=35%, list=22%, signal=45%"
GO_REGULATION_OF_CELL_DIFFERENTIATION	GO_REGULATION_OF_CELL_DIFFERENTIATION		755	0.2636653	1.2896819	0.007722008	0.25964195	1	1320	"tags=15%, list=11%, signal=15%"
GO_PROTEIN_MODIFICATION_BY_SMALL_PROTEIN_REMOVAL	GO_PROTEIN_MODIFICATION_BY_SMALL_PROTEIN_REMOVAL		95	0.33413017	1.2893989	0.0770751	0.2597459	1	2873	"tags=28%, list=24%, signal=37%"
GO_NUCLEOSOME_DISASSEMBLY	GO_NUCLEOSOME_DISASSEMBLY		15	0.49399903	1.2886372	0.17729084	0.26056492	1	2578	"tags=40%, list=22%, signal=51%"
GO_LYSOPHOSPHOLIPID_ACYLTRANSFERASE_ACTIVITY	GO_LYSOPHOSPHOLIPID_ACYLTRANSFERASE_ACTIVITY		19	0.46670166	1.2881906	0.16496944	0.26089773	1	2483	"tags=42%, list=21%, signal=53%"
GO_POSITIVE_REGULATION_OF_CHROMOSOME_ORGANIZATION	GO_POSITIVE_REGULATION_OF_CHROMOSOME_ORGANIZATION		126	0.32058123	1.2881635	0.055214725	0.26065978	1	2246	"tags=27%, list=19%, signal=33%"
GO_POSITIVE_REGULATION_OF_GROWTH	GO_POSITIVE_REGULATION_OF_GROWTH		127	0.32361558	1.287991	0.06352459	0.26060644	1	1744	"tags=20%, list=15%, signal=24%"
GO_MULTICELLULAR_ORGANISMAL_RESPONSE_TO_STRESS	GO_MULTICELLULAR_ORGANISMAL_RESPONSE_TO_STRESS		26	0.4312711	1.2876905	0.14884695	0.26078328	1	1250	"tags=27%, list=11%, signal=30%"
GO_REGULATION_OF_MITOTIC_CELL_CYCLE	GO_REGULATION_OF_MITOTIC_CELL_CYCLE		373	0.2769905	1.2873068	0.015021459	0.26101363	1	2957	"tags=32%, list=25%, signal=42%"
GO_REGULATION_OF_INTERLEUKIN_4_PRODUCTION	GO_REGULATION_OF_INTERLEUKIN_4_PRODUCTION		15	0.48964745	1.2867748	0.17584746	0.26146924	1	854	"tags=47%, list=7%, signal=50%"
GO_MODULATION_BY_VIRUS_OF_HOST_MORPHOLOGY_OR_PHYSIOLOGY	GO_MODULATION_BY_VIRUS_OF_HOST_MORPHOLOGY_OR_PHYSIOLOGY		33	0.41042927	1.2861722	0.14285715	0.26205397	1	2225	"tags=33%, list=19%, signal=41%"
GO_POSITIVE_REGULATION_OF_INTRACELLULAR_PROTEIN_TRANSPORT	GO_POSITIVE_REGULATION_OF_INTRACELLULAR_PROTEIN_TRANSPORT		167	0.30661494	1.2857044	0.053061225	0.26245496	1	1755	"tags=21%, list=15%, signal=24%"
GO_CELLULAR_RESPONSE_TO_ACID_CHEMICAL	GO_CELLULAR_RESPONSE_TO_ACID_CHEMICAL		87	0.338604	1.2853967	0.08571429	0.26261073	1	1113	"tags=17%, list=9%, signal=19%"
GO_T_HELPER_1_TYPE_IMMUNE_RESPONSE	GO_T_HELPER_1_TYPE_IMMUNE_RESPONSE		15	0.4952889	1.2849241	0.16170213	0.26303998	1	2102	"tags=67%, list=18%, signal=81%"
GO_REGULATION_OF_EMBRYONIC_DEVELOPMENT	GO_REGULATION_OF_EMBRYONIC_DEVELOPMENT		49	0.38202316	1.2843274	0.1027668	0.26360753	1	1106	"tags=16%, list=9%, signal=18%"
GO_POSITIVE_REGULATION_OF_PROTEIN_SERINE_THREONINE_KINASE_ACTIVITY	GO_POSITIVE_REGULATION_OF_PROTEIN_SERINE_THREONINE_KINASE_ACTIVITY		179	0.30018333	1.2840192	0.036259543	0.2637923	1	1822	"tags=21%, list=15%, signal=25%"
GO_ORGANELLAR_SMALL_RIBOSOMAL_SUBUNIT	GO_ORGANELLAR_SMALL_RIBOSOMAL_SUBUNIT		25	0.42566258	1.2819777	0.15145229	0.2666374	1	4558	"tags=76%, list=39%, signal=124%"
GO_REGULATION_OF_CAMP_METABOLIC_PROCESS	GO_REGULATION_OF_CAMP_METABOLIC_PROCESS		37	0.400743	1.2819551	0.1482966	0.26637676	1	698	"tags=14%, list=6%, signal=14%"
GO_HEMATOPOIETIC_PROGENITOR_CELL_DIFFERENTIATION	GO_HEMATOPOIETIC_PROGENITOR_CELL_DIFFERENTIATION		66	0.34582177	1.2812299	0.1197479	0.26715896	1	1755	"tags=27%, list=15%, signal=32%"
GO_INNATE_IMMUNE_RESPONSE_ACTIVATING_CELL_SURFACE_RECEPTOR_SIGNALING_PATHWAY	GO_INNATE_IMMUNE_RESPONSE_ACTIVATING_CELL_SURFACE_RECEPTOR_SIGNALING_PATHWAY		90	0.332336	1.2810149	0.09037328	0.2671634	1	3068	"tags=38%, list=26%, signal=51%"
GO_REGULATION_OF_CELLULAR_SENESCENCE	GO_REGULATION_OF_CELLULAR_SENESCENCE		18	0.47276035	1.2802143	0.14785992	0.2680509	1	1757	"tags=44%, list=15%, signal=52%"
GO_POSITIVE_REGULATION_OF_CYSTEINE_TYPE_ENDOPEPTIDASE_ACTIVITY_INVOLVED_IN_APOPTOTIC_SIGNALING_PATHWAY	GO_POSITIVE_REGULATION_OF_CYSTEINE_TYPE_ENDOPEPTIDASE_ACTIVITY_INVOLVED_IN_APOPTOTIC_SIGNALING_PATHWAY		15	0.49635753	1.2800605	0.16528925	0.2679973	1	1448	"tags=27%, list=12%, signal=30%"
GO_MUSCLE_STRUCTURE_DEVELOPMENT	GO_MUSCLE_STRUCTURE_DEVELOPMENT		181	0.3024999	1.2783998	0.061143983	0.27006683	1	1101	"tags=15%, list=9%, signal=17%"
GO_LIGASE_ACTIVITY_FORMING_CARBON_OXYGEN_BONDS	GO_LIGASE_ACTIVITY_FORMING_CARBON_OXYGEN_BONDS		42	0.37825912	1.2780452	0.13347022	0.270328	1	2724	"tags=38%, list=23%, signal=49%"
GO_RESPONSE_TO_ETHANOL	GO_RESPONSE_TO_ETHANOL		68	0.3484463	1.2780334	0.101052634	0.2700511	1	2024	"tags=28%, list=17%, signal=34%"
GO_REGULATION_OF_NEUROTRANSMITTER_TRANSPORT	GO_REGULATION_OF_NEUROTRANSMITTER_TRANSPORT		23	0.452777	1.277921	0.15904573	0.26991984	1	2130	"tags=35%, list=18%, signal=42%"
GO_REGULATION_OF_STRESS_ACTIVATED_PROTEIN_KINASE_SIGNALING_CASCADE	GO_REGULATION_OF_STRESS_ACTIVATED_PROTEIN_KINASE_SIGNALING_CASCADE		121	0.3136864	1.2778448	0.07377049	0.2697241	1	1358	"tags=19%, list=12%, signal=21%"
GO_MULTI_ORGANISM_REPRODUCTIVE_PROCESS	GO_MULTI_ORGANISM_REPRODUCTIVE_PROCESS		386	0.27425057	1.2761251	0.01863354	0.27201566	1	1937	"tags=21%, list=16%, signal=25%"
GO_POSITIVE_REGULATION_OF_PHOSPHATASE_ACTIVITY	GO_POSITIVE_REGULATION_OF_PHOSPHATASE_ACTIVITY		15	0.48621637	1.2755731	0.18003914	0.27255774	1	336	"tags=20%, list=3%, signal=21%"
GO_REGULATION_OF_HYDROLASE_ACTIVITY	GO_REGULATION_OF_HYDROLASE_ACTIVITY		766	0.26000288	1.2749479	0.006060606	0.273208	1	1824	"tags=18%, list=16%, signal=20%"
GO_PROTEIN_HETEROOLIGOMERIZATION	GO_PROTEIN_HETEROOLIGOMERIZATION		79	0.3379279	1.2749144	0.091649696	0.27295285	1	1126	"tags=25%, list=10%, signal=28%"
GO_NEURON_FATE_COMMITMENT	GO_NEURON_FATE_COMMITMENT		18	0.47104758	1.2744783	0.17427386	0.27325413	1	123	"tags=11%, list=1%, signal=11%"
GO_REGULATION_OF_CYTOKINE_PRODUCTION_INVOLVED_IN_IMMUNE_RESPONSE	GO_REGULATION_OF_CYTOKINE_PRODUCTION_INVOLVED_IN_IMMUNE_RESPONSE		29	0.41692534	1.2743393	0.11919192	0.273201	1	1042	"tags=24%, list=9%, signal=26%"
GO_POSITIVE_REGULATION_OF_ESTABLISHMENT_OF_PROTEIN_LOCALIZATION	GO_POSITIVE_REGULATION_OF_ESTABLISHMENT_OF_PROTEIN_LOCALIZATION		303	0.28086928	1.2741405	0.029166667	0.2732078	1	2111	"tags=25%, list=18%, signal=30%"
GO_POSITIVE_REGULATION_OF_CYTOKINE_BIOSYNTHETIC_PROCESS	GO_POSITIVE_REGULATION_OF_CYTOKINE_BIOSYNTHETIC_PROCESS		33	0.40659854	1.2740397	0.12195122	0.27308735	1	1020	"tags=21%, list=9%, signal=23%"
GO_POSITIVE_REGULATION_OF_CELL_DIFFERENTIATION	GO_POSITIVE_REGULATION_OF_CELL_DIFFERENTIATION		416	0.27315834	1.273571	0.012474013	0.273471	1	899	"tags=12%, list=8%, signal=13%"
GO_REGULATION_OF_CELLULAR_LOCALIZATION	GO_REGULATION_OF_CELLULAR_LOCALIZATION		716	0.25871262	1.2716728	0.012320329	0.27594656	1	1940	"tags=20%, list=16%, signal=22%"
GO_MULTICELLULAR_ORGANISM_GROWTH	GO_MULTICELLULAR_ORGANISM_GROWTH		46	0.37813276	1.2716514	0.115913555	0.27569026	1	1598	"tags=30%, list=14%, signal=35%"
GO_FOREBRAIN_DEVELOPMENT	GO_FOREBRAIN_DEVELOPMENT		148	0.30812392	1.2714653	0.06903353	0.27566507	1	2350	"tags=28%, list=20%, signal=35%"
GO_REGULATION_OF_PHOSPHATASE_ACTIVITY	GO_REGULATION_OF_PHOSPHATASE_ACTIVITY		77	0.34654915	1.2713013	0.10172745	0.27565408	1	2663	"tags=32%, list=23%, signal=42%"
GO_NEGATIVE_REGULATION_OF_CHROMOSOME_ORGANIZATION	GO_NEGATIVE_REGULATION_OF_CHROMOSOME_ORGANIZATION		83	0.33543187	1.2712615	0.091816366	0.2754217	1	3358	"tags=37%, list=29%, signal=52%"
GO_NITROGEN_COMPOUND_TRANSPORT	GO_NITROGEN_COMPOUND_TRANSPORT		302	0.28088754	1.2710158	0.034068137	0.27548978	1	2956	"tags=35%, list=25%, signal=45%"
GO_B_CELL_RECEPTOR_SIGNALING_PATHWAY	GO_B_CELL_RECEPTOR_SIGNALING_PATHWAY		25	0.44261637	1.2707698	0.16167665	0.27560484	1	2387	"tags=40%, list=20%, signal=50%"
GO_BIOLOGICAL_ADHESION	GO_BIOLOGICAL_ADHESION		451	0.26841128	1.2705277	0.011976048	0.27568832	1	1152	"tags=16%, list=10%, signal=17%"
GO_REGULATION_OF_VIRAL_TRANSCRIPTION	GO_REGULATION_OF_VIRAL_TRANSCRIPTION		55	0.35367894	1.2704321	0.114164904	0.2755311	1	86	"tags=5%, list=1%, signal=5%"
GO_NEGATIVE_REGULATION_OF_TRANSCRIPTION_FROM_RNA_POLYMERASE_II_PROMOTER	GO_NEGATIVE_REGULATION_OF_TRANSCRIPTION_FROM_RNA_POLYMERASE_II_PROMOTER		462	0.26842892	1.2693049	0.017857144	0.27686685	1	2164	"tags=22%, list=18%, signal=25%"
GO_REGULATION_OF_RESPONSE_TO_DNA_DAMAGE_STIMULUS	GO_REGULATION_OF_RESPONSE_TO_DNA_DAMAGE_STIMULUS		119	0.31782955	1.2689751	0.075848304	0.27706027	1	2940	"tags=37%, list=25%, signal=49%"
GO_MICROTUBULE_ORGANIZING_CENTER_ORGANIZATION	GO_MICROTUBULE_ORGANIZING_CENTER_ORGANIZATION		77	0.33967808	1.2688087	0.09730849	0.2770229	1	3146	"tags=40%, list=27%, signal=55%"
GO_RESPONSE_TO_COLD	GO_RESPONSE_TO_COLD		27	0.42589846	1.2687881	0.15725806	0.27676108	1	2233	"tags=37%, list=19%, signal=46%"
GO_AORTA_DEVELOPMENT	GO_AORTA_DEVELOPMENT		21	0.45315105	1.2686634	0.17372881	0.27665028	1	239	"tags=14%, list=2%, signal=15%"
GO_REGULATION_OF_BEHAVIOR	GO_REGULATION_OF_BEHAVIOR		17	0.45861012	1.2685335	0.1670061	0.2765742	1	686	"tags=24%, list=6%, signal=25%"
GO_OXIDOREDUCTASE_ACTIVITY_ACTING_ON_NAD_P_H	GO_OXIDOREDUCTASE_ACTIVITY_ACTING_ON_NAD_P_H		76	0.34407732	1.268515	0.11706349	0.27631983	1	413	"tags=9%, list=4%, signal=9%"
GO_DEVELOPMENTAL_MATURATION	GO_DEVELOPMENTAL_MATURATION		90	0.3295164	1.2684196	0.06967985	0.27617088	1	1224	"tags=18%, list=10%, signal=20%"
GO_APOPTOTIC_CELL_CLEARANCE	GO_APOPTOTIC_CELL_CLEARANCE		19	0.45764208	1.2682872	0.17107943	0.2760731	1	326	"tags=16%, list=3%, signal=16%"
GO_NEGATIVE_REGULATION_OF_PEPTIDE_SECRETION	GO_NEGATIVE_REGULATION_OF_PEPTIDE_SECRETION		19	0.46313015	1.2682331	0.18290259	0.27586594	1	1064	"tags=37%, list=9%, signal=40%"
GO_APOPTOTIC_SIGNALING_PATHWAY	GO_APOPTOTIC_SIGNALING_PATHWAY		211	0.29217586	1.2680752	0.049056605	0.275796	1	1448	"tags=16%, list=12%, signal=18%"
GO_PROTEIN_DIMERIZATION_ACTIVITY	GO_PROTEIN_DIMERIZATION_ACTIVITY		686	0.26183248	1.2679864	0.003937008	0.27565828	1	2050	"tags=24%, list=17%, signal=27%"
GO_POSITIVE_REGULATION_OF_WOUND_HEALING	GO_POSITIVE_REGULATION_OF_WOUND_HEALING		24	0.43425667	1.2675772	0.15430862	0.27601877	1	1431	"tags=25%, list=12%, signal=28%"
GO_REGULATION_OF_MORPHOGENESIS_OF_A_BRANCHING_STRUCTURE	GO_REGULATION_OF_MORPHOGENESIS_OF_A_BRANCHING_STRUCTURE		18	0.45966816	1.2665818	0.1627907	0.2771671	1	910	"tags=28%, list=8%, signal=30%"
GO_CIRCADIAN_RHYTHM	GO_CIRCADIAN_RHYTHM		80	0.3389857	1.2664069	0.11462451	0.2771292	1	2024	"tags=29%, list=17%, signal=34%"
GO_CALCIUM_ION_TRANSMEMBRANE_TRANSPORTER_ACTIVITY	GO_CALCIUM_ION_TRANSMEMBRANE_TRANSPORTER_ACTIVITY		46	0.37882617	1.2662276	0.13469388	0.27712288	1	1120	"tags=22%, list=10%, signal=24%"
GO_GTPASE_ACTIVITY	GO_GTPASE_ACTIVITY		168	0.29873037	1.2649505	0.044715445	0.27870148	1	2235	"tags=20%, list=19%, signal=25%"
GO_MYELOID_LEUKOCYTE_ACTIVATION	GO_MYELOID_LEUKOCYTE_ACTIVATION		62	0.34735596	1.2634137	0.12865497	0.28077605	1	1755	"tags=26%, list=15%, signal=30%"
GO_POSITIVE_REGULATION_OF_NIK_NF_KAPPAB_SIGNALING	GO_POSITIVE_REGULATION_OF_NIK_NF_KAPPAB_SIGNALING		24	0.4304958	1.2617155	0.16875	0.28310588	1	219	"tags=13%, list=2%, signal=13%"
GO_SIGNAL_TRANSDUCTION_BY_P53_CLASS_MEDIATOR	GO_SIGNAL_TRANSDUCTION_BY_P53_CLASS_MEDIATOR		108	0.32389924	1.2616246	0.08301158	0.28294656	1	2357	"tags=31%, list=20%, signal=39%"
GO_HEAT_SHOCK_PROTEIN_BINDING	GO_HEAT_SHOCK_PROTEIN_BINDING		73	0.34188056	1.2615879	0.11133201	0.2827081	1	2294	"tags=30%, list=20%, signal=37%"
GO_NEGATIVE_REGULATION_OF_IMMUNE_RESPONSE	GO_NEGATIVE_REGULATION_OF_IMMUNE_RESPONSE		69	0.34669328	1.2614542	0.12326044	0.28259	1	655	"tags=20%, list=6%, signal=21%"
GO_REGULATION_OF_HUMORAL_IMMUNE_RESPONSE	GO_REGULATION_OF_HUMORAL_IMMUNE_RESPONSE		21	0.4508474	1.2600787	0.19018404	0.28440744	1	867	"tags=38%, list=7%, signal=41%"
GO_PHOSPHOPROTEIN_BINDING	GO_PHOSPHOPROTEIN_BINDING		42	0.37727204	1.2596645	0.15031315	0.28475395	1	934	"tags=17%, list=8%, signal=18%"
GO_T_CELL_DIFFERENTIATION_IN_THYMUS	GO_T_CELL_DIFFERENTIATION_IN_THYMUS		25	0.4208785	1.2591606	0.18415841	0.28524598	1	1152	"tags=20%, list=10%, signal=22%"
GO_REGULATION_OF_EPITHELIAL_TO_MESENCHYMAL_TRANSITION	GO_REGULATION_OF_EPITHELIAL_TO_MESENCHYMAL_TRANSITION		33	0.40060085	1.258921	0.16167665	0.28533408	1	2161	"tags=33%, list=18%, signal=41%"
GO_REGULATION_OF_CYCLIN_DEPENDENT_PROTEIN_KINASE_ACTIVITY	GO_REGULATION_OF_CYCLIN_DEPENDENT_PROTEIN_KINASE_ACTIVITY		70	0.34368706	1.2578818	0.118609406	0.28665462	1	1959	"tags=30%, list=17%, signal=36%"
GO_REGULATION_OF_CARDIAC_MUSCLE_TISSUE_DEVELOPMENT	GO_REGULATION_OF_CARDIAC_MUSCLE_TISSUE_DEVELOPMENT		20	0.4472233	1.2577014	0.17757009	0.2866878	1	2111	"tags=35%, list=18%, signal=43%"
GO_HUMORAL_IMMUNE_RESPONSE_MEDIATED_BY_CIRCULATING_IMMUNOGLOBULIN	GO_HUMORAL_IMMUNE_RESPONSE_MEDIATED_BY_CIRCULATING_IMMUNOGLOBULIN		17	0.47377983	1.2571974	0.19183673	0.2871876	1	1051	"tags=47%, list=9%, signal=52%"
GO_PROTEIN_DNA_COMPLEX_DISASSEMBLY	GO_PROTEIN_DNA_COMPLEX_DISASSEMBLY		15	0.49399897	1.257157	0.19831224	0.2869587	1	2578	"tags=40%, list=22%, signal=51%"
GO_CENTRAL_NERVOUS_SYSTEM_DEVELOPMENT	GO_CENTRAL_NERVOUS_SYSTEM_DEVELOPMENT		405	0.2723403	1.2566124	0.017928287	0.28753248	1	2478	"tags=27%, list=21%, signal=33%"
GO_REGULATION_OF_SISTER_CHROMATID_SEGREGATION	GO_REGULATION_OF_SISTER_CHROMATID_SEGREGATION		61	0.35074568	1.2561243	0.118712276	0.2879997	1	4127	"tags=52%, list=35%, signal=80%"
GO_POSITIVE_REGULATION_OF_CELL_SUBSTRATE_ADHESION	GO_POSITIVE_REGULATION_OF_CELL_SUBSTRATE_ADHESION		50	0.36924616	1.2560267	0.15674603	0.28784883	1	899	"tags=22%, list=8%, signal=24%"
GO_SIGNAL_TRANSDUCER_ACTIVITY	GO_SIGNAL_TRANSDUCER_ACTIVITY		483	0.2651358	1.2552242	0.019569471	0.2888495	1	1734	"tags=21%, list=15%, signal=24%"
GO_REGULATORY_REGION_NUCLEIC_ACID_BINDING	GO_REGULATORY_REGION_NUCLEIC_ACID_BINDING		473	0.26664674	1.2548162	0.020366598	0.2892168	1	3115	"tags=31%, list=26%, signal=40%"
GO_REGULATION_OF_PHOSPHORUS_METABOLIC_PROCESS	GO_REGULATION_OF_PHOSPHORUS_METABOLIC_PROCESS		894	0.25301826	1.2543098	0.002096436	0.2897014	1	1822	"tags=19%, list=15%, signal=21%"
GO_NCRNA_CATABOLIC_PROCESS	GO_NCRNA_CATABOLIC_PROCESS		18	0.46370906	1.2540574	0.20247933	0.28978872	1	3717	"tags=67%, list=32%, signal=97%"
GO_U2_SNRNP	GO_U2_SNRNP		19	0.44785014	1.2536938	0.2019802	0.29004443	1	3450	"tags=58%, list=29%, signal=82%"
GO_REGULATION_OF_ANATOMICAL_STRUCTURE_MORPHOGENESIS	GO_REGULATION_OF_ANATOMICAL_STRUCTURE_MORPHOGENESIS		562	0.26293167	1.2534356	0.007889546	0.29016906	1	1823	"tags=20%, list=15%, signal=22%"
GO_REGULATION_OF_CELLULAR_COMPONENT_MOVEMENT	GO_REGULATION_OF_CELLULAR_COMPONENT_MOVEMENT		396	0.26932046	1.2523111	0.029821074	0.29160145	1	910	"tags=13%, list=8%, signal=13%"
GO_POSITIVE_REGULATION_OF_PRODUCTION_OF_MOLECULAR_MEDIATOR_OF_IMMUNE_RESPONSE	GO_POSITIVE_REGULATION_OF_PRODUCTION_OF_MOLECULAR_MEDIATOR_OF_IMMUNE_RESPONSE		32	0.4026728	1.2511364	0.148	0.29315183	1	1794	"tags=34%, list=15%, signal=40%"
GO_U12_TYPE_SPLICEOSOMAL_COMPLEX	GO_U12_TYPE_SPLICEOSOMAL_COMPLEX		25	0.42259938	1.2510614	0.17907445	0.2929883	1	3072	"tags=48%, list=26%, signal=65%"
GO_MESODERM_MORPHOGENESIS	GO_MESODERM_MORPHOGENESIS		22	0.4343144	1.2508023	0.18930042	0.29309243	1	875	"tags=23%, list=7%, signal=25%"
GO_REGULATION_OF_RELEASE_OF_SEQUESTERED_CALCIUM_ION_INTO_CYTOSOL	GO_REGULATION_OF_RELEASE_OF_SEQUESTERED_CALCIUM_ION_INTO_CYTOSOL		32	0.40439364	1.2507645	0.156	0.29284415	1	372	"tags=9%, list=3%, signal=10%"
GO_MULTICELLULAR_ORGANISM_REPRODUCTION	GO_MULTICELLULAR_ORGANISM_REPRODUCTION		348	0.2735215	1.2507569	0.04660194	0.29256645	1	1244	"tags=16%, list=11%, signal=17%"
GO_POSITIVE_REGULATION_OF_PROTEIN_IMPORT	GO_POSITIVE_REGULATION_OF_PROTEIN_IMPORT		60	0.3560259	1.2507161	0.1244898	0.29232496	1	1755	"tags=27%, list=15%, signal=31%"
GO_NEGATIVE_REGULATION_OF_PHOSPHORUS_METABOLIC_PROCESS	GO_NEGATIVE_REGULATION_OF_PHOSPHORUS_METABOLIC_PROCESS		320	0.27390763	1.2503208	0.01532567	0.29262966	1	1923	"tags=25%, list=16%, signal=29%"
GO_POSITIVE_REGULATION_OF_PROTEIN_MODIFICATION_PROCESS	GO_POSITIVE_REGULATION_OF_PROTEIN_MODIFICATION_PROCESS		671	0.2585766	1.2497206	0.00591716	0.2933113	1	1823	"tags=18%, list=15%, signal=20%"
GO_THYMOCYTE_AGGREGATION	GO_THYMOCYTE_AGGREGATION		25	0.42087856	1.2497015	0.15757576	0.2930427	1	1152	"tags=20%, list=10%, signal=22%"
GO_EMBRYO_DEVELOPMENT_ENDING_IN_BIRTH_OR_EGG_HATCHING	GO_EMBRYO_DEVELOPMENT_ENDING_IN_BIRTH_OR_EGG_HATCHING		298	0.2744651	1.2491922	0.03469388	0.2935959	1	1883	"tags=20%, list=16%, signal=23%"
GO_REGULATION_OF_CELLULAR_AMINE_METABOLIC_PROCESS	GO_REGULATION_OF_CELLULAR_AMINE_METABOLIC_PROCESS		62	0.34882545	1.248396	0.14081633	0.2944761	1	3068	"tags=45%, list=26%, signal=61%"
GO_CELLULAR_RESPONSE_TO_EXTRACELLULAR_STIMULUS	GO_CELLULAR_RESPONSE_TO_EXTRACELLULAR_STIMULUS		128	0.30730036	1.2478378	0.09533469	0.29508007	1	372	"tags=12%, list=3%, signal=12%"
GO_POSITIVE_REGULATION_OF_INTRACELLULAR_TRANSPORT	GO_POSITIVE_REGULATION_OF_INTRACELLULAR_TRANSPORT		242	0.28259173	1.2471828	0.05073996	0.29577076	1	1849	"tags=19%, list=16%, signal=22%"
GO_RECEPTOR_BINDING	GO_RECEPTOR_BINDING		655	0.25696614	1.2467918	0.007905139	0.29608598	1	1694	"tags=18%, list=14%, signal=19%"
GO_IMMUNE_RESPONSE_REGULATING_CELL_SURFACE_RECEPTOR_SIGNALING_PATHWAY	GO_IMMUNE_RESPONSE_REGULATING_CELL_SURFACE_RECEPTOR_SIGNALING_PATHWAY		217	0.2843028	1.2460252	0.059063137	0.2970103	1	2696	"tags=30%, list=23%, signal=38%"
GO_ENVELOPE	GO_ENVELOPE		868	0.25221723	1.2457745	0.008179959	0.2971003	1	2373	"tags=24%, list=20%, signal=28%"
GO_POSITIVE_REGULATION_OF_CYTOPLASMIC_TRANSPORT	GO_POSITIVE_REGULATION_OF_CYTOPLASMIC_TRANSPORT		173	0.2971777	1.2454776	0.08453608	0.29727143	1	1958	"tags=23%, list=17%, signal=27%"
GO_REGULATION_OF_LEUKOCYTE_MEDIATED_CYTOTOXICITY	GO_REGULATION_OF_LEUKOCYTE_MEDIATED_CYTOTOXICITY		27	0.4223191	1.2448305	0.19017094	0.29798457	1	645	"tags=15%, list=5%, signal=16%"
GO_REGULATION_OF_PROTEOLYSIS	GO_REGULATION_OF_PROTEOLYSIS		462	0.26490372	1.2446179	0.026104419	0.29802796	1	2178	"tags=24%, list=19%, signal=28%"
GO_POSITIVE_REGULATION_OF_ENDOCYTOSIS	GO_POSITIVE_REGULATION_OF_ENDOCYTOSIS		68	0.34303483	1.244022	0.12720157	0.29863593	1	285	"tags=9%, list=2%, signal=9%"
GO_RNA_POLYADENYLATION	GO_RNA_POLYADENYLATION		27	0.41117314	1.2432053	0.18295218	0.29970914	1	4325	"tags=56%, list=37%, signal=88%"
GO_CYTOKINE_RECEPTOR_ACTIVITY	GO_CYTOKINE_RECEPTOR_ACTIVITY		36	0.38189754	1.2431854	0.1746988	0.29943773	1	2018	"tags=36%, list=17%, signal=43%"
GO_POSITIVE_REGULATION_OF_HYDROLASE_ACTIVITY	GO_POSITIVE_REGULATION_OF_HYDROLASE_ACTIVITY		553	0.25941107	1.243124	0.016913319	0.29923853	1	1496	"tags=15%, list=13%, signal=17%"
GO_PROTEASOME_COMPLEX	GO_PROTEASOME_COMPLEX		73	0.33917132	1.2430439	0.14492753	0.29908594	1	3953	"tags=60%, list=34%, signal=90%"
GO_REGULATION_OF_NEURON_APOPTOTIC_PROCESS	GO_REGULATION_OF_NEURON_APOPTOTIC_PROCESS		111	0.31266853	1.2419046	0.0990099	0.30053088	1	671	"tags=11%, list=6%, signal=11%"
GO_GLYCOSYL_COMPOUND_BIOSYNTHETIC_PROCESS	GO_GLYCOSYL_COMPOUND_BIOSYNTHETIC_PROCESS		102	0.31821752	1.2418811	0.10493827	0.30027834	1	3476	"tags=42%, list=30%, signal=59%"
GO_NEGATIVE_REGULATION_OF_PHOSPHATE_METABOLIC_PROCESS	GO_NEGATIVE_REGULATION_OF_PHOSPHATE_METABOLIC_PROCESS		320	0.27390763	1.2417985	0.04233871	0.30012593	1	1923	"tags=25%, list=16%, signal=29%"
GO_ENDOCRINE_SYSTEM_DEVELOPMENT	GO_ENDOCRINE_SYSTEM_DEVELOPMENT		40	0.37522894	1.2416068	0.15851273	0.30010682	1	1382	"tags=18%, list=12%, signal=20%"
GO_REGULATION_OF_CELL_MORPHOGENESIS	GO_REGULATION_OF_CELL_MORPHOGENESIS		318	0.27452135	1.2401838	0.055888224	0.30204824	1	1087	"tags=14%, list=9%, signal=15%"
GO_RESPONSE_TO_AMINO_ACID	GO_RESPONSE_TO_AMINO_ACID		66	0.33764303	1.2394003	0.14428858	0.30295327	1	542	"tags=11%, list=5%, signal=11%"
GO_REGULATION_OF_METAL_ION_TRANSPORT	GO_REGULATION_OF_METAL_ION_TRANSPORT		137	0.30601117	1.2390461	0.10062893	0.3032028	1	1072	"tags=13%, list=9%, signal=14%"
GO_OUTER_MEMBRANE	GO_OUTER_MEMBRANE		144	0.30148005	1.2389296	0.0877551	0.3030951	1	919	"tags=13%, list=8%, signal=14%"
GO_POSITIVE_REGULATION_OF_DEVELOPMENTAL_PROCESS	GO_POSITIVE_REGULATION_OF_DEVELOPMENTAL_PROCESS		565	0.25776333	1.2362617	0.012578616	0.307095	1	1849	"tags=21%, list=16%, signal=23%"
GO_RNA_DEPENDENT_DNA_BIOSYNTHETIC_PROCESS	GO_RNA_DEPENDENT_DNA_BIOSYNTHETIC_PROCESS		20	0.44802532	1.236169	0.21106558	0.30694532	1	3070	"tags=45%, list=26%, signal=61%"
GO_RESPONSE_TO_ESTROGEN	GO_RESPONSE_TO_ESTROGEN		109	0.31476015	1.2356311	0.101167314	0.30753115	1	2154	"tags=30%, list=18%, signal=37%"
GO_CELLULAR_RESPONSE_TO_DRUG	GO_CELLULAR_RESPONSE_TO_DRUG		35	0.3825183	1.235402	0.15102041	0.30758587	1	773	"tags=14%, list=7%, signal=15%"
GO_RELEASE_OF_CYTOCHROME_C_FROM_MITOCHONDRIA	GO_RELEASE_OF_CYTOCHROME_C_FROM_MITOCHONDRIA		19	0.44785187	1.2352897	0.19117647	0.3074851	1	1991	"tags=32%, list=17%, signal=38%"
GO_RIBOSOMAL_SMALL_SUBUNIT_ASSEMBLY	GO_RIBOSOMAL_SMALL_SUBUNIT_ASSEMBLY		17	0.45830333	1.2351587	0.22244094	0.30740216	1	2781	"tags=29%, list=24%, signal=38%"
GO_JNK_CASCADE	GO_JNK_CASCADE		57	0.34471068	1.2348007	0.1255144	0.30763862	1	442	"tags=11%, list=4%, signal=11%"
GO_NEGATIVE_REGULATION_OF_NEURON_APOPTOTIC_PROCESS	GO_NEGATIVE_REGULATION_OF_NEURON_APOPTOTIC_PROCESS		75	0.3343552	1.234662	0.12653062	0.30755517	1	1166	"tags=17%, list=10%, signal=19%"
GO_4_IRON_4_SULFUR_CLUSTER_BINDING	GO_4_IRON_4_SULFUR_CLUSTER_BINDING		40	0.37099984	1.23418	0.16141732	0.30799833	1	2636	"tags=28%, list=22%, signal=35%"
GO_NEGATIVE_REGULATION_OF_PROTEIN_COMPLEX_ASSEMBLY	GO_NEGATIVE_REGULATION_OF_PROTEIN_COMPLEX_ASSEMBLY		69	0.33562368	1.232968	0.14003944	0.3096505	1	1683	"tags=23%, list=14%, signal=27%"
GO_NEGATIVE_REGULATION_OF_DNA_BINDING	GO_NEGATIVE_REGULATION_OF_DNA_BINDING		28	0.4079698	1.2323557	0.199187	0.31037503	1	1429	"tags=25%, list=12%, signal=28%"
GO_REGULATION_OF_ENDOCYTOSIS	GO_REGULATION_OF_ENDOCYTOSIS		129	0.30846635	1.2321389	0.10763209	0.31044644	1	877	"tags=13%, list=7%, signal=14%"
GO_DNA_DIRECTED_DNA_POLYMERASE_ACTIVITY	GO_DNA_DIRECTED_DNA_POLYMERASE_ACTIVITY		24	0.41297564	1.2316998	0.18976545	0.31088877	1	2443	"tags=46%, list=21%, signal=58%"
GO_NEGATIVE_REGULATION_OF_EPITHELIAL_CELL_PROLIFERATION	GO_NEGATIVE_REGULATION_OF_EPITHELIAL_CELL_PROLIFERATION		56	0.35673043	1.2314366	0.16179337	0.31104153	1	1080	"tags=21%, list=9%, signal=23%"
GO_RESPONSE_TO_TRANSFORMING_GROWTH_FACTOR_BETA	GO_RESPONSE_TO_TRANSFORMING_GROWTH_FACTOR_BETA		87	0.32532486	1.2313792	0.12205567	0.310831	1	2088	"tags=28%, list=18%, signal=33%"
GO_CELL_SURFACE	GO_CELL_SURFACE		315	0.27046922	1.2313383	0.053719006	0.31060138	1	1049	"tags=18%, list=9%, signal=19%"
GO_REGULATION_OF_CARTILAGE_DEVELOPMENT	GO_REGULATION_OF_CARTILAGE_DEVELOPMENT		24	0.41806296	1.2312107	0.18945312	0.31053355	1	1838	"tags=29%, list=16%, signal=34%"
GO_RIBONUCLEOSIDE_TRIPHOSPHATE_BIOSYNTHETIC_PROCESS	GO_RIBONUCLEOSIDE_TRIPHOSPHATE_BIOSYNTHETIC_PROCESS		43	0.36778387	1.229313	0.17	0.3133203	1	3476	"tags=44%, list=30%, signal=62%"
GO_HISTONE_H2A_ACETYLATION	GO_HISTONE_H2A_ACETYLATION		15	0.46780783	1.2291682	0.23109244	0.31327036	1	2071	"tags=40%, list=18%, signal=48%"
GO_REGULATION_OF_B_CELL_PROLIFERATION	GO_REGULATION_OF_B_CELL_PROLIFERATION		35	0.38729048	1.2291129	0.16082475	0.31305772	1	1042	"tags=23%, list=9%, signal=25%"
GO_REGULATION_OF_JAK_STAT_CASCADE	GO_REGULATION_OF_JAK_STAT_CASCADE		51	0.3529096	1.2286204	0.14403293	0.3135697	1	1171	"tags=18%, list=10%, signal=20%"
GO_RESPONSE_TO_ESTRADIOL	GO_RESPONSE_TO_ESTRADIOL		75	0.3274889	1.2280747	0.13137256	0.31414807	1	2048	"tags=29%, list=17%, signal=35%"
GO_ENDODEOXYRIBONUCLEASE_ACTIVITY	GO_ENDODEOXYRIBONUCLEASE_ACTIVITY		41	0.37618563	1.2258241	0.18309858	0.31751263	1	2375	"tags=34%, list=20%, signal=43%"
GO_PML_BODY	GO_PML_BODY		79	0.32573363	1.2248996	0.14919356	0.31878597	1	3345	"tags=38%, list=28%, signal=53%"
GO_CENTROSOME_DUPLICATION	GO_CENTROSOME_DUPLICATION		29	0.3987697	1.2240822	0.20119523	0.31987578	1	2461	"tags=38%, list=21%, signal=48%"
GO_CYSTEINE_TYPE_PEPTIDASE_ACTIVITY	GO_CYSTEINE_TYPE_PEPTIDASE_ACTIVITY		125	0.29993007	1.2240595	0.11359404	0.3196047	1	1625	"tags=16%, list=14%, signal=18%"
GO_POSITIVE_REGULATION_OF_ALPHA_BETA_T_CELL_ACTIVATION	GO_POSITIVE_REGULATION_OF_ALPHA_BETA_T_CELL_ACTIVATION		33	0.38171962	1.2240412	0.1927966	0.3193213	1	841	"tags=21%, list=7%, signal=23%"
GO_PYRIMIDINE_CONTAINING_COMPOUND_CATABOLIC_PROCESS	GO_PYRIMIDINE_CONTAINING_COMPOUND_CATABOLIC_PROCESS		20	0.43152037	1.2238362	0.225	0.319381	1	2686	"tags=45%, list=23%, signal=58%"
GO_MESONEPHROS_DEVELOPMENT	GO_MESONEPHROS_DEVELOPMENT		32	0.38673893	1.223644	0.184	0.3193745	1	1755	"tags=28%, list=15%, signal=33%"
GO_BASAL_TRANSCRIPTION_MACHINERY_BINDING	GO_BASAL_TRANSCRIPTION_MACHINERY_BINDING		27	0.40087864	1.2233838	0.21370968	0.31949386	1	4131	"tags=63%, list=35%, signal=97%"
GO_POSITIVE_REGULATION_OF_TRANSPORT	GO_POSITIVE_REGULATION_OF_TRANSPORT		500	0.2562599	1.2232549	0.02970297	0.31941825	1	1267	"tags=14%, list=11%, signal=15%"
GO_REGULATION_OF_CALCIUM_MEDIATED_SIGNALING	GO_REGULATION_OF_CALCIUM_MEDIATED_SIGNALING		38	0.370419	1.2231238	0.17047817	0.3193212	1	961	"tags=18%, list=8%, signal=20%"
GO_REGULATION_OF_PROTEIN_IMPORT	GO_REGULATION_OF_PROTEIN_IMPORT		113	0.30405706	1.2220539	0.11324376	0.320826	1	1780	"tags=24%, list=15%, signal=28%"
GO_TRANSFORMING_GROWTH_FACTOR_BETA_RECEPTOR_SIGNALING_PATHWAY	GO_TRANSFORMING_GROWTH_FACTOR_BETA_RECEPTOR_SIGNALING_PATHWAY		64	0.33685064	1.2215706	0.15071283	0.32135737	1	910	"tags=16%, list=8%, signal=17%"
GO_ALDITOL_PHOSPHATE_METABOLIC_PROCESS	GO_ALDITOL_PHOSPHATE_METABOLIC_PROCESS		17	0.45573798	1.2205808	0.24435319	0.322613	1	1337	"tags=29%, list=11%, signal=33%"
GO_RESPONSE_TO_ACID_CHEMICAL	GO_RESPONSE_TO_ACID_CHEMICAL		160	0.2927872	1.220189	0.09808102	0.32299674	1	1185	"tags=18%, list=10%, signal=19%"
GO_LYSINE_ACETYLATED_HISTONE_BINDING	GO_LYSINE_ACETYLATED_HISTONE_BINDING		15	0.48771504	1.2196201	0.22700587	0.3236153	1	4040	"tags=67%, list=34%, signal=101%"
GO_REGULATION_OF_MEMBRANE_LIPID_DISTRIBUTION	GO_REGULATION_OF_MEMBRANE_LIPID_DISTRIBUTION		23	0.42325512	1.2181696	0.22709164	0.3257978	1	540	"tags=17%, list=5%, signal=18%"
GO_SULFOTRANSFERASE_ACTIVITY	GO_SULFOTRANSFERASE_ACTIVITY		16	0.46511245	1.2180076	0.2238806	0.32578218	1	333	"tags=13%, list=3%, signal=13%"
GO_NEGATIVE_REGULATION_OF_STEM_CELL_DIFFERENTIATION	GO_NEGATIVE_REGULATION_OF_STEM_CELL_DIFFERENTIATION		15	0.464525	1.2170564	0.23931624	0.32713065	1	899	"tags=20%, list=8%, signal=22%"
GO_POSITIVE_REGULATION_OF_EPITHELIAL_CELL_PROLIFERATION	GO_POSITIVE_REGULATION_OF_EPITHELIAL_CELL_PROLIFERATION		66	0.3376321	1.2167038	0.15587045	0.3274436	1	1780	"tags=27%, list=15%, signal=32%"
GO_NEGATIVE_REGULATION_OF_CHEMOTAXIS	GO_NEGATIVE_REGULATION_OF_CHEMOTAXIS		19	0.43193027	1.216498	0.22153209	0.32748705	1	626	"tags=21%, list=5%, signal=22%"
GO_REGULATION_OF_TUMOR_NECROSIS_FACTOR_MEDIATED_SIGNALING_PATHWAY	GO_REGULATION_OF_TUMOR_NECROSIS_FACTOR_MEDIATED_SIGNALING_PATHWAY		41	0.36524048	1.2158068	0.17726398	0.32844496	1	3857	"tags=41%, list=33%, signal=61%"
GO_DNA_DOUBLE_STRAND_BREAK_PROCESSING	GO_DNA_DOUBLE_STRAND_BREAK_PROCESSING		19	0.43820104	1.2154982	0.21935484	0.32863906	1	1950	"tags=32%, list=17%, signal=38%"
GO_GERM_CELL_DEVELOPMENT	GO_GERM_CELL_DEVELOPMENT		95	0.31567198	1.2154127	0.14545454	0.32848874	1	2184	"tags=25%, list=19%, signal=31%"
GO_REGULATION_OF_TISSUE_REMODELING	GO_REGULATION_OF_TISSUE_REMODELING		32	0.38133782	1.2147264	0.1983471	0.32942748	1	1130	"tags=28%, list=10%, signal=31%"
GO_REGULATION_OF_FIBROBLAST_PROLIFERATION	GO_REGULATION_OF_FIBROBLAST_PROLIFERATION		53	0.34716147	1.2146274	0.17913386	0.32929432	1	2277	"tags=34%, list=19%, signal=42%"
GO_REGULATION_OF_ERYTHROCYTE_DIFFERENTIATION	GO_REGULATION_OF_ERYTHROCYTE_DIFFERENTIATION		31	0.39163932	1.2145213	0.2058212	0.32918423	1	1175	"tags=19%, list=10%, signal=21%"
GO_KINASE_BINDING	GO_KINASE_BINDING		425	0.26023668	1.2142717	0.03529412	0.3293097	1	1908	"tags=21%, list=16%, signal=24%"
GO_CELLULAR_RESPONSE_TO_VASCULAR_ENDOTHELIAL_GROWTH_FACTOR_STIMULUS	GO_CELLULAR_RESPONSE_TO_VASCULAR_ENDOTHELIAL_GROWTH_FACTOR_STIMULUS		16	0.4634783	1.2141718	0.20841683	0.32916918	1	285	"tags=19%, list=2%, signal=19%"
GO_DIENCEPHALON_DEVELOPMENT	GO_DIENCEPHALON_DEVELOPMENT		17	0.45658648	1.21395	0.23354565	0.3292511	1	152	"tags=12%, list=1%, signal=12%"
GO_CELL_CELL_ADHESION	GO_CELL_CELL_ADHESION		275	0.2711412	1.2123927	0.07883818	0.3315791	1	1152	"tags=16%, list=10%, signal=17%"
GO_REGULATION_OF_MEMBRANE_DEPOLARIZATION	GO_REGULATION_OF_MEMBRANE_DEPOLARIZATION		19	0.4349936	1.2123334	0.21263158	0.3313582	1	458	"tags=16%, list=4%, signal=16%"
GO_REGULATION_OF_LYMPHOCYTE_APOPTOTIC_PROCESS	GO_REGULATION_OF_LYMPHOCYTE_APOPTOTIC_PROCESS		29	0.392955	1.2122656	0.22560975	0.33117312	1	3054	"tags=52%, list=26%, signal=70%"
GO_TELOMERE_MAINTENANCE_VIA_TELOMERASE	GO_TELOMERE_MAINTENANCE_VIA_TELOMERASE		16	0.4636094	1.2120144	0.22821577	0.3312969	1	3070	"tags=50%, list=26%, signal=68%"
GO_NEGATIVE_REGULATION_OF_CELL_DEATH	GO_NEGATIVE_REGULATION_OF_CELL_DEATH		519	0.25440243	1.2119738	0.034334764	0.33105046	1	1468	"tags=16%, list=12%, signal=17%"
GO_PURINE_RIBONUCLEOSIDE_MONOPHOSPHATE_BIOSYNTHETIC_PROCESS	GO_PURINE_RIBONUCLEOSIDE_MONOPHOSPHATE_BIOSYNTHETIC_PROCESS		54	0.34465873	1.2115363	0.17635271	0.3314888	1	3476	"tags=44%, list=30%, signal=63%"
GO_NEGATIVE_REGULATION_OF_SECRETION	GO_NEGATIVE_REGULATION_OF_SECRETION		83	0.32383797	1.2115229	0.119521916	0.33120462	1	1072	"tags=19%, list=9%, signal=21%"
GO_POSITIVE_REGULATION_OF_REACTIVE_OXYGEN_SPECIES_BIOSYNTHETIC_PROCESS	GO_POSITIVE_REGULATION_OF_REACTIVE_OXYGEN_SPECIES_BIOSYNTHETIC_PROCESS		31	0.38834053	1.2114087	0.19502075	0.33109757	1	1712	"tags=26%, list=15%, signal=30%"
GO_NEGATIVE_REGULATION_OF_RESPONSE_TO_STIMULUS	GO_NEGATIVE_REGULATION_OF_RESPONSE_TO_STIMULUS		777	0.2451398	1.2104774	0.014112903	0.3324038	1	1823	"tags=20%, list=15%, signal=22%"
GO_MONOCARBOXYLIC_ACID_BINDING	GO_MONOCARBOXYLIC_ACID_BINDING		26	0.4067185	1.2093021	0.2099792	0.3341151	1	1118	"tags=27%, list=10%, signal=30%"
GO_INNER_MITOCHONDRIAL_MEMBRANE_ORGANIZATION	GO_INNER_MITOCHONDRIAL_MEMBRANE_ORGANIZATION		17	0.45462957	1.2091197	0.2296748	0.33410454	1	4436	"tags=59%, list=38%, signal=94%"
GO_REGULATION_OF_STAT_CASCADE	GO_REGULATION_OF_STAT_CASCADE		51	0.35290962	1.2087084	0.17391305	0.33450428	1	1171	"tags=18%, list=10%, signal=20%"
GO_REGULATION_OF_CELL_KILLING	GO_REGULATION_OF_CELL_KILLING		30	0.3977061	1.2086505	0.2027559	0.3342842	1	645	"tags=13%, list=5%, signal=14%"
GO_NEGATIVE_REGULATION_OF_INTRINSIC_APOPTOTIC_SIGNALING_PATHWAY_IN_RESPONSE_TO_DNA_DAMAGE	GO_NEGATIVE_REGULATION_OF_INTRINSIC_APOPTOTIC_SIGNALING_PATHWAY_IN_RESPONSE_TO_DNA_DAMAGE		21	0.42093816	1.2085365	0.19639279	0.3341509	1	4103	"tags=67%, list=35%, signal=102%"
GO_ERROR_FREE_TRANSLESION_SYNTHESIS	GO_ERROR_FREE_TRANSLESION_SYNTHESIS		19	0.43619323	1.2079663	0.24089068	0.33485597	1	2645	"tags=47%, list=22%, signal=61%"
GO_PURINE_NUCLEOSIDE_MONOPHOSPHATE_BIOSYNTHETIC_PROCESS	GO_PURINE_NUCLEOSIDE_MONOPHOSPHATE_BIOSYNTHETIC_PROCESS		54	0.34465873	1.2078563	0.18415418	0.3347602	1	3476	"tags=44%, list=30%, signal=63%"
GO_POSITIVE_REGULATION_OF_APOPTOTIC_SIGNALING_PATHWAY	GO_POSITIVE_REGULATION_OF_APOPTOTIC_SIGNALING_PATHWAY		130	0.2962139	1.2074174	0.13663366	0.33521736	1	899	"tags=12%, list=8%, signal=13%"
GO_REGULATION_OF_PROTEIN_LOCALIZATION_TO_NUCLEUS	GO_REGULATION_OF_PROTEIN_LOCALIZATION_TO_NUCLEUS		140	0.29404053	1.2068552	0.12323232	0.33586642	1	1937	"tags=26%, list=16%, signal=30%"
GO_PROTEIN_PHOSPHORYLATION	GO_PROTEIN_PHOSPHORYLATION		595	0.24985197	1.2062539	0.03373016	0.3366033	1	2164	"tags=21%, list=18%, signal=24%"
GO_NUCLEOSOME_BINDING	GO_NUCLEOSOME_BINDING		40	0.36799458	1.2050753	0.19161677	0.33839777	1	2891	"tags=33%, list=25%, signal=43%"
GO_NEGATIVE_REGULATION_OF_INNATE_IMMUNE_RESPONSE	GO_NEGATIVE_REGULATION_OF_INNATE_IMMUNE_RESPONSE		29	0.39107594	1.2049855	0.19123507	0.338242	1	645	"tags=24%, list=5%, signal=25%"
GO_ANTIGEN_PROCESSING_AND_PRESENTATION_OF_EXOGENOUS_PEPTIDE_ANTIGEN_VIA_MHC_CLASS_I	GO_ANTIGEN_PROCESSING_AND_PRESENTATION_OF_EXOGENOUS_PEPTIDE_ANTIGEN_VIA_MHC_CLASS_I		63	0.33963305	1.2044997	0.18295218	0.33877823	1	3229	"tags=51%, list=27%, signal=70%"
GO_RESPONSE_TO_CAMP	GO_RESPONSE_TO_CAMP		50	0.3531424	1.204403	0.18934911	0.3386202	1	1358	"tags=22%, list=12%, signal=25%"
GO_SNRNA_BINDING	GO_SNRNA_BINDING		32	0.38710484	1.2040865	0.21301775	0.33889043	1	2365	"tags=34%, list=20%, signal=43%"
GO_PEPTIDYL_LYSINE_MODIFICATION	GO_PEPTIDYL_LYSINE_MODIFICATION		268	0.26872692	1.2039363	0.078125	0.3388857	1	3752	"tags=39%, list=32%, signal=56%"
GO_RESPONSE_TO_ELECTRICAL_STIMULUS	GO_RESPONSE_TO_ELECTRICAL_STIMULUS		20	0.42652577	1.2033186	0.2274678	0.33965677	1	275	"tags=15%, list=2%, signal=15%"
GO_REGULATION_OF_NEUROTRANSMITTER_SECRETION	GO_REGULATION_OF_NEUROTRANSMITTER_SECRETION		21	0.42906415	1.2027148	0.23636363	0.34037352	1	2130	"tags=33%, list=18%, signal=41%"
GO_NEGATIVE_REGULATION_OF_PROTEIN_MODIFICATION_PROCESS	GO_NEGATIVE_REGULATION_OF_PROTEIN_MODIFICATION_PROCESS		422	0.25834396	1.2025343	0.05697446	0.34038055	1	2716	"tags=31%, list=23%, signal=39%"
GO_TRANSITION_METAL_ION_HOMEOSTASIS	GO_TRANSITION_METAL_ION_HOMEOSTASIS		70	0.32815686	1.2024217	0.16170213	0.3402673	1	1429	"tags=20%, list=12%, signal=23%"
GO_POSITIVE_REGULATION_OF_MITOTIC_NUCLEAR_DIVISION	GO_POSITIVE_REGULATION_OF_MITOTIC_NUCLEAR_DIVISION		33	0.379282	1.2018688	0.2045929	0.34087047	1	2076	"tags=39%, list=18%, signal=48%"
GO_CELL_MATURATION	GO_CELL_MATURATION		60	0.33890444	1.2014633	0.1746988	0.34128353	1	1224	"tags=20%, list=10%, signal=22%"
GO_CELL_DIVISION	GO_CELL_DIVISION		380	0.2590717	1.2014176	0.05942623	0.34105223	1	2966	"tags=34%, list=25%, signal=44%"
GO_POSITIVE_REGULATION_OF_SECRETION	GO_POSITIVE_REGULATION_OF_SECRETION		169	0.2826591	1.2006854	0.11340206	0.34196743	1	1077	"tags=16%, list=9%, signal=17%"
GO_CIRCADIAN_REGULATION_OF_GENE_EXPRESSION	GO_CIRCADIAN_REGULATION_OF_GENE_EXPRESSION		41	0.36050755	1.2000271	0.18055555	0.34281802	1	1465	"tags=27%, list=12%, signal=31%"
GO_NUCLEAR_TRANSCRIPTION_FACTOR_COMPLEX	GO_NUCLEAR_TRANSCRIPTION_FACTOR_COMPLEX		100	0.30510253	1.1995081	0.1527495	0.34339365	1	2716	"tags=32%, list=23%, signal=41%"
GO_HIPPOCAMPUS_DEVELOPMENT	GO_HIPPOCAMPUS_DEVELOPMENT		34	0.37849697	1.199317	0.21782178	0.34341046	1	2293	"tags=29%, list=19%, signal=36%"
GO_UNFOLDED_PROTEIN_BINDING	GO_UNFOLDED_PROTEIN_BINDING		76	0.31851795	1.1980544	0.14693877	0.34523436	1	2246	"tags=36%, list=19%, signal=44%"
GO_POSITIVE_REGULATION_OF_TRANSCRIPTION_FACTOR_IMPORT_INTO_NUCLEUS	GO_POSITIVE_REGULATION_OF_TRANSCRIPTION_FACTOR_IMPORT_INTO_NUCLEUS		33	0.37418532	1.1973522	0.20082815	0.34615198	1	267	"tags=12%, list=2%, signal=12%"
GO_RESPONSE_TO_TRANSITION_METAL_NANOPARTICLE	GO_RESPONSE_TO_TRANSITION_METAL_NANOPARTICLE		80	0.32014507	1.1965283	0.16	0.34726307	1	1429	"tags=25%, list=12%, signal=28%"
GO_RESPONSE_TO_OXYGEN_LEVELS	GO_RESPONSE_TO_OXYGEN_LEVELS		174	0.28384912	1.1964915	0.10602911	0.34702873	1	1141	"tags=16%, list=10%, signal=18%"
GO_NEGATIVE_REGULATION_OF_LEUKOCYTE_APOPTOTIC_PROCESS	GO_NEGATIVE_REGULATION_OF_LEUKOCYTE_APOPTOTIC_PROCESS		26	0.40390712	1.1964514	0.21272366	0.34680268	1	1042	"tags=23%, list=9%, signal=25%"
GO_POSITIVE_REGULATION_OF_STEM_CELL_DIFFERENTIATION	GO_POSITIVE_REGULATION_OF_STEM_CELL_DIFFERENTIATION		25	0.40265527	1.1963428	0.19878297	0.3466871	1	2030	"tags=40%, list=17%, signal=48%"
GO_PROTEIN_TETRAMERIZATION	GO_PROTEIN_TETRAMERIZATION		100	0.3046721	1.1962609	0.16330644	0.34654692	1	2031	"tags=33%, list=17%, signal=40%"
GO_EXTRINSIC_COMPONENT_OF_PLASMA_MEMBRANE	GO_EXTRINSIC_COMPONENT_OF_PLASMA_MEMBRANE		76	0.32263237	1.1961129	0.16458334	0.3464916	1	2162	"tags=25%, list=18%, signal=30%"
GO_CALCIUM_ION_TRANSMEMBRANE_IMPORT_INTO_CYTOSOL	GO_CALCIUM_ION_TRANSMEMBRANE_IMPORT_INTO_CYTOSOL		18	0.43756625	1.1954031	0.2361111	0.34750906	1	198	"tags=11%, list=2%, signal=11%"
GO_ANTERIOR_POSTERIOR_PATTERN_SPECIFICATION	GO_ANTERIOR_POSTERIOR_PATTERN_SPECIFICATION		71	0.3268757	1.1951629	0.17107943	0.3476209	1	1785	"tags=24%, list=15%, signal=28%"
GO_AMINE_METABOLIC_PROCESS	GO_AMINE_METABOLIC_PROCESS		63	0.33560413	1.1949366	0.16255145	0.3477336	1	1378	"tags=25%, list=12%, signal=29%"
GO_REGULATION_OF_HOMEOSTATIC_PROCESS	GO_REGULATION_OF_HOMEOSTATIC_PROCESS		247	0.27046168	1.1941726	0.0955414	0.34880173	1	2011	"tags=21%, list=17%, signal=25%"
GO_LIGASE_ACTIVITY	GO_LIGASE_ACTIVITY		323	0.2603758	1.1939732	0.08384458	0.34882557	1	2611	"tags=24%, list=22%, signal=30%"
GO_REGULATION_OF_CELL_ADHESION_MEDIATED_BY_INTEGRIN	GO_REGULATION_OF_CELL_ADHESION_MEDIATED_BY_INTEGRIN		23	0.41240287	1.193355	0.22698073	0.34959224	1	1064	"tags=26%, list=9%, signal=29%"
GO_ZINC_ION_BINDING	GO_ZINC_ION_BINDING		719	0.2455866	1.1933074	0.027083334	0.34937757	1	1610	"tags=14%, list=14%, signal=15%"
GO_POSITIVE_REGULATION_OF_RESPONSE_TO_CYTOKINE_STIMULUS	GO_POSITIVE_REGULATION_OF_RESPONSE_TO_CYTOKINE_STIMULUS		26	0.39796758	1.1928777	0.22851153	0.3498451	1	428	"tags=12%, list=4%, signal=12%"
GO_NCRNA_TRANSCRIPTION	GO_NCRNA_TRANSCRIPTION		86	0.31325385	1.1928773	0.15568863	0.34953302	1	4470	"tags=51%, list=38%, signal=82%"
GO_PROTEIN_MODIFICATION_BY_SMALL_PROTEIN_CONJUGATION_OR_REMOVAL	GO_PROTEIN_MODIFICATION_BY_SMALL_PROTEIN_CONJUGATION_OR_REMOVAL		687	0.24452488	1.1926671	0.033864543	0.34961563	1	2879	"tags=26%, list=24%, signal=32%"
GO_REGULATION_OF_CELL_MORPHOGENESIS_INVOLVED_IN_DIFFERENTIATION	GO_REGULATION_OF_CELL_MORPHOGENESIS_INVOLVED_IN_DIFFERENTIATION		171	0.28215858	1.192159	0.11788618	0.350268	1	626	"tags=11%, list=5%, signal=12%"
GO_PHAGOCYTIC_CUP	GO_PHAGOCYTIC_CUP		15	0.45242906	1.192143	0.22633745	0.34998292	1	794	"tags=13%, list=7%, signal=14%"
GO_HEMOSTASIS	GO_HEMOSTASIS		181	0.28116295	1.1916652	0.11042945	0.35051322	1	1064	"tags=15%, list=9%, signal=17%"
GO_RNA_SECONDARY_STRUCTURE_UNWINDING	GO_RNA_SECONDARY_STRUCTURE_UNWINDING		39	0.36996084	1.191273	0.20119523	0.3509217	1	4547	"tags=62%, list=39%, signal=100%"
GO_STEM_CELL_DIFFERENTIATION	GO_STEM_CELL_DIFFERENTIATION		67	0.3285812	1.1911235	0.17	0.350887	1	1785	"tags=28%, list=15%, signal=33%"
GO_NEGATIVE_REGULATION_OF_CELL_DIFFERENTIATION	GO_NEGATIVE_REGULATION_OF_CELL_DIFFERENTIATION		277	0.26879346	1.1910114	0.08902691	0.35078952	1	1780	"tags=21%, list=15%, signal=25%"
GO_REGULATION_OF_PROTEIN_MODIFICATION_BY_SMALL_PROTEIN_CONJUGATION_OR_REMOVAL	GO_REGULATION_OF_PROTEIN_MODIFICATION_BY_SMALL_PROTEIN_CONJUGATION_OR_REMOVAL		239	0.26827627	1.1905464	0.0907173	0.35128546	1	2903	"tags=31%, list=25%, signal=41%"
GO_POSITIVE_REGULATION_OF_CATALYTIC_ACTIVITY	GO_POSITIVE_REGULATION_OF_CATALYTIC_ACTIVITY		962	0.24020052	1.1901412	0.014227643	0.35168213	1	1824	"tags=18%, list=16%, signal=20%"
GO_POSITIVE_REGULATION_OF_PROTEIN_COMPLEX_ASSEMBLY	GO_POSITIVE_REGULATION_OF_PROTEIN_COMPLEX_ASSEMBLY		140	0.28902295	1.1898085	0.12890625	0.35195982	1	1831	"tags=21%, list=16%, signal=24%"
GO_ORGANELLAR_RIBOSOME	GO_ORGANELLAR_RIBOSOME		71	0.32002178	1.1880755	0.175	0.35487673	1	4569	"tags=68%, list=39%, signal=110%"
GO_NEGATIVE_REGULATION_OF_TELOMERE_MAINTENANCE	GO_NEGATIVE_REGULATION_OF_TELOMERE_MAINTENANCE		25	0.40054575	1.1868663	0.21784233	0.35669178	1	3276	"tags=36%, list=28%, signal=50%"
GO_REGULATION_OF_ENDOTHELIAL_CELL_MIGRATION	GO_REGULATION_OF_ENDOTHELIAL_CELL_MIGRATION		62	0.3263918	1.1867979	0.17741935	0.3565051	1	894	"tags=19%, list=8%, signal=21%"
GO_DEVELOPMENTAL_PROCESS_INVOLVED_IN_REPRODUCTION	GO_DEVELOPMENTAL_PROCESS_INVOLVED_IN_REPRODUCTION		284	0.26124927	1.1863241	0.07878788	0.35710427	1	2184	"tags=23%, list=19%, signal=28%"
GO_CYCLIN_DEPENDENT_PROTEIN_KINASE_ACTIVITY	GO_CYCLIN_DEPENDENT_PROTEIN_KINASE_ACTIVITY		27	0.390604	1.1861215	0.22040816	0.35714868	1	2878	"tags=37%, list=24%, signal=49%"
GO_POSITIVE_REGULATION_OF_TRANSMEMBRANE_RECEPTOR_PROTEIN_SERINE_THREONINE_KINASE_SIGNALING_PATHWAY	GO_POSITIVE_REGULATION_OF_TRANSMEMBRANE_RECEPTOR_PROTEIN_SERINE_THREONINE_KINASE_SIGNALING_PATHWAY		51	0.3455944	1.1855963	0.20689656	0.35773942	1	813	"tags=20%, list=7%, signal=21%"
GO_ORGANELLE_INNER_MEMBRANE	GO_ORGANELLE_INNER_MEMBRANE		432	0.25235504	1.1850466	0.048262548	0.3584187	1	2901	"tags=28%, list=25%, signal=35%"
GO_SEQUENCE_SPECIFIC_DNA_BINDING	GO_SEQUENCE_SPECIFIC_DNA_BINDING		529	0.24859956	1.1849627	0.059670784	0.35824725	1	3082	"tags=31%, list=26%, signal=40%"
GO_CLATHRIN_COATED_ENDOCYTIC_VESICLE_MEMBRANE	GO_CLATHRIN_COATED_ENDOCYTIC_VESICLE_MEMBRANE		27	0.3900163	1.1842519	0.23030303	0.3592402	1	1042	"tags=22%, list=9%, signal=24%"
GO_ACTIVATION_OF_MAPK_ACTIVITY	GO_ACTIVATION_OF_MAPK_ACTIVITY		84	0.31653357	1.1839014	0.17708333	0.3595876	1	1147	"tags=17%, list=10%, signal=18%"
GO_POSITIVE_REGULATION_OF_FIBROBLAST_PROLIFERATION	GO_POSITIVE_REGULATION_OF_FIBROBLAST_PROLIFERATION		32	0.37488508	1.1826134	0.21956088	0.3616591	1	2277	"tags=41%, list=19%, signal=50%"
GO_POSITIVE_REGULATION_OF_ORGANELLE_ORGANIZATION	GO_POSITIVE_REGULATION_OF_ORGANELLE_ORGANIZATION		406	0.25347063	1.1820608	0.06404959	0.36242384	1	2498	"tags=25%, list=21%, signal=31%"
GO_FOREBRAIN_CELL_MIGRATION	GO_FOREBRAIN_CELL_MIGRATION		25	0.3989035	1.1817458	0.24640657	0.3627115	1	2004	"tags=24%, list=17%, signal=29%"
GO_RESPONSE_TO_DEXAMETHASONE	GO_RESPONSE_TO_DEXAMETHASONE		17	0.43468034	1.1816609	0.236	0.3625503	1	259	"tags=12%, list=2%, signal=12%"
GO_I_KAPPAB_KINASE_NF_KAPPAB_SIGNALING	GO_I_KAPPAB_KINASE_NF_KAPPAB_SIGNALING		60	0.3384078	1.1814246	0.19526628	0.36263177	1	2696	"tags=32%, list=23%, signal=41%"
GO_RNA_POLYMERASE_II_TRANSCRIPTION_FACTOR_COMPLEX	GO_RNA_POLYMERASE_II_TRANSCRIPTION_FACTOR_COMPLEX		81	0.31761086	1.1810113	0.18019801	0.3630822	1	2716	"tags=33%, list=23%, signal=43%"
GO_CELLULAR_PROTEIN_COMPLEX_ASSEMBLY	GO_CELLULAR_PROTEIN_COMPLEX_ASSEMBLY		251	0.2669823	1.1809452	0.1199187	0.36289006	1	3446	"tags=35%, list=29%, signal=49%"
GO_NEGATIVE_REGULATION_OF_DNA_REPLICATION	GO_NEGATIVE_REGULATION_OF_DNA_REPLICATION		44	0.34848443	1.1802626	0.23061225	0.36383143	1	3070	"tags=43%, list=26%, signal=58%"
GO_REGULATION_OF_TRANSFERASE_ACTIVITY	GO_REGULATION_OF_TRANSFERASE_ACTIVITY		628	0.24296157	1.1796979	0.037656903	0.3645987	1	2164	"tags=23%, list=18%, signal=27%"
GO_MEDIATOR_COMPLEX	GO_MEDIATOR_COMPLEX		31	0.38123703	1.179238	0.21775898	0.3651271	1	2383	"tags=29%, list=20%, signal=36%"
GO_CYTOSOLIC_CALCIUM_ION_TRANSPORT	GO_CYTOSOLIC_CALCIUM_ION_TRANSPORT		20	0.41303113	1.1787554	0.23540856	0.3656701	1	198	"tags=10%, list=2%, signal=10%"
GO_REGULATION_OF_STEM_CELL_PROLIFERATION	GO_REGULATION_OF_STEM_CELL_PROLIFERATION		39	0.3639818	1.1783469	0.23076923	0.36610344	1	1780	"tags=28%, list=15%, signal=33%"
GO_PYRIDOXAL_PHOSPHATE_BINDING	GO_PYRIDOXAL_PHOSPHATE_BINDING		27	0.39650297	1.1780803	0.23780487	0.36625662	1	1209	"tags=30%, list=10%, signal=33%"
GO_TRABECULA_MORPHOGENESIS	GO_TRABECULA_MORPHOGENESIS		21	0.41629186	1.1778785	0.25101215	0.36632663	1	899	"tags=19%, list=8%, signal=21%"
GO_LEUKOCYTE_DEGRANULATION	GO_LEUKOCYTE_DEGRANULATION		19	0.4157696	1.1766951	0.25531915	0.36816382	1	411	"tags=16%, list=3%, signal=16%"
GO_POSITIVE_REGULATION_OF_ORGANELLE_ASSEMBLY	GO_POSITIVE_REGULATION_OF_ORGANELLE_ASSEMBLY		35	0.36989802	1.1762264	0.22474226	0.3687684	1	1135	"tags=14%, list=10%, signal=16%"
GO_POSITIVE_REGULATION_OF_TRANSFERASE_ACTIVITY	GO_POSITIVE_REGULATION_OF_TRANSFERASE_ACTIVITY		417	0.2509496	1.1759036	0.06708595	0.36905172	1	2726	"tags=29%, list=23%, signal=37%"
GO_CELLULAR_RESPONSE_TO_AMINO_ACID_STARVATION	GO_CELLULAR_RESPONSE_TO_AMINO_ACID_STARVATION		23	0.4076215	1.1754581	0.24173553	0.36957186	1	3715	"tags=61%, list=32%, signal=89%"
GO_PROSTATE_GLAND_DEVELOPMENT	GO_PROSTATE_GLAND_DEVELOPMENT		18	0.4270039	1.1749744	0.2659176	0.37013692	1	899	"tags=22%, list=8%, signal=24%"
GO_TRANSCRIPTION_FACTOR_ACTIVITY_RNA_POLYMERASE_II_CORE_PROMOTER_PROXIMAL_REGION_SEQUENCE_SPECIFIC_BINDING	GO_TRANSCRIPTION_FACTOR_ACTIVITY_RNA_POLYMERASE_II_CORE_PROMOTER_PROXIMAL_REGION_SEQUENCE_SPECIFIC_BINDING		165	0.27922696	1.1746752	0.13963039	0.37037045	1	331	"tags=8%, list=3%, signal=8%"
GO_SEGMENTATION	GO_SEGMENTATION		34	0.3799669	1.1745995	0.22379032	0.37020558	1	1785	"tags=32%, list=15%, signal=38%"
GO_REGULATION_OF_ANOIKIS	GO_REGULATION_OF_ANOIKIS		18	0.43709198	1.1738917	0.26171875	0.37123606	1	1638	"tags=28%, list=14%, signal=32%"
GO_REGULATION_OF_LYMPHOCYTE_DIFFERENTIATION	GO_REGULATION_OF_LYMPHOCYTE_DIFFERENTIATION		65	0.3206001	1.1729882	0.20233463	0.37259683	1	1288	"tags=18%, list=11%, signal=21%"
GO_REGULATION_OF_MICROTUBULE_POLYMERIZATION	GO_REGULATION_OF_MICROTUBULE_POLYMERIZATION		23	0.40483597	1.1725204	0.2454361	0.37316343	1	294	"tags=13%, list=2%, signal=13%"
GO_PROTEIN_FOLDING	GO_PROTEIN_FOLDING		172	0.27720115	1.1718742	0.14629258	0.37404403	1	2406	"tags=29%, list=20%, signal=36%"
GO_NUCLEAR_SPECK	GO_NUCLEAR_SPECK		172	0.2775259	1.1718023	0.13347022	0.37386185	1	3585	"tags=38%, list=30%, signal=54%"
GO_RESPONSE_TO_LIGHT_STIMULUS	GO_RESPONSE_TO_LIGHT_STIMULUS		171	0.27968612	1.1710999	0.14489795	0.37482285	1	1908	"tags=22%, list=16%, signal=25%"
GO_POSITIVE_REGULATION_OF_TRANSCRIPTION_FROM_RNA_POLYMERASE_II_PROMOTER	GO_POSITIVE_REGULATION_OF_TRANSCRIPTION_FROM_RNA_POLYMERASE_II_PROMOTER		573	0.2440436	1.1710786	0.053784862	0.37454498	1	2867	"tags=27%, list=24%, signal=34%"
GO_SECRETION_BY_CELL	GO_SECRETION_BY_CELL		246	0.26054463	1.1706368	0.11923077	0.37511578	1	910	"tags=11%, list=8%, signal=12%"
GO_REGULATION_OF_WOUND_HEALING	GO_REGULATION_OF_WOUND_HEALING		54	0.33711985	1.1706222	0.2112676	0.37482202	1	1049	"tags=22%, list=9%, signal=24%"
GO_NEGATIVE_REGULATION_OF_PHOSPHORYLATION	GO_NEGATIVE_REGULATION_OF_PHOSPHORYLATION		263	0.26401368	1.1701468	0.12248996	0.3754015	1	1923	"tags=24%, list=16%, signal=28%"
GO_MRNA_SPLICE_SITE_SELECTION	GO_MRNA_SPLICE_SITE_SELECTION		23	0.41452706	1.1701126	0.26584867	0.3751596	1	3502	"tags=43%, list=30%, signal=62%"
GO_REGULATION_OF_CELL_DEVELOPMENT	GO_REGULATION_OF_CELL_DEVELOPMENT		415	0.25117797	1.1700656	0.08253359	0.37493327	1	1800	"tags=19%, list=15%, signal=22%"
GO_STRESS_ACTIVATED_PROTEIN_KINASE_SIGNALING_CASCADE	GO_STRESS_ACTIVATED_PROTEIN_KINASE_SIGNALING_CASCADE		75	0.31110272	1.1700461	0.20682731	0.37464657	1	672	"tags=11%, list=6%, signal=11%"
GO_REGULATION_OF_LYMPHOCYTE_MEDIATED_IMMUNITY	GO_REGULATION_OF_LYMPHOCYTE_MEDIATED_IMMUNITY		63	0.32270887	1.1700118	0.21386139	0.3743967	1	1794	"tags=29%, list=15%, signal=34%"
GO_BHLH_TRANSCRIPTION_FACTOR_BINDING	GO_BHLH_TRANSCRIPTION_FACTOR_BINDING		19	0.42243856	1.1690248	0.26977688	0.37588543	1	331	"tags=16%, list=3%, signal=16%"
GO_NEGATIVE_REGULATION_OF_B_CELL_ACTIVATION	GO_NEGATIVE_REGULATION_OF_B_CELL_ACTIVATION		18	0.43042243	1.1679323	0.26477024	0.3775931	1	899	"tags=28%, list=8%, signal=30%"
GO_CALCIUM_ION_IMPORT_INTO_CYTOSOL	GO_CALCIUM_ION_IMPORT_INTO_CYTOSOL		18	0.43756625	1.1673093	0.28370222	0.37838736	1	198	"tags=11%, list=2%, signal=11%"
GO_NUCLEOBASE_BIOSYNTHETIC_PROCESS	GO_NUCLEOBASE_BIOSYNTHETIC_PROCESS		17	0.42943275	1.1671244	0.25154638	0.37841603	1	2783	"tags=65%, list=24%, signal=85%"
GO_POSITIVE_REGULATION_OF_LIGASE_ACTIVITY	GO_POSITIVE_REGULATION_OF_LIGASE_ACTIVITY		100	0.29722834	1.165888	0.16938776	0.38043842	1	4059	"tags=55%, list=35%, signal=83%"
GO_RENAL_TUBULE_DEVELOPMENT	GO_RENAL_TUBULE_DEVELOPMENT		29	0.3807166	1.1658838	0.25619835	0.3801246	1	352	"tags=14%, list=3%, signal=14%"
GO_EXODEOXYRIBONUCLEASE_ACTIVITY	GO_EXODEOXYRIBONUCLEASE_ACTIVITY		17	0.43978372	1.1652855	0.2579365	0.38098732	1	2421	"tags=47%, list=21%, signal=59%"
GO_ORGAN_GROWTH	GO_ORGAN_GROWTH		23	0.4023053	1.1631951	0.27162978	0.38462716	1	1064	"tags=26%, list=9%, signal=29%"
GO_POSITIVE_REGULATION_OF_STEM_CELL_PROLIFERATION	GO_POSITIVE_REGULATION_OF_STEM_CELL_PROLIFERATION		27	0.38692027	1.1630862	0.25903615	0.38452953	1	1751	"tags=30%, list=15%, signal=35%"
GO_POSITIVE_REGULATION_OF_PROTEIN_MODIFICATION_BY_SMALL_PROTEIN_CONJUGATION_OR_REMOVAL	GO_POSITIVE_REGULATION_OF_PROTEIN_MODIFICATION_BY_SMALL_PROTEIN_CONJUGATION_OR_REMOVAL		168	0.27583325	1.1629715	0.14285715	0.3843955	1	3940	"tags=47%, list=33%, signal=70%"
GO_POSITIVE_REGULATION_OF_TELOMERASE_ACTIVITY	GO_POSITIVE_REGULATION_OF_TELOMERASE_ACTIVITY		23	0.39842573	1.1627645	0.24634655	0.38447523	1	3527	"tags=52%, list=30%, signal=74%"
GO_TRANSFERASE_ACTIVITY_TRANSFERRING_PHOSPHORUS_CONTAINING_GROUPS	GO_TRANSFERASE_ACTIVITY_TRANSFERRING_PHOSPHORUS_CONTAINING_GROUPS		662	0.23936139	1.1624414	0.05154639	0.3847366	1	1253	"tags=12%, list=11%, signal=13%"
GO_THIOL_DEPENDENT_UBIQUITIN_SPECIFIC_PROTEASE_ACTIVITY	GO_THIOL_DEPENDENT_UBIQUITIN_SPECIFIC_PROTEASE_ACTIVITY		60	0.3269853	1.1619269	0.17791411	0.38537237	1	1625	"tags=17%, list=14%, signal=19%"
GO_REGULATION_OF_B_CELL_APOPTOTIC_PROCESS	GO_REGULATION_OF_B_CELL_APOPTOTIC_PROCESS		15	0.44265565	1.161711	0.3035343	0.38547188	1	3054	"tags=53%, list=26%, signal=72%"
GO_ORGANOPHOSPHATE_BIOSYNTHETIC_PROCESS	GO_ORGANOPHOSPHATE_BIOSYNTHETIC_PROCESS		319	0.25690165	1.1614943	0.097165994	0.38554025	1	2031	"tags=20%, list=17%, signal=23%"
GO_NEGATIVE_REGULATION_OF_EXTRINSIC_APOPTOTIC_SIGNALING_PATHWAY_VIA_DEATH_DOMAIN_RECEPTORS	GO_NEGATIVE_REGULATION_OF_EXTRINSIC_APOPTOTIC_SIGNALING_PATHWAY_VIA_DEATH_DOMAIN_RECEPTORS		23	0.40666887	1.1613433	0.2532833	0.3855092	1	1448	"tags=22%, list=12%, signal=25%"
GO_GROWTH	GO_GROWTH		197	0.27040008	1.1606637	0.13389121	0.38655466	1	2101	"tags=27%, list=18%, signal=32%"
GO_SPLEEN_DEVELOPMENT	GO_SPLEEN_DEVELOPMENT		23	0.38873672	1.1604558	0.26768643	0.38667312	1	3131	"tags=39%, list=27%, signal=53%"
GO_MALE_GAMETE_GENERATION	GO_MALE_GAMETE_GENERATION		209	0.26646346	1.1600604	0.14503817	0.38710934	1	1212	"tags=15%, list=10%, signal=16%"
GO_RNA_STABILIZATION	GO_RNA_STABILIZATION		26	0.38476008	1.1594764	0.26652452	0.387928	1	1899	"tags=31%, list=16%, signal=37%"
GO_POSITIVE_REGULATION_OF_VASCULAR_ENDOTHELIAL_GROWTH_FACTOR_PRODUCTION	GO_POSITIVE_REGULATION_OF_VASCULAR_ENDOTHELIAL_GROWTH_FACTOR_PRODUCTION		15	0.44425157	1.1592375	0.2574468	0.38808474	1	1755	"tags=40%, list=15%, signal=47%"
GO_N_METHYLTRANSFERASE_ACTIVITY	GO_N_METHYLTRANSFERASE_ACTIVITY		69	0.3143221	1.1587374	0.22077923	0.38871315	1	3791	"tags=45%, list=32%, signal=66%"
GO_RESPONSE_TO_ANTIBIOTIC	GO_RESPONSE_TO_ANTIBIOTIC		35	0.3634445	1.1586078	0.23809524	0.38864163	1	400	"tags=11%, list=3%, signal=12%"
GO_REGIONALIZATION	GO_REGIONALIZATION		117	0.28545195	1.1573043	0.14285715	0.39083332	1	1785	"tags=22%, list=15%, signal=26%"
GO_REGULATION_OF_KINASE_ACTIVITY	GO_REGULATION_OF_KINASE_ACTIVITY		488	0.24138935	1.1558741	0.06910569	0.3933031	1	1822	"tags=20%, list=15%, signal=22%"
GO_NUCLEOID	GO_NUCLEOID		42	0.3478795	1.1556346	0.21649484	0.39341605	1	3264	"tags=45%, list=28%, signal=62%"
GO_REGULATION_OF_TRANSPORT	GO_REGULATION_OF_TRANSPORT		950	0.2319859	1.1554743	0.046558704	0.3934139	1	1199	"tags=13%, list=10%, signal=13%"
GO_POSITIVE_REGULATION_OF_WNT_SIGNALING_PATHWAY	GO_POSITIVE_REGULATION_OF_WNT_SIGNALING_PATHWAY		105	0.29608893	1.1551731	0.2145749	0.39364374	1	3068	"tags=41%, list=26%, signal=55%"
GO_PROTEIN_METHYLTRANSFERASE_ACTIVITY	GO_PROTEIN_METHYLTRANSFERASE_ACTIVITY		66	0.32003427	1.1548057	0.20366599	0.39399725	1	3791	"tags=45%, list=32%, signal=67%"
GO_REGULATION_OF_MYELOID_CELL_APOPTOTIC_PROCESS	GO_REGULATION_OF_MYELOID_CELL_APOPTOTIC_PROCESS		17	0.42867386	1.1547855	0.2871486	0.39370805	1	1672	"tags=35%, list=14%, signal=41%"
GO_CHROMATIN_MODIFICATION	GO_CHROMATIN_MODIFICATION		443	0.24621072	1.1545956	0.08565737	0.393739	1	3046	"tags=29%, list=26%, signal=38%"
GO_TRANSCRIPTIONALLY_ACTIVE_CHROMATIN	GO_TRANSCRIPTIONALLY_ACTIVE_CHROMATIN		16	0.4323269	1.1545805	0.27234042	0.3934436	1	4053	"tags=69%, list=34%, signal=105%"
GO_ESC_E_Z_COMPLEX	GO_ESC_E_Z_COMPLEX		16	0.43920374	1.1545737	0.29338843	0.39312515	1	3309	"tags=44%, list=28%, signal=61%"
GO_CENTRIOLE	GO_CENTRIOLE		79	0.30401415	1.1541891	0.19675456	0.393584	1	2273	"tags=27%, list=19%, signal=33%"
GO_PHOSPHATASE_INHIBITOR_ACTIVITY	GO_PHOSPHATASE_INHIBITOR_ACTIVITY		18	0.41949195	1.1525952	0.25987527	0.39641845	1	3520	"tags=50%, list=30%, signal=71%"
GO_INTERSTRAND_CROSS_LINK_REPAIR	GO_INTERSTRAND_CROSS_LINK_REPAIR		41	0.3482812	1.1524173	0.253493	0.39643407	1	2715	"tags=41%, list=23%, signal=54%"
GO_REGULATION_OF_EXTRINSIC_APOPTOTIC_SIGNALING_PATHWAY	GO_REGULATION_OF_EXTRINSIC_APOPTOTIC_SIGNALING_PATHWAY		107	0.29414412	1.1522102	0.1755424	0.39652842	1	1448	"tags=18%, list=12%, signal=20%"
GO_TRANSCRIPTION_FACTOR_TFIID_COMPLEX	GO_TRANSCRIPTION_FACTOR_TFIID_COMPLEX		19	0.4236324	1.152153	0.28421053	0.39631268	1	2716	"tags=37%, list=23%, signal=48%"
GO_REGULATION_OF_LIGASE_ACTIVITY	GO_REGULATION_OF_LIGASE_ACTIVITY		116	0.28723267	1.1503563	0.18473895	0.39953494	1	3940	"tags=51%, list=33%, signal=76%"
GO_GUANOSINE_CONTAINING_COMPOUND_METABOLIC_PROCESS	GO_GUANOSINE_CONTAINING_COMPOUND_METABOLIC_PROCESS		32	0.36184013	1.1498806	0.24042553	0.40015465	1	734	"tags=16%, list=6%, signal=17%"
GO_NEGATIVE_REGULATION_OF_I_KAPPAB_KINASE_NF_KAPPAB_SIGNALING	GO_NEGATIVE_REGULATION_OF_I_KAPPAB_KINASE_NF_KAPPAB_SIGNALING		36	0.349872	1.1493822	0.23943663	0.4007957	1	876	"tags=14%, list=7%, signal=15%"
GO_REGULATION_OF_TRANSCRIPTION_INITIATION_FROM_RNA_POLYMERASE_II_PROMOTER	GO_REGULATION_OF_TRANSCRIPTION_INITIATION_FROM_RNA_POLYMERASE_II_PROMOTER		18	0.42097226	1.1490189	0.30425963	0.40115848	1	4124	"tags=67%, list=35%, signal=102%"
GO_REGULATION_OF_REACTIVE_OXYGEN_SPECIES_BIOSYNTHETIC_PROCESS	GO_REGULATION_OF_REACTIVE_OXYGEN_SPECIES_BIOSYNTHETIC_PROCESS		39	0.35733062	1.1490136	0.2520661	0.4008411	1	1712	"tags=26%, list=15%, signal=30%"
GO_GAMMA_TUBULIN_BINDING	GO_GAMMA_TUBULIN_BINDING		19	0.41915244	1.1489776	0.27220076	0.4005613	1	401	"tags=26%, list=3%, signal=27%"
GO_REGULATION_OF_DEFENSE_RESPONSE_TO_VIRUS_BY_VIRUS	GO_REGULATION_OF_DEFENSE_RESPONSE_TO_VIRUS_BY_VIRUS		24	0.3976179	1.1476269	0.25357872	0.40296257	1	411	"tags=13%, list=3%, signal=13%"
GO_PURINE_CONTAINING_COMPOUND_BIOSYNTHETIC_PROCESS	GO_PURINE_CONTAINING_COMPOUND_BIOSYNTHETIC_PROCESS		99	0.29383552	1.1473684	0.19914347	0.4031194	1	1954	"tags=21%, list=17%, signal=25%"
GO_REGULATION_OF_TRANSCRIPTION_FROM_RNA_POLYMERASE_I_PROMOTER	GO_REGULATION_OF_TRANSCRIPTION_FROM_RNA_POLYMERASE_I_PROMOTER		20	0.41218838	1.146845	0.2851153	0.4038866	1	1538	"tags=25%, list=13%, signal=29%"
GO_LEUKOCYTE_PROLIFERATION	GO_LEUKOCYTE_PROLIFERATION		46	0.3402407	1.1467485	0.22637795	0.40376765	1	1055	"tags=26%, list=9%, signal=29%"
GO_CENTRAL_NERVOUS_SYSTEM_NEURON_DEVELOPMENT	GO_CENTRAL_NERVOUS_SYSTEM_NEURON_DEVELOPMENT		26	0.37286162	1.1463776	0.26359832	0.40420294	1	1274	"tags=27%, list=11%, signal=30%"
GO_SPERMATID_DIFFERENTIATION	GO_SPERMATID_DIFFERENTIATION		53	0.3330325	1.146219	0.25311205	0.40418613	1	2184	"tags=25%, list=19%, signal=30%"
GO_ESTABLISHMENT_OF_MITOTIC_SPINDLE_ORIENTATION	GO_ESTABLISHMENT_OF_MITOTIC_SPINDLE_ORIENTATION		16	0.42590287	1.146135	0.28125	0.40403047	1	2718	"tags=44%, list=23%, signal=57%"
GO_POSITIVE_REGULATION_OF_CELL_DEVELOPMENT	GO_POSITIVE_REGULATION_OF_CELL_DEVELOPMENT		235	0.26092237	1.1455542	0.15541922	0.40485886	1	1785	"tags=20%, list=15%, signal=23%"
GO_ATPASE_ACTIVITY	GO_ATPASE_ACTIVITY		310	0.25231913	1.1449542	0.12573674	0.40574753	1	2824	"tags=32%, list=24%, signal=41%"
GO_POSITIVE_REGULATION_OF_HOMEOSTATIC_PROCESS	GO_POSITIVE_REGULATION_OF_HOMEOSTATIC_PROCESS		126	0.28121242	1.1448131	0.2038835	0.40569922	1	2246	"tags=23%, list=19%, signal=28%"
GO_ENDOTHELIAL_CELL_MIGRATION	GO_ENDOTHELIAL_CELL_MIGRATION		29	0.372545	1.1447884	0.25301206	0.40543044	1	894	"tags=28%, list=8%, signal=30%"
GO_XENOPHAGY	GO_XENOPHAGY		66	0.3141679	1.1434516	0.2090164	0.40773624	1	2555	"tags=42%, list=22%, signal=54%"
GO_MULTICELLULAR_ORGANISM_AGING	GO_MULTICELLULAR_ORGANISM_AGING		17	0.42460367	1.1433432	0.29809725	0.4076049	1	2348	"tags=41%, list=20%, signal=51%"
GO_POSITIVE_REGULATION_OF_CELLULAR_COMPONENT_ORGANIZATION	GO_POSITIVE_REGULATION_OF_CELLULAR_COMPONENT_ORGANIZATION		713	0.23458073	1.1431745	0.06776181	0.4076328	1	1897	"tags=18%, list=16%, signal=20%"
GO_CELL_CELL_RECOGNITION	GO_CELL_CELL_RECOGNITION		23	0.38750583	1.1430075	0.27272728	0.40760565	1	2246	"tags=43%, list=19%, signal=54%"
GO_REGULATION_OF_LIPOPOLYSACCHARIDE_MEDIATED_SIGNALING_PATHWAY	GO_REGULATION_OF_LIPOPOLYSACCHARIDE_MEDIATED_SIGNALING_PATHWAY		15	0.4355091	1.1423354	0.27855712	0.40857157	1	1341	"tags=27%, list=11%, signal=30%"
GO_NEGATIVE_REGULATION_OF_OSSIFICATION	GO_NEGATIVE_REGULATION_OF_OSSIFICATION		39	0.3525461	1.141472	0.26746505	0.40999702	1	1778	"tags=31%, list=15%, signal=36%"
GO_SYNAPTIC_VESICLE_CYCLE	GO_SYNAPTIC_VESICLE_CYCLE		33	0.36999708	1.1413559	0.26734695	0.4098778	1	1118	"tags=21%, list=10%, signal=23%"
GO_POSITIVE_REGULATION_OF_HISTONE_METHYLATION	GO_POSITIVE_REGULATION_OF_HISTONE_METHYLATION		26	0.38940898	1.1412333	0.28024194	0.40980026	1	2072	"tags=31%, list=18%, signal=37%"
GO_TELOMERIC_DNA_BINDING	GO_TELOMERIC_DNA_BINDING		25	0.38194743	1.1399293	0.26552463	0.41208208	1	4444	"tags=60%, list=38%, signal=96%"
GO_MOVEMENT_OF_CELL_OR_SUBCELLULAR_COMPONENT	GO_MOVEMENT_OF_CELL_OR_SUBCELLULAR_COMPONENT		622	0.23606865	1.138903	0.08840864	0.41379762	1	1136	"tags=12%, list=10%, signal=12%"
GO_ROUGH_ENDOPLASMIC_RETICULUM	GO_ROUGH_ENDOPLASMIC_RETICULUM		45	0.33345976	1.1388069	0.25831702	0.413636	1	470	"tags=7%, list=4%, signal=7%"
GO_POSITIVE_REGULATION_OF_NUCLEOCYTOPLASMIC_TRANSPORT	GO_POSITIVE_REGULATION_OF_NUCLEOCYTOPLASMIC_TRANSPORT		72	0.30783585	1.1385053	0.2623967	0.41388977	1	1755	"tags=24%, list=15%, signal=28%"
GO_TRANSCRIPTION_FACTOR_BINDING	GO_TRANSCRIPTION_FACTOR_BINDING		358	0.24695928	1.1381975	0.11515152	0.4141653	1	2283	"tags=21%, list=19%, signal=25%"
GO_NEGATIVE_REGULATION_OF_CELL_CELL_ADHESION	GO_NEGATIVE_REGULATION_OF_CELL_CELL_ADHESION		72	0.31061056	1.1379129	0.24752475	0.41442317	1	2330	"tags=32%, list=20%, signal=40%"
GO_RESPONSE_TO_DRUG	GO_RESPONSE_TO_DRUG		238	0.26120755	1.1378174	0.13465346	0.41430542	1	1250	"tags=18%, list=11%, signal=20%"
GO_OLFACTORY_LOBE_DEVELOPMENT	GO_OLFACTORY_LOBE_DEVELOPMENT		15	0.43536222	1.1368295	0.31012657	0.41593355	1	1045	"tags=27%, list=9%, signal=29%"
GO_RESPONSE_TO_WOUNDING	GO_RESPONSE_TO_WOUNDING		297	0.25247413	1.1358132	0.14313346	0.41768122	1	1064	"tags=13%, list=9%, signal=14%"
GO_REGULATION_OF_NOTCH_SIGNALING_PATHWAY	GO_REGULATION_OF_NOTCH_SIGNALING_PATHWAY		36	0.3548087	1.1356275	0.27234927	0.417694	1	219	"tags=11%, list=2%, signal=11%"
GO_NUCLEOSOMAL_DNA_BINDING	GO_NUCLEOSOMAL_DNA_BINDING		27	0.37940356	1.1354268	0.28769842	0.41773918	1	3309	"tags=37%, list=28%, signal=51%"
GO_PROTEIN_KINASE_C_BINDING	GO_PROTEIN_KINASE_C_BINDING		33	0.36205822	1.1343969	0.28370222	0.4195105	1	1097	"tags=21%, list=9%, signal=23%"
GO_NEGATIVE_REGULATION_OF_CELL_COMMUNICATION	GO_NEGATIVE_REGULATION_OF_CELL_COMMUNICATION		681	0.23356502	1.1342857	0.082978725	0.41940504	1	2205	"tags=23%, list=19%, signal=27%"
GO_CENTRIOLE_ASSEMBLY	GO_CENTRIOLE_ASSEMBLY		17	0.424151	1.1335772	0.27309236	0.42055812	1	2878	"tags=41%, list=24%, signal=54%"
GO_REGULATION_OF_VIRAL_RELEASE_FROM_HOST_CELL	GO_REGULATION_OF_VIRAL_RELEASE_FROM_HOST_CELL		23	0.3883918	1.1335458	0.26229507	0.42027396	1	335	"tags=13%, list=3%, signal=13%"
GO_NEGATIVE_REGULATION_OF_ESTABLISHMENT_OF_PROTEIN_LOCALIZATION	GO_NEGATIVE_REGULATION_OF_ESTABLISHMENT_OF_PROTEIN_LOCALIZATION		128	0.27875963	1.133459	0.20502092	0.4201203	1	1244	"tags=16%, list=11%, signal=18%"
GO_FEMALE_SEX_DIFFERENTIATION	GO_FEMALE_SEX_DIFFERENTIATION		49	0.3301677	1.1331336	0.246063	0.42045635	1	899	"tags=12%, list=8%, signal=13%"
GO_REGENERATION	GO_REGENERATION		82	0.29898003	1.1329823	0.2535497	0.42044514	1	2340	"tags=29%, list=20%, signal=36%"
GO_MYELOID_CELL_HOMEOSTASIS	GO_MYELOID_CELL_HOMEOSTASIS		60	0.31473368	1.1328591	0.23529412	0.4203796	1	545	"tags=13%, list=5%, signal=14%"
GO_NEGATIVE_REGULATION_OF_MRNA_METABOLIC_PROCESS	GO_NEGATIVE_REGULATION_OF_MRNA_METABOLIC_PROCESS		33	0.3583087	1.1321667	0.28125	0.42144853	1	4492	"tags=61%, list=38%, signal=98%"
GO_POSITIVE_REGULATION_OF_CYCLIC_NUCLEOTIDE_METABOLIC_PROCESS	GO_POSITIVE_REGULATION_OF_CYCLIC_NUCLEOTIDE_METABOLIC_PROCESS		27	0.3705137	1.1318258	0.28544062	0.4217802	1	698	"tags=15%, list=6%, signal=16%"
GO_GLAND_DEVELOPMENT	GO_GLAND_DEVELOPMENT		187	0.26177847	1.1314688	0.17460318	0.42220917	1	2051	"tags=24%, list=17%, signal=28%"
GO_MICROTUBULE_POLYMERIZATION_OR_DEPOLYMERIZATION	GO_MICROTUBULE_POLYMERIZATION_OR_DEPOLYMERIZATION		29	0.36587554	1.1310172	0.28793773	0.4227867	1	2025	"tags=24%, list=17%, signal=29%"
GO_REGULATION_OF_CYTOSKELETON_ORGANIZATION	GO_REGULATION_OF_CYTOSKELETON_ORGANIZATION		344	0.24819195	1.1307471	0.14705883	0.42297912	1	1849	"tags=19%, list=16%, signal=22%"
GO_TRANSCRIPTION_FACTOR_ACTIVITY_RNA_POLYMERASE_II_TRANSCRIPTION_FACTOR_BINDING	GO_TRANSCRIPTION_FACTOR_ACTIVITY_RNA_POLYMERASE_II_TRANSCRIPTION_FACTOR_BINDING		94	0.28885847	1.1306288	0.23770492	0.42291006	1	2385	"tags=24%, list=20%, signal=30%"
GO_SIGNALING_RECEPTOR_ACTIVITY	GO_SIGNALING_RECEPTOR_ACTIVITY		264	0.2560934	1.1304859	0.17322835	0.42284837	1	1600	"tags=21%, list=14%, signal=24%"
GO_HEART_MORPHOGENESIS	GO_HEART_MORPHOGENESIS		91	0.29147643	1.1304139	0.23326571	0.42267808	1	326	"tags=11%, list=3%, signal=11%"
GO_RHYTHMIC_PROCESS	GO_RHYTHMIC_PROCESS		161	0.26950485	1.1301183	0.20040485	0.42290312	1	1899	"tags=20%, list=16%, signal=23%"
GO_NEGATIVE_REGULATION_OF_PROTEIN_METABOLIC_PROCESS	GO_NEGATIVE_REGULATION_OF_PROTEIN_METABOLIC_PROCESS		698	0.23151723	1.1289077	0.08704062	0.425146	1	2579	"tags=27%, list=22%, signal=32%"
GO_POSITIVE_REGULATION_OF_ENDOTHELIAL_CELL_MIGRATION	GO_POSITIVE_REGULATION_OF_ENDOTHELIAL_CELL_MIGRATION		36	0.3556303	1.1283472	0.28486055	0.42596525	1	1816	"tags=28%, list=15%, signal=33%"
GO_REGULATION_OF_MICROTUBULE_BASED_PROCESS	GO_REGULATION_OF_MICROTUBULE_BASED_PROCESS		190	0.26487625	1.1280829	0.18895966	0.4261736	1	2966	"tags=31%, list=25%, signal=41%"
GO_CELLULAR_KETONE_METABOLIC_PROCESS	GO_CELLULAR_KETONE_METABOLIC_PROCESS		43	0.334978	1.1279175	0.2772074	0.42617884	1	1979	"tags=23%, list=17%, signal=28%"
GO_TRANSLATIONAL_ELONGATION	GO_TRANSLATIONAL_ELONGATION		107	0.28951985	1.1274614	0.218	0.42674875	1	4169	"tags=57%, list=35%, signal=87%"
GO_REPRODUCTIVE_SYSTEM_DEVELOPMENT	GO_REPRODUCTIVE_SYSTEM_DEVELOPMENT		202	0.25897697	1.1272322	0.16935484	0.42685232	1	930	"tags=13%, list=8%, signal=14%"
GO_AMINO_ACID_BINDING	GO_AMINO_ACID_BINDING		53	0.33053157	1.1263466	0.26778242	0.4282898	1	2102	"tags=34%, list=18%, signal=41%"
GO_POSITIVE_REGULATION_OF_T_CELL_MEDIATED_IMMUNITY	GO_POSITIVE_REGULATION_OF_T_CELL_MEDIATED_IMMUNITY		23	0.38962314	1.1253985	0.28849903	0.429873	1	952	"tags=17%, list=8%, signal=19%"
GO_NEGATIVE_REGULATION_OF_RESPONSE_TO_DNA_DAMAGE_STIMULUS	GO_NEGATIVE_REGULATION_OF_RESPONSE_TO_DNA_DAMAGE_STIMULUS		45	0.3445169	1.1246825	0.28070176	0.4310666	1	3015	"tags=42%, list=26%, signal=57%"
GO_OVULATION_CYCLE	GO_OVULATION_CYCLE		46	0.33303523	1.1246599	0.2892562	0.43076998	1	285	"tags=7%, list=2%, signal=7%"
GO_DIVALENT_INORGANIC_CATION_TRANSMEMBRANE_TRANSPORTER_ACTIVITY	GO_DIVALENT_INORGANIC_CATION_TRANSMEMBRANE_TRANSPORTER_ACTIVITY		71	0.30790663	1.1246554	0.25889328	0.43043938	1	545	"tags=13%, list=5%, signal=13%"
GO_POSITIVE_REGULATION_OF_INTRINSIC_APOPTOTIC_SIGNALING_PATHWAY	GO_POSITIVE_REGULATION_OF_INTRINSIC_APOPTOTIC_SIGNALING_PATHWAY		41	0.33952084	1.1243978	0.27329192	0.43058985	1	302	"tags=7%, list=3%, signal=7%"
GO_REGULATION_OF_MYELINATION	GO_REGULATION_OF_MYELINATION		20	0.39995337	1.1241715	0.29	0.4306739	1	1005	"tags=20%, list=9%, signal=22%"
GO_STEM_CELL_PROLIFERATION	GO_STEM_CELL_PROLIFERATION		25	0.37976846	1.1232289	0.29563493	0.4322961	1	152	"tags=8%, list=1%, signal=8%"
GO_HEAD_DEVELOPMENT	GO_HEAD_DEVELOPMENT		343	0.24523136	1.1230731	0.14990138	0.43226483	1	2081	"tags=22%, list=18%, signal=26%"
GO_REGULATION_OF_ORGANELLE_ORGANIZATION	GO_REGULATION_OF_ORGANELLE_ORGANIZATION		849	0.22719748	1.1224692	0.09504132	0.43319595	1	2498	"tags=24%, list=21%, signal=28%"
GO_MITOTIC_SPINDLE	GO_MITOTIC_SPINDLE		48	0.32560936	1.1223518	0.27402863	0.43310934	1	3557	"tags=38%, list=30%, signal=54%"
GO_REGULATION_OF_APOPTOTIC_SIGNALING_PATHWAY	GO_REGULATION_OF_APOPTOTIC_SIGNALING_PATHWAY		263	0.25242826	1.1223493	0.15810277	0.43277884	1	1448	"tags=16%, list=12%, signal=18%"
GO_CORE_PROMOTER_PROXIMAL_REGION_DNA_BINDING	GO_CORE_PROMOTER_PROXIMAL_REGION_DNA_BINDING		201	0.25764757	1.1218032	0.19874477	0.43354836	1	3066	"tags=30%, list=26%, signal=40%"
GO_NEGATIVE_REGULATION_OF_STRESS_ACTIVATED_MAPK_CASCADE	GO_NEGATIVE_REGULATION_OF_STRESS_ACTIVATED_MAPK_CASCADE		30	0.3642448	1.1205412	0.28125	0.4358162	1	2456	"tags=47%, list=21%, signal=59%"
GO_BASE_EXCISION_REPAIR	GO_BASE_EXCISION_REPAIR		34	0.35726205	1.1205255	0.28404668	0.43550718	1	3780	"tags=59%, list=32%, signal=86%"
GO_CELLULAR_CHEMICAL_HOMEOSTASIS	GO_CELLULAR_CHEMICAL_HOMEOSTASIS		267	0.25179407	1.1205014	0.18163265	0.43521824	1	545	"tags=9%, list=5%, signal=9%"
GO_POSITIVE_REGULATION_OF_NUCLEAR_DIVISION	GO_POSITIVE_REGULATION_OF_NUCLEAR_DIVISION		36	0.35036364	1.1198826	0.28429425	0.43615812	1	2076	"tags=36%, list=18%, signal=44%"
GO_AXON_PART	GO_AXON_PART		96	0.28672364	1.1194067	0.21276596	0.4368121	1	594	"tags=9%, list=5%, signal=10%"
GO_REGULATION_OF_CANONICAL_WNT_SIGNALING_PATHWAY	GO_REGULATION_OF_CANONICAL_WNT_SIGNALING_PATHWAY		141	0.27246317	1.118316	0.24186991	0.43877554	1	3093	"tags=36%, list=26%, signal=48%"
GO_PERINUCLEAR_REGION_OF_CYTOPLASM	GO_PERINUCLEAR_REGION_OF_CYTOPLASM		420	0.23790853	1.1181794	0.12326044	0.4387125	1	1527	"tags=15%, list=13%, signal=17%"
GO_CEREBRAL_CORTEX_DEVELOPMENT	GO_CEREBRAL_CORTEX_DEVELOPMENT		60	0.31598502	1.1176995	0.29563493	0.43936655	1	2795	"tags=32%, list=24%, signal=41%"
GO_PHOSPHATIDYLCHOLINE_BIOSYNTHETIC_PROCESS	GO_PHOSPHATIDYLCHOLINE_BIOSYNTHETIC_PROCESS		15	0.42458972	1.1172931	0.3254902	0.43991116	1	619	"tags=20%, list=5%, signal=21%"
GO_HISTONE_METHYLTRANSFERASE_ACTIVITY	GO_HISTONE_METHYLTRANSFERASE_ACTIVITY		47	0.32637182	1.1159439	0.2908705	0.44248813	1	2694	"tags=32%, list=23%, signal=41%"
GO_VASCULATURE_DEVELOPMENT	GO_VASCULATURE_DEVELOPMENT		232	0.25693446	1.1157418	0.19760479	0.4425856	1	626	"tags=11%, list=5%, signal=11%"
GO_SIGNAL_TRANSDUCTION_IN_RESPONSE_TO_DNA_DAMAGE	GO_SIGNAL_TRANSDUCTION_IN_RESPONSE_TO_DNA_DAMAGE		89	0.29124722	1.1156224	0.24528302	0.4424627	1	2907	"tags=37%, list=25%, signal=49%"
GO_ALPHA_AMINO_ACID_CATABOLIC_PROCESS	GO_ALPHA_AMINO_ACID_CATABOLIC_PROCESS		55	0.31573224	1.1156195	0.2774327	0.44213027	1	448	"tags=13%, list=4%, signal=13%"
GO_REGULATION_OF_PROTEIN_COMPLEX_ASSEMBLY	GO_REGULATION_OF_PROTEIN_COMPLEX_ASSEMBLY		265	0.25025228	1.1153063	0.18585859	0.44245282	1	1831	"tags=18%, list=16%, signal=21%"
GO_POSITIVE_REGULATION_OF_DNA_TEMPLATED_TRANSCRIPTION_INITIATION	GO_POSITIVE_REGULATION_OF_DNA_TEMPLATED_TRANSCRIPTION_INITIATION		20	0.39849287	1.1149653	0.30705395	0.44285902	1	4232	"tags=65%, list=36%, signal=101%"
GO_REGULATION_OF_CELLULAR_PROTEIN_CATABOLIC_PROCESS	GO_REGULATION_OF_CELLULAR_PROTEIN_CATABOLIC_PROCESS		234	0.25087047	1.1145293	0.1762295	0.44345364	1	3068	"tags=36%, list=26%, signal=48%"
GO_BLOOD_VESSEL_MORPHOGENESIS	GO_BLOOD_VESSEL_MORPHOGENESIS		177	0.2620322	1.114277	0.21062993	0.4436624	1	910	"tags=14%, list=8%, signal=14%"
GO_POLY_PURINE_TRACT_BINDING	GO_POLY_PURINE_TRACT_BINDING		16	0.4212505	1.1141454	0.31764707	0.44362262	1	3217	"tags=44%, list=27%, signal=60%"
GO_TRANSCRIPTION_ELONGATION_FROM_RNA_POLYMERASE_II_PROMOTER	GO_TRANSCRIPTION_ELONGATION_FROM_RNA_POLYMERASE_II_PROMOTER		75	0.30009982	1.1140538	0.2579365	0.44346833	1	3961	"tags=43%, list=34%, signal=64%"
GO_REGULATION_OF_PHOSPHOPROTEIN_PHOSPHATASE_ACTIVITY	GO_REGULATION_OF_PHOSPHOPROTEIN_PHOSPHATASE_ACTIVITY		43	0.33647233	1.1139278	0.28600407	0.44339195	1	671	"tags=9%, list=6%, signal=10%"
GO_BONE_MINERALIZATION	GO_BONE_MINERALIZATION		15	0.4341244	1.1139191	0.3253493	0.4430728	1	452	"tags=27%, list=4%, signal=28%"
GO_POSITIVE_REGULATION_OF_INTERFERON_GAMMA_PRODUCTION	GO_POSITIVE_REGULATION_OF_INTERFERON_GAMMA_PRODUCTION		35	0.34942687	1.1138544	0.28169015	0.44286758	1	1288	"tags=26%, list=11%, signal=29%"
GO_H4_HISTONE_ACETYLTRANSFERASE_COMPLEX	GO_H4_HISTONE_ACETYLTRANSFERASE_COMPLEX		19	0.4068497	1.1129934	0.3164557	0.44437045	1	2253	"tags=37%, list=19%, signal=45%"
GO_POSITIVE_REGULATION_OF_HEMOPOIESIS	GO_POSITIVE_REGULATION_OF_HEMOPOIESIS		101	0.28281704	1.1121472	0.24430642	0.44584182	1	841	"tags=12%, list=7%, signal=13%"
GO_GUANYL_NUCLEOTIDE_BINDING	GO_GUANYL_NUCLEOTIDE_BINDING		252	0.2526877	1.1114506	0.19126819	0.4470108	1	656	"tags=8%, list=6%, signal=8%"
GO_MITOCHONDRIAL_ENVELOPE	GO_MITOCHONDRIAL_ENVELOPE		564	0.22997025	1.1111414	0.11530815	0.4472935	1	2893	"tags=27%, list=25%, signal=34%"
GO_POSITIVE_REGULATION_OF_MITOCHONDRION_ORGANIZATION	GO_POSITIVE_REGULATION_OF_MITOCHONDRION_ORGANIZATION		120	0.27645904	1.1109898	0.25614753	0.4472765	1	2471	"tags=28%, list=21%, signal=34%"
GO_CARBOXY_TERMINAL_DOMAIN_PROTEIN_KINASE_COMPLEX	GO_CARBOXY_TERMINAL_DOMAIN_PROTEIN_KINASE_COMPLEX		21	0.39633942	1.1104825	0.33544305	0.4479725	1	3453	"tags=57%, list=29%, signal=81%"
GO_NEGATIVE_REGULATION_OF_STRESS_ACTIVATED_PROTEIN_KINASE_SIGNALING_CASCADE	GO_NEGATIVE_REGULATION_OF_STRESS_ACTIVATED_PROTEIN_KINASE_SIGNALING_CASCADE		30	0.3642448	1.1100326	0.2815735	0.44862482	1	2456	"tags=47%, list=21%, signal=59%"
GO_NEGATIVE_REGULATION_OF_EXTRINSIC_APOPTOTIC_SIGNALING_PATHWAY	GO_NEGATIVE_REGULATION_OF_EXTRINSIC_APOPTOTIC_SIGNALING_PATHWAY		65	0.30709016	1.1098524	0.25396827	0.44864845	1	1448	"tags=20%, list=12%, signal=23%"
GO_PLACENTA_BLOOD_VESSEL_DEVELOPMENT	GO_PLACENTA_BLOOD_VESSEL_DEVELOPMENT		18	0.40711617	1.1090127	0.33052632	0.4500707	1	2113	"tags=28%, list=18%, signal=34%"
GO_POSITIVE_REGULATION_OF_CD4_POSITIVE_ALPHA_BETA_T_CELL_ACTIVATION	GO_POSITIVE_REGULATION_OF_CD4_POSITIVE_ALPHA_BETA_T_CELL_ACTIVATION		17	0.41184303	1.108165	0.33802816	0.45148832	1	841	"tags=24%, list=7%, signal=25%"
GO_REGULATION_OF_DNA_DAMAGE_RESPONSE_SIGNAL_TRANSDUCTION_BY_P53_CLASS_MEDIATOR	GO_REGULATION_OF_DNA_DAMAGE_RESPONSE_SIGNAL_TRANSDUCTION_BY_P53_CLASS_MEDIATOR		21	0.39273104	1.1079937	0.33679834	0.45151263	1	2940	"tags=52%, list=25%, signal=70%"
GO_NEGATIVE_REGULATION_OF_SIGNAL_TRANSDUCTION_BY_P53_CLASS_MEDIATOR	GO_NEGATIVE_REGULATION_OF_SIGNAL_TRANSDUCTION_BY_P53_CLASS_MEDIATOR		23	0.38406497	1.1074795	0.3056133	0.45224676	1	3065	"tags=48%, list=26%, signal=65%"
GO_NEGATIVE_REGULATION_OF_CELL_ACTIVATION	GO_NEGATIVE_REGULATION_OF_CELL_ACTIVATION		85	0.2943758	1.1071466	0.27203065	0.45262852	1	1087	"tags=20%, list=9%, signal=22%"
GO_EXTRINSIC_COMPONENT_OF_CYTOPLASMIC_SIDE_OF_PLASMA_MEMBRANE	GO_EXTRINSIC_COMPONENT_OF_CYTOPLASMIC_SIDE_OF_PLASMA_MEMBRANE		52	0.3179463	1.1067537	0.28629857	0.4531383	1	1130	"tags=15%, list=10%, signal=17%"
GO_NEGATIVE_REGULATION_OF_INTERLEUKIN_6_PRODUCTION	GO_NEGATIVE_REGULATION_OF_INTERLEUKIN_6_PRODUCTION		22	0.390533	1.1066648	0.33137256	0.452997	1	1130	"tags=27%, list=10%, signal=30%"
GO_SCAFFOLD_PROTEIN_BINDING	GO_SCAFFOLD_PROTEIN_BINDING		22	0.38141888	1.10627	0.32719836	0.45349237	1	166	"tags=14%, list=1%, signal=14%"
GO_REGULATION_OF_INSULIN_SECRETION_INVOLVED_IN_CELLULAR_RESPONSE_TO_GLUCOSE_STIMULUS	GO_REGULATION_OF_INSULIN_SECRETION_INVOLVED_IN_CELLULAR_RESPONSE_TO_GLUCOSE_STIMULUS		24	0.3782185	1.105895	0.3189824	0.45391056	1	508	"tags=21%, list=4%, signal=22%"
GO_POSITIVE_REGULATION_OF_REACTIVE_OXYGEN_SPECIES_METABOLIC_PROCESS	GO_POSITIVE_REGULATION_OF_REACTIVE_OXYGEN_SPECIES_METABOLIC_PROCESS		50	0.32203066	1.1053449	0.28421053	0.45476365	1	1755	"tags=22%, list=15%, signal=26%"
GO_NEGATIVE_REGULATION_OF_CELL_CYCLE_PROCESS	GO_NEGATIVE_REGULATION_OF_CELL_CYCLE_PROCESS		175	0.26316357	1.1053112	0.23140496	0.4545005	1	2930	"tags=35%, list=25%, signal=46%"
GO_ANGIOGENESIS	GO_ANGIOGENESIS		143	0.26873916	1.1052741	0.23968565	0.4542336	1	910	"tags=13%, list=8%, signal=14%"
GO_REGULATION_OF_DEPHOSPHORYLATION	GO_REGULATION_OF_DEPHOSPHORYLATION		99	0.2812275	1.104926	0.23684211	0.45462885	1	2663	"tags=30%, list=23%, signal=39%"
GO_MITOTIC_G2_M_TRANSITION_CHECKPOINT	GO_MITOTIC_G2_M_TRANSITION_CHECKPOINT		16	0.40578398	1.1045734	0.336	0.4550719	1	3587	"tags=56%, list=30%, signal=81%"
GO_CELLULAR_RESPONSE_TO_IONIZING_RADIATION	GO_CELLULAR_RESPONSE_TO_IONIZING_RADIATION		41	0.33128992	1.1042315	0.30543932	0.45547384	1	2802	"tags=39%, list=24%, signal=51%"
GO_NLS_BEARING_PROTEIN_IMPORT_INTO_NUCLEUS	GO_NLS_BEARING_PROTEIN_IMPORT_INTO_NUCLEUS		20	0.3952066	1.103848	0.33125	0.4558597	1	2315	"tags=45%, list=20%, signal=56%"
GO_POSITIVE_REGULATION_OF_B_CELL_ACTIVATION	GO_POSITIVE_REGULATION_OF_B_CELL_ACTIVATION		45	0.3291466	1.1031715	0.3089431	0.4568915	1	1794	"tags=29%, list=15%, signal=34%"
GO_POSITIVE_REGULATION_OF_ACTIN_FILAMENT_POLYMERIZATION	GO_POSITIVE_REGULATION_OF_ACTIN_FILAMENT_POLYMERIZATION		42	0.33169213	1.1029404	0.28784648	0.45707816	1	1073	"tags=14%, list=9%, signal=16%"
GO_EMBRYONIC_SKELETAL_SYSTEM_MORPHOGENESIS	GO_EMBRYONIC_SKELETAL_SYSTEM_MORPHOGENESIS		33	0.34709918	1.1024463	0.31211498	0.45783368	1	1812	"tags=18%, list=15%, signal=21%"
GO_CELLULAR_RESPONSE_TO_MECHANICAL_STIMULUS	GO_CELLULAR_RESPONSE_TO_MECHANICAL_STIMULUS		50	0.3222844	1.102214	0.30555555	0.4579801	1	1778	"tags=26%, list=15%, signal=30%"
GO_REGULATION_OF_MUSCLE_TISSUE_DEVELOPMENT	GO_REGULATION_OF_MUSCLE_TISSUE_DEVELOPMENT		49	0.3174111	1.1020631	0.30753565	0.45795158	1	1757	"tags=27%, list=15%, signal=31%"
GO_SECONDARY_METABOLIC_PROCESS	GO_SECONDARY_METABOLIC_PROCESS		16	0.41360855	1.1018686	0.33615223	0.45800805	1	529	"tags=25%, list=4%, signal=26%"
GO_POSITIVE_REGULATION_OF_CELL_DIVISION	GO_POSITIVE_REGULATION_OF_CELL_DIVISION		65	0.30547294	1.1017361	0.28336754	0.45798013	1	2164	"tags=29%, list=18%, signal=36%"
GO_TRANSCRIPTION_COREPRESSOR_ACTIVITY	GO_TRANSCRIPTION_COREPRESSOR_ACTIVITY		148	0.2681751	1.1011055	0.24742268	0.45900768	1	2085	"tags=24%, list=18%, signal=28%"
GO_POSITIVE_REGULATION_OF_KINASE_ACTIVITY	GO_POSITIVE_REGULATION_OF_KINASE_ACTIVITY		297	0.24217579	1.1001428	0.18958333	0.46072614	1	1822	"tags=19%, list=15%, signal=21%"
GO_REGULATION_OF_TRANSLATIONAL_INITIATION	GO_REGULATION_OF_TRANSLATIONAL_INITIATION		77	0.29418442	1.0998058	0.26242545	0.4610967	1	3835	"tags=45%, list=33%, signal=67%"
GO_REGULATION_OF_DNA_TEMPLATED_TRANSCRIPTION_INITIATION	GO_REGULATION_OF_DNA_TEMPLATED_TRANSCRIPTION_INITIATION		26	0.37328607	1.0994749	0.34077078	0.46147248	1	4232	"tags=65%, list=36%, signal=102%"
GO_CELLULAR_METABOLIC_COMPOUND_SALVAGE	GO_CELLULAR_METABOLIC_COMPOUND_SALVAGE		31	0.35418355	1.0994433	0.31325302	0.46119982	1	734	"tags=16%, list=6%, signal=17%"
GO_POSITIVE_REGULATION_OF_RESPONSE_TO_BIOTIC_STIMULUS	GO_POSITIVE_REGULATION_OF_RESPONSE_TO_BIOTIC_STIMULUS		23	0.38751173	1.0993223	0.32135308	0.46113464	1	1341	"tags=26%, list=11%, signal=29%"
GO_REGULATION_OF_CELL_DIVISION	GO_REGULATION_OF_CELL_DIVISION		166	0.2596914	1.0991567	0.24016564	0.46113837	1	2735	"tags=31%, list=23%, signal=40%"
GO_PROTEIN_KINASE_ACTIVITY	GO_PROTEIN_KINASE_ACTIVITY		396	0.23528378	1.098884	0.176	0.46137884	1	1253	"tags=13%, list=11%, signal=14%"
GO_DICARBOXYLIC_ACID_TRANSPORT	GO_DICARBOXYLIC_ACID_TRANSPORT		33	0.3447623	1.0985171	0.32595575	0.46186942	1	2702	"tags=36%, list=23%, signal=47%"
GO_NEGATIVE_REGULATION_OF_MITOTIC_NUCLEAR_DIVISION	GO_NEGATIVE_REGULATION_OF_MITOTIC_NUCLEAR_DIVISION		27	0.36870927	1.097811	0.32755297	0.46303394	1	3885	"tags=56%, list=33%, signal=83%"
GO_NEURAL_TUBE_FORMATION	GO_NEURAL_TUBE_FORMATION		63	0.30570528	1.09775	0.30223125	0.4628232	1	2113	"tags=24%, list=18%, signal=29%"
GO_GLOMERULUS_DEVELOPMENT	GO_GLOMERULUS_DEVELOPMENT		16	0.41900286	1.0973891	0.3234127	0.46325782	1	352	"tags=19%, list=3%, signal=19%"
GO_REGULATION_OF_MULTICELLULAR_ORGANISMAL_METABOLIC_PROCESS	GO_REGULATION_OF_MULTICELLULAR_ORGANISMAL_METABOLIC_PROCESS		16	0.41684029	1.0967283	0.33537832	0.46430168	1	1	"tags=6%, list=0%, signal=6%"
GO_REGULATION_OF_PROTEASOMAL_UBIQUITIN_DEPENDENT_PROTEIN_CATABOLIC_PROCESS	GO_REGULATION_OF_PROTEASOMAL_UBIQUITIN_DEPENDENT_PROTEIN_CATABOLIC_PROCESS		127	0.2713175	1.0962855	0.2548596	0.4649589	1	2903	"tags=32%, list=25%, signal=42%"
GO_REGULATION_OF_CIRCADIAN_RHYTHM	GO_REGULATION_OF_CIRCADIAN_RHYTHM		60	0.30333167	1.0961038	0.295858	0.46500415	1	1529	"tags=23%, list=13%, signal=27%"
GO_TRANSCRIPTIONAL_REPRESSOR_ACTIVITY_RNA_POLYMERASE_II_TRANSCRIPTION_REGULATORY_REGION_SEQUENCE_SPECIFIC_BINDING	GO_TRANSCRIPTIONAL_REPRESSOR_ACTIVITY_RNA_POLYMERASE_II_TRANSCRIPTION_REGULATORY_REGION_SEQUENCE_SPECIFIC_BINDING		92	0.2883275	1.0960382	0.2952756	0.46480918	1	464	"tags=10%, list=4%, signal=10%"
GO_REGULATION_OF_CELL_MIGRATION_INVOLVED_IN_SPROUTING_ANGIOGENESIS	GO_REGULATION_OF_CELL_MIGRATION_INVOLVED_IN_SPROUTING_ANGIOGENESIS		15	0.4193892	1.0959015	0.35452795	0.46475694	1	801	"tags=20%, list=7%, signal=21%"
GO_POSITIVE_REGULATION_OF_DENDRITE_MORPHOGENESIS	GO_POSITIVE_REGULATION_OF_DENDRITE_MORPHOGENESIS		20	0.39077154	1.0954822	0.32093933	0.46529162	1	308	"tags=10%, list=3%, signal=10%"
GO_SINGLE_ORGANISM_MEMBRANE_FUSION	GO_SINGLE_ORGANISM_MEMBRANE_FUSION		78	0.29101166	1.0943506	0.27070707	0.46727124	1	2240	"tags=24%, list=19%, signal=30%"
GO_PEPTIDYL_AMINO_ACID_MODIFICATION	GO_PEPTIDYL_AMINO_ACID_MODIFICATION		600	0.22670637	1.0942494	0.1369863	0.4671588	1	2174	"tags=21%, list=18%, signal=24%"
GO_HETEROCHROMATIN	GO_HETEROCHROMATIN		57	0.31628293	1.0939536	0.29411766	0.46745414	1	1575	"tags=25%, list=13%, signal=28%"
GO_REGULATION_OF_PEPTIDYL_TYROSINE_PHOSPHORYLATION	GO_REGULATION_OF_PEPTIDYL_TYROSINE_PHOSPHORYLATION		101	0.28053248	1.0933824	0.28806585	0.46836156	1	1171	"tags=17%, list=10%, signal=19%"
GO_COP9_SIGNALOSOME	GO_COP9_SIGNALOSOME		28	0.35834152	1.0928763	0.32285115	0.46913987	1	3044	"tags=39%, list=26%, signal=53%"
GO_ANTIGEN_PROCESSING_AND_PRESENTATION_OF_PEPTIDE_ANTIGEN_VIA_MHC_CLASS_I	GO_ANTIGEN_PROCESSING_AND_PRESENTATION_OF_PEPTIDE_ANTIGEN_VIA_MHC_CLASS_I		82	0.2865065	1.0925057	0.26987448	0.46962976	1	3229	"tags=45%, list=27%, signal=62%"
GO_PHAGOCYTOSIS	GO_PHAGOCYTOSIS		121	0.27177054	1.0919002	0.27620968	0.4706182	1	877	"tags=14%, list=7%, signal=15%"
GO_SEXUAL_REPRODUCTION	GO_SEXUAL_REPRODUCTION		318	0.24019834	1.0912945	0.22244489	0.4716269	1	1937	"tags=20%, list=16%, signal=23%"
GO_INTRACELLULAR_SIGNAL_TRANSDUCTION	GO_INTRACELLULAR_SIGNAL_TRANSDUCTION		996	0.21869923	1.0910379	0.12024048	0.47189167	1	2162	"tags=19%, list=18%, signal=22%"
GO_ACUTE_PHASE_RESPONSE	GO_ACUTE_PHASE_RESPONSE		19	0.39296678	1.090932	0.33870968	0.4717571	1	1223	"tags=26%, list=10%, signal=29%"
GO_REGULATION_OF_ESTABLISHMENT_OF_PROTEIN_LOCALIZATION_TO_MITOCHONDRION	GO_REGULATION_OF_ESTABLISHMENT_OF_PROTEIN_LOCALIZATION_TO_MITOCHONDRION		90	0.284403	1.0908998	0.27474746	0.47147575	1	1642	"tags=21%, list=14%, signal=24%"
GO_NUCLEOTIDE_EXCISION_REPAIR_DNA_INCISION_3_TO_LESION	GO_NUCLEOTIDE_EXCISION_REPAIR_DNA_INCISION_3_TO_LESION		21	0.38436943	1.0904616	0.35829958	0.47206894	1	2943	"tags=38%, list=25%, signal=51%"
GO_NEGATIVE_REGULATION_OF_ENDOTHELIAL_CELL_PROLIFERATION	GO_NEGATIVE_REGULATION_OF_ENDOTHELIAL_CELL_PROLIFERATION		16	0.4021479	1.0903107	0.35641548	0.47206172	1	1926	"tags=44%, list=16%, signal=52%"
GO_NUCLEOTIDE_BINDING_DOMAIN_LEUCINE_RICH_REPEAT_CONTAINING_RECEPTOR_SIGNALING_PATHWAY	GO_NUCLEOTIDE_BINDING_DOMAIN_LEUCINE_RICH_REPEAT_CONTAINING_RECEPTOR_SIGNALING_PATHWAY		28	0.3571611	1.089717	0.33397684	0.47305393	1	579	"tags=11%, list=5%, signal=11%"
GO_EMBRYONIC_SKELETAL_SYSTEM_DEVELOPMENT	GO_EMBRYONIC_SKELETAL_SYSTEM_DEVELOPMENT		41	0.33634415	1.0895264	0.32405567	0.4731273	1	2239	"tags=22%, list=19%, signal=27%"
GO_MESONEPHRIC_TUBULE_MORPHOGENESIS	GO_MESONEPHRIC_TUBULE_MORPHOGENESIS		17	0.3973729	1.0893528	0.34533897	0.47319856	1	152	"tags=12%, list=1%, signal=12%"
GO_POSITIVE_REGULATION_OF_CELLULAR_PROTEIN_CATABOLIC_PROCESS	GO_POSITIVE_REGULATION_OF_CELLULAR_PROTEIN_CATABOLIC_PROCESS		167	0.25795332	1.0869895	0.2862823	0.47806373	1	2648	"tags=32%, list=23%, signal=40%"
GO_SYNAPTIC_VESICLE_LOCALIZATION	GO_SYNAPTIC_VESICLE_LOCALIZATION		52	0.30964804	1.0862384	0.31041667	0.4794052	1	1118	"tags=17%, list=10%, signal=19%"
GO_POSITIVE_REGULATION_OF_TRANSCRIPTION_FROM_RNA_POLYMERASE_II_PROMOTER_INVOLVED_IN_CELLULAR_RESPONSE_TO_CHEMICAL_STIMULUS	GO_POSITIVE_REGULATION_OF_TRANSCRIPTION_FROM_RNA_POLYMERASE_II_PROMOTER_INVOLVED_IN_CELLULAR_RESPONSE_TO_CHEMICAL_STIMULUS		20	0.39037442	1.0857853	0.34719336	0.48006162	1	285	"tags=10%, list=2%, signal=10%"
GO_HISTONE_METHYLATION	GO_HISTONE_METHYLATION		65	0.29712796	1.0848389	0.296	0.48187697	1	1836	"tags=23%, list=16%, signal=27%"
GO_ANATOMICAL_STRUCTURE_FORMATION_INVOLVED_IN_MORPHOGENESIS	GO_ANATOMICAL_STRUCTURE_FORMATION_INVOLVED_IN_MORPHOGENESIS		461	0.23069404	1.0842793	0.20117188	0.48279184	1	1816	"tags=18%, list=15%, signal=20%"
GO_SITE_OF_DOUBLE_STRAND_BREAK	GO_SITE_OF_DOUBLE_STRAND_BREAK		28	0.36441755	1.0838466	0.35339805	0.48336086	1	1536	"tags=25%, list=13%, signal=29%"
GO_REGULATION_OF_MAST_CELL_ACTIVATION	GO_REGULATION_OF_MAST_CELL_ACTIVATION		28	0.35896567	1.0837784	0.3426295	0.4831675	1	1429	"tags=21%, list=12%, signal=24%"
GO_WOUND_HEALING	GO_WOUND_HEALING		252	0.2455802	1.0824827	0.24273859	0.485685	1	1064	"tags=14%, list=9%, signal=15%"
GO_NEGATIVE_REGULATION_OF_LYMPHOCYTE_DIFFERENTIATION	GO_NEGATIVE_REGULATION_OF_LYMPHOCYTE_DIFFERENTIATION		17	0.40408614	1.0817714	0.3815261	0.48689458	1	2544	"tags=41%, list=22%, signal=52%"
GO_REGULATION_OF_LEUKOCYTE_PROLIFERATION	GO_REGULATION_OF_LEUKOCYTE_PROLIFERATION		115	0.27239022	1.0816234	0.30042017	0.48684022	1	1087	"tags=18%, list=9%, signal=20%"
GO_NEGATIVE_REGULATION_OF_CANONICAL_WNT_SIGNALING_PATHWAY	GO_NEGATIVE_REGULATION_OF_CANONICAL_WNT_SIGNALING_PATHWAY		101	0.27208126	1.0815152	0.29606625	0.4867161	1	3093	"tags=38%, list=26%, signal=51%"
GO_NEGATIVE_REGULATION_OF_HYDROLASE_ACTIVITY	GO_NEGATIVE_REGULATION_OF_HYDROLASE_ACTIVITY		201	0.2507374	1.0813296	0.25447315	0.48678255	1	2154	"tags=24%, list=18%, signal=29%"
GO_K63_LINKED_POLYUBIQUITIN_BINDING	GO_K63_LINKED_POLYUBIQUITIN_BINDING		18	0.40071508	1.0809995	0.36458334	0.487203	1	579	"tags=17%, list=5%, signal=18%"
GO_SKELETAL_MUSCLE_CELL_DIFFERENTIATION	GO_SKELETAL_MUSCLE_CELL_DIFFERENTIATION		24	0.37624818	1.0809318	0.35785288	0.4869888	1	277	"tags=13%, list=2%, signal=13%"
GO_RESPONSE_TO_ACTIVITY	GO_RESPONSE_TO_ACTIVITY		32	0.3426706	1.0808412	0.31034482	0.48683923	1	1672	"tags=22%, list=14%, signal=25%"
GO_POSITIVE_REGULATION_OF_CALCIUM_MEDIATED_SIGNALING	GO_POSITIVE_REGULATION_OF_CALCIUM_MEDIATED_SIGNALING		19	0.39809814	1.0804279	0.36419752	0.48736018	1	686	"tags=16%, list=6%, signal=17%"
GO_TUBE_MORPHOGENESIS	GO_TUBE_MORPHOGENESIS		157	0.25810522	1.0801357	0.26956522	0.48765558	1	899	"tags=13%, list=8%, signal=14%"
GO_MYELOID_LEUKOCYTE_MEDIATED_IMMUNITY	GO_MYELOID_LEUKOCYTE_MEDIATED_IMMUNITY		26	0.3589743	1.0796045	0.346	0.48854417	1	372	"tags=12%, list=3%, signal=12%"
GO_NUCLEOBASE_CONTAINING_COMPOUND_KINASE_ACTIVITY	GO_NUCLEOBASE_CONTAINING_COMPOUND_KINASE_ACTIVITY		35	0.34094402	1.0780245	0.35222673	0.4918671	1	627	"tags=9%, list=5%, signal=9%"
GO_POSITIVE_REGULATION_OF_LYMPHOCYTE_DIFFERENTIATION	GO_POSITIVE_REGULATION_OF_LYMPHOCYTE_DIFFERENTIATION		45	0.32035315	1.077886	0.33760685	0.49183467	1	1288	"tags=18%, list=11%, signal=20%"
GO_MODIFIED_AMINO_ACID_BINDING	GO_MODIFIED_AMINO_ACID_BINDING		36	0.3414932	1.0778799	0.33333334	0.49149534	1	2102	"tags=28%, list=18%, signal=34%"
GO_CELL_MORPHOGENESIS_INVOLVED_IN_DIFFERENTIATION	GO_CELL_MORPHOGENESIS_INVOLVED_IN_DIFFERENTIATION		207	0.24785465	1.0768354	0.2826087	0.49353454	1	1101	"tags=15%, list=9%, signal=16%"
GO_REGULATION_OF_CELLULAR_RESPONSE_TO_STRESS	GO_REGULATION_OF_CELLULAR_RESPONSE_TO_STRESS		528	0.2252878	1.0763211	0.20040485	0.4943008	1	2109	"tags=21%, list=18%, signal=25%"
GO_CIRCULATORY_SYSTEM_DEVELOPMENT	GO_CIRCULATORY_SYSTEM_DEVELOPMENT		391	0.23201656	1.0759488	0.251938	0.49476677	1	2059	"tags=21%, list=18%, signal=25%"
GO_IDENTICAL_PROTEIN_BINDING	GO_IDENTICAL_PROTEIN_BINDING		747	0.22070117	1.0752966	0.17907445	0.4959158	1	2154	"tags=21%, list=18%, signal=24%"
GO_PROTEIN_ALKYLATION	GO_PROTEIN_ALKYLATION		91	0.28143862	1.0750715	0.31462926	0.4961053	1	4053	"tags=46%, list=34%, signal=70%"
GO_CATION_CHANNEL_ACTIVITY	GO_CATION_CHANNEL_ACTIVITY		64	0.29529613	1.0750242	0.31288344	0.49584857	1	854	"tags=16%, list=7%, signal=17%"
GO_NEGATIVE_REGULATION_OF_ORGANELLE_ORGANIZATION	GO_NEGATIVE_REGULATION_OF_ORGANELLE_ORGANIZATION		296	0.23861293	1.0746503	0.26147705	0.49632093	1	3149	"tags=33%, list=27%, signal=44%"
GO_SEX_DIFFERENTIATION	GO_SEX_DIFFERENTIATION		118	0.26891816	1.0745548	0.2929293	0.49619162	1	1730	"tags=19%, list=15%, signal=22%"
GO_TRANSCRIPTION_ELONGATION_FACTOR_COMPLEX	GO_TRANSCRIPTION_ELONGATION_FACTOR_COMPLEX		42	0.32561556	1.0743881	0.34511435	0.49621406	1	4131	"tags=57%, list=35%, signal=88%"
GO_REGULATION_OF_MUSCLE_ORGAN_DEVELOPMENT	GO_REGULATION_OF_MUSCLE_ORGAN_DEVELOPMENT		50	0.30934566	1.0735743	0.3277311	0.49775514	1	1757	"tags=26%, list=15%, signal=30%"
GO_PEPTIDE_ANTIGEN_BINDING	GO_PEPTIDE_ANTIGEN_BINDING		21	0.38355035	1.0735668	0.37328094	0.49742296	1	1540	"tags=38%, list=13%, signal=44%"
GO_CARDIAC_CELL_DEVELOPMENT	GO_CARDIAC_CELL_DEVELOPMENT		19	0.3898344	1.0732772	0.3875	0.49771515	1	1061	"tags=26%, list=9%, signal=29%"
GO_HISTONE_DEACETYLASE_BINDING	GO_HISTONE_DEACETYLASE_BINDING		79	0.2909334	1.0724692	0.34349594	0.49923974	1	1712	"tags=20%, list=15%, signal=24%"
GO_PROTEIN_METHYLATION	GO_PROTEIN_METHYLATION		91	0.28143862	1.0720634	0.31102362	0.4998173	1	4053	"tags=46%, list=34%, signal=70%"
GO_NUCLEOTIDE_EXCISION_REPAIR_PREINCISION_COMPLEX_STABILIZATION	GO_NUCLEOTIDE_EXCISION_REPAIR_PREINCISION_COMPLEX_STABILIZATION		21	0.3843694	1.0716008	0.36225596	0.50052917	1	2943	"tags=38%, list=25%, signal=51%"
GO_RESPONSE_TO_GROWTH_HORMONE	GO_RESPONSE_TO_GROWTH_HORMONE		17	0.3915298	1.0713977	0.35881105	0.5006304	1	372	"tags=18%, list=3%, signal=18%"
GO_MITOCHONDRIAL_RESPIRATORY_CHAIN_COMPLEX_ASSEMBLY	GO_MITOCHONDRIAL_RESPIRATORY_CHAIN_COMPLEX_ASSEMBLY		72	0.28454944	1.07133	0.31474105	0.50042963	1	4482	"tags=47%, list=38%, signal=76%"
GO_TRANSITION_METAL_ION_BINDING	GO_TRANSITION_METAL_ION_BINDING		834	0.21820231	1.0702807	0.19038461	0.50249887	1	1620	"tags=14%, list=14%, signal=15%"
GO_CARDIOVASCULAR_SYSTEM_DEVELOPMENT	GO_CARDIOVASCULAR_SYSTEM_DEVELOPMENT		391	0.23201656	1.0700191	0.24173553	0.5027248	1	2059	"tags=21%, list=18%, signal=25%"
GO_BRAIN_MORPHOGENESIS	GO_BRAIN_MORPHOGENESIS		15	0.40151238	1.0689563	0.3833017	0.50477105	1	1780	"tags=33%, list=15%, signal=39%"
GO_GENITALIA_DEVELOPMENT	GO_GENITALIA_DEVELOPMENT		15	0.4079555	1.0688094	0.36820084	0.5047747	1	1064	"tags=20%, list=9%, signal=22%"
GO_REGULATION_OF_MITOCHONDRION_ORGANIZATION	GO_REGULATION_OF_MITOCHONDRION_ORGANIZATION		160	0.25537905	1.0685974	0.28893444	0.50489026	1	2471	"tags=26%, list=21%, signal=32%"
GO_POSITIVE_REGULATION_OF_CARBOHYDRATE_METABOLIC_PROCESS	GO_POSITIVE_REGULATION_OF_CARBOHYDRATE_METABOLIC_PROCESS		39	0.32566062	1.06818	0.36721992	0.50548327	1	769	"tags=18%, list=7%, signal=19%"
GO_POSITIVE_REGULATION_OF_NEURON_APOPTOTIC_PROCESS	GO_POSITIVE_REGULATION_OF_NEURON_APOPTOTIC_PROCESS		31	0.34084836	1.0680885	0.34879032	0.50535005	1	302	"tags=6%, list=3%, signal=7%"
GO_SH3_DOMAIN_BINDING	GO_SH3_DOMAIN_BINDING		66	0.28979617	1.0673318	0.30522087	0.5068376	1	385	"tags=11%, list=3%, signal=11%"
GO_NEGATIVE_REGULATION_OF_BINDING	GO_NEGATIVE_REGULATION_OF_BINDING		87	0.27941847	1.0672923	0.33193278	0.506572	1	798	"tags=10%, list=7%, signal=11%"
GO_CHROMOSOME_LOCALIZATION	GO_CHROMOSOME_LOCALIZATION		52	0.31470707	1.0668914	0.33870968	0.50712633	1	3691	"tags=42%, list=31%, signal=61%"
GO_SKELETAL_SYSTEM_MORPHOGENESIS	GO_SKELETAL_SYSTEM_MORPHOGENESIS		79	0.2815234	1.0668594	0.3394309	0.5068458	1	1812	"tags=19%, list=15%, signal=22%"
GO_REGULATION_OF_GRANULOCYTE_CHEMOTAXIS	GO_REGULATION_OF_GRANULOCYTE_CHEMOTAXIS		19	0.39222994	1.06653	0.3801498	0.50719935	1	1042	"tags=26%, list=9%, signal=29%"
GO_GAMETE_GENERATION	GO_GAMETE_GENERATION		271	0.23811229	1.065903	0.28880158	0.50827235	1	1224	"tags=14%, list=10%, signal=15%"
GO_NOTCH_SIGNALING_PATHWAY	GO_NOTCH_SIGNALING_PATHWAY		63	0.29466894	1.065458	0.34697855	0.50893885	1	2272	"tags=27%, list=19%, signal=33%"
GO_PANCREAS_DEVELOPMENT	GO_PANCREAS_DEVELOPMENT		25	0.3627071	1.0644991	0.37375745	0.51077986	1	816	"tags=16%, list=7%, signal=17%"
GO_MACROMOLECULAR_COMPLEX_DISASSEMBLY	GO_MACROMOLECULAR_COMPLEX_DISASSEMBLY		157	0.25502098	1.0639368	0.30753967	0.51169896	1	3763	"tags=45%, list=32%, signal=66%"
GO_NATURAL_KILLER_CELL_ACTIVATION	GO_NATURAL_KILLER_CELL_ACTIVATION		21	0.37684685	1.0637196	0.3634497	0.51189095	1	369	"tags=10%, list=3%, signal=10%"
GO_NEGATIVE_REGULATION_OF_INTRACELLULAR_SIGNAL_TRANSDUCTION	GO_NEGATIVE_REGULATION_OF_INTRACELLULAR_SIGNAL_TRANSDUCTION		291	0.23527993	1.0632274	0.26746505	0.51263595	1	1432	"tags=16%, list=12%, signal=18%"
GO_PEPTIDYL_TYROSINE_DEPHOSPHORYLATION	GO_PEPTIDYL_TYROSINE_DEPHOSPHORYLATION		66	0.2948483	1.0629748	0.35123968	0.5128843	1	1617	"tags=20%, list=14%, signal=23%"
GO_REGULATION_OF_ALPHA_BETA_T_CELL_ACTIVATION	GO_REGULATION_OF_ALPHA_BETA_T_CELL_ACTIVATION		42	0.33050302	1.0627213	0.37100214	0.51310813	1	841	"tags=19%, list=7%, signal=20%"
GO_PYRIDINE_CONTAINING_COMPOUND_BIOSYNTHETIC_PROCESS	GO_PYRIDINE_CONTAINING_COMPOUND_BIOSYNTHETIC_PROCESS		17	0.38848075	1.0626937	0.40421054	0.5128202	1	399	"tags=18%, list=3%, signal=18%"
GO_METENCEPHALON_DEVELOPMENT	GO_METENCEPHALON_DEVELOPMENT		45	0.312417	1.062563	0.36842105	0.51275694	1	1447	"tags=22%, list=12%, signal=25%"
GO_NEGATIVE_REGULATION_OF_PEPTIDYL_TYROSINE_PHOSPHORYLATION	GO_NEGATIVE_REGULATION_OF_PEPTIDYL_TYROSINE_PHOSPHORYLATION		25	0.360741	1.0625198	0.3576923	0.51248556	1	1687	"tags=24%, list=14%, signal=28%"
GO_STEROID_HORMONE_MEDIATED_SIGNALING_PATHWAY	GO_STEROID_HORMONE_MEDIATED_SIGNALING_PATHWAY		76	0.2893205	1.0623913	0.34166667	0.5124166	1	2758	"tags=29%, list=23%, signal=38%"
GO_APOPTOTIC_MITOCHONDRIAL_CHANGES	GO_APOPTOTIC_MITOCHONDRIAL_CHANGES		47	0.31096593	1.0614687	0.34824902	0.51428664	1	458	"tags=9%, list=4%, signal=9%"
GO_NEGATIVE_REGULATION_OF_CHROMOSOME_SEGREGATION	GO_NEGATIVE_REGULATION_OF_CHROMOSOME_SEGREGATION		24	0.35981917	1.0612738	0.3942505	0.514353	1	3862	"tags=54%, list=33%, signal=80%"
GO_REGULATION_OF_EPITHELIAL_CELL_MIGRATION	GO_REGULATION_OF_EPITHELIAL_CELL_MIGRATION		87	0.27993792	1.0607574	0.35114503	0.51518273	1	894	"tags=16%, list=8%, signal=17%"
GO_NEURON_PROJECTION_GUIDANCE	GO_NEURON_PROJECTION_GUIDANCE		62	0.2951857	1.0607532	0.3548387	0.51483387	1	996	"tags=16%, list=8%, signal=18%"
GO_INO80_TYPE_COMPLEX	GO_INO80_TYPE_COMPLEX		21	0.37573114	1.0604024	0.38285714	0.51525486	1	2479	"tags=33%, list=21%, signal=42%"
GO_HISTONE_H4_ACETYLATION	GO_HISTONE_H4_ACETYLATION		41	0.3261811	1.0604014	0.37525773	0.5148998	1	2195	"tags=29%, list=19%, signal=36%"
GO_REGULATION_OF_PROTEIN_TARGETING_TO_MITOCHONDRION	GO_REGULATION_OF_PROTEIN_TARGETING_TO_MITOCHONDRION		65	0.2913042	1.0595735	0.36363637	0.51646006	1	2106	"tags=26%, list=18%, signal=32%"
GO_TRANSCRIPTION_FACTOR_ACTIVITY_PROTEIN_BINDING	GO_TRANSCRIPTION_FACTOR_ACTIVITY_PROTEIN_BINDING		424	0.2278452	1.0594887	0.26708075	0.516291	1	2821	"tags=26%, list=24%, signal=33%"
GO_PROTEIN_K63_LINKED_UBIQUITINATION	GO_PROTEIN_K63_LINKED_UBIQUITINATION		31	0.3337693	1.0594062	0.37548637	0.5161546	1	3378	"tags=32%, list=29%, signal=45%"
GO_REGULATION_OF_PROTEIN_BINDING	GO_REGULATION_OF_PROTEIN_BINDING		119	0.26503775	1.059344	0.35856575	0.5159491	1	1730	"tags=18%, list=15%, signal=20%"
GO_PATTERN_SPECIFICATION_PROCESS	GO_PATTERN_SPECIFICATION_PROCESS		161	0.25426674	1.0590225	0.3151751	0.51633376	1	1152	"tags=14%, list=10%, signal=16%"
GO_SPINDLE	GO_SPINDLE		246	0.23900498	1.0586268	0.32172132	0.51689357	1	3328	"tags=35%, list=28%, signal=48%"
GO_NEGATIVE_REGULATION_OF_CELL_CYCLE	GO_NEGATIVE_REGULATION_OF_CELL_CYCLE		335	0.23183878	1.0577459	0.30451867	0.51854855	1	2461	"tags=26%, list=21%, signal=32%"
GO_FATTY_ACID_BINDING	GO_FATTY_ACID_BINDING		18	0.38415566	1.05727	0.39271256	0.51926756	1	1118	"tags=28%, list=10%, signal=31%"
GO_SPINDLE_MIDZONE	GO_SPINDLE_MIDZONE		24	0.35610077	1.0572298	0.36842105	0.5190038	1	2643	"tags=38%, list=22%, signal=48%"
GO_RESPONSE_TO_METAL_ION	GO_RESPONSE_TO_METAL_ION		184	0.24781205	1.0570202	0.3079922	0.51910466	1	1478	"tags=19%, list=13%, signal=21%"
GO_POSITIVE_REGULATION_OF_CELL_PROJECTION_ORGANIZATION	GO_POSITIVE_REGULATION_OF_CELL_PROJECTION_ORGANIZATION		158	0.25071743	1.055731	0.32591093	0.5217105	1	1192	"tags=13%, list=10%, signal=15%"
GO_POSITIVE_REGULATION_OF_PROTEIN_SECRETION	GO_POSITIVE_REGULATION_OF_PROTEIN_SECRETION		101	0.27381927	1.0551007	0.35049504	0.5228504	1	633	"tags=14%, list=5%, signal=15%"
GO_RESPONSE_TO_NITROGEN_COMPOUND	GO_RESPONSE_TO_NITROGEN_COMPOUND		472	0.22552103	1.0540787	0.276	0.5248578	1	1977	"tags=20%, list=17%, signal=23%"
GO_HAIR_CYCLE	GO_HAIR_CYCLE		27	0.3476488	1.0540609	0.375	0.5245388	1	1122	"tags=22%, list=10%, signal=25%"
GO_MITOCHONDRION_ORGANIZATION	GO_MITOCHONDRION_ORGANIZATION		490	0.22219104	1.0533179	0.26482213	0.52590275	1	3298	"tags=34%, list=28%, signal=45%"
GO_AGING	GO_AGING		156	0.24790849	1.0525081	0.31440163	0.5274861	1	1815	"tags=20%, list=15%, signal=23%"
GO_REGULATION_OF_ORGAN_GROWTH	GO_REGULATION_OF_ORGAN_GROWTH		39	0.32088733	1.0524263	0.38206628	0.52731735	1	1561	"tags=21%, list=13%, signal=24%"
GO_NERVE_DEVELOPMENT	GO_NERVE_DEVELOPMENT		21	0.36957306	1.0521781	0.37931034	0.52754056	1	474	"tags=19%, list=4%, signal=20%"
GO_CALCIUM_ION_TRANSPORT	GO_CALCIUM_ION_TRANSPORT		88	0.2776936	1.0516754	0.33802816	0.5283665	1	1527	"tags=18%, list=13%, signal=21%"
GO_CELLULAR_AMINO_ACID_CATABOLIC_PROCESS	GO_CELLULAR_AMINO_ACID_CATABOLIC_PROCESS		69	0.28646925	1.0514603	0.3419483	0.5285252	1	505	"tags=12%, list=4%, signal=12%"
GO_HEPATICOBILIARY_SYSTEM_DEVELOPMENT	GO_HEPATICOBILIARY_SYSTEM_DEVELOPMENT		80	0.28147748	1.0509318	0.34901962	0.5294296	1	2051	"tags=26%, list=17%, signal=32%"
GO_THYROID_HORMONE_RECEPTOR_BINDING	GO_THYROID_HORMONE_RECEPTOR_BINDING		28	0.33946532	1.0503923	0.37166324	0.53035843	1	12	"tags=4%, list=0%, signal=4%"
GO_PROTEIN_MONOUBIQUITINATION	GO_PROTEIN_MONOUBIQUITINATION		47	0.30802953	1.0501083	0.3900415	0.53068197	1	3641	"tags=34%, list=31%, signal=49%"
GO_TISSUE_HOMEOSTASIS	GO_TISSUE_HOMEOSTASIS		76	0.28330132	1.049413	0.36743215	0.5320081	1	1319	"tags=21%, list=11%, signal=24%"
GO_DEOXYRIBONUCLEOTIDE_METABOLIC_PROCESS	GO_DEOXYRIBONUCLEOTIDE_METABOLIC_PROCESS		31	0.33668682	1.0479178	0.375	0.5351785	1	2592	"tags=39%, list=22%, signal=50%"
GO_RNA_POLYMERASE_II_TRANSCRIPTION_COREPRESSOR_ACTIVITY	GO_RNA_POLYMERASE_II_TRANSCRIPTION_COREPRESSOR_ACTIVITY		19	0.37545988	1.047802	0.4	0.53508055	1	1822	"tags=26%, list=15%, signal=31%"
GO_T_TUBULE	GO_T_TUBULE		15	0.40107587	1.0476319	0.38416988	0.5351172	1	2327	"tags=40%, list=20%, signal=50%"
GO_NEGATIVE_REGULATION_OF_NEURON_DEATH	GO_NEGATIVE_REGULATION_OF_NEURON_DEATH		98	0.27112952	1.0474962	0.34826884	0.53508043	1	671	"tags=10%, list=6%, signal=11%"
GO_PHOSPHATIDYLINOSITOL_3_4_BISPHOSPHATE_BINDING	GO_PHOSPHATIDYLINOSITOL_3_4_BISPHOSPHATE_BINDING		15	0.40559766	1.0467402	0.3870334	0.5364694	1	794	"tags=20%, list=7%, signal=21%"
GO_ORGANIC_CYCLIC_COMPOUND_CATABOLIC_PROCESS	GO_ORGANIC_CYCLIC_COMPOUND_CATABOLIC_PROCESS		331	0.22952653	1.046701	0.32224533	0.53620136	1	2222	"tags=20%, list=19%, signal=24%"
GO_TISSUE_MIGRATION	GO_TISSUE_MIGRATION		39	0.3187537	1.0461851	0.37524557	0.5371014	1	1064	"tags=23%, list=9%, signal=25%"
GO_NUCLEOBASE_METABOLIC_PROCESS	GO_NUCLEOBASE_METABOLIC_PROCESS		31	0.33024722	1.0445262	0.37964776	0.540632	1	2783	"tags=48%, list=24%, signal=63%"
GO_CARDIAC_VENTRICLE_MORPHOGENESIS	GO_CARDIAC_VENTRICLE_MORPHOGENESIS		22	0.3581384	1.0440838	0.3931624	0.5412989	1	1101	"tags=23%, list=9%, signal=25%"
GO_POSITIVE_REGULATION_OF_LEUKOCYTE_DIFFERENTIATION	GO_POSITIVE_REGULATION_OF_LEUKOCYTE_DIFFERENTIATION		78	0.2795404	1.0440123	0.34920636	0.54110444	1	1288	"tags=17%, list=11%, signal=19%"
GO_HORMONE_MEDIATED_SIGNALING_PATHWAY	GO_HORMONE_MEDIATED_SIGNALING_PATHWAY		87	0.27354965	1.0438142	0.36594912	0.54119325	1	2146	"tags=22%, list=18%, signal=27%"
GO_CELL_DIFFERENTIATION_IN_SPINAL_CORD	GO_CELL_DIFFERENTIATION_IN_SPINAL_CORD		16	0.3846823	1.043244	0.4113924	0.5422132	1	875	"tags=19%, list=7%, signal=20%"
GO_REGULATION_OF_NITRIC_OXIDE_BIOSYNTHETIC_PROCESS	GO_REGULATION_OF_NITRIC_OXIDE_BIOSYNTHETIC_PROCESS		30	0.34307727	1.0429529	0.42884615	0.54257226	1	1712	"tags=23%, list=15%, signal=27%"
GO_REGULATION_OF_NUCLEAR_DIVISION	GO_REGULATION_OF_NUCLEAR_DIVISION		113	0.26024857	1.0416774	0.38505748	0.54530394	1	2735	"tags=32%, list=23%, signal=41%"
GO_ANTIGEN_BINDING	GO_ANTIGEN_BINDING		48	0.3064549	1.0416449	0.38689217	0.5450095	1	1755	"tags=35%, list=15%, signal=41%"
GO_NEGATIVE_REGULATION_OF_OSTEOBLAST_DIFFERENTIATION	GO_NEGATIVE_REGULATION_OF_OSTEOBLAST_DIFFERENTIATION		24	0.36491218	1.0416394	0.3983051	0.54466313	1	1778	"tags=33%, list=15%, signal=39%"
GO_PROTEIN_TYROSINE_SERINE_THREONINE_PHOSPHATASE_ACTIVITY	GO_PROTEIN_TYROSINE_SERINE_THREONINE_PHOSPHATASE_ACTIVITY		30	0.34335002	1.041476	0.39039665	0.5446671	1	2109	"tags=30%, list=18%, signal=36%"
GO_CYTOPLASMIC_SIDE_OF_MEMBRANE	GO_CYTOPLASMIC_SIDE_OF_MEMBRANE		104	0.26584953	1.0407763	0.37166324	0.5459542	1	1241	"tags=14%, list=11%, signal=16%"
GO_LUMENAL_SIDE_OF_MEMBRANE	GO_LUMENAL_SIDE_OF_MEMBRANE		26	0.35387814	1.0407248	0.3717694	0.5457084	1	1977	"tags=35%, list=17%, signal=42%"
GO_NEUROGENESIS	GO_NEUROGENESIS		665	0.21420932	1.040719	0.30392158	0.5453505	1	2157	"tags=20%, list=18%, signal=23%"
GO_MOLTING_CYCLE	GO_MOLTING_CYCLE		27	0.3476488	1.0403173	0.40174672	0.54599583	1	1122	"tags=22%, list=10%, signal=25%"
GO_RNA_POLYMERASE_II_TRANSCRIPTION_COFACTOR_ACTIVITY	GO_RNA_POLYMERASE_II_TRANSCRIPTION_COFACTOR_ACTIVITY		67	0.2828104	1.0391757	0.36605316	0.5483912	1	2040	"tags=22%, list=17%, signal=27%"
GO_MYELOID_DENDRITIC_CELL_ACTIVATION	GO_MYELOID_DENDRITIC_CELL_ACTIVATION		16	0.39594227	1.0389974	0.4032258	0.5484622	1	3713	"tags=63%, list=32%, signal=91%"
GO_GROWTH_FACTOR_ACTIVITY	GO_GROWTH_FACTOR_ACTIVITY		33	0.33282012	1.0387585	0.40041494	0.5486503	1	910	"tags=27%, list=8%, signal=29%"
GO_REGULATION_OF_NEURAL_PRECURSOR_CELL_PROLIFERATION	GO_REGULATION_OF_NEURAL_PRECURSOR_CELL_PROLIFERATION		34	0.32890812	1.0385786	0.38690478	0.54873806	1	1780	"tags=26%, list=15%, signal=31%"
GO_POSITIVE_REGULATION_OF_CELLULAR_AMIDE_METABOLIC_PROCESS	GO_POSITIVE_REGULATION_OF_CELLULAR_AMIDE_METABOLIC_PROCESS		84	0.27499267	1.0382339	0.37029704	0.5492215	1	3753	"tags=49%, list=32%, signal=71%"
GO_NEGATIVE_REGULATION_OF_CELLULAR_COMPONENT_ORGANIZATION	GO_NEGATIVE_REGULATION_OF_CELLULAR_COMPONENT_ORGANIZATION		465	0.21933137	1.0379069	0.32091096	0.5496393	1	2175	"tags=22%, list=18%, signal=25%"
GO_NEGATIVE_REGULATION_OF_FIBROBLAST_PROLIFERATION	GO_NEGATIVE_REGULATION_OF_FIBROBLAST_PROLIFERATION		20	0.36849627	1.0378591	0.3935484	0.54939765	1	2910	"tags=40%, list=25%, signal=53%"
GO_TISSUE_REMODELING	GO_TISSUE_REMODELING		41	0.31095922	1.0377777	0.39834026	0.54922503	1	904	"tags=20%, list=8%, signal=21%"
GO_NEGATIVE_REGULATION_OF_MITOTIC_CELL_CYCLE	GO_NEGATIVE_REGULATION_OF_MITOTIC_CELL_CYCLE		165	0.24681875	1.0364133	0.3508772	0.55217576	1	2907	"tags=31%, list=25%, signal=40%"
GO_REGULATION_OF_INTRINSIC_APOPTOTIC_SIGNALING_PATHWAY_IN_RESPONSE_TO_DNA_DAMAGE	GO_REGULATION_OF_INTRINSIC_APOPTOTIC_SIGNALING_PATHWAY_IN_RESPONSE_TO_DNA_DAMAGE		28	0.3376988	1.0363923	0.41509435	0.5518552	1	3692	"tags=54%, list=31%, signal=78%"
GO_AMMONIUM_TRANSPORT	GO_AMMONIUM_TRANSPORT		26	0.342994	1.0357031	0.41030535	0.55310935	1	862	"tags=19%, list=7%, signal=21%"
GO_POSITIVE_REGULATION_OF_ALPHA_BETA_T_CELL_DIFFERENTIATION	GO_POSITIVE_REGULATION_OF_ALPHA_BETA_T_CELL_DIFFERENTIATION		24	0.3560557	1.0353944	0.41082165	0.5535059	1	841	"tags=21%, list=7%, signal=22%"
GO_OUTFLOW_TRACT_MORPHOGENESIS	GO_OUTFLOW_TRACT_MORPHOGENESIS		24	0.34965807	1.0350591	0.39874738	0.5539514	1	1101	"tags=21%, list=9%, signal=23%"
GO_LIGAND_DEPENDENT_NUCLEAR_RECEPTOR_TRANSCRIPTION_COACTIVATOR_ACTIVITY	GO_LIGAND_DEPENDENT_NUCLEAR_RECEPTOR_TRANSCRIPTION_COACTIVATOR_ACTIVITY		45	0.30449274	1.0350124	0.38606402	0.55369467	1	2809	"tags=27%, list=24%, signal=35%"
GO_PHOSPHORYLATION	GO_PHOSPHORYLATION		820	0.21040663	1.0344143	0.28265524	0.5547589	1	2687	"tags=23%, list=23%, signal=27%"
GO_PROTEIN_DESTABILIZATION	GO_PROTEIN_DESTABILIZATION		29	0.3312901	1.0341809	0.3919192	0.55495936	1	2598	"tags=38%, list=22%, signal=49%"
GO_TRANSCRIPTION_FACTOR_COMPLEX	GO_TRANSCRIPTION_FACTOR_COMPLEX		196	0.24226229	1.0336695	0.36137667	0.55584884	1	2802	"tags=30%, list=24%, signal=38%"
GO_EMBRYO_DEVELOPMENT	GO_EMBRYO_DEVELOPMENT		457	0.21950561	1.0336034	0.35040984	0.5556502	1	1906	"tags=18%, list=16%, signal=21%"
GO_RNA_POLYMERASE_BINDING	GO_RNA_POLYMERASE_BINDING		34	0.32641816	1.0334185	0.39065817	0.5557132	1	4131	"tags=53%, list=35%, signal=81%"
GO_NEURAL_TUBE_DEVELOPMENT	GO_NEURAL_TUBE_DEVELOPMENT		87	0.27216616	1.0332996	0.36575875	0.55562323	1	2113	"tags=22%, list=18%, signal=26%"
GO_MYELOID_LEUKOCYTE_DIFFERENTIATION	GO_MYELOID_LEUKOCYTE_DIFFERENTIATION		65	0.28481287	1.0332391	0.3900415	0.55539143	1	2227	"tags=26%, list=19%, signal=32%"
GO_TRANSCRIPTIONAL_ACTIVATOR_ACTIVITY_RNA_POLYMERASE_II_CORE_PROMOTER_PROXIMAL_REGION_SEQUENCE_SPECIFIC_BINDING	GO_TRANSCRIPTIONAL_ACTIVATOR_ACTIVITY_RNA_POLYMERASE_II_CORE_PROMOTER_PROXIMAL_REGION_SEQUENCE_SPECIFIC_BINDING		102	0.26419547	1.0331727	0.39139345	0.555182	1	1751	"tags=18%, list=15%, signal=21%"
GO_PLATELET_DERIVED_GROWTH_FACTOR_RECEPTOR_SIGNALING_PATHWAY	GO_PLATELET_DERIVED_GROWTH_FACTOR_RECEPTOR_SIGNALING_PATHWAY		27	0.34921417	1.0328474	0.4178218	0.5555912	1	1064	"tags=26%, list=9%, signal=28%"
GO_NEGATIVE_REGULATION_OF_PROTEIN_ACETYLATION	GO_NEGATIVE_REGULATION_OF_PROTEIN_ACETYLATION		16	0.38961542	1.0324242	0.42236024	0.55623084	1	3750	"tags=50%, list=32%, signal=73%"
GO_REGULATION_OF_PROTEASOMAL_PROTEIN_CATABOLIC_PROCESS	GO_REGULATION_OF_PROTEASOMAL_PROTEIN_CATABOLIC_PROCESS		154	0.24893492	1.0308744	0.3822314	0.5596288	1	2903	"tags=32%, list=25%, signal=43%"
GO_CARDIAC_CHAMBER_MORPHOGENESIS	GO_CARDIAC_CHAMBER_MORPHOGENESIS		42	0.30971488	1.0308506	0.39553753	0.5593252	1	1621	"tags=24%, list=14%, signal=28%"
GO_MICROTUBULE_ORGANIZING_CENTER	GO_MICROTUBULE_ORGANIZING_CENTER		491	0.2172344	1.0307947	0.32156864	0.55908346	1	2176	"tags=22%, list=18%, signal=26%"
GO_POSITIVE_REGULATION_OF_NUCLEOTIDE_METABOLIC_PROCESS	GO_POSITIVE_REGULATION_OF_NUCLEOTIDE_METABOLIC_PROCESS		39	0.3085259	1.0307337	0.3944773	0.55886585	1	289	"tags=10%, list=2%, signal=10%"
GO_POSITIVE_REGULATION_OF_EPITHELIAL_CELL_MIGRATION	GO_POSITIVE_REGULATION_OF_EPITHELIAL_CELL_MIGRATION		53	0.30122462	1.0307282	0.38715953	0.55851257	1	894	"tags=15%, list=8%, signal=16%"
GO_TRANSFORMING_GROWTH_FACTOR_BETA_RECEPTOR_BINDING	GO_TRANSFORMING_GROWTH_FACTOR_BETA_RECEPTOR_BINDING		21	0.3646387	1.0306945	0.42655936	0.5582124	1	2314	"tags=48%, list=20%, signal=59%"
GO_NEPHRON_DEVELOPMENT	GO_NEPHRON_DEVELOPMENT		34	0.31549218	1.0302404	0.41104296	0.55899227	1	352	"tags=12%, list=3%, signal=12%"
GO_NEURON_PROJECTION_MORPHOGENESIS	GO_NEURON_PROJECTION_MORPHOGENESIS		152	0.25111765	1.0291207	0.39714867	0.56139904	1	1064	"tags=15%, list=9%, signal=16%"
GO_NEGATIVE_REGULATION_OF_APOPTOTIC_SIGNALING_PATHWAY	GO_NEGATIVE_REGULATION_OF_APOPTOTIC_SIGNALING_PATHWAY		141	0.2527371	1.0287943	0.38522953	0.5617668	1	1448	"tags=18%, list=12%, signal=20%"
GO_NEGATIVE_REGULATION_OF_CELL_CYCLE_PHASE_TRANSITION	GO_NEGATIVE_REGULATION_OF_CELL_CYCLE_PHASE_TRANSITION		128	0.2534571	1.028765	0.4140625	0.5614669	1	2907	"tags=33%, list=25%, signal=43%"
GO_PROTEOLYSIS	GO_PROTEOLYSIS		751	0.20960161	1.0279834	0.33528265	0.56303227	1	973	"tags=8%, list=8%, signal=9%"
GO_MAIN_AXON	GO_MAIN_AXON		20	0.36744994	1.0269166	0.40808082	0.56532687	1	996	"tags=20%, list=8%, signal=22%"
GO_RESPONSE_TO_FIBROBLAST_GROWTH_FACTOR	GO_RESPONSE_TO_FIBROBLAST_GROWTH_FACTOR		64	0.2823686	1.0268328	0.4135021	0.56517535	1	1064	"tags=9%, list=9%, signal=10%"
GO_CENTROSOME	GO_CENTROSOME		396	0.2216174	1.0262818	0.35613683	0.56617963	1	2176	"tags=22%, list=18%, signal=26%"
GO_TRANSMEMBRANE_RECEPTOR_PROTEIN_KINASE_ACTIVITY	GO_TRANSMEMBRANE_RECEPTOR_PROTEIN_KINASE_ACTIVITY		25	0.34936428	1.026265	0.4410569	0.56584644	1	116	"tags=12%, list=1%, signal=12%"
GO_NUCLEAR_MATRIX	GO_NUCLEAR_MATRIX		82	0.26761356	1.0252377	0.41257367	0.5679517	1	2929	"tags=39%, list=25%, signal=52%"
GO_RESPONSE_TO_XENOBIOTIC_STIMULUS	GO_RESPONSE_TO_XENOBIOTIC_STIMULUS		42	0.30622166	1.025115	0.4180328	0.5678653	1	1369	"tags=21%, list=12%, signal=24%"
GO_DNA_DIRECTED_RNA_POLYMERASE_II_HOLOENZYME	GO_DNA_DIRECTED_RNA_POLYMERASE_II_HOLOENZYME		89	0.27021608	1.0239438	0.3983051	0.5703444	1	3567	"tags=34%, list=30%, signal=48%"
GO_REGULATION_OF_ION_TRANSPORT	GO_REGULATION_OF_ION_TRANSPORT		227	0.2346616	1.0235944	0.38541666	0.57083136	1	894	"tags=10%, list=8%, signal=11%"
GO_NEGATIVE_REGULATION_OF_WNT_SIGNALING_PATHWAY	GO_NEGATIVE_REGULATION_OF_WNT_SIGNALING_PATHWAY		120	0.25445223	1.0232424	0.4088983	0.57132345	1	3093	"tags=37%, list=26%, signal=49%"
GO_OXIDOREDUCTASE_ACTIVITY_ACTING_ON_A_HEME_GROUP_OF_DONORS	GO_OXIDOREDUCTASE_ACTIVITY_ACTING_ON_A_HEME_GROUP_OF_DONORS		19	0.36563814	1.0229579	0.42061856	0.57164305	1	2505	"tags=32%, list=21%, signal=40%"
GO_B_CELL_DIFFERENTIATION	GO_B_CELL_DIFFERENTIATION		49	0.30288127	1.0208951	0.41814595	0.5764047	1	1730	"tags=22%, list=15%, signal=26%"
GO_POSITIVE_REGULATION_OF_PURINE_NUCLEOTIDE_METABOLIC_PROCESS	GO_POSITIVE_REGULATION_OF_PURINE_NUCLEOTIDE_METABOLIC_PROCESS		39	0.3085259	1.0195414	0.40677965	0.57944727	1	289	"tags=10%, list=2%, signal=10%"
GO_POSITIVE_REGULATION_OF_CELLULAR_COMPONENT_BIOGENESIS	GO_POSITIVE_REGULATION_OF_CELLULAR_COMPONENT_BIOGENESIS		245	0.2321688	1.0189749	0.4035433	0.5804685	1	1831	"tags=18%, list=16%, signal=21%"
GO_RESPONSE_TO_COCAINE	GO_RESPONSE_TO_COCAINE		21	0.3634545	1.0186123	0.43524417	0.58098984	1	2678	"tags=38%, list=23%, signal=49%"
GO_CELLULAR_AMINO_ACID_METABOLIC_PROCESS	GO_CELLULAR_AMINO_ACID_METABOLIC_PROCESS		229	0.23279133	1.0183214	0.416318	0.58133376	1	2485	"tags=28%, list=21%, signal=35%"
GO_ORGANELLE_FUSION	GO_ORGANELLE_FUSION		88	0.26442024	1.0182974	0.39524838	0.5810231	1	2240	"tags=23%, list=19%, signal=28%"
GO_MITOTIC_CELL_CYCLE_CHECKPOINT	GO_MITOTIC_CELL_CYCLE_CHECKPOINT		124	0.25251722	1.0176431	0.4194215	0.5823337	1	2735	"tags=31%, list=23%, signal=41%"
GO_VISUAL_BEHAVIOR	GO_VISUAL_BEHAVIOR		26	0.34146252	1.0176201	0.45824847	0.5820108	1	392	"tags=8%, list=3%, signal=8%"
GO_ORGANIC_ACID_BINDING	GO_ORGANIC_ACID_BINDING		102	0.26017284	1.0175304	0.4063745	0.581851	1	1901	"tags=25%, list=16%, signal=29%"
GO_PROTEIN_DEPOLYMERIZATION	GO_PROTEIN_DEPOLYMERIZATION		18	0.3681343	1.0173802	0.4117647	0.5818469	1	2025	"tags=28%, list=17%, signal=34%"
GO_KIDNEY_EPITHELIUM_DEVELOPMENT	GO_KIDNEY_EPITHELIUM_DEVELOPMENT		46	0.30282465	1.0172448	0.4254902	0.58178985	1	1755	"tags=24%, list=15%, signal=28%"
GO_KERATAN_SULFATE_METABOLIC_PROCESS	GO_KERATAN_SULFATE_METABOLIC_PROCESS		20	0.36888444	1.0161898	0.44153225	0.58404666	1	1878	"tags=25%, list=16%, signal=30%"
GO_RNA_POLYMERASE_III_ACTIVITY	GO_RNA_POLYMERASE_III_ACTIVITY		17	0.3740868	1.0157157	0.44219068	0.5849512	1	895	"tags=18%, list=8%, signal=19%"
GO_POSITIVE_REGULATION_OF_MYELOID_CELL_DIFFERENTIATION	GO_POSITIVE_REGULATION_OF_MYELOID_CELL_DIFFERENTIATION		53	0.28773874	1.0152061	0.442348	0.5858388	1	828	"tags=11%, list=7%, signal=12%"
GO_PEPTIDASE_ACTIVATOR_ACTIVITY_INVOLVED_IN_APOPTOTIC_PROCESS	GO_PEPTIDASE_ACTIVATOR_ACTIVITY_INVOLVED_IN_APOPTOTIC_PROCESS		18	0.38094604	1.0149518	0.4526749	0.5861239	1	1364	"tags=22%, list=12%, signal=25%"
GO_LEUKOCYTE_MEDIATED_CYTOTOXICITY	GO_LEUKOCYTE_MEDIATED_CYTOTOXICITY		24	0.35759938	1.0140399	0.44668007	0.5879798	1	827	"tags=21%, list=7%, signal=22%"
GO_REGULATION_OF_CELLULAR_AMIDE_METABOLIC_PROCESS	GO_REGULATION_OF_CELLULAR_AMIDE_METABOLIC_PROCESS		293	0.2254669	1.0139211	0.39787233	0.587897	1	3753	"tags=39%, list=32%, signal=56%"
GO_PROTEIN_INSERTION_INTO_MEMBRANE	GO_PROTEIN_INSERTION_INTO_MEMBRANE		16	0.3811583	1.0133604	0.45336226	0.58894706	1	302	"tags=13%, list=3%, signal=13%"
GO_TRANSCRIPTIONAL_ACTIVATOR_ACTIVITY_RNA_POLYMERASE_II_DISTAL_ENHANCER_SEQUENCE_SPECIFIC_BINDING	GO_TRANSCRIPTIONAL_ACTIVATOR_ACTIVITY_RNA_POLYMERASE_II_DISTAL_ENHANCER_SEQUENCE_SPECIFIC_BINDING		16	0.38706493	1.0130367	0.4657258	0.5893894	1	3735	"tags=63%, list=32%, signal=91%"
GO_MRNA_CLEAVAGE_FACTOR_COMPLEX	GO_MRNA_CLEAVAGE_FACTOR_COMPLEX		17	0.3693278	1.0126941	0.43564355	0.5898894	1	4030	"tags=59%, list=34%, signal=89%"
GO_REGULATION_OF_ORGANIC_ACID_TRANSPORT	GO_REGULATION_OF_ORGANIC_ACID_TRANSPORT		24	0.34762934	1.0126606	0.4364754	0.5895923	1	1338	"tags=21%, list=11%, signal=23%"
GO_NEGATIVE_REGULATION_OF_CYSTEINE_TYPE_ENDOPEPTIDASE_ACTIVITY	GO_NEGATIVE_REGULATION_OF_CYSTEINE_TYPE_ENDOPEPTIDASE_ACTIVITY		62	0.28121412	1.0125763	0.42771083	0.5894285	1	2293	"tags=24%, list=19%, signal=30%"
GO_POSITIVE_REGULATION_OF_ERYTHROCYTE_DIFFERENTIATION	GO_POSITIVE_REGULATION_OF_ERYTHROCYTE_DIFFERENTIATION		20	0.36215365	1.012356	0.4207317	0.58959126	1	674	"tags=10%, list=6%, signal=11%"
GO_NEGATIVE_REGULATION_OF_CELLULAR_PROTEIN_CATABOLIC_PROCESS	GO_NEGATIVE_REGULATION_OF_CELLULAR_PROTEIN_CATABOLIC_PROCESS		51	0.29130104	1.012315	0.4283054	0.58933187	1	3862	"tags=45%, list=33%, signal=67%"
GO_CALCIUM_DEPENDENT_PHOSPHOLIPID_BINDING	GO_CALCIUM_DEPENDENT_PHOSPHOLIPID_BINDING		19	0.36658922	1.0118564	0.44306418	0.5901277	1	1039	"tags=26%, list=9%, signal=29%"
GO_FEMALE_MEIOTIC_DIVISION	GO_FEMALE_MEIOTIC_DIVISION		18	0.36461	1.0116637	0.44242424	0.59023917	1	1840	"tags=33%, list=16%, signal=39%"
GO_ACTIVATION_OF_PROTEIN_KINASE_ACTIVITY	GO_ACTIVATION_OF_PROTEIN_KINASE_ACTIVITY		172	0.23695087	1.0111747	0.42236024	0.59109116	1	1617	"tags=16%, list=14%, signal=19%"
GO_POSITIVE_REGULATION_OF_SUBSTRATE_ADHESION_DEPENDENT_CELL_SPREADING	GO_POSITIVE_REGULATION_OF_SUBSTRATE_ADHESION_DEPENDENT_CELL_SPREADING		19	0.37149274	1.0103419	0.44585988	0.59274733	1	867	"tags=16%, list=7%, signal=17%"
GO_PLATELET_ACTIVATION	GO_PLATELET_ACTIVATION		84	0.2645443	1.0101812	0.4417178	0.5927853	1	521	"tags=10%, list=4%, signal=10%"
GO_POSITIVE_REGULATION_OF_CYTOKINE_PRODUCTION_INVOLVED_IN_IMMUNE_RESPONSE	GO_POSITIVE_REGULATION_OF_CYTOKINE_PRODUCTION_INVOLVED_IN_IMMUNE_RESPONSE		17	0.368808	1.0100132	0.4312115	0.59282285	1	1042	"tags=18%, list=9%, signal=19%"
GO_HISTONE_MONOUBIQUITINATION	GO_HISTONE_MONOUBIQUITINATION		22	0.35675204	1.0097201	0.46975806	0.5932075	1	922	"tags=14%, list=8%, signal=15%"
GO_POSITIVE_REGULATION_OF_VIRAL_PROCESS	GO_POSITIVE_REGULATION_OF_VIRAL_PROCESS		81	0.26799825	1.0093333	0.42094862	0.5938174	1	3641	"tags=35%, list=31%, signal=50%"
GO_RESPONSE_TO_OSMOTIC_STRESS	GO_RESPONSE_TO_OSMOTIC_STRESS		37	0.30975556	1.0082393	0.42406312	0.5961257	1	2026	"tags=27%, list=17%, signal=33%"
GO_INTRINSIC_COMPONENT_OF_GOLGI_MEMBRANE	GO_INTRINSIC_COMPONENT_OF_GOLGI_MEMBRANE		39	0.30594587	1.0079222	0.42406312	0.5965197	1	340	"tags=8%, list=3%, signal=8%"
GO_REGULATION_OF_JUN_KINASE_ACTIVITY	GO_REGULATION_OF_JUN_KINASE_ACTIVITY		52	0.28595343	1.0076174	0.45418328	0.59692806	1	958	"tags=15%, list=8%, signal=17%"
GO_TUBE_FORMATION	GO_TUBE_FORMATION		74	0.2728437	1.0074158	0.4318182	0.5970223	1	899	"tags=12%, list=8%, signal=13%"
GO_SCHWANN_CELL_DIFFERENTIATION	GO_SCHWANN_CELL_DIFFERENTIATION		19	0.3640698	1.0072703	0.45403376	0.59700686	1	748	"tags=16%, list=6%, signal=17%"
GO_REGULATION_OF_ESTABLISHMENT_OF_PLANAR_POLARITY	GO_REGULATION_OF_ESTABLISHMENT_OF_PLANAR_POLARITY		82	0.26294413	1.006965	0.44158417	0.5973987	1	3068	"tags=38%, list=26%, signal=51%"
GO_POSITIVE_REGULATION_OF_PEPTIDYL_TYROSINE_PHOSPHORYLATION	GO_POSITIVE_REGULATION_OF_PEPTIDYL_TYROSINE_PHOSPHORYLATION		68	0.2765019	1.0069593	0.43265307	0.59703034	1	2227	"tags=28%, list=19%, signal=34%"
GO_TRANSITION_METAL_ION_TRANSMEMBRANE_TRANSPORTER_ACTIVITY	GO_TRANSITION_METAL_ION_TRANSMEMBRANE_TRANSPORTER_ACTIVITY		26	0.34217322	1.0064958	0.4392157	0.5978019	1	1356	"tags=27%, list=12%, signal=30%"
GO_SWI_SNF_SUPERFAMILY_TYPE_COMPLEX	GO_SWI_SNF_SUPERFAMILY_TYPE_COMPLEX		62	0.28070298	1.0063756	0.45596868	0.59771895	1	3347	"tags=32%, list=28%, signal=45%"
GO_NEGATIVE_REGULATION_OF_CELLULAR_AMIDE_METABOLIC_PROCESS	GO_NEGATIVE_REGULATION_OF_CELLULAR_AMIDE_METABOLIC_PROCESS		109	0.2508665	1.0063082	0.44308943	0.5975065	1	2425	"tags=24%, list=21%, signal=30%"
GO_POSITIVE_REGULATION_OF_INTERLEUKIN_12_PRODUCTION	GO_POSITIVE_REGULATION_OF_INTERLEUKIN_12_PRODUCTION		20	0.35581398	1.0062215	0.4456067	0.5973539	1	2995	"tags=40%, list=25%, signal=54%"
GO_REGULATION_OF_MITOCHONDRIAL_MEMBRANE_POTENTIAL	GO_REGULATION_OF_MITOCHONDRIAL_MEMBRANE_POTENTIAL		40	0.3066853	1.005935	0.44008264	0.59772474	1	1338	"tags=23%, list=11%, signal=25%"
GO_NEGATIVE_REGULATION_OF_PROTEIN_COMPLEX_DISASSEMBLY	GO_NEGATIVE_REGULATION_OF_PROTEIN_COMPLEX_DISASSEMBLY		135	0.24331899	1.0047418	0.41497976	0.60035574	1	2966	"tags=32%, list=25%, signal=42%"
GO_TRANSCRIPTION_FACTOR_ACTIVITY_RNA_POLYMERASE_II_DISTAL_ENHANCER_SEQUENCE_SPECIFIC_BINDING	GO_TRANSCRIPTION_FACTOR_ACTIVITY_RNA_POLYMERASE_II_DISTAL_ENHANCER_SEQUENCE_SPECIFIC_BINDING		44	0.29380378	1.0045094	0.44190872	0.6005713	1	2503	"tags=32%, list=21%, signal=40%"
GO_PROTEIN_SELF_ASSOCIATION	GO_PROTEIN_SELF_ASSOCIATION		26	0.33640212	1.0036545	0.44791666	0.60232776	1	672	"tags=12%, list=6%, signal=12%"
GO_SPLICEOSOMAL_TRI_SNRNP_COMPLEX	GO_SPLICEOSOMAL_TRI_SNRNP_COMPLEX		26	0.33300087	1.0027984	0.45228216	0.6041015	1	2332	"tags=38%, list=20%, signal=48%"
GO_EPITHELIAL_CELL_PROLIFERATION	GO_EPITHELIAL_CELL_PROLIFERATION		42	0.30615997	1.0027455	0.4725051	0.6038362	1	1014	"tags=14%, list=9%, signal=16%"
GO_TUBULIN_BINDING	GO_TUBULIN_BINDING		183	0.23546588	1.0020572	0.44111776	0.60520726	1	2479	"tags=25%, list=21%, signal=31%"
GO_REGULATION_OF_CELLULAR_COMPONENT_BIOGENESIS	GO_REGULATION_OF_CELLULAR_COMPONENT_BIOGENESIS		495	0.21096143	1.0017828	0.43975905	0.6055393	1	1849	"tags=18%, list=16%, signal=20%"
GO_KIDNEY_MORPHOGENESIS	GO_KIDNEY_MORPHOGENESIS		26	0.33281964	1.0013312	0.43006262	0.6063455	1	352	"tags=12%, list=3%, signal=12%"
GO_MYELOID_CELL_DIFFERENTIATION	GO_MYELOID_CELL_DIFFERENTIATION		128	0.24589768	1.0009763	0.46058092	0.6068573	1	1064	"tags=13%, list=9%, signal=14%"
GO_MICROTUBULE_CYTOSKELETON	GO_MICROTUBULE_CYTOSKELETON		782	0.20433544	1.00067	0.4241245	0.6072436	1	2533	"tags=25%, list=22%, signal=30%"
GO_SCHWANN_CELL_DEVELOPMENT	GO_SCHWANN_CELL_DEVELOPMENT		16	0.38254303	1.0005665	0.4497992	0.60711783	1	748	"tags=19%, list=6%, signal=20%"
GO_INTRINSIC_COMPONENT_OF_MITOCHONDRIAL_INNER_MEMBRANE	GO_INTRINSIC_COMPONENT_OF_MITOCHONDRIAL_INNER_MEMBRANE		20	0.3534216	1.0000098	0.43558282	0.6081531	1	3391	"tags=45%, list=29%, signal=63%"
GO_NEGATIVE_REGULATION_OF_CELL_DIVISION	GO_NEGATIVE_REGULATION_OF_CELL_DIVISION		42	0.3044853	0.99971896	0.44399184	0.60846627	1	3885	"tags=60%, list=33%, signal=89%"
GO_SMAD_PROTEIN_SIGNAL_TRANSDUCTION	GO_SMAD_PROTEIN_SIGNAL_TRANSDUCTION		20	0.35234863	0.99932516	0.43055555	0.6090753	1	580	"tags=20%, list=5%, signal=21%"
GO_DIVALENT_INORGANIC_CATION_TRANSPORT	GO_DIVALENT_INORGANIC_CATION_TRANSPORT		113	0.24936104	0.99919623	0.43813387	0.60905373	1	854	"tags=12%, list=7%, signal=12%"
GO_NUCLEOBASE_CONTAINING_SMALL_MOLECULE_METABOLIC_PROCESS	GO_NUCLEOBASE_CONTAINING_SMALL_MOLECULE_METABOLIC_PROCESS		393	0.21749969	0.998431	0.43243244	0.6105929	1	2348	"tags=21%, list=20%, signal=25%"
GO_ORGANELLE_ASSEMBLY	GO_ORGANELLE_ASSEMBLY		332	0.22239469	0.9983617	0.4487705	0.6103963	1	3152	"tags=30%, list=27%, signal=40%"
GO_RESPONSE_TO_GROWTH_FACTOR	GO_RESPONSE_TO_GROWTH_FACTOR		259	0.22547239	0.9979124	0.43881857	0.61114424	1	1192	"tags=13%, list=10%, signal=14%"
GO_DENDRITE_MORPHOGENESIS	GO_DENDRITE_MORPHOGENESIS		19	0.36471283	0.99778116	0.47834647	0.61111087	1	734	"tags=21%, list=6%, signal=22%"
GO_PLACENTA_DEVELOPMENT	GO_PLACENTA_DEVELOPMENT		76	0.26751202	0.9977093	0.43004116	0.61090565	1	2146	"tags=26%, list=18%, signal=32%"
GO_ORGANELLE_ENVELOPE_LUMEN	GO_ORGANELLE_ENVELOPE_LUMEN		70	0.27192688	0.99673986	0.44311377	0.61304754	1	2893	"tags=39%, list=25%, signal=51%"
GO_MITOCHONDRIAL_PART	GO_MITOCHONDRIAL_PART		775	0.20352069	0.99650395	0.45661157	0.6132973	1	2803	"tags=26%, list=24%, signal=32%"
GO_MICROTUBULE_CYTOSKELETON_ORGANIZATION	GO_MICROTUBULE_CYTOSKELETON_ORGANIZATION		246	0.22445633	0.99650186	0.46586347	0.6129188	1	2988	"tags=31%, list=25%, signal=41%"
GO_RENAL_SYSTEM_PROCESS	GO_RENAL_SYSTEM_PROCESS		37	0.3087335	0.99572015	0.44513458	0.61455244	1	746	"tags=14%, list=6%, signal=14%"
GO_REGULATION_OF_NEURON_DIFFERENTIATION	GO_REGULATION_OF_NEURON_DIFFERENTIATION		265	0.22165036	0.99553704	0.44793713	0.61461943	1	1478	"tags=16%, list=13%, signal=18%"
GO_REGULATION_OF_PLASMA_MEMBRANE_ORGANIZATION	GO_REGULATION_OF_PLASMA_MEMBRANE_ORGANIZATION		51	0.2881635	0.99432373	0.4493927	0.6173133	1	1130	"tags=16%, list=10%, signal=17%"
GO_TRANSMEMBRANE_RECEPTOR_PROTEIN_TYROSINE_KINASE_ACTIVITY	GO_TRANSMEMBRANE_RECEPTOR_PROTEIN_TYROSINE_KINASE_ACTIVITY		15	0.38152805	0.9932107	0.44742268	0.6197181	1	115	"tags=13%, list=1%, signal=13%"
GO_REGULATION_OF_TRANSCRIPTION_FACTOR_IMPORT_INTO_NUCLEUS	GO_REGULATION_OF_TRANSCRIPTION_FACTOR_IMPORT_INTO_NUCLEUS		67	0.27083352	0.9917066	0.4767677	0.6231483	1	1780	"tags=18%, list=15%, signal=21%"
GO_REGULATION_OF_RELEASE_OF_CYTOCHROME_C_FROM_MITOCHONDRIA	GO_REGULATION_OF_RELEASE_OF_CYTOCHROME_C_FROM_MITOCHONDRIA		33	0.30989084	0.9917015	0.48971194	0.6227709	1	840	"tags=15%, list=7%, signal=16%"
GO_DEVELOPMENTAL_GROWTH	GO_DEVELOPMENTAL_GROWTH		155	0.23935743	0.9916626	0.47082496	0.6224778	1	1873	"tags=23%, list=16%, signal=27%"
GO_AMINO_ACID_TRANSPORT	GO_AMINO_ACID_TRANSPORT		61	0.28016523	0.9912056	0.4606526	0.6232658	1	2702	"tags=36%, list=23%, signal=47%"
GO_DNA_DIRECTED_RNA_POLYMERASE_III_COMPLEX	GO_DNA_DIRECTED_RNA_POLYMERASE_III_COMPLEX		17	0.3740868	0.99018013	0.4715447	0.6255364	1	895	"tags=18%, list=8%, signal=19%"
GO_PRE_MRNA_BINDING	GO_PRE_MRNA_BINDING		23	0.33739543	0.9901476	0.466	0.625223	1	4475	"tags=52%, list=38%, signal=84%"
GO_MIDBRAIN_DEVELOPMENT	GO_MIDBRAIN_DEVELOPMENT		49	0.28436974	0.98863846	0.44246033	0.62867785	1	3361	"tags=37%, list=29%, signal=51%"
GO_REGULATION_OF_NEUROTRANSMITTER_LEVELS	GO_REGULATION_OF_NEUROTRANSMITTER_LEVELS		70	0.26988274	0.9867967	0.46625766	0.6329677	1	2147	"tags=23%, list=18%, signal=28%"
GO_REGULATION_OF_CELL_CYCLE_G1_S_PHASE_TRANSITION	GO_REGULATION_OF_CELL_CYCLE_G1_S_PHASE_TRANSITION		126	0.24399982	0.98614645	0.46289062	0.6342319	1	2907	"tags=30%, list=25%, signal=40%"
GO_REGULATION_OF_OLIGODENDROCYTE_DIFFERENTIATION	GO_REGULATION_OF_OLIGODENDROCYTE_DIFFERENTIATION		18	0.36628157	0.98613465	0.46341464	0.6338665	1	2146	"tags=33%, list=18%, signal=41%"
GO_PROTEIN_TYROSINE_PHOSPHATASE_ACTIVITY	GO_PROTEIN_TYROSINE_PHOSPHATASE_ACTIVITY		68	0.27374914	0.9859403	0.48373982	0.63393307	1	1617	"tags=19%, list=14%, signal=22%"
GO_MEMBRANE_FUSION	GO_MEMBRANE_FUSION		102	0.25530624	0.9857622	0.51520914	0.6339934	1	2240	"tags=24%, list=19%, signal=29%"
GO_HOMEOSTASIS_OF_NUMBER_OF_CELLS	GO_HOMEOSTASIS_OF_NUMBER_OF_CELLS		114	0.24771139	0.98486096	0.46356276	0.63589567	1	579	"tags=11%, list=5%, signal=12%"
GO_POSITIVE_REGULATION_OF_TRANSCRIPTION_FROM_RNA_POLYMERASE_II_PROMOTER_IN_RESPONSE_TO_STRESS	GO_POSITIVE_REGULATION_OF_TRANSCRIPTION_FROM_RNA_POLYMERASE_II_PROMOTER_IN_RESPONSE_TO_STRESS		17	0.36699083	0.98403525	0.46548325	0.6375986	1	285	"tags=12%, list=2%, signal=12%"
GO_PEPTIDE_N_ACETYLTRANSFERASE_ACTIVITY	GO_PEPTIDE_N_ACETYLTRANSFERASE_ACTIVITY		54	0.28185645	0.98344314	0.4969819	0.6387447	1	1572	"tags=17%, list=13%, signal=19%"
GO_STRIATED_MUSCLE_CELL_DIFFERENTIATION	GO_STRIATED_MUSCLE_CELL_DIFFERENTIATION		70	0.26605704	0.9825065	0.497006	0.6407313	1	1061	"tags=16%, list=9%, signal=17%"
GO_TETRAPYRROLE_METABOLIC_PROCESS	GO_TETRAPYRROLE_METABOLIC_PROCESS		37	0.29809934	0.9822684	0.4989899	0.6409538	1	2334	"tags=35%, list=20%, signal=44%"
GO_PROTEIN_DOMAIN_SPECIFIC_BINDING	GO_PROTEIN_DOMAIN_SPECIFIC_BINDING		409	0.21162385	0.98216176	0.5103735	0.6408074	1	1856	"tags=18%, list=16%, signal=20%"
GO_UBIQUITIN_LIKE_PROTEIN_TRANSFERASE_ACTIVITY	GO_UBIQUITIN_LIKE_PROTEIN_TRANSFERASE_ACTIVITY		324	0.21690448	0.9819658	0.51785713	0.64091563	1	2101	"tags=16%, list=18%, signal=19%"
GO_NEGATIVE_REGULATION_OF_TRANSFERASE_ACTIVITY	GO_NEGATIVE_REGULATION_OF_TRANSFERASE_ACTIVITY		244	0.22152372	0.9818684	0.52904564	0.64075303	1	3068	"tags=35%, list=26%, signal=47%"
GO_REGULATION_OF_MICROTUBULE_POLYMERIZATION_OR_DEPOLYMERIZATION	GO_REGULATION_OF_MICROTUBULE_POLYMERIZATION_OR_DEPOLYMERIZATION		145	0.24056304	0.9816985	0.4827586	0.64083457	1	2175	"tags=22%, list=18%, signal=27%"
GO_RESPONSE_TO_FLUID_SHEAR_STRESS	GO_RESPONSE_TO_FLUID_SHEAR_STRESS		26	0.3344747	0.9816419	0.48541668	0.64058083	1	894	"tags=15%, list=8%, signal=17%"
GO_CORE_PROMOTER_SEQUENCE_SPECIFIC_DNA_BINDING	GO_CORE_PROMOTER_SEQUENCE_SPECIFIC_DNA_BINDING		65	0.27211487	0.9812018	0.51717174	0.6412991	1	3065	"tags=31%, list=26%, signal=41%"
GO_LIMBIC_SYSTEM_DEVELOPMENT	GO_LIMBIC_SYSTEM_DEVELOPMENT		40	0.30222043	0.9809603	0.47474748	0.64152515	1	2293	"tags=28%, list=19%, signal=34%"
GO_NEGATIVE_REGULATION_OF_LEUKOCYTE_PROLIFERATION	GO_NEGATIVE_REGULATION_OF_LEUKOCYTE_PROLIFERATION		39	0.3031119	0.98067564	0.49209487	0.64187574	1	645	"tags=21%, list=5%, signal=22%"
GO_INTRACELLULAR_STEROID_HORMONE_RECEPTOR_SIGNALING_PATHWAY	GO_INTRACELLULAR_STEROID_HORMONE_RECEPTOR_SIGNALING_PATHWAY		54	0.2828498	0.980529	0.4681275	0.6418663	1	2758	"tags=30%, list=23%, signal=39%"
GO_POSITIVE_REGULATION_OF_CHROMATIN_MODIFICATION	GO_POSITIVE_REGULATION_OF_CHROMATIN_MODIFICATION		66	0.27192003	0.98011196	0.4871795	0.64249676	1	2072	"tags=21%, list=18%, signal=26%"
GO_ENHANCER_BINDING	GO_ENHANCER_BINDING		57	0.27766767	0.97997284	0.46242774	0.6424591	1	2564	"tags=23%, list=22%, signal=29%"
GO_CENTROSOME_CYCLE	GO_CENTROSOME_CYCLE		42	0.2996028	0.9798704	0.47010309	0.6423125	1	2936	"tags=36%, list=25%, signal=47%"
GO_CLATHRIN_COATED_VESICLE_MEMBRANE	GO_CLATHRIN_COATED_VESICLE_MEMBRANE		46	0.28745392	0.97985834	0.47961167	0.6419421	1	1630	"tags=24%, list=14%, signal=28%"
GO_MITOCHONDRIAL_RESPIRATORY_CHAIN_COMPLEX_I_ASSEMBLY	GO_MITOCHONDRIAL_RESPIRATORY_CHAIN_COMPLEX_I_ASSEMBLY		54	0.27915835	0.979769	0.45891783	0.641793	1	4482	"tags=46%, list=38%, signal=74%"
GO_PROTEIN_AUTOPHOSPHORYLATION	GO_PROTEIN_AUTOPHOSPHORYLATION		122	0.24380869	0.97922224	0.5009862	0.6427707	1	1153	"tags=12%, list=10%, signal=13%"
GO_PRESPLICEOSOME	GO_PRESPLICEOSOME		21	0.34722078	0.97890115	0.45208332	0.6431583	1	3056	"tags=43%, list=26%, signal=58%"
GO_MUSCLE_CELL_DIFFERENTIATION	GO_MUSCLE_CELL_DIFFERENTIATION		97	0.250882	0.9782185	0.488417	0.6445412	1	1061	"tags=14%, list=9%, signal=16%"
GO_TRANS_GOLGI_NETWORK	GO_TRANS_GOLGI_NETWORK		146	0.23302968	0.97790515	0.51158303	0.64494616	1	545	"tags=9%, list=5%, signal=9%"
GO_MATERNAL_PROCESS_INVOLVED_IN_FEMALE_PREGNANCY	GO_MATERNAL_PROCESS_INVOLVED_IN_FEMALE_PREGNANCY		33	0.30863205	0.97789335	0.4877551	0.64458144	1	712	"tags=12%, list=6%, signal=13%"
GO_REGULATION_OF_NEURON_DEATH	GO_REGULATION_OF_NEURON_DEATH		151	0.234869	0.97758394	0.4957265	0.6449747	1	1780	"tags=16%, list=15%, signal=18%"
GO_NADH_DEHYDROGENASE_COMPLEX_ASSEMBLY	GO_NADH_DEHYDROGENASE_COMPLEX_ASSEMBLY		54	0.27915817	0.97723573	0.50318474	0.6454974	1	4482	"tags=46%, list=38%, signal=74%"
GO_ANTIGEN_PROCESSING_AND_PRESENTATION_OF_PEPTIDE_ANTIGEN	GO_ANTIGEN_PROCESSING_AND_PRESENTATION_OF_PEPTIDE_ANTIGEN		144	0.23498088	0.9766019	0.496063	0.6467494	1	3068	"tags=35%, list=26%, signal=46%"
GO_RECEPTOR_REGULATOR_ACTIVITY	GO_RECEPTOR_REGULATOR_ACTIVITY		15	0.37948272	0.9762232	0.50097847	0.64730906	1	930	"tags=20%, list=8%, signal=22%"
GO_REACTIVE_OXYGEN_SPECIES_METABOLIC_PROCESS	GO_REACTIVE_OXYGEN_SPECIES_METABOLIC_PROCESS		49	0.2860402	0.9761112	0.488	0.64719695	1	529	"tags=12%, list=4%, signal=13%"
GO_REGULATION_OF_INTERLEUKIN_2_PRODUCTION	GO_REGULATION_OF_INTERLEUKIN_2_PRODUCTION		30	0.31470126	0.9746535	0.51689863	0.6505562	1	996	"tags=17%, list=8%, signal=18%"
GO_PROTEIN_SERINE_THREONINE_TYROSINE_KINASE_ACTIVITY	GO_PROTEIN_SERINE_THREONINE_TYROSINE_KINASE_ACTIVITY		27	0.32406983	0.97400534	0.47248578	0.6518079	1	570	"tags=7%, list=5%, signal=8%"
GO_HISTONE_H3_K4_METHYLATION	GO_HISTONE_H3_K4_METHYLATION		27	0.32152748	0.9739024	0.47095436	0.65167683	1	2195	"tags=22%, list=19%, signal=27%"
GO_NEGATIVE_REGULATION_OF_SEQUENCE_SPECIFIC_DNA_BINDING_TRANSCRIPTION_FACTOR_ACTIVITY	GO_NEGATIVE_REGULATION_OF_SEQUENCE_SPECIFIC_DNA_BINDING_TRANSCRIPTION_FACTOR_ACTIVITY		91	0.254728	0.97334343	0.49094567	0.6527239	1	3345	"tags=38%, list=28%, signal=53%"
GO_REGULATION_OF_PROTEIN_MATURATION	GO_REGULATION_OF_PROTEIN_MATURATION		42	0.2911034	0.97310597	0.49367088	0.6529328	1	867	"tags=19%, list=7%, signal=20%"
GO_ACETYLTRANSFERASE_COMPLEX	GO_ACETYLTRANSFERASE_COMPLEX		89	0.2545577	0.9727371	0.48765433	0.6535435	1	3961	"tags=43%, list=34%, signal=64%"
GO_SINGLE_ORGANISM_BIOSYNTHETIC_PROCESS	GO_SINGLE_ORGANISM_BIOSYNTHETIC_PROCESS		905	0.19747564	0.97246623	0.5924453	0.6538343	1	2359	"tags=23%, list=20%, signal=27%"
GO_U2_TYPE_PRESPLICEOSOME	GO_U2_TYPE_PRESPLICEOSOME		16	0.3620681	0.9723791	0.5	0.6536233	1	3056	"tags=44%, list=26%, signal=59%"
GO_KINASE_ACTIVITY	GO_KINASE_ACTIVITY		533	0.20423578	0.9722361	0.56378603	0.6535818	1	1253	"tags=11%, list=11%, signal=12%"
GO_REGULATION_OF_ALPHA_BETA_T_CELL_DIFFERENTIATION	GO_REGULATION_OF_ALPHA_BETA_T_CELL_DIFFERENTIATION		27	0.32752684	0.971906	0.49325627	0.6540051	1	841	"tags=19%, list=7%, signal=20%"
GO_AMINO_ACID_TRANSMEMBRANE_TRANSPORTER_ACTIVITY	GO_AMINO_ACID_TRANSMEMBRANE_TRANSPORTER_ACTIVITY		37	0.30274746	0.97151273	0.5154639	0.6546069	1	2064	"tags=30%, list=18%, signal=36%"
GO_POSITIVE_REGULATION_OF_DNA_REPAIR	GO_POSITIVE_REGULATION_OF_DNA_REPAIR		32	0.3077582	0.97040725	0.47047246	0.65710104	1	2102	"tags=31%, list=18%, signal=38%"
GO_ACTIVATION_OF_MAPKK_ACTIVITY	GO_ACTIVATION_OF_MAPKK_ACTIVITY		32	0.31446114	0.9703168	0.48897797	0.65696	1	90	"tags=6%, list=1%, signal=6%"
GO_DRUG_BINDING	GO_DRUG_BINDING		55	0.28049546	0.96960616	0.507722	0.6583261	1	2406	"tags=38%, list=20%, signal=48%"
GO_TRANSCRIPTION_INITIATION_FROM_RNA_POLYMERASE_II_PROMOTER	GO_TRANSCRIPTION_INITIATION_FROM_RNA_POLYMERASE_II_PROMOTER		107	0.24614526	0.96930397	0.5168317	0.65873235	1	3713	"tags=35%, list=32%, signal=50%"
GO_CENTRAL_NERVOUS_SYSTEM_NEURON_DIFFERENTIATION	GO_CENTRAL_NERVOUS_SYSTEM_NEURON_DIFFERENTIATION		53	0.27563223	0.9691048	0.4950884	0.6588465	1	1274	"tags=19%, list=11%, signal=21%"
GO_RNA_CATABOLIC_PROCESS	GO_RNA_CATABOLIC_PROCESS		215	0.22404253	0.9686033	0.52112675	0.6597169	1	2222	"tags=17%, list=19%, signal=20%"
GO_PROTEIN_UBIQUITINATION	GO_PROTEIN_UBIQUITINATION		492	0.2044359	0.96858644	0.56850713	0.6593642	1	2699	"tags=22%, list=23%, signal=27%"
GO_PROTEIN_REFOLDING	GO_PROTEIN_REFOLDING		15	0.38333645	0.9680258	0.5143443	0.66039556	1	2361	"tags=40%, list=20%, signal=50%"
GO_DEFENSE_RESPONSE_TO_GRAM_NEGATIVE_BACTERIUM	GO_DEFENSE_RESPONSE_TO_GRAM_NEGATIVE_BACTERIUM		18	0.35275853	0.96766496	0.48510638	0.6609515	1	2184	"tags=33%, list=19%, signal=41%"
GO_REGULATION_OF_TRANSMEMBRANE_TRANSPORT	GO_REGULATION_OF_TRANSMEMBRANE_TRANSPORT		162	0.23237336	0.9674516	0.54274356	0.66109663	1	1072	"tags=10%, list=9%, signal=11%"
GO_GLYCEROLIPID_BIOSYNTHETIC_PROCESS	GO_GLYCEROLIPID_BIOSYNTHETIC_PROCESS		136	0.23537487	0.9670134	0.516	0.66180843	1	1170	"tags=14%, list=10%, signal=15%"
GO_SKELETAL_SYSTEM_DEVELOPMENT	GO_SKELETAL_SYSTEM_DEVELOPMENT		188	0.22486456	0.96698815	0.5442043	0.66147745	1	2239	"tags=22%, list=19%, signal=27%"
GO_VIRAL_LIFE_CYCLE	GO_VIRAL_LIFE_CYCLE		246	0.21811001	0.96674633	0.5472837	0.66172314	1	2110	"tags=18%, list=18%, signal=21%"
GO_HINDBRAIN_MORPHOGENESIS	GO_HINDBRAIN_MORPHOGENESIS		15	0.3730558	0.96638143	0.49295774	0.66228443	1	1064	"tags=20%, list=9%, signal=22%"
GO_REGULATION_OF_ENDOTHELIAL_CELL_APOPTOTIC_PROCESS	GO_REGULATION_OF_ENDOTHELIAL_CELL_APOPTOTIC_PROCESS		16	0.36492887	0.96603745	0.5117773	0.662794	1	579	"tags=19%, list=5%, signal=20%"
GO_MYD88_INDEPENDENT_TOLL_LIKE_RECEPTOR_SIGNALING_PATHWAY	GO_MYD88_INDEPENDENT_TOLL_LIKE_RECEPTOR_SIGNALING_PATHWAY		27	0.32075492	0.9659402	0.5289079	0.6626406	1	2594	"tags=26%, list=22%, signal=33%"
GO_T_CELL_ACTIVATION_INVOLVED_IN_IMMUNE_RESPONSE	GO_T_CELL_ACTIVATION_INVOLVED_IN_IMMUNE_RESPONSE		24	0.3321027	0.96593016	0.52754235	0.6622668	1	2222	"tags=46%, list=19%, signal=56%"
GO_U4_U6_X_U5_TRI_SNRNP_COMPLEX	GO_U4_U6_X_U5_TRI_SNRNP_COMPLEX		21	0.3379923	0.965503	0.4849138	0.66302216	1	2332	"tags=43%, list=20%, signal=53%"
GO_CLATHRIN_COATED_ENDOCYTIC_VESICLE	GO_CLATHRIN_COATED_ENDOCYTIC_VESICLE		33	0.30870116	0.96446764	0.5315682	0.6652905	1	1042	"tags=18%, list=9%, signal=20%"
GO_MITOTIC_DNA_INTEGRITY_CHECKPOINT	GO_MITOTIC_DNA_INTEGRITY_CHECKPOINT		90	0.24801457	0.96441543	0.5010352	0.6650222	1	2320	"tags=28%, list=20%, signal=34%"
GO_POSITIVE_REGULATION_OF_NERVOUS_SYSTEM_DEVELOPMENT	GO_POSITIVE_REGULATION_OF_NERVOUS_SYSTEM_DEVELOPMENT		203	0.22422343	0.9639929	0.528827	0.6657536	1	1785	"tags=18%, list=15%, signal=21%"
GO_NEGATIVE_REGULATION_OF_CATALYTIC_ACTIVITY	GO_NEGATIVE_REGULATION_OF_CATALYTIC_ACTIVITY		487	0.20482957	0.9638769	0.60851926	0.66565466	1	2681	"tags=29%, list=23%, signal=36%"
GO_SKIN_EPIDERMIS_DEVELOPMENT	GO_SKIN_EPIDERMIS_DEVELOPMENT		26	0.3219981	0.9634002	0.49801588	0.6664566	1	1049	"tags=19%, list=9%, signal=21%"
GO_POSITIVE_REGULATION_OF_SMALL_GTPASE_MEDIATED_SIGNAL_TRANSDUCTION	GO_POSITIVE_REGULATION_OF_SMALL_GTPASE_MEDIATED_SIGNAL_TRANSDUCTION		15	0.36876634	0.96294284	0.4903846	0.66718435	1	2498	"tags=33%, list=21%, signal=42%"
GO_RRNA_BINDING	GO_RRNA_BINDING		54	0.27550894	0.96294266	0.5081633	0.66678697	1	1567	"tags=19%, list=13%, signal=21%"
GO_CYCLIN_DEPENDENT_PROTEIN_KINASE_HOLOENZYME_COMPLEX	GO_CYCLIN_DEPENDENT_PROTEIN_KINASE_HOLOENZYME_COMPLEX		28	0.32270235	0.96247345	0.50992066	0.66755784	1	3453	"tags=54%, list=29%, signal=76%"
GO_TRANSFERASE_ACTIVITY_TRANSFERRING_GLYCOSYL_GROUPS	GO_TRANSFERASE_ACTIVITY_TRANSFERRING_GLYCOSYL_GROUPS		167	0.22765945	0.9623114	0.55130786	0.6675881	1	1517	"tags=13%, list=13%, signal=15%"
GO_NEGATIVE_REGULATION_OF_MOLECULAR_FUNCTION	GO_NEGATIVE_REGULATION_OF_MOLECULAR_FUNCTION		643	0.19795293	0.96083915	0.64811134	0.670995	1	2681	"tags=27%, list=23%, signal=33%"
GO_MICROTUBULE_BINDING	GO_MICROTUBULE_BINDING		135	0.23743615	0.9608014	0.5409483	0.6707038	1	2463	"tags=24%, list=21%, signal=31%"
GO_NEGATIVE_REGULATION_OF_CHROMATIN_MODIFICATION	GO_NEGATIVE_REGULATION_OF_CHROMATIN_MODIFICATION		36	0.29639608	0.96061844	0.4989429	0.67079866	1	3142	"tags=33%, list=27%, signal=45%"
GO_SECRETORY_GRANULE_LUMEN	GO_SECRETORY_GRANULE_LUMEN		28	0.32202148	0.95924854	0.52446187	0.6739029	1	910	"tags=21%, list=8%, signal=23%"
GO_MITOCHONDRIAL_RESPIRATORY_CHAIN_COMPLEX_I_BIOGENESIS	GO_MITOCHONDRIAL_RESPIRATORY_CHAIN_COMPLEX_I_BIOGENESIS		54	0.27915835	0.95916724	0.5472837	0.6737226	1	4482	"tags=46%, list=38%, signal=74%"
GO_MACROMOLECULAR_COMPLEX_BINDING	GO_MACROMOLECULAR_COMPLEX_BINDING		932	0.19393499	0.9589774	0.6816406	0.6738088	1	2463	"tags=23%, list=21%, signal=27%"
GO_PROTEIN_UBIQUITINATION_INVOLVED_IN_UBIQUITIN_DEPENDENT_PROTEIN_CATABOLIC_PROCESS	GO_PROTEIN_UBIQUITINATION_INVOLVED_IN_UBIQUITIN_DEPENDENT_PROTEIN_CATABOLIC_PROCESS		114	0.23887894	0.95866823	0.5365854	0.6741695	1	2276	"tags=21%, list=19%, signal=26%"
GO_CELLULAR_RESPONSE_TO_NUTRIENT	GO_CELLULAR_RESPONSE_TO_NUTRIENT		23	0.3333271	0.95839417	0.5050505	0.67447335	1	2154	"tags=39%, list=18%, signal=48%"
GO_REGULATION_OF_NEUROLOGICAL_SYSTEM_PROCESS	GO_REGULATION_OF_NEUROLOGICAL_SYSTEM_PROCESS		20	0.3444032	0.95821023	0.5252101	0.67458916	1	371	"tags=10%, list=3%, signal=10%"
GO_PROTEIN_PHOSPHORYLATED_AMINO_ACID_BINDING	GO_PROTEIN_PHOSPHORYLATED_AMINO_ACID_BINDING		18	0.34601507	0.95683056	0.49682876	0.67768425	1	810	"tags=17%, list=7%, signal=18%"
GO_HISTONE_KINASE_ACTIVITY	GO_HISTONE_KINASE_ACTIVITY		16	0.35873568	0.95681465	0.52191234	0.6773195	1	2878	"tags=44%, list=24%, signal=58%"
GO_REGULATION_OF_CELL_PROJECTION_ASSEMBLY	GO_REGULATION_OF_CELL_PROJECTION_ASSEMBLY		94	0.24355075	0.9562382	0.53846157	0.67843646	1	1712	"tags=17%, list=15%, signal=20%"
GO_CALMODULIN_BINDING	GO_CALMODULIN_BINDING		88	0.25005218	0.95585406	0.53817505	0.67901945	1	1007	"tags=14%, list=9%, signal=15%"
GO_FC_EPSILON_RECEPTOR_SIGNALING_PATHWAY	GO_FC_EPSILON_RECEPTOR_SIGNALING_PATHWAY		113	0.23990369	0.9557422	0.5475728	0.67889917	1	3940	"tags=42%, list=33%, signal=62%"
GO_AXON_ENSHEATHMENT	GO_AXON_ENSHEATHMENT		47	0.28410935	0.95572907	0.5181237	0.67853683	1	795	"tags=15%, list=7%, signal=16%"
GO_REGULATION_OF_GLUCOSE_TRANSPORT	GO_REGULATION_OF_GLUCOSE_TRANSPORT		73	0.25876325	0.95541114	0.52263373	0.6789408	1	1711	"tags=21%, list=15%, signal=24%"
GO_REGULATION_OF_PROTEIN_ACTIVATION_CASCADE	GO_REGULATION_OF_PROTEIN_ACTIVATION_CASCADE		16	0.37186006	0.95497	0.5155642	0.6796412	1	867	"tags=31%, list=7%, signal=34%"
GO_NUCLEOSIDE_TRIPHOSPHATE_METABOLIC_PROCESS	GO_NUCLEOSIDE_TRIPHOSPHATE_METABOLIC_PROCESS		187	0.22363466	0.95470506	0.58203125	0.67987597	1	3544	"tags=33%, list=30%, signal=46%"
GO_HISTONE_METHYLTRANSFERASE_ACTIVITY_H3_K4_SPECIFIC_	GO_HISTONE_METHYLTRANSFERASE_ACTIVITY_H3_K4_SPECIFIC_		16	0.35676542	0.95469826	0.48850575	0.6794957	1	4009	"tags=31%, list=34%, signal=47%"
GO_N_ACETYLTRANSFERASE_ACTIVITY	GO_N_ACETYLTRANSFERASE_ACTIVITY		67	0.2619417	0.9545939	0.53911203	0.67935526	1	1572	"tags=16%, list=13%, signal=19%"
GO_ATPASE_ACTIVITY_COUPLED	GO_ATPASE_ACTIVITY_COUPLED		232	0.2161544	0.9537491	0.58441556	0.6810345	1	3224	"tags=34%, list=27%, signal=46%"
GO_ADHERENS_JUNCTION_ORGANIZATION	GO_ADHERENS_JUNCTION_ORGANIZATION		36	0.29218915	0.9536487	0.5210421	0.6808636	1	1370	"tags=19%, list=12%, signal=22%"
GO_N_ACYLTRANSFERASE_ACTIVITY	GO_N_ACYLTRANSFERASE_ACTIVITY		70	0.25748643	0.952838	0.53195876	0.6825817	1	1572	"tags=17%, list=13%, signal=20%"
GO_LIGAND_DEPENDENT_NUCLEAR_RECEPTOR_BINDING	GO_LIGAND_DEPENDENT_NUCLEAR_RECEPTOR_BINDING		19	0.3420873	0.95224214	0.51307845	0.68367785	1	3066	"tags=32%, list=26%, signal=43%"
GO_NEGATIVE_REGULATION_OF_BLOOD_VESSEL_ENDOTHELIAL_CELL_MIGRATION	GO_NEGATIVE_REGULATION_OF_BLOOD_VESSEL_ENDOTHELIAL_CELL_MIGRATION		17	0.35031226	0.9521378	0.5351044	0.68353873	1	813	"tags=24%, list=7%, signal=25%"
GO_REGULATION_OF_CHROMATIN_ORGANIZATION	GO_REGULATION_OF_CHROMATIN_ORGANIZATION		119	0.23922817	0.95165366	0.55093557	0.6843838	1	2072	"tags=20%, list=18%, signal=24%"
GO_LABYRINTHINE_LAYER_DEVELOPMENT	GO_LABYRINTHINE_LAYER_DEVELOPMENT		23	0.32701194	0.9510973	0.530572	0.68541265	1	211	"tags=9%, list=2%, signal=9%"
GO_PRESYNAPTIC_MEMBRANE	GO_PRESYNAPTIC_MEMBRANE		15	0.35795864	0.95065147	0.48795182	0.6861218	1	1274	"tags=33%, list=11%, signal=37%"
GO_POSITIVE_REGULATION_OF_VASCULATURE_DEVELOPMENT	GO_POSITIVE_REGULATION_OF_VASCULATURE_DEVELOPMENT		64	0.26494393	0.950139	0.55578095	0.6870284	1	1816	"tags=28%, list=15%, signal=33%"
GO_NEGATIVE_REGULATION_OF_SYNAPTIC_TRANSMISSION	GO_NEGATIVE_REGULATION_OF_SYNAPTIC_TRANSMISSION		23	0.32788074	0.9500149	0.53333336	0.6869393	1	2130	"tags=35%, list=18%, signal=42%"
GO_REGULATION_OF_NATURAL_KILLER_CELL_ACTIVATION	GO_REGULATION_OF_NATURAL_KILLER_CELL_ACTIVATION		18	0.34887597	0.9493046	0.534	0.6883801	1	31	"tags=6%, list=0%, signal=6%"
GO_NEGATIVE_REGULATION_OF_MUSCLE_TISSUE_DEVELOPMENT	GO_NEGATIVE_REGULATION_OF_MUSCLE_TISSUE_DEVELOPMENT		17	0.3529997	0.9474219	0.5366337	0.69272435	1	2111	"tags=29%, list=18%, signal=36%"
GO_RAS_GUANYL_NUCLEOTIDE_EXCHANGE_FACTOR_ACTIVITY	GO_RAS_GUANYL_NUCLEOTIDE_EXCHANGE_FACTOR_ACTIVITY		108	0.2388179	0.94740784	0.5441767	0.6923478	1	1192	"tags=14%, list=10%, signal=15%"
GO_REGULATION_OF_CELL_PROJECTION_ORGANIZATION	GO_REGULATION_OF_CELL_PROJECTION_ORGANIZATION		295	0.21014167	0.94721854	0.6137787	0.6924222	1	1471	"tags=15%, list=13%, signal=17%"
GO_CELLULAR_PROTEIN_COMPLEX_LOCALIZATION	GO_CELLULAR_PROTEIN_COMPLEX_LOCALIZATION		18	0.34576395	0.94699115	0.5430862	0.6925911	1	2032	"tags=33%, list=17%, signal=40%"
GO_CYSTEINE_TYPE_ENDOPEPTIDASE_ACTIVITY	GO_CYSTEINE_TYPE_ENDOPEPTIDASE_ACTIVITY		65	0.26384246	0.9466324	0.562249	0.6930934	1	1175	"tags=15%, list=10%, signal=17%"
GO_METAL_CLUSTER_BINDING	GO_METAL_CLUSTER_BINDING		57	0.26592866	0.9466005	0.5555556	0.6927728	1	2374	"tags=19%, list=20%, signal=24%"
GO_REGULATION_OF_SPROUTING_ANGIOGENESIS	GO_REGULATION_OF_SPROUTING_ANGIOGENESIS		19	0.34429336	0.94595706	0.53638256	0.6940314	1	801	"tags=16%, list=7%, signal=17%"
GO_ANDROGEN_RECEPTOR_SIGNALING_PATHWAY	GO_ANDROGEN_RECEPTOR_SIGNALING_PATHWAY		35	0.2986886	0.9443432	0.5417559	0.69771534	1	2076	"tags=23%, list=18%, signal=28%"
GO_ENSHEATHMENT_OF_NEURONS	GO_ENSHEATHMENT_OF_NEURONS		47	0.2841094	0.9443361	0.55932206	0.6973285	1	795	"tags=15%, list=7%, signal=16%"
GO_FERTILIZATION	GO_FERTILIZATION		55	0.26743084	0.9441265	0.5431579	0.6974414	1	1937	"tags=22%, list=16%, signal=26%"
GO_EMBRYONIC_ORGAN_DEVELOPMENT	GO_EMBRYONIC_ORGAN_DEVELOPMENT		170	0.22508298	0.94385684	0.6044177	0.6976792	1	910	"tags=11%, list=8%, signal=11%"
GO_NEUROTRANSMITTER_TRANSPORT	GO_NEUROTRANSMITTER_TRANSPORT		47	0.28135934	0.94343054	0.5383023	0.69838154	1	2816	"tags=32%, list=24%, signal=42%"
GO_POSITIVE_REGULATION_OF_PROTEIN_BINDING	GO_POSITIVE_REGULATION_OF_PROTEIN_BINDING		52	0.26909316	0.9433295	0.56340957	0.6982263	1	1192	"tags=15%, list=10%, signal=17%"
GO_NEGATIVE_REGULATION_OF_CYTOSKELETON_ORGANIZATION	GO_NEGATIVE_REGULATION_OF_CYTOSKELETON_ORGANIZATION		164	0.22494614	0.942391	0.5918762	0.700167	1	2981	"tags=30%, list=25%, signal=40%"
GO_MICROTUBULE_ORGANIZING_CENTER_PART	GO_MICROTUBULE_ORGANIZING_CENTER_PART		112	0.24027057	0.94234645	0.57723576	0.69988143	1	2463	"tags=26%, list=21%, signal=32%"
GO_NEGATIVE_REGULATION_OF_DNA_RECOMBINATION	GO_NEGATIVE_REGULATION_OF_DNA_RECOMBINATION		15	0.36146507	0.9416911	0.52459013	0.70116496	1	2396	"tags=40%, list=20%, signal=50%"
GO_KETONE_BIOSYNTHETIC_PROCESS	GO_KETONE_BIOSYNTHETIC_PROCESS		17	0.34136248	0.93898606	0.5417515	0.7077437	1	1811	"tags=24%, list=15%, signal=28%"
GO_REGULATION_OF_CHEMOKINE_PRODUCTION	GO_REGULATION_OF_CHEMOKINE_PRODUCTION		39	0.2904516	0.9371067	0.5583864	0.7120428	1	1822	"tags=26%, list=15%, signal=30%"
GO_OSTEOCLAST_DIFFERENTIATION	GO_OSTEOCLAST_DIFFERENTIATION		22	0.32288384	0.9363057	0.5220126	0.71361625	1	1049	"tags=18%, list=9%, signal=20%"
GO_POSITIVE_REGULATION_OF_PATHWAY_RESTRICTED_SMAD_PROTEIN_PHOSPHORYLATION	GO_POSITIVE_REGULATION_OF_PATHWAY_RESTRICTED_SMAD_PROTEIN_PHOSPHORYLATION		19	0.3375408	0.9361072	0.5583864	0.71371907	1	1755	"tags=32%, list=15%, signal=37%"
GO_REGULATION_OF_ACTIN_FILAMENT_BUNDLE_ASSEMBLY	GO_REGULATION_OF_ACTIN_FILAMENT_BUNDLE_ASSEMBLY		42	0.2843405	0.9360604	0.5443787	0.7134171	1	899	"tags=17%, list=8%, signal=18%"
GO_PROTEIN_TRANSPORTER_ACTIVITY	GO_PROTEIN_TRANSPORTER_ACTIVITY		87	0.24543408	0.9349041	0.6129707	0.71589524	1	2357	"tags=29%, list=20%, signal=36%"
GO_VENTRAL_SPINAL_CORD_DEVELOPMENT	GO_VENTRAL_SPINAL_CORD_DEVELOPMENT		16	0.3515907	0.93447053	0.54244304	0.71658623	1	875	"tags=19%, list=7%, signal=20%"
GO_PROTEIN_SERINE_THREONINE_KINASE_ACTIVITY	GO_PROTEIN_SERINE_THREONINE_KINASE_ACTIVITY		314	0.20528044	0.9342924	0.6733467	0.7166367	1	2231	"tags=19%, list=19%, signal=23%"
GO_NEGATIVE_REGULATION_OF_CELL_MORPHOGENESIS_INVOLVED_IN_DIFFERENTIATION	GO_NEGATIVE_REGULATION_OF_CELL_MORPHOGENESIS_INVOLVED_IN_DIFFERENTIATION		48	0.2699012	0.93277705	0.5574713	0.7200951	1	1431	"tags=19%, list=12%, signal=21%"
GO_REGULATION_OF_CD4_POSITIVE_ALPHA_BETA_T_CELL_ACTIVATION	GO_REGULATION_OF_CD4_POSITIVE_ALPHA_BETA_T_CELL_ACTIVATION		21	0.3266232	0.9325896	0.53333336	0.7201473	1	841	"tags=19%, list=7%, signal=20%"
GO_REGULATION_OF_PROTEIN_CATABOLIC_PROCESS	GO_REGULATION_OF_PROTEIN_CATABOLIC_PROCESS		319	0.2059168	0.9320873	0.6679842	0.7209846	1	3068	"tags=32%, list=26%, signal=42%"
GO_CYTOPLASMIC_STRESS_GRANULE	GO_CYTOPLASMIC_STRESS_GRANULE		27	0.3073207	0.9313993	0.56238	0.7222742	1	3217	"tags=41%, list=27%, signal=56%"
GO_REGULATION_OF_FAT_CELL_DIFFERENTIATION	GO_REGULATION_OF_FAT_CELL_DIFFERENTIATION		53	0.27168155	0.93046725	0.57086617	0.72416687	1	267	"tags=9%, list=2%, signal=10%"
GO_PHOSPHATIDYLGLYCEROL_METABOLIC_PROCESS	GO_PHOSPHATIDYLGLYCEROL_METABOLIC_PROCESS		15	0.35003653	0.9304134	0.54244304	0.7238744	1	1056	"tags=20%, list=9%, signal=22%"
GO_CELLULAR_RESPONSE_TO_GLUCOSE_STARVATION	GO_CELLULAR_RESPONSE_TO_GLUCOSE_STARVATION		26	0.3164333	0.9294794	0.575	0.7257523	1	302	"tags=12%, list=3%, signal=12%"
GO_NON_CANONICAL_WNT_SIGNALING_PATHWAY	GO_NON_CANONICAL_WNT_SIGNALING_PATHWAY		96	0.24303761	0.92859465	0.6147705	0.7275364	1	3068	"tags=33%, list=26%, signal=45%"
GO_CELL_CYCLE_G2_M_PHASE_TRANSITION	GO_CELL_CYCLE_G2_M_PHASE_TRANSITION		120	0.23135494	0.92768085	0.61349696	0.72946507	1	3296	"tags=36%, list=28%, signal=49%"
GO_REGULATION_OF_CELL_CYCLE_ARREST	GO_REGULATION_OF_CELL_CYCLE_ARREST		87	0.24264435	0.9271334	0.59033614	0.73042727	1	2154	"tags=24%, list=18%, signal=29%"
GO_NEGATIVE_REGULATION_OF_GLIOGENESIS	GO_NEGATIVE_REGULATION_OF_GLIOGENESIS		15	0.3571143	0.92639405	0.5501066	0.73185563	1	2109	"tags=27%, list=18%, signal=32%"
GO_EYE_DEVELOPMENT	GO_EYE_DEVELOPMENT		132	0.22797883	0.9258603	0.6091476	0.7327836	1	2102	"tags=22%, list=18%, signal=26%"
GO_CELLULAR_RESPONSE_TO_FLUID_SHEAR_STRESS	GO_CELLULAR_RESPONSE_TO_FLUID_SHEAR_STRESS		15	0.35524356	0.92560744	0.56850713	0.7330029	1	894	"tags=20%, list=8%, signal=22%"
GO_REGULATION_OF_WNT_SIGNALING_PATHWAY	GO_REGULATION_OF_WNT_SIGNALING_PATHWAY		184	0.21709573	0.9254102	0.6537678	0.733091	1	2227	"tags=24%, list=19%, signal=29%"
GO_UBIQUITIN_LIKE_PROTEIN_LIGASE_ACTIVITY	GO_UBIQUITIN_LIKE_PROTEIN_LIGASE_ACTIVITY		162	0.21915863	0.92447937	0.6369168	0.7350055	1	2268	"tags=18%, list=19%, signal=22%"
GO_ZINC_II_ION_TRANSPORT	GO_ZINC_II_ION_TRANSPORT		17	0.33852184	0.92421913	0.560241	0.73523355	1	2000	"tags=24%, list=17%, signal=28%"
GO_CELL_CYCLE_ARREST	GO_CELL_CYCLE_ARREST		117	0.23136544	0.9240965	0.6111111	0.7350973	1	2350	"tags=23%, list=20%, signal=29%"
GO_ELECTRON_TRANSPORT_CHAIN	GO_ELECTRON_TRANSPORT_CHAIN		86	0.24092503	0.9240618	0.625	0.7347545	1	1654	"tags=14%, list=14%, signal=16%"
GO_ANATOMICAL_STRUCTURE_MATURATION	GO_ANATOMICAL_STRUCTURE_MATURATION		19	0.33278182	0.9236122	0.56	0.7354799	1	813	"tags=16%, list=7%, signal=17%"
GO_RNA_POLYMERASE_II_CARBOXY_TERMINAL_DOMAIN_KINASE_ACTIVITY	GO_RNA_POLYMERASE_II_CARBOXY_TERMINAL_DOMAIN_KINASE_ACTIVITY		16	0.34114125	0.9233747	0.5597484	0.7356764	1	3986	"tags=56%, list=34%, signal=85%"
GO_NUCLEOTIDE_PHOSPHORYLATION	GO_NUCLEOTIDE_PHOSPHORYLATION		42	0.2754387	0.923118	0.57471263	0.7358621	1	2946	"tags=36%, list=25%, signal=47%"
GO_RIBOSOME_BINDING	GO_RIBOSOME_BINDING		42	0.27904883	0.92305243	0.588694	0.73560023	1	3270	"tags=40%, list=28%, signal=56%"
GO_HYDROLASE_ACTIVITY_ACTING_ON_CARBON_NITROGEN_BUT_NOT_PEPTIDE_BONDS	GO_HYDROLASE_ACTIVITY_ACTING_ON_CARBON_NITROGEN_BUT_NOT_PEPTIDE_BONDS		89	0.24378823	0.9227157	0.6206186	0.73595893	1	1881	"tags=19%, list=16%, signal=23%"
GO_REGULATION_OF_HISTONE_H3_K4_METHYLATION	GO_REGULATION_OF_HISTONE_H3_K4_METHYLATION		21	0.3272371	0.92223686	0.55060726	0.7367561	1	4232	"tags=52%, list=36%, signal=82%"
GO_ZINC_ION_TRANSMEMBRANE_TRANSPORTER_ACTIVITY	GO_ZINC_ION_TRANSMEMBRANE_TRANSPORTER_ACTIVITY		15	0.3541862	0.9217992	0.5551331	0.7373789	1	2000	"tags=27%, list=17%, signal=32%"
GO_RESPONSE_TO_NERVE_GROWTH_FACTOR	GO_RESPONSE_TO_NERVE_GROWTH_FACTOR		27	0.31068358	0.92143625	0.55533594	0.7378264	1	1192	"tags=19%, list=10%, signal=21%"
GO_NECROTIC_CELL_DEATH	GO_NECROTIC_CELL_DEATH		25	0.30889326	0.9210633	0.5872093	0.73830587	1	1077	"tags=16%, list=9%, signal=18%"
GO_MITOTIC_SPINDLE_ORGANIZATION	GO_MITOTIC_SPINDLE_ORGANIZATION		63	0.2533174	0.92019355	0.6008065	0.73996514	1	3372	"tags=40%, list=29%, signal=55%"
GO_REGULATION_OF_PHOSPHOLIPASE_ACTIVITY	GO_REGULATION_OF_PHOSPHOLIPASE_ACTIVITY		25	0.31360745	0.920015	0.57831323	0.74000114	1	474	"tags=16%, list=4%, signal=17%"
GO_BINDING_BRIDGING	GO_BINDING_BRIDGING		103	0.2352696	0.91912514	0.6310484	0.7417105	1	1064	"tags=11%, list=9%, signal=12%"
GO_EMBRYONIC_HEART_TUBE_DEVELOPMENT	GO_EMBRYONIC_HEART_TUBE_DEVELOPMENT		35	0.2878187	0.9186651	0.594	0.74242383	1	875	"tags=14%, list=7%, signal=15%"
GO_ENDONUCLEASE_ACTIVITY_ACTIVE_WITH_EITHER_RIBO_OR_DEOXYRIBONUCLEIC_ACIDS_AND_PRODUCING_3_PHOSPHOMONOESTERS	GO_ENDONUCLEASE_ACTIVITY_ACTIVE_WITH_EITHER_RIBO_OR_DEOXYRIBONUCLEIC_ACIDS_AND_PRODUCING_3_PHOSPHOMONOESTERS		16	0.3463664	0.91822	0.5755814	0.7430869	1	2297	"tags=38%, list=20%, signal=47%"
GO_EPIDERMAL_GROWTH_FACTOR_RECEPTOR_SIGNALING_PATHWAY	GO_EPIDERMAL_GROWTH_FACTOR_RECEPTOR_SIGNALING_PATHWAY		36	0.28845498	0.9180349	0.59921414	0.74312514	1	1755	"tags=22%, list=15%, signal=26%"
GO_NEGATIVE_REGULATION_OF_SMOOTH_MUSCLE_CELL_PROLIFERATION	GO_NEGATIVE_REGULATION_OF_SMOOTH_MUSCLE_CELL_PROLIFERATION		16	0.34084222	0.9180127	0.5854617	0.7427582	1	1597	"tags=31%, list=14%, signal=36%"
GO_KINASE_REGULATOR_ACTIVITY	GO_KINASE_REGULATOR_ACTIVITY		116	0.23091955	0.9177373	0.6403162	0.74300855	1	1755	"tags=16%, list=15%, signal=19%"
GO_NUCLEOSIDE_DIPHOSPHATE_METABOLIC_PROCESS	GO_NUCLEOSIDE_DIPHOSPHATE_METABOLIC_PROCESS		56	0.26062104	0.9162614	0.6119096	0.74614275	1	1438	"tags=14%, list=12%, signal=16%"
GO_REGULATION_OF_JNK_CASCADE	GO_REGULATION_OF_JNK_CASCADE		95	0.24006218	0.9158447	0.63434345	0.7467373	1	1020	"tags=13%, list=9%, signal=14%"
GO_TRANS_GOLGI_NETWORK_MEMBRANE	GO_TRANS_GOLGI_NETWORK_MEMBRANE		65	0.25273135	0.91569096	0.6023622	0.7466959	1	1272	"tags=14%, list=11%, signal=15%"
GO_CELLULAR_RESPONSE_TO_FATTY_ACID	GO_CELLULAR_RESPONSE_TO_FATTY_ACID		26	0.30374733	0.9150682	0.5828343	0.7477804	1	1061	"tags=23%, list=9%, signal=25%"
GO_REGULATION_OF_HISTONE_METHYLATION	GO_REGULATION_OF_HISTONE_METHYLATION		44	0.2729471	0.9150659	0.58943087	0.7473626	1	4323	"tags=45%, list=37%, signal=72%"
GO_NEGATIVE_REGULATION_OF_LIPID_METABOLIC_PROCESS	GO_NEGATIVE_REGULATION_OF_LIPID_METABOLIC_PROCESS		41	0.2774701	0.912109	0.60504204	0.7539969	1	910	"tags=17%, list=8%, signal=18%"
GO_REGULATION_OF_PROTEIN_AUTOPHOSPHORYLATION	GO_REGULATION_OF_PROTEIN_AUTOPHOSPHORYLATION		22	0.31302142	0.91161513	0.62350595	0.75474805	1	910	"tags=18%, list=8%, signal=20%"
GO_POSITIVE_REGULATION_OF_BLOOD_VESSEL_ENDOTHELIAL_CELL_MIGRATION	GO_POSITIVE_REGULATION_OF_BLOOD_VESSEL_ENDOTHELIAL_CELL_MIGRATION		16	0.34477153	0.9110389	0.5729167	0.75569016	1	285	"tags=13%, list=2%, signal=13%"
GO_OVARIAN_FOLLICLE_DEVELOPMENT	GO_OVARIAN_FOLLICLE_DEVELOPMENT		29	0.29792416	0.91091746	0.5765199	0.75555867	1	893	"tags=10%, list=8%, signal=11%"
GO_REGULATION_OF_DENDRITE_MORPHOGENESIS	GO_REGULATION_OF_DENDRITE_MORPHOGENESIS		41	0.27997926	0.910469	0.6031128	0.7562225	1	371	"tags=7%, list=3%, signal=8%"
GO_BONE_DEVELOPMENT	GO_BONE_DEVELOPMENT		77	0.24495465	0.90985596	0.6347656	0.75728005	1	1797	"tags=19%, list=15%, signal=23%"
GO_OLIGODENDROCYTE_DIFFERENTIATION	GO_OLIGODENDROCYTE_DIFFERENTIATION		26	0.3039892	0.9096639	0.58947366	0.75728345	1	2288	"tags=35%, list=19%, signal=43%"
GO_MANNOSYLATION	GO_MANNOSYLATION		26	0.29906672	0.90940976	0.588843	0.7574776	1	1969	"tags=23%, list=17%, signal=28%"
GO_CELL_AGING	GO_CELL_AGING		47	0.26743844	0.9089916	0.6358149	0.7580693	1	2907	"tags=40%, list=25%, signal=53%"
GO_CARDIAC_VENTRICLE_DEVELOPMENT	GO_CARDIAC_VENTRICLE_DEVELOPMENT		45	0.27124432	0.9082763	0.6167315	0.7593665	1	223	"tags=9%, list=2%, signal=9%"
GO_PHOSPHATIDYLINOSITOL_PHOSPHATE_PHOSPHATASE_ACTIVITY	GO_PHOSPHATIDYLINOSITOL_PHOSPHATE_PHOSPHATASE_ACTIVITY		25	0.30697832	0.90827376	0.57945734	0.75894296	1	435	"tags=12%, list=4%, signal=12%"
GO_PROTEIN_PHOSPHATASE_TYPE_2A_REGULATOR_ACTIVITY	GO_PROTEIN_PHOSPHATASE_TYPE_2A_REGULATOR_ACTIVITY		18	0.3294919	0.9081799	0.5813492	0.7587297	1	63	"tags=6%, list=1%, signal=6%"
GO_DIGESTIVE_SYSTEM_DEVELOPMENT	GO_DIGESTIVE_SYSTEM_DEVELOPMENT		55	0.26133597	0.9081687	0.59386975	0.7583294	1	2076	"tags=25%, list=18%, signal=31%"
GO_CELLULAR_COMPONENT_DISASSEMBLY	GO_CELLULAR_COMPONENT_DISASSEMBLY		377	0.19689064	0.9076833	0.77013755	0.7590819	1	2581	"tags=27%, list=22%, signal=34%"
GO_MITOCHONDRIAL_GENOME_MAINTENANCE	GO_MITOCHONDRIAL_GENOME_MAINTENANCE		23	0.31005287	0.90648896	0.6042885	0.761541	1	2862	"tags=35%, list=24%, signal=46%"
GO_NEGATIVE_REGULATION_OF_MUSCLE_ORGAN_DEVELOPMENT	GO_NEGATIVE_REGULATION_OF_MUSCLE_ORGAN_DEVELOPMENT		18	0.32945815	0.9049828	0.608871	0.7646869	1	2111	"tags=28%, list=18%, signal=34%"
GO_PROTEIN_CATABOLIC_PROCESS	GO_PROTEIN_CATABOLIC_PROCESS		462	0.19153683	0.9046889	0.8040816	0.7649473	1	2879	"tags=23%, list=24%, signal=30%"
GO_SPINDLE_LOCALIZATION	GO_SPINDLE_LOCALIZATION		31	0.29277852	0.90435743	0.5920502	0.7653289	1	2959	"tags=39%, list=25%, signal=52%"
GO_POSITIVE_REGULATION_OF_CELLULAR_RESPONSE_TO_INSULIN_STIMULUS	GO_POSITIVE_REGULATION_OF_CELLULAR_RESPONSE_TO_INSULIN_STIMULUS		15	0.3507858	0.9043475	0.57230145	0.76493365	1	1064	"tags=20%, list=9%, signal=22%"
GO_EPIDERMAL_GROWTH_FACTOR_RECEPTOR_BINDING	GO_EPIDERMAL_GROWTH_FACTOR_RECEPTOR_BINDING		17	0.3324199	0.90432984	0.5708502	0.7645506	1	109	"tags=6%, list=1%, signal=6%"
GO_RESPONSE_TO_TESTOSTERONE	GO_RESPONSE_TO_TESTOSTERONE		19	0.32633567	0.9042596	0.6082251	0.7643017	1	2616	"tags=42%, list=22%, signal=54%"
GO_GLUCOSAMINE_CONTAINING_COMPOUND_METABOLIC_PROCESS	GO_GLUCOSAMINE_CONTAINING_COMPOUND_METABOLIC_PROCESS		17	0.3384524	0.90412945	0.5966736	0.7641855	1	724	"tags=12%, list=6%, signal=13%"
GO_REGULATION_OF_INTRINSIC_APOPTOTIC_SIGNALING_PATHWAY_BY_P53_CLASS_MEDIATOR	GO_REGULATION_OF_INTRINSIC_APOPTOTIC_SIGNALING_PATHWAY_BY_P53_CLASS_MEDIATOR		17	0.33464292	0.9037506	0.6034858	0.7646278	1	4346	"tags=76%, list=37%, signal=121%"
GO_PIGMENT_METABOLIC_PROCESS	GO_PIGMENT_METABOLIC_PROCESS		41	0.26940152	0.9036962	0.60685486	0.76433474	1	2437	"tags=37%, list=21%, signal=46%"
GO_POSITIVE_REGULATION_OF_PROTEIN_DEACETYLATION	GO_POSITIVE_REGULATION_OF_PROTEIN_DEACETYLATION		16	0.34789473	0.90276706	0.5889328	0.7660307	1	335	"tags=13%, list=3%, signal=13%"
GO_CARTILAGE_DEVELOPMENT	GO_CARTILAGE_DEVELOPMENT		51	0.2599386	0.9018439	0.63013697	0.7677998	1	326	"tags=8%, list=3%, signal=8%"
GO_TRANSFERASE_COMPLEX_TRANSFERRING_PHOSPHORUS_CONTAINING_GROUPS	GO_TRANSFERASE_COMPLEX_TRANSFERRING_PHOSPHORUS_CONTAINING_GROUPS		207	0.20675234	0.9015388	0.7538126	0.76807785	1	3369	"tags=32%, list=29%, signal=45%"
GO_NEURON_MIGRATION	GO_NEURON_MIGRATION		46	0.26620445	0.9014795	0.58458245	0.76779145	1	2654	"tags=30%, list=23%, signal=39%"
GO_U2_TYPE_SPLICEOSOMAL_COMPLEX	GO_U2_TYPE_SPLICEOSOMAL_COMPLEX		30	0.29186296	0.90130824	0.61333334	0.7677677	1	2365	"tags=33%, list=20%, signal=42%"
GO_REGULATION_OF_INTRINSIC_APOPTOTIC_SIGNALING_PATHWAY	GO_REGULATION_OF_INTRINSIC_APOPTOTIC_SIGNALING_PATHWAY		112	0.22539966	0.90105987	0.67755103	0.76793665	1	1435	"tags=13%, list=12%, signal=15%"
GO_HEME_METABOLIC_PROCESS	GO_HEME_METABOLIC_PROCESS		24	0.30768126	0.90015507	0.62906307	0.76959765	1	2047	"tags=33%, list=17%, signal=40%"
GO_SPINDLE_MICROTUBULE	GO_SPINDLE_MICROTUBULE		52	0.25735775	0.8993108	0.6169772	0.771119	1	3296	"tags=38%, list=28%, signal=53%"
GO_POSITIVE_REGULATION_OF_B_CELL_PROLIFERATION	GO_POSITIVE_REGULATION_OF_B_CELL_PROLIFERATION		24	0.30892855	0.89898664	0.59574467	0.7714632	1	1042	"tags=21%, list=9%, signal=23%"
GO_RNA_POLYMERASE_II_DISTAL_ENHANCER_SEQUENCE_SPECIFIC_DNA_BINDING	GO_RNA_POLYMERASE_II_DISTAL_ENHANCER_SEQUENCE_SPECIFIC_DNA_BINDING		43	0.2671721	0.8976659	0.61237115	0.7740972	1	2564	"tags=23%, list=22%, signal=30%"
GO_REGULATION_OF_FATTY_ACID_TRANSPORT	GO_REGULATION_OF_FATTY_ACID_TRANSPORT		18	0.3217451	0.89668435	0.5828092	0.77592367	1	198	"tags=11%, list=2%, signal=11%"
GO_REGULATION_OF_PROTEIN_INSERTION_INTO_MITOCHONDRIAL_MEMBRANE_INVOLVED_IN_APOPTOTIC_SIGNALING_PATHWAY	GO_REGULATION_OF_PROTEIN_INSERTION_INTO_MITOCHONDRIAL_MEMBRANE_INVOLVED_IN_APOPTOTIC_SIGNALING_PATHWAY		24	0.30604887	0.89606684	0.6122449	0.77694947	1	3269	"tags=42%, list=28%, signal=58%"
GO_SMALL_GTPASE_MEDIATED_SIGNAL_TRANSDUCTION	GO_SMALL_GTPASE_MEDIATED_SIGNAL_TRANSDUCTION		243	0.20500658	0.8955814	0.7734375	0.77767664	1	671	"tags=8%, list=6%, signal=8%"
GO_LIPID_TRANSLOCATION	GO_LIPID_TRANSLOCATION		15	0.3448198	0.8954086	0.56846476	0.7776417	1	467	"tags=13%, list=4%, signal=14%"
GO_CRANIAL_SKELETAL_SYSTEM_DEVELOPMENT	GO_CRANIAL_SKELETAL_SYSTEM_DEVELOPMENT		28	0.29829746	0.89502686	0.6169355	0.77814317	1	1812	"tags=25%, list=15%, signal=29%"
GO_ACETYLTRANSFERASE_ACTIVITY	GO_ACETYLTRANSFERASE_ACTIVITY		79	0.24324276	0.89448684	0.6741803	0.77900136	1	1572	"tags=15%, list=13%, signal=17%"
GO_CELLULAR_RESPONSE_TO_CAMP	GO_CELLULAR_RESPONSE_TO_CAMP		26	0.3091067	0.89445245	0.62753034	0.7786524	1	2198	"tags=27%, list=19%, signal=33%"
GO_SIGNAL_RELEASE	GO_SIGNAL_RELEASE		61	0.24875315	0.89444554	0.6592292	0.7782411	1	1811	"tags=21%, list=15%, signal=25%"
GO_DNA_MODIFICATION	GO_DNA_MODIFICATION		51	0.2577322	0.8942756	0.6639344	0.7781877	1	2906	"tags=39%, list=25%, signal=52%"
GO_NEGATIVE_REGULATION_OF_LIPID_BIOSYNTHETIC_PROCESS	GO_NEGATIVE_REGULATION_OF_LIPID_BIOSYNTHETIC_PROCESS		28	0.29496497	0.89385825	0.62321794	0.77874506	1	910	"tags=18%, list=8%, signal=19%"
GO_POSITIVE_REGULATION_OF_PROTEIN_INSERTION_INTO_MITOCHONDRIAL_MEMBRANE_INVOLVED_IN_APOPTOTIC_SIGNALING_PATHWAY	GO_POSITIVE_REGULATION_OF_PROTEIN_INSERTION_INTO_MITOCHONDRIAL_MEMBRANE_INVOLVED_IN_APOPTOTIC_SIGNALING_PATHWAY		24	0.30604887	0.8937732	0.61349696	0.7785201	1	3269	"tags=42%, list=28%, signal=58%"
GO_POSITIVE_REGULATION_OF_INSULIN_SECRETION_INVOLVED_IN_CELLULAR_RESPONSE_TO_GLUCOSE_STIMULUS	GO_POSITIVE_REGULATION_OF_INSULIN_SECRETION_INVOLVED_IN_CELLULAR_RESPONSE_TO_GLUCOSE_STIMULUS		15	0.34973615	0.89333993	0.577551	0.7791079	1	508	"tags=20%, list=4%, signal=21%"
GO_POSITIVE_REGULATION_OF_PROTEASOMAL_PROTEIN_CATABOLIC_PROCESS	GO_POSITIVE_REGULATION_OF_PROTEASOMAL_PROTEIN_CATABOLIC_PROCESS		84	0.23470147	0.89282197	0.66533065	0.77987987	1	2536	"tags=25%, list=22%, signal=32%"
GO_TRANSCRIPTIONAL_REPRESSOR_ACTIVITY_RNA_POLYMERASE_II_TRANSCRIPTION_FACTOR_BINDING	GO_TRANSCRIPTIONAL_REPRESSOR_ACTIVITY_RNA_POLYMERASE_II_TRANSCRIPTION_FACTOR_BINDING		54	0.25211516	0.89260954	0.6563786	0.7799066	1	1822	"tags=20%, list=15%, signal=24%"
GO_SPINDLE_ASSEMBLY	GO_SPINDLE_ASSEMBLY		63	0.251631	0.8923318	0.6673511	0.78014165	1	3328	"tags=40%, list=28%, signal=55%"
GO_SPINAL_CORD_DEVELOPMENT	GO_SPINAL_CORD_DEVELOPMENT		40	0.27602872	0.8922181	0.6404255	0.77998936	1	1005	"tags=18%, list=9%, signal=19%"
GO_ANTIGEN_PROCESSING_AND_PRESENTATION	GO_ANTIGEN_PROCESSING_AND_PRESENTATION		167	0.21328886	0.8918314	0.74343437	0.7804209	1	3068	"tags=34%, list=26%, signal=46%"
GO_HSP70_PROTEIN_BINDING	GO_HSP70_PROTEIN_BINDING		24	0.3052104	0.89137536	0.60833335	0.78099036	1	1912	"tags=33%, list=16%, signal=40%"
GO_SINGLE_FERTILIZATION	GO_SINGLE_FERTILIZATION		42	0.2689071	0.8906232	0.66391754	0.7822526	1	2246	"tags=26%, list=19%, signal=32%"
GO_DEVELOPMENT_OF_PRIMARY_SEXUAL_CHARACTERISTICS	GO_DEVELOPMENT_OF_PRIMARY_SEXUAL_CHARACTERISTICS		101	0.22606929	0.88950384	0.7099237	0.7843452	1	1730	"tags=17%, list=15%, signal=20%"
GO_NEGATIVE_REGULATION_OF_PROTEIN_SERINE_THREONINE_KINASE_ACTIVITY	GO_NEGATIVE_REGULATION_OF_PROTEIN_SERINE_THREONINE_KINASE_ACTIVITY		90	0.23232926	0.88715196	0.68487394	0.78925484	1	2109	"tags=27%, list=18%, signal=32%"
GO_NEGATIVE_REGULATION_OF_HOMOTYPIC_CELL_CELL_ADHESION	GO_NEGATIVE_REGULATION_OF_HOMOTYPIC_CELL_CELL_ADHESION		53	0.25085124	0.8868091	0.67167383	0.7895987	1	3093	"tags=40%, list=26%, signal=54%"
GO_REGULATION_OF_SISTER_CHROMATID_COHESION	GO_REGULATION_OF_SISTER_CHROMATID_COHESION		16	0.330779	0.88664097	0.6300578	0.7895145	1	2076	"tags=38%, list=18%, signal=45%"
GO_NEGATIVE_REGULATION_OF_PROTEIN_CATABOLIC_PROCESS	GO_NEGATIVE_REGULATION_OF_PROTEIN_CATABOLIC_PROCESS		83	0.232101	0.88662183	0.66986567	0.78912693	1	3015	"tags=30%, list=26%, signal=40%"
GO_REGULATION_OF_MAST_CELL_DEGRANULATION	GO_REGULATION_OF_MAST_CELL_DEGRANULATION		25	0.29197094	0.88632363	0.6232465	0.78936803	1	1429	"tags=20%, list=12%, signal=23%"
GO_ORGANONITROGEN_COMPOUND_BIOSYNTHETIC_PROCESS	GO_ORGANONITROGEN_COMPOUND_BIOSYNTHETIC_PROCESS		745	0.1811521	0.88619685	0.9232323	0.7892109	1	2359	"tags=20%, list=20%, signal=23%"
GO_PORPHYRIN_CONTAINING_COMPOUND_METABOLIC_PROCESS	GO_PORPHYRIN_CONTAINING_COMPOUND_METABOLIC_PROCESS		27	0.29544804	0.8856844	0.62271804	0.78993803	1	2334	"tags=33%, list=20%, signal=41%"
GO_PRESYNAPTIC_PROCESS_INVOLVED_IN_SYNAPTIC_TRANSMISSION	GO_PRESYNAPTIC_PROCESS_INVOLVED_IN_SYNAPTIC_TRANSMISSION		39	0.27403903	0.8855899	0.65531063	0.78971696	1	2816	"tags=33%, list=24%, signal=44%"
GO_LIGASE_ACTIVITY_FORMING_CARBON_NITROGEN_BONDS	GO_LIGASE_ACTIVITY_FORMING_CARBON_NITROGEN_BONDS		44	0.26364562	0.88553107	0.6396761	0.78942907	1	1881	"tags=30%, list=16%, signal=35%"
GO_AMINO_ACID_TRANSMEMBRANE_TRANSPORT	GO_AMINO_ACID_TRANSMEMBRANE_TRANSPORT		32	0.27848622	0.8853818	0.64718616	0.7893471	1	2567	"tags=34%, list=22%, signal=44%"
GO_PERICENTRIC_HETEROCHROMATIN	GO_PERICENTRIC_HETEROCHROMATIN		15	0.3425082	0.8849129	0.6112186	0.7899238	1	3704	"tags=60%, list=31%, signal=87%"
GO_BLOOD_VESSEL_REMODELING	GO_BLOOD_VESSEL_REMODELING		16	0.33374175	0.88490164	0.604	0.7895203	1	123	"tags=13%, list=1%, signal=13%"
GO_HISTONE_PHOSPHORYLATION	GO_HISTONE_PHOSPHORYLATION		19	0.31765947	0.8840023	0.6138996	0.7911109	1	2878	"tags=37%, list=24%, signal=49%"
GO_REGULATION_OF_EARLY_ENDOSOME_TO_LATE_ENDOSOME_TRANSPORT	GO_REGULATION_OF_EARLY_ENDOSOME_TO_LATE_ENDOSOME_TRANSPORT		16	0.33129948	0.8829737	0.63	0.7930691	1	1849	"tags=19%, list=16%, signal=22%"
GO_NEGATIVE_REGULATION_OF_EXTRINSIC_APOPTOTIC_SIGNALING_PATHWAY_IN_ABSENCE_OF_LIGAND	GO_NEGATIVE_REGULATION_OF_EXTRINSIC_APOPTOTIC_SIGNALING_PATHWAY_IN_ABSENCE_OF_LIGAND		18	0.31884652	0.88291246	0.6255144	0.7927786	1	458	"tags=11%, list=4%, signal=12%"
GO_GLOBAL_GENOME_NUCLEOTIDE_EXCISION_REPAIR	GO_GLOBAL_GENOME_NUCLEOTIDE_EXCISION_REPAIR		32	0.28153396	0.88056517	0.62903225	0.7975055	1	3159	"tags=34%, list=27%, signal=47%"
GO_HISTONE_UBIQUITINATION	GO_HISTONE_UBIQUITINATION		32	0.29003555	0.8800677	0.6785714	0.7982045	1	922	"tags=13%, list=8%, signal=14%"
GO_DNA_CATABOLIC_PROCESS	GO_DNA_CATABOLIC_PROCESS		20	0.3149276	0.87992907	0.6179541	0.7980801	1	3482	"tags=45%, list=30%, signal=64%"
GO_ENDOCARDIAL_CUSHION_DEVELOPMENT	GO_ENDOCARDIAL_CUSHION_DEVELOPMENT		15	0.3384023	0.87943107	0.60860217	0.7986875	1	2154	"tags=40%, list=18%, signal=49%"
GO_RESPONSE_TO_CALCIUM_ION	GO_RESPONSE_TO_CALCIUM_ION		66	0.24356744	0.8788843	0.6948454	0.7994106	1	1478	"tags=18%, list=13%, signal=21%"
GO_MONOSACCHARIDE_BIOSYNTHETIC_PROCESS	GO_MONOSACCHARIDE_BIOSYNTHETIC_PROCESS		39	0.2711427	0.87884414	0.6646943	0.7990766	1	1438	"tags=18%, list=12%, signal=20%"
GO_OLIGODENDROCYTE_DEVELOPMENT	GO_OLIGODENDROCYTE_DEVELOPMENT		16	0.33305758	0.8779648	0.60337555	0.80051035	1	2288	"tags=38%, list=19%, signal=46%"
GO_RHO_GTPASE_BINDING	GO_RHO_GTPASE_BINDING		61	0.24314147	0.8776458	0.6765873	0.8007283	1	2566	"tags=25%, list=22%, signal=31%"
GO_CYTOSKELETAL_PART	GO_CYTOSKELETAL_PART		882	0.17813385	0.8776173	0.9826255	0.80036443	1	2463	"tags=23%, list=21%, signal=27%"
GO_SUPEROXIDE_METABOLIC_PROCESS	GO_SUPEROXIDE_METABOLIC_PROCESS		16	0.33788458	0.8773675	0.6029106	0.80050325	1	208	"tags=13%, list=2%, signal=13%"
GO_NEGATIVE_REGULATION_OF_NF_KAPPAB_TRANSCRIPTION_FACTOR_ACTIVITY	GO_NEGATIVE_REGULATION_OF_NF_KAPPAB_TRANSCRIPTION_FACTOR_ACTIVITY		50	0.25586644	0.87647927	0.6771488	0.8019583	1	801	"tags=12%, list=7%, signal=13%"
GO_RRNA_TRANSCRIPTION	GO_RRNA_TRANSCRIPTION		17	0.33099055	0.8764745	0.60940695	0.80153537	1	1572	"tags=29%, list=13%, signal=34%"
GO_SECRETORY_GRANULE_ORGANIZATION	GO_SECRETORY_GRANULE_ORGANIZATION		19	0.32025126	0.87614113	0.6369048	0.8018313	1	1355	"tags=21%, list=12%, signal=24%"
GO_MALE_SEX_DIFFERENTIATION	GO_MALE_SEX_DIFFERENTIATION		70	0.24153689	0.87529427	0.6948454	0.80329275	1	1706	"tags=20%, list=15%, signal=23%"
GO_NEGATIVE_REGULATION_OF_NUCLEAR_DIVISION	GO_NEGATIVE_REGULATION_OF_NUCLEAR_DIVISION		33	0.2801519	0.8750422	0.67157894	0.8033652	1	3885	"tags=55%, list=33%, signal=81%"
GO_EXTRINSIC_COMPONENT_OF_MEMBRANE	GO_EXTRINSIC_COMPONENT_OF_MEMBRANE		157	0.21406518	0.87498236	0.7593361	0.80305964	1	1945	"tags=18%, list=17%, signal=21%"
GO_NEGATIVE_REGULATION_OF_PROTEIN_BINDING	GO_NEGATIVE_REGULATION_OF_PROTEIN_BINDING		55	0.24915028	0.87361616	0.7113402	0.8055067	1	25	"tags=4%, list=0%, signal=4%"
GO_RHO_PROTEIN_SIGNAL_TRANSDUCTION	GO_RHO_PROTEIN_SIGNAL_TRANSDUCTION		29	0.28941774	0.873165	0.622449	0.8060134	1	671	"tags=14%, list=6%, signal=15%"
GO_MORPHOGENESIS_OF_EMBRYONIC_EPITHELIUM	GO_MORPHOGENESIS_OF_EMBRYONIC_EPITHELIUM		71	0.2367192	0.87294483	0.70851064	0.8060199	1	899	"tags=11%, list=8%, signal=12%"
GO_EMBRYONIC_HEART_TUBE_MORPHOGENESIS	GO_EMBRYONIC_HEART_TUBE_MORPHOGENESIS		28	0.28334028	0.8726813	0.6502058	0.8061634	1	875	"tags=14%, list=7%, signal=15%"
GO_REGULATION_OF_REACTIVE_OXYGEN_SPECIES_METABOLIC_PROCESS	GO_REGULATION_OF_REACTIVE_OXYGEN_SPECIES_METABOLIC_PROCESS		90	0.22837482	0.87258613	0.7191919	0.805924	1	1755	"tags=19%, list=15%, signal=22%"
GO_REGULATION_OF_PATHWAY_RESTRICTED_SMAD_PROTEIN_PHOSPHORYLATION	GO_REGULATION_OF_PATHWAY_RESTRICTED_SMAD_PROTEIN_PHOSPHORYLATION		24	0.29606906	0.8723781	0.62785864	0.805905	1	1872	"tags=29%, list=16%, signal=35%"
GO_ATP_BIOSYNTHETIC_PROCESS	GO_ATP_BIOSYNTHETIC_PROCESS		31	0.2831834	0.8703751	0.6634799	0.8097394	1	3476	"tags=42%, list=30%, signal=59%"
GO_FOLIC_ACID_CONTAINING_COMPOUND_METABOLIC_PROCESS	GO_FOLIC_ACID_CONTAINING_COMPOUND_METABOLIC_PROCESS		23	0.29544556	0.86979437	0.66132265	0.810501	1	2028	"tags=39%, list=17%, signal=47%"
GO_RETROMER_COMPLEX	GO_RETROMER_COMPLEX		20	0.3069362	0.8696738	0.6277228	0.81029415	1	1084	"tags=15%, list=9%, signal=16%"
GO_PHAGOSOME_MATURATION	GO_PHAGOSOME_MATURATION		27	0.29293954	0.86862665	0.6612245	0.8120559	1	487	"tags=11%, list=4%, signal=12%"
GO_POSITIVE_REGULATION_OF_CATABOLIC_PROCESS	GO_POSITIVE_REGULATION_OF_CATABOLIC_PROCESS		314	0.1915596	0.8685995	0.8498024	0.8116791	1	2648	"tags=25%, list=23%, signal=31%"
GO_POSITIVE_REGULATION_OF_RELEASE_OF_CYTOCHROME_C_FROM_MITOCHONDRIA	GO_POSITIVE_REGULATION_OF_RELEASE_OF_CYTOCHROME_C_FROM_MITOCHONDRIA		22	0.3034236	0.8676622	0.6687243	0.8131895	1	840	"tags=14%, list=7%, signal=15%"
GO_FC_RECEPTOR_SIGNALING_PATHWAY	GO_FC_RECEPTOR_SIGNALING_PATHWAY		158	0.20550324	0.8673485	0.79133856	0.81340784	1	2648	"tags=25%, list=23%, signal=31%"
GO_REGULATION_OF_T_CELL_DIFFERENTIATION	GO_REGULATION_OF_T_CELL_DIFFERENTIATION		48	0.25651595	0.8658897	0.70552146	0.8159507	1	1288	"tags=17%, list=11%, signal=19%"
GO_INACTIVATION_OF_MAPK_ACTIVITY	GO_INACTIVATION_OF_MAPK_ACTIVITY		16	0.33556366	0.86581016	0.6404715	0.8156859	1	2109	"tags=38%, list=18%, signal=46%"
GO_ESTABLISHMENT_OR_MAINTENANCE_OF_CELL_POLARITY	GO_ESTABLISHMENT_OR_MAINTENANCE_OF_CELL_POLARITY		89	0.22573537	0.8652049	0.72	0.8165604	1	1085	"tags=15%, list=9%, signal=16%"
GO_POSITIVE_REGULATION_OF_SMOOTH_MUSCLE_CELL_MIGRATION	GO_POSITIVE_REGULATION_OF_SMOOTH_MUSCLE_CELL_MIGRATION		17	0.3182916	0.865112	0.6417004	0.81631047	1	474	"tags=18%, list=4%, signal=18%"
GO_PHOTOPERIODISM	GO_PHOTOPERIODISM		17	0.32119682	0.8646369	0.6561798	0.8168524	1	335	"tags=12%, list=3%, signal=12%"
GO_PHOSPHOLIPID_DEPHOSPHORYLATION	GO_PHOSPHOLIPID_DEPHOSPHORYLATION		24	0.29419413	0.8645771	0.6434263	0.81654733	1	529	"tags=17%, list=4%, signal=17%"
GO_NEGATIVE_REGULATION_OF_ENDOTHELIAL_CELL_MIGRATION	GO_NEGATIVE_REGULATION_OF_ENDOTHELIAL_CELL_MIGRATION		22	0.30286387	0.8634655	0.6454353	0.8184115	1	813	"tags=18%, list=7%, signal=19%"
GO_NEGATIVE_REGULATION_OF_SIGNAL_TRANSDUCTION_IN_ABSENCE_OF_LIGAND	GO_NEGATIVE_REGULATION_OF_SIGNAL_TRANSDUCTION_IN_ABSENCE_OF_LIGAND		18	0.31884646	0.8614106	0.6701031	0.82223994	1	458	"tags=11%, list=4%, signal=12%"
GO_REGULATION_OF_MAST_CELL_ACTIVATION_INVOLVED_IN_IMMUNE_RESPONSE	GO_REGULATION_OF_MAST_CELL_ACTIVATION_INVOLVED_IN_IMMUNE_RESPONSE		25	0.29197094	0.8609589	0.6951673	0.822723	1	1429	"tags=20%, list=12%, signal=23%"
GO_NEGATIVE_REGULATION_OF_TRANSLATIONAL_INITIATION	GO_NEGATIVE_REGULATION_OF_TRANSLATIONAL_INITIATION		21	0.30733708	0.8591732	0.659919	0.82588744	1	3434	"tags=43%, list=29%, signal=60%"
GO_PROTEIN_PEPTIDYL_PROLYL_ISOMERIZATION	GO_PROTEIN_PEPTIDYL_PROLYL_ISOMERIZATION		31	0.2764996	0.85895276	0.68939394	0.82589895	1	2559	"tags=35%, list=22%, signal=45%"
GO_NEGATIVE_REGULATION_OF_PROTEIN_LOCALIZATION_TO_CELL_PERIPHERY	GO_NEGATIVE_REGULATION_OF_PROTEIN_LOCALIZATION_TO_CELL_PERIPHERY		17	0.31207073	0.8582621	0.6417004	0.8268635	1	1755	"tags=18%, list=15%, signal=21%"
GO_POSITIVE_REGULATION_OF_RESPONSE_TO_DNA_DAMAGE_STIMULUS	GO_POSITIVE_REGULATION_OF_RESPONSE_TO_DNA_DAMAGE_STIMULUS		50	0.24991803	0.8573682	0.70736843	0.8282008	1	2102	"tags=26%, list=18%, signal=32%"
GO_RESPONSE_TO_CADMIUM_ION	GO_RESPONSE_TO_CADMIUM_ION		28	0.28531504	0.8572112	0.6758893	0.8280699	1	1977	"tags=29%, list=17%, signal=34%"
GO_REGULATION_OF_RHO_PROTEIN_SIGNAL_TRANSDUCTION	GO_REGULATION_OF_RHO_PROTEIN_SIGNAL_TRANSDUCTION		59	0.23983501	0.8571032	0.7218814	0.827852	1	1981	"tags=22%, list=17%, signal=26%"
GO_U5_SNRNP	GO_U5_SNRNP		16	0.31721246	0.85638374	0.6349892	0.8287439	1	1186	"tags=25%, list=10%, signal=28%"
GO_EXON_EXON_JUNCTION_COMPLEX	GO_EXON_EXON_JUNCTION_COMPLEX		22	0.30153766	0.85451037	0.65789473	0.8320687	1	2812	"tags=27%, list=24%, signal=36%"
GO_POSITIVE_REGULATION_OF_MULTI_ORGANISM_PROCESS	GO_POSITIVE_REGULATION_OF_MULTI_ORGANISM_PROCESS		117	0.21534897	0.85429645	0.7992278	0.8320688	1	1341	"tags=12%, list=11%, signal=13%"
GO_ACYLGLYCEROL_O_ACYLTRANSFERASE_ACTIVITY	GO_ACYLGLYCEROL_O_ACYLTRANSFERASE_ACTIVITY		23	0.29185927	0.8539184	0.69278353	0.83240026	1	2483	"tags=35%, list=21%, signal=44%"
GO_PRESYNAPSE	GO_PRESYNAPSE		121	0.21080697	0.85316205	0.82376236	0.83346426	1	2147	"tags=21%, list=18%, signal=26%"
GO_TRANSFERASE_ACTIVITY_TRANSFERRING_SULFUR_CONTAINING_GROUPS	GO_TRANSFERASE_ACTIVITY_TRANSFERRING_SULFUR_CONTAINING_GROUPS		30	0.27480838	0.85180503	0.68958336	0.8357152	1	517	"tags=10%, list=4%, signal=10%"
GO_NEGATIVE_REGULATION_OF_FAT_CELL_DIFFERENTIATION	GO_NEGATIVE_REGULATION_OF_FAT_CELL_DIFFERENTIATION		18	0.3124281	0.8509429	0.6627219	0.83694124	1	683	"tags=17%, list=6%, signal=18%"
GO_PROTEIN_KINASE_A_BINDING	GO_PROTEIN_KINASE_A_BINDING		26	0.2800558	0.85056704	0.66530615	0.83722186	1	1849	"tags=23%, list=16%, signal=27%"
GO_GLYCOSYL_COMPOUND_METABOLIC_PROCESS	GO_GLYCOSYL_COMPOUND_METABOLIC_PROCESS		282	0.19021688	0.84975594	0.90947366	0.8383461	1	3544	"tags=32%, list=30%, signal=44%"
GO_REGULATION_OF_CHONDROCYTE_DIFFERENTIATION	GO_REGULATION_OF_CHONDROCYTE_DIFFERENTIATION		18	0.31289184	0.8491565	0.6776699	0.83907044	1	1838	"tags=22%, list=16%, signal=26%"
GO_NEGATIVE_REGULATION_OF_ACTIN_FILAMENT_POLYMERIZATION	GO_NEGATIVE_REGULATION_OF_ACTIN_FILAMENT_POLYMERIZATION		25	0.2875717	0.848486	0.6864754	0.8399401	1	1431	"tags=24%, list=12%, signal=27%"
GO_REGULATION_OF_GLYCOPROTEIN_METABOLIC_PROCESS	GO_REGULATION_OF_GLYCOPROTEIN_METABOLIC_PROCESS		25	0.28482926	0.847898	0.687885	0.8406075	1	693	"tags=12%, list=6%, signal=13%"
GO_POSITIVE_REGULATION_OF_MYELOID_LEUKOCYTE_DIFFERENTIATION	GO_POSITIVE_REGULATION_OF_MYELOID_LEUKOCYTE_DIFFERENTIATION		30	0.27665907	0.8474648	0.6898608	0.8409612	1	828	"tags=13%, list=7%, signal=14%"
GO_COVALENT_CHROMATIN_MODIFICATION	GO_COVALENT_CHROMATIN_MODIFICATION		280	0.19019656	0.84707063	0.9058116	0.8412724	1	2071	"tags=17%, list=18%, signal=20%"
GO_PROTEIN_DEPHOSPHORYLATION	GO_PROTEIN_DEPHOSPHORYLATION		135	0.20470752	0.8465415	0.8069815	0.8418936	1	1617	"tags=15%, list=14%, signal=17%"
GO_ENTRAINMENT_OF_CIRCADIAN_CLOCK_BY_PHOTOPERIOD	GO_ENTRAINMENT_OF_CIRCADIAN_CLOCK_BY_PHOTOPERIOD		16	0.32223833	0.8463169	0.6638831	0.8418863	1	335	"tags=13%, list=3%, signal=13%"
GO_REGULATION_OF_PROTEIN_PHOSPHATASE_TYPE_2A_ACTIVITY	GO_REGULATION_OF_PROTEIN_PHOSPHATASE_TYPE_2A_ACTIVITY		21	0.29934427	0.8455649	0.66735536	0.84283644	1	63	"tags=5%, list=1%, signal=5%"
GO_ACETYLGLUCOSAMINYLTRANSFERASE_ACTIVITY	GO_ACETYLGLUCOSAMINYLTRANSFERASE_ACTIVITY		33	0.27060947	0.8453909	0.7023061	0.8427213	1	33	"tags=3%, list=0%, signal=3%"
GO_EXOCRINE_SYSTEM_DEVELOPMENT	GO_EXOCRINE_SYSTEM_DEVELOPMENT		16	0.32237253	0.84492445	0.65052634	0.8431508	1	271	"tags=13%, list=2%, signal=13%"
GO_RIBOSOME	GO_RIBOSOME		207	0.1945828	0.8433377	0.88659793	0.8456853	1	3864	"tags=33%, list=33%, signal=48%"
GO_TRANSFERASE_COMPLEX	GO_TRANSFERASE_COMPLEX		598	0.17425595	0.8423594	0.97363085	0.8470606	1	3378	"tags=30%, list=29%, signal=40%"
GO_FOREBRAIN_GENERATION_OF_NEURONS	GO_FOREBRAIN_GENERATION_OF_NEURONS		23	0.2913352	0.8416127	0.6666667	0.8479888	1	1192	"tags=17%, list=10%, signal=19%"
GO_L_ALPHA_AMINO_ACID_TRANSMEMBRANE_TRANSPORT	GO_L_ALPHA_AMINO_ACID_TRANSMEMBRANE_TRANSPORT		16	0.32001194	0.8413148	0.65531063	0.8480769	1	648	"tags=19%, list=6%, signal=20%"
GO_GLYCEROPHOSPHOLIPID_METABOLIC_PROCESS	GO_GLYCEROPHOSPHOLIPID_METABOLIC_PROCESS		182	0.1965029	0.84049106	0.8745098	0.849178	1	1357	"tags=14%, list=12%, signal=15%"
GO_INTRINSIC_APOPTOTIC_SIGNALING_PATHWAY_IN_RESPONSE_TO_ENDOPLASMIC_RETICULUM_STRESS	GO_INTRINSIC_APOPTOTIC_SIGNALING_PATHWAY_IN_RESPONSE_TO_ENDOPLASMIC_RETICULUM_STRESS		27	0.27580655	0.8403836	0.67849225	0.8489269	1	336	"tags=11%, list=3%, signal=11%"
GO_ENTRAINMENT_OF_CIRCADIAN_CLOCK	GO_ENTRAINMENT_OF_CIRCADIAN_CLOCK		21	0.29264593	0.8402884	0.7	0.84865475	1	335	"tags=10%, list=3%, signal=10%"
GO_ESTABLISHMENT_OF_SPINDLE_ORIENTATION	GO_ESTABLISHMENT_OF_SPINDLE_ORIENTATION		21	0.29580906	0.840221	0.70515466	0.8483468	1	2900	"tags=38%, list=25%, signal=50%"
GO_PEPTIDYL_LYSINE_METHYLATION	GO_PEPTIDYL_LYSINE_METHYLATION		58	0.23503268	0.8392522	0.7705545	0.8497237	1	2677	"tags=26%, list=23%, signal=33%"
GO_SMAD_BINDING	GO_SMAD_BINDING		51	0.24401718	0.83860224	0.7352941	0.8504847	1	335	"tags=8%, list=3%, signal=8%"
GO_CELLULAR_COMPONENT_DISASSEMBLY_INVOLVED_IN_EXECUTION_PHASE_OF_APOPTOSIS	GO_CELLULAR_COMPONENT_DISASSEMBLY_INVOLVED_IN_EXECUTION_PHASE_OF_APOPTOSIS		33	0.26334733	0.83737254	0.7078189	0.8522962	1	2450	"tags=30%, list=21%, signal=38%"
GO_REGULATION_OF_NF_KAPPAB_IMPORT_INTO_NUCLEUS	GO_REGULATION_OF_NF_KAPPAB_IMPORT_INTO_NUCLEUS		29	0.27034816	0.83591425	0.72289157	0.8544627	1	1662	"tags=21%, list=14%, signal=24%"
GO_REGULATION_OF_PROTEIN_COMPLEX_DISASSEMBLY	GO_REGULATION_OF_PROTEIN_COMPLEX_DISASSEMBLY		171	0.19806868	0.83504176	0.8836292	0.85556716	1	2966	"tags=29%, list=25%, signal=39%"
GO_CHANNEL_INHIBITOR_ACTIVITY	GO_CHANNEL_INHIBITOR_ACTIVITY		20	0.29329917	0.8335699	0.71079427	0.85781974	1	3282	"tags=40%, list=28%, signal=55%"
GO_REGULATION_OF_FILOPODIUM_ASSEMBLY	GO_REGULATION_OF_FILOPODIUM_ASSEMBLY		18	0.3048513	0.83270913	0.6713996	0.8589371	1	2130	"tags=28%, list=18%, signal=34%"
GO_POSITIVE_REGULATION_OF_GLUCOSE_METABOLIC_PROCESS	GO_POSITIVE_REGULATION_OF_GLUCOSE_METABOLIC_PROCESS		21	0.298422	0.83255106	0.6940452	0.8587689	1	769	"tags=14%, list=7%, signal=15%"
GO_POSITIVE_REGULATION_OF_AUTOPHAGY	GO_POSITIVE_REGULATION_OF_AUTOPHAGY		63	0.23254478	0.830863	0.7893617	0.8614077	1	892	"tags=10%, list=8%, signal=10%"
GO_CEREBELLAR_CORTEX_DEVELOPMENT	GO_CEREBELLAR_CORTEX_DEVELOPMENT		20	0.29439357	0.8302377	0.7078431	0.86207116	1	1320	"tags=20%, list=11%, signal=22%"
GO_REGULATION_OF_INTRACELLULAR_STEROID_HORMONE_RECEPTOR_SIGNALING_PATHWAY	GO_REGULATION_OF_INTRACELLULAR_STEROID_HORMONE_RECEPTOR_SIGNALING_PATHWAY		49	0.23773897	0.8295728	0.77131784	0.8628009	1	1568	"tags=16%, list=13%, signal=19%"
GO_MITOCHONDRION_MORPHOGENESIS	GO_MITOCHONDRION_MORPHOGENESIS		17	0.3121894	0.8293865	0.69609857	0.86266613	1	59	"tags=6%, list=1%, signal=6%"
GO_PROTEIN_ACETYLATION	GO_PROTEIN_ACETYLATION		104	0.21143103	0.8293616	0.833002	0.8622582	1	2195	"tags=20%, list=19%, signal=25%"
GO_SPINDLE_POLE	GO_SPINDLE_POLE		108	0.21032342	0.82826614	0.82092553	0.86375725	1	3849	"tags=40%, list=33%, signal=59%"
GO_NEGATIVE_REGULATION_OF_PROTEIN_LOCALIZATION_TO_PLASMA_MEMBRANE	GO_NEGATIVE_REGULATION_OF_PROTEIN_LOCALIZATION_TO_PLASMA_MEMBRANE		17	0.31207073	0.8281709	0.69325155	0.8634839	1	1755	"tags=18%, list=15%, signal=21%"
GO_CIS_TRANS_ISOMERASE_ACTIVITY	GO_CIS_TRANS_ISOMERASE_ACTIVITY		32	0.26485828	0.82811743	0.7519231	0.8631363	1	2559	"tags=34%, list=22%, signal=44%"
GO_PASSIVE_TRANSMEMBRANE_TRANSPORTER_ACTIVITY	GO_PASSIVE_TRANSMEMBRANE_TRANSPORTER_ACTIVITY		116	0.20822696	0.8280443	0.8422091	0.86281854	1	894	"tags=10%, list=8%, signal=11%"
GO_MEMBRANE_DEPOLARIZATION	GO_MEMBRANE_DEPOLARIZATION		17	0.31097218	0.82659143	0.6786427	0.864851	1	2435	"tags=35%, list=21%, signal=44%"
GO_NEUROTROPHIN_SIGNALING_PATHWAY	GO_NEUROTROPHIN_SIGNALING_PATHWAY		15	0.32166934	0.82636476	0.68487394	0.86478925	1	1192	"tags=27%, list=10%, signal=30%"
GO_PROTEIN_ACYLATION	GO_PROTEIN_ACYLATION		126	0.20179372	0.8256659	0.8580376	0.8655535	1	2071	"tags=17%, list=18%, signal=21%"
GO_HISTONE_DEUBIQUITINATION	GO_HISTONE_DEUBIQUITINATION		18	0.29400256	0.8247534	0.6991701	0.8666526	1	3666	"tags=39%, list=31%, signal=56%"
GO_HYDROLASE_ACTIVITY_HYDROLYZING_N_GLYCOSYL_COMPOUNDS	GO_HYDROLASE_ACTIVITY_HYDROLYZING_N_GLYCOSYL_COMPOUNDS		19	0.30771706	0.82287097	0.7204969	0.8694332	1	2382	"tags=32%, list=20%, signal=40%"
GO_TRANSCRIPTION_FROM_RNA_POLYMERASE_III_PROMOTER	GO_TRANSCRIPTION_FROM_RNA_POLYMERASE_III_PROMOTER		38	0.25124493	0.82150877	0.7480916	0.8712306	1	4887	"tags=55%, list=42%, signal=94%"
GO_PROTEIN_O_LINKED_GLYCOSYLATION	GO_PROTEIN_O_LINKED_GLYCOSYLATION		56	0.23131917	0.82145506	0.77911645	0.8708721	1	771	"tags=9%, list=7%, signal=10%"
GO_MACROMOLECULE_CATABOLIC_PROCESS	GO_MACROMOLECULE_CATABOLIC_PROCESS		748	0.16946231	0.8208424	0.99188644	0.8714479	1	2661	"tags=20%, list=23%, signal=24%"
GO_POSITIVE_REGULATION_OF_MUSCLE_CELL_DIFFERENTIATION	GO_POSITIVE_REGULATION_OF_MUSCLE_CELL_DIFFERENTIATION		44	0.24275947	0.8202957	0.76	0.8719232	1	1755	"tags=18%, list=15%, signal=21%"
GO_NECROPTOTIC_PROCESS	GO_NECROPTOTIC_PROCESS		18	0.30067396	0.82021326	0.7175732	0.87160766	1	1020	"tags=11%, list=9%, signal=12%"
GO_PROTEIN_COMPLEX_LOCALIZATION	GO_PROTEIN_COMPLEX_LOCALIZATION		42	0.24942672	0.8201928	0.75255626	0.87118804	1	2888	"tags=33%, list=25%, signal=44%"
GO_TRANSCRIPTION_FACTOR_ACTIVITY_DIRECT_LIGAND_REGULATED_SEQUENCE_SPECIFIC_DNA_BINDING	GO_TRANSCRIPTION_FACTOR_ACTIVITY_DIRECT_LIGAND_REGULATED_SEQUENCE_SPECIFIC_DNA_BINDING		20	0.2892752	0.81940824	0.6836935	0.872052	1	1571	"tags=20%, list=13%, signal=23%"
GO_NEUROMUSCULAR_PROCESS	GO_NEUROMUSCULAR_PROCESS		36	0.25216532	0.8187116	0.72032195	0.8727621	1	537	"tags=11%, list=5%, signal=12%"
GO_ION_CHANNEL_BINDING	GO_ION_CHANNEL_BINDING		62	0.22363822	0.8163426	0.79337233	0.87628925	1	1920	"tags=18%, list=16%, signal=21%"
GO_CILIUM_ORGANIZATION	GO_CILIUM_ORGANIZATION		100	0.21006349	0.8156048	0.8502994	0.87705684	1	3952	"tags=36%, list=34%, signal=54%"
GO_INTERMEDIATE_FILAMENT_CYTOSKELETON	GO_INTERMEDIATE_FILAMENT_CYTOSKELETON		60	0.22982799	0.8152894	0.80670613	0.87708896	1	2410	"tags=30%, list=20%, signal=38%"
GO_REGULATION_OF_EXIT_FROM_MITOSIS	GO_REGULATION_OF_EXIT_FROM_MITOSIS		15	0.3114748	0.8099626	0.722334	0.88519496	1	3271	"tags=53%, list=28%, signal=74%"
GO_PROTEIN_MANNOSYLATION	GO_PROTEIN_MANNOSYLATION		17	0.2951304	0.8098028	0.72427183	0.884978	1	1802	"tags=24%, list=15%, signal=28%"
GO_PROTEIN_TRANSMEMBRANE_TRANSPORT	GO_PROTEIN_TRANSMEMBRANE_TRANSPORT		48	0.23705378	0.8097122	0.7770961	0.884652	1	3168	"tags=33%, list=27%, signal=45%"
GO_UBIQUITIN_LIKE_PROTEIN_BINDING	GO_UBIQUITIN_LIKE_PROTEIN_BINDING		109	0.20593758	0.80954295	0.85714287	0.8844593	1	2799	"tags=27%, list=24%, signal=35%"
GO_NEGATIVE_REGULATION_OF_ENDOCYTOSIS	GO_NEGATIVE_REGULATION_OF_ENDOCYTOSIS		30	0.263262	0.80815524	0.7770961	0.88613755	1	2102	"tags=30%, list=18%, signal=36%"
GO_NEPHRON_EPITHELIUM_DEVELOPMENT	GO_NEPHRON_EPITHELIUM_DEVELOPMENT		32	0.2614659	0.80774605	0.77870566	0.88631725	1	352	"tags=9%, list=3%, signal=10%"
GO_DNA_METHYLATION_OR_DEMETHYLATION	GO_DNA_METHYLATION_OR_DEMETHYLATION		35	0.25122696	0.80669856	0.7837838	0.88751847	1	2906	"tags=37%, list=25%, signal=49%"
GO_SERINE_FAMILY_AMINO_ACID_METABOLIC_PROCESS	GO_SERINE_FAMILY_AMINO_ACID_METABOLIC_PROCESS		30	0.26101354	0.80599916	0.7614504	0.8881465	1	2028	"tags=23%, list=17%, signal=28%"
GO_REGULATION_OF_PROTEIN_STABILITY	GO_REGULATION_OF_PROTEIN_STABILITY		176	0.1888947	0.80568916	0.9122056	0.8881652	1	1937	"tags=18%, list=16%, signal=21%"
GO_REGULATION_OF_CELLULAR_KETONE_METABOLIC_PROCESS	GO_REGULATION_OF_CELLULAR_KETONE_METABOLIC_PROCESS		109	0.20127879	0.805561	0.8733945	0.88790786	1	3068	"tags=35%, list=26%, signal=47%"
GO_PROTEIN_TYROSINE_KINASE_BINDING	GO_PROTEIN_TYROSINE_KINASE_BINDING		33	0.26205626	0.80498874	0.75941426	0.8883101	1	1908	"tags=21%, list=16%, signal=25%"
GO_RESPONSE_TO_AMINE	GO_RESPONSE_TO_AMINE		24	0.2748968	0.8041621	0.7619048	0.8891548	1	955	"tags=17%, list=8%, signal=18%"
GO_REGULATION_OF_EXTRINSIC_APOPTOTIC_SIGNALING_PATHWAY_IN_ABSENCE_OF_LIGAND	GO_REGULATION_OF_EXTRINSIC_APOPTOTIC_SIGNALING_PATHWAY_IN_ABSENCE_OF_LIGAND		28	0.2655725	0.8039426	0.74168295	0.8890247	1	2114	"tags=21%, list=18%, signal=26%"
GO_NEGATIVE_REGULATION_OF_T_CELL_PROLIFERATION	GO_NEGATIVE_REGULATION_OF_T_CELL_PROLIFERATION		28	0.2667132	0.802085	0.7470817	0.8913843	1	645	"tags=18%, list=5%, signal=19%"
GO_NEGATIVE_REGULATION_OF_ORGANELLE_ASSEMBLY	GO_NEGATIVE_REGULATION_OF_ORGANELLE_ASSEMBLY		20	0.2894349	0.80065674	0.72040814	0.8930721	1	2539	"tags=35%, list=22%, signal=45%"
GO_PODOSOME	GO_PODOSOME		16	0.3071166	0.7993233	0.71656686	0.89465255	1	373	"tags=13%, list=3%, signal=13%"
GO_P53_BINDING	GO_P53_BINDING		49	0.23183613	0.79918116	0.8179959	0.8944183	1	4103	"tags=43%, list=35%, signal=66%"
GO_ENDORIBONUCLEASE_COMPLEX	GO_ENDORIBONUCLEASE_COMPLEX		21	0.28604117	0.79831517	0.7572017	0.8952729	1	2602	"tags=29%, list=22%, signal=37%"
GO_POSITIVE_REGULATION_OF_PROTEIN_CATABOLIC_PROCESS	GO_POSITIVE_REGULATION_OF_PROTEIN_CATABOLIC_PROCESS		218	0.18580525	0.79824996	0.9308943	0.89491636	1	2648	"tags=26%, list=23%, signal=33%"
GO_POSITIVE_REGULATION_OF_MRNA_PROCESSING	GO_POSITIVE_REGULATION_OF_MRNA_PROCESSING		27	0.26031798	0.7977758	0.75438595	0.895174	1	2101	"tags=26%, list=18%, signal=31%"
GO_NEGATIVE_REGULATION_OF_DNA_DEPENDENT_DNA_REPLICATION	GO_NEGATIVE_REGULATION_OF_DNA_DEPENDENT_DNA_REPLICATION		15	0.30598187	0.79756206	0.7421875	0.89504504	1	1950	"tags=27%, list=17%, signal=32%"
GO_ESTABLISHMENT_OF_EPITHELIAL_CELL_POLARITY	GO_ESTABLISHMENT_OF_EPITHELIAL_CELL_POLARITY		15	0.30304492	0.795315	0.7302905	0.89788294	1	728	"tags=20%, list=6%, signal=21%"
GO_MITOCHONDRIAL_TRANSPORT	GO_MITOCHONDRIAL_TRANSPORT		154	0.19020618	0.7943381	0.93762994	0.89884573	1	3489	"tags=32%, list=30%, signal=46%"
GO_NUCLEOSIDE_MONOPHOSPHATE_METABOLIC_PROCESS	GO_NUCLEOSIDE_MONOPHOSPHATE_METABOLIC_PROCESS		196	0.18496434	0.79396963	0.9355469	0.89894736	1	3519	"tags=32%, list=30%, signal=45%"
GO_PERIPHERAL_NERVOUS_SYSTEM_DEVELOPMENT	GO_PERIPHERAL_NERVOUS_SYSTEM_DEVELOPMENT		30	0.2553541	0.7918865	0.8	0.9014741	1	748	"tags=10%, list=6%, signal=11%"
GO_TRANSFERASE_ACTIVITY_TRANSFERRING_ACYL_GROUPS_OTHER_THAN_AMINO_ACYL_GROUPS	GO_TRANSFERASE_ACTIVITY_TRANSFERRING_ACYL_GROUPS_OTHER_THAN_AMINO_ACYL_GROUPS		141	0.1900431	0.7907045	0.9166667	0.90270215	1	1572	"tags=15%, list=13%, signal=17%"
GO_GLUTAMINE_METABOLIC_PROCESS	GO_GLUTAMINE_METABOLIC_PROCESS		17	0.2914361	0.78976655	0.7307692	0.9035733	1	2437	"tags=47%, list=21%, signal=59%"
GO_L_AMINO_ACID_TRANSMEMBRANE_TRANSPORTER_ACTIVITY	GO_L_AMINO_ACID_TRANSMEMBRANE_TRANSPORTER_ACTIVITY		27	0.26382646	0.78769106	0.75101215	0.90606916	1	648	"tags=15%, list=6%, signal=16%"
GO_REGULATION_OF_PROTEIN_IMPORT_INTO_NUCLEUS_TRANSLOCATION	GO_REGULATION_OF_PROTEIN_IMPORT_INTO_NUCLEUS_TRANSLOCATION		16	0.29069117	0.7862864	0.73652697	0.9075865	1	2271	"tags=31%, list=19%, signal=39%"
GO_SMOOTHENED_SIGNALING_PATHWAY	GO_SMOOTHENED_SIGNALING_PATHWAY		36	0.24027285	0.7845782	0.81893003	0.9094677	1	291	"tags=6%, list=2%, signal=6%"
GO_ESTABLISHMENT_OF_PROTEIN_LOCALIZATION_TO_ORGANELLE	GO_ESTABLISHMENT_OF_PROTEIN_LOCALIZATION_TO_ORGANELLE		326	0.17168528	0.7808659	0.9878049	0.91410196	1	2315	"tags=17%, list=20%, signal=21%"
GO_CELL_PROJECTION_ASSEMBLY	GO_CELL_PROJECTION_ASSEMBLY		155	0.1857765	0.780595	0.9550321	0.91400635	1	2198	"tags=19%, list=19%, signal=23%"
GO_NEGATIVE_REGULATION_OF_INTRINSIC_APOPTOTIC_SIGNALING_PATHWAY_BY_P53_CLASS_MEDIATOR	GO_NEGATIVE_REGULATION_OF_INTRINSIC_APOPTOTIC_SIGNALING_PATHWAY_BY_P53_CLASS_MEDIATOR		15	0.30165794	0.7787082	0.7520161	0.9161007	1	4346	"tags=73%, list=37%, signal=116%"
GO_PEROXISOMAL_TRANSPORT	GO_PEROXISOMAL_TRANSPORT		17	0.28968132	0.77604705	0.7632653	0.91928464	1	1059	"tags=12%, list=9%, signal=13%"
GO_POSITIVE_REGULATION_OF_EPITHELIAL_CELL_DIFFERENTIATION	GO_POSITIVE_REGULATION_OF_EPITHELIAL_CELL_DIFFERENTIATION		20	0.2782998	0.7760118	0.76257545	0.9188596	1	1785	"tags=25%, list=15%, signal=29%"
GO_TRANSLATION_REGULATOR_ACTIVITY	GO_TRANSLATION_REGULATOR_ACTIVITY		21	0.2749736	0.77374464	0.7719665	0.92130417	1	2605	"tags=29%, list=22%, signal=37%"
GO_PHOSPHATIDYLINOSITOL_3_PHOSPHATE_BIOSYNTHETIC_PROCESS	GO_PHOSPHATIDYLINOSITOL_3_PHOSPHATE_BIOSYNTHETIC_PROCESS		22	0.2745406	0.7717177	0.791498	0.92350864	1	1064	"tags=14%, list=9%, signal=15%"
GO_NEGATIVE_REGULATION_OF_HISTONE_MODIFICATION	GO_NEGATIVE_REGULATION_OF_HISTONE_MODIFICATION		30	0.24599074	0.7691712	0.8226121	0.9262461	1	3750	"tags=37%, list=32%, signal=54%"
GO_POSITIVE_REGULATION_OF_CELL_CYCLE_ARREST	GO_POSITIVE_REGULATION_OF_CELL_CYCLE_ARREST		71	0.20584068	0.76813966	0.91748524	0.92713684	1	2907	"tags=30%, list=25%, signal=39%"
GO_CADHERIN_BINDING	GO_CADHERIN_BINDING		16	0.28629872	0.7680385	0.7830375	0.92679006	1	1796	"tags=25%, list=15%, signal=29%"
GO_REGULATION_OF_B_CELL_DIFFERENTIATION	GO_REGULATION_OF_B_CELL_DIFFERENTIATION		16	0.29111218	0.76727986	0.7672584	0.92730844	1	1263	"tags=19%, list=11%, signal=21%"
GO_INOSITOL_LIPID_MEDIATED_SIGNALING	GO_INOSITOL_LIPID_MEDIATED_SIGNALING		57	0.22094734	0.76709414	0.848659	0.92707056	1	1073	"tags=14%, list=9%, signal=15%"
GO_LYSINE_N_METHYLTRANSFERASE_ACTIVITY	GO_LYSINE_N_METHYLTRANSFERASE_ACTIVITY		46	0.22609897	0.7658755	0.84879035	0.9281286	1	3791	"tags=37%, list=32%, signal=54%"
GO_PROTEIN_TARGETING_TO_MITOCHONDRION	GO_PROTEIN_TARGETING_TO_MITOCHONDRION		47	0.22395124	0.7635536	0.87103593	0.9305428	1	2300	"tags=26%, list=20%, signal=32%"
GO_MICROTUBULE_BASED_PROCESS	GO_MICROTUBULE_BASED_PROCESS		360	0.1669291	0.76280665	0.99796337	0.93098056	1	2988	"tags=26%, list=25%, signal=34%"
GO_MEMBRANE_DOCKING	GO_MEMBRANE_DOCKING		53	0.21832623	0.76223475	0.88235295	0.9312038	1	2787	"tags=28%, list=24%, signal=37%"
GO_REGULATION_OF_T_CELL_MEDIATED_CYTOTOXICITY	GO_REGULATION_OF_T_CELL_MEDIATED_CYTOTOXICITY		15	0.29222625	0.76190233	0.7663366	0.93114287	1	645	"tags=13%, list=5%, signal=14%"
GO_POSITIVE_REGULATION_OF_MRNA_3_END_PROCESSING	GO_POSITIVE_REGULATION_OF_MRNA_3_END_PROCESSING		16	0.2982296	0.76149416	0.77300614	0.9311805	1	1649	"tags=19%, list=14%, signal=22%"
GO_POSITIVE_REGULATION_OF_RNA_SPLICING	GO_POSITIVE_REGULATION_OF_RNA_SPLICING		20	0.27722472	0.76053	0.8216433	0.9318928	1	3621	"tags=50%, list=31%, signal=72%"
GO_TRANSCRIPTION_COACTIVATOR_ACTIVITY	GO_TRANSCRIPTION_COACTIVATOR_ACTIVITY		222	0.17421861	0.7604224	0.9863281	0.9315396	1	2847	"tags=22%, list=24%, signal=28%"
GO_CILIARY_BASAL_BODY	GO_CILIARY_BASAL_BODY		57	0.21586299	0.7603571	0.88090736	0.9311439	1	2211	"tags=19%, list=19%, signal=24%"
GO_CYSTEINE_TYPE_ENDOPEPTIDASE_REGULATOR_ACTIVITY_INVOLVED_IN_APOPTOTIC_PROCESS	GO_CYSTEINE_TYPE_ENDOPEPTIDASE_REGULATOR_ACTIVITY_INVOLVED_IN_APOPTOTIC_PROCESS		28	0.2475824	0.7581775	0.81692916	0.9332618	1	1364	"tags=18%, list=12%, signal=20%"
GO_PROTEIN_AUTOUBIQUITINATION	GO_PROTEIN_AUTOUBIQUITINATION		42	0.22941718	0.7553723	0.8531187	0.9360909	1	1418	"tags=14%, list=12%, signal=16%"
GO_PTERIDINE_CONTAINING_COMPOUND_BIOSYNTHETIC_PROCESS	GO_PTERIDINE_CONTAINING_COMPOUND_BIOSYNTHETIC_PROCESS		17	0.27978233	0.75441855	0.8012552	0.9367351	1	1858	"tags=29%, list=16%, signal=35%"
GO_CEREBRAL_CORTEX_CELL_MIGRATION	GO_CEREBRAL_CORTEX_CELL_MIGRATION		19	0.27026525	0.7534118	0.8185745	0.93744147	1	1318	"tags=16%, list=11%, signal=18%"
GO_HORMONE_RECEPTOR_BINDING	GO_HORMONE_RECEPTOR_BINDING		113	0.19005911	0.75267744	0.94257426	0.93781096	1	2146	"tags=16%, list=18%, signal=19%"
GO_PROTEIN_LOCALIZATION_TO_ORGANELLE	GO_PROTEIN_LOCALIZATION_TO_ORGANELLE		477	0.1586279	0.7482863	1	0.9422375	1	2315	"tags=18%, list=20%, signal=22%"
GO_ORGANELLAR_LARGE_RIBOSOMAL_SUBUNIT	GO_ORGANELLAR_LARGE_RIBOSOMAL_SUBUNIT		32	0.23543283	0.7478206	0.84015596	0.94228864	1	3729	"tags=53%, list=32%, signal=78%"
GO_NEUTROPHIL_MEDIATED_IMMUNITY	GO_NEUTROPHIL_MEDIATED_IMMUNITY		16	0.28748244	0.7471929	0.7752577	0.94250816	1	73	"tags=6%, list=1%, signal=6%"
GO_REGULATION_OF_CYTOKINESIS	GO_REGULATION_OF_CYTOKINESIS		45	0.21988516	0.74622965	0.8862745	0.94311863	1	3384	"tags=31%, list=29%, signal=44%"
GO_EMBRYONIC_DIGIT_MORPHOGENESIS	GO_EMBRYONIC_DIGIT_MORPHOGENESIS		29	0.2438131	0.7451449	0.8559499	0.94380945	1	4377	"tags=52%, list=37%, signal=82%"
GO_MICROTUBULE	GO_MICROTUBULE		277	0.16554603	0.7446291	0.9941292	0.94390047	1	2815	"tags=26%, list=24%, signal=33%"
GO_POSITIVE_REGULATION_OF_JUN_KINASE_ACTIVITY	GO_POSITIVE_REGULATION_OF_JUN_KINASE_ACTIVITY		40	0.22732022	0.74461377	0.8768898	0.9434526	1	1341	"tags=13%, list=11%, signal=14%"
GO_KINASE_INHIBITOR_ACTIVITY	GO_KINASE_INHIBITOR_ACTIVITY		48	0.22259499	0.74257684	0.88188976	0.94522905	1	1185	"tags=13%, list=10%, signal=14%"
GO_NUCLEOTIDE_EXCISION_REPAIR_PREINCISION_COMPLEX_ASSEMBLY	GO_NUCLEOTIDE_EXCISION_REPAIR_PREINCISION_COMPLEX_ASSEMBLY		29	0.24439542	0.7420447	0.8255578	0.9453536	1	3200	"tags=34%, list=27%, signal=47%"
GO_CELLULAR_RESPONSE_TO_AMINO_ACID_STIMULUS	GO_CELLULAR_RESPONSE_TO_AMINO_ACID_STIMULUS		32	0.23509681	0.7402475	0.85360825	0.9468333	1	1672	"tags=19%, list=14%, signal=22%"
GO_NF_KAPPAB_BINDING	GO_NF_KAPPAB_BINDING		28	0.24321584	0.7387363	0.8382643	0.9479594	1	3339	"tags=36%, list=28%, signal=50%"
GO_PIGMENT_GRANULE_ORGANIZATION	GO_PIGMENT_GRANULE_ORGANIZATION		18	0.26729894	0.7379826	0.82077396	0.9483247	1	1272	"tags=17%, list=11%, signal=19%"
GO_REGULATION_OF_MRNA_3_END_PROCESSING	GO_REGULATION_OF_MRNA_3_END_PROCESSING		27	0.24252008	0.7375094	0.832	0.9483486	1	2091	"tags=19%, list=18%, signal=22%"
GO_ERBB_SIGNALING_PATHWAY	GO_ERBB_SIGNALING_PATHWAY		51	0.21677843	0.73682827	0.91501975	0.94857657	1	1755	"tags=18%, list=15%, signal=21%"
GO_EPITHELIAL_CELL_APOPTOTIC_PROCESS	GO_EPITHELIAL_CELL_APOPTOTIC_PROCESS		16	0.2802897	0.7362464	0.8116505	0.94870955	1	683	"tags=19%, list=6%, signal=20%"
GO_ANTIGEN_PROCESSING_AND_PRESENTATION_OF_PEPTIDE_ANTIGEN_VIA_MHC_CLASS_II	GO_ANTIGEN_PROCESSING_AND_PRESENTATION_OF_PEPTIDE_ANTIGEN_VIA_MHC_CLASS_II		71	0.20114419	0.73549426	0.9294606	0.9489561	1	2025	"tags=20%, list=17%, signal=24%"
GO_VESICLE_DOCKING	GO_VESICLE_DOCKING		43	0.21785137	0.7352664	0.8960499	0.9487186	1	2787	"tags=28%, list=24%, signal=36%"
GO_FERROUS_IRON_BINDING	GO_FERROUS_IRON_BINDING		17	0.2711508	0.7351411	0.82834333	0.9483722	1	2967	"tags=29%, list=25%, signal=39%"
GO_NEGATIVE_REGULATION_OF_LYMPHOCYTE_APOPTOTIC_PROCESS	GO_NEGATIVE_REGULATION_OF_LYMPHOCYTE_APOPTOTIC_PROCESS		15	0.285553	0.7340468	0.82626265	0.9489718	1	2891	"tags=40%, list=25%, signal=53%"
GO_PHOSPHATIDIC_ACID_METABOLIC_PROCESS	GO_PHOSPHATIDIC_ACID_METABOLIC_PROCESS		19	0.25944984	0.73389447	0.8501071	0.9486371	1	1455	"tags=21%, list=12%, signal=24%"
GO_LACTATION	GO_LACTATION		24	0.25158423	0.7299541	0.85106385	0.95210874	1	3066	"tags=42%, list=26%, signal=56%"
GO_CATALYTIC_COMPLEX	GO_CATALYTIC_COMPLEX		846	0.1483663	0.7296928	1	0.95189875	1	3393	"tags=28%, list=29%, signal=37%"
GO_SAGA_TYPE_COMPLEX	GO_SAGA_TYPE_COMPLEX		30	0.24084167	0.7295779	0.8371134	0.9515499	1	3614	"tags=37%, list=31%, signal=53%"
GO_NEUROBLAST_PROLIFERATION	GO_NEUROBLAST_PROLIFERATION		15	0.28533283	0.7285578	0.8081633	0.95210147	1	4512	"tags=53%, list=38%, signal=86%"
GO_ANTIGEN_PROCESSING_AND_PRESENTATION_OF_PEPTIDE_OR_POLYSACCHARIDE_ANTIGEN_VIA_MHC_CLASS_II	GO_ANTIGEN_PROCESSING_AND_PRESENTATION_OF_PEPTIDE_OR_POLYSACCHARIDE_ANTIGEN_VIA_MHC_CLASS_II		71	0.2011442	0.7277019	0.9229249	0.95247406	1	2025	"tags=20%, list=17%, signal=24%"
GO_PROTEASOMAL_PROTEIN_CATABOLIC_PROCESS	GO_PROTEASOMAL_PROTEIN_CATABOLIC_PROCESS		242	0.1659288	0.7269164	0.9979757	0.95276177	1	3224	"tags=29%, list=27%, signal=39%"
GO_MITOCHONDRIAL_TRANSMEMBRANE_TRANSPORT	GO_MITOCHONDRIAL_TRANSMEMBRANE_TRANSPORT		53	0.20716555	0.7251312	0.9140625	0.95396584	1	3476	"tags=40%, list=30%, signal=56%"
GO_RESPONSE_TO_AXON_INJURY	GO_RESPONSE_TO_AXON_INJURY		24	0.25065827	0.72444737	0.848723	0.95414567	1	1592	"tags=21%, list=14%, signal=24%"
GO_CUL4_RING_E3_UBIQUITIN_LIGASE_COMPLEX	GO_CUL4_RING_E3_UBIQUITIN_LIGASE_COMPLEX		25	0.24647678	0.7236342	0.88955826	0.95442384	1	2712	"tags=32%, list=23%, signal=41%"
GO_PEPTIDYL_LYSINE_TRIMETHYLATION	GO_PEPTIDYL_LYSINE_TRIMETHYLATION		22	0.25259435	0.72347087	0.8505976	0.9541175	1	2174	"tags=23%, list=18%, signal=28%"
GO_KINESIN_COMPLEX	GO_KINESIN_COMPLEX		37	0.22612184	0.7225913	0.9047619	0.954449	1	2643	"tags=27%, list=22%, signal=35%"
GO_REGULATION_OF_MITOCHONDRIAL_OUTER_MEMBRANE_PERMEABILIZATION_INVOLVED_IN_APOPTOTIC_SIGNALING_PATHWAY	GO_REGULATION_OF_MITOCHONDRIAL_OUTER_MEMBRANE_PERMEABILIZATION_INVOLVED_IN_APOPTOTIC_SIGNALING_PATHWAY		36	0.22678217	0.72237587	0.8702929	0.95420665	1	3269	"tags=31%, list=28%, signal=42%"
GO_PEPTIDYL_PROLINE_MODIFICATION	GO_PEPTIDYL_PROLINE_MODIFICATION		40	0.2159774	0.71984506	0.8917323	0.9560854	1	2559	"tags=30%, list=22%, signal=38%"
GO_O_METHYLTRANSFERASE_ACTIVITY	GO_O_METHYLTRANSFERASE_ACTIVITY		16	0.26781115	0.71961236	0.83265305	0.9558245	1	1869	"tags=25%, list=16%, signal=30%"
GO_CELL_SURFACE_RECEPTOR_SIGNALING_PATHWAY_INVOLVED_IN_CELL_CELL_SIGNALING	GO_CELL_SURFACE_RECEPTOR_SIGNALING_PATHWAY_INVOLVED_IN_CELL_CELL_SIGNALING		16	0.2717058	0.7186536	0.85882354	0.956251	1	152	"tags=6%, list=1%, signal=6%"
GO_MITOCHONDRIAL_MEMBRANE_ORGANIZATION	GO_MITOCHONDRIAL_MEMBRANE_ORGANIZATION		80	0.19010869	0.7183835	0.958498	0.95602787	1	3391	"tags=31%, list=29%, signal=44%"
GO_NEURONAL_POSTSYNAPTIC_DENSITY	GO_NEURONAL_POSTSYNAPTIC_DENSITY		25	0.2414052	0.7183816	0.8528226	0.95556146	1	1035	"tags=16%, list=9%, signal=18%"
GO_DIGESTIVE_SYSTEM_PROCESS	GO_DIGESTIVE_SYSTEM_PROCESS		18	0.260638	0.7159219	0.85192305	0.957268	1	1849	"tags=22%, list=16%, signal=26%"
GO_REGULATION_OF_ANION_TRANSMEMBRANE_TRANSPORT	GO_REGULATION_OF_ANION_TRANSMEMBRANE_TRANSPORT		19	0.2576269	0.7146604	0.8574338	0.95790553	1	156	"tags=5%, list=1%, signal=5%"
GO_UBIQUITIN_LIKE_PROTEIN_CONJUGATING_ENZYME_ACTIVITY	GO_UBIQUITIN_LIKE_PROTEIN_CONJUGATING_ENZYME_ACTIVITY		28	0.2345386	0.7140328	0.8666667	0.9580146	1	3896	"tags=39%, list=33%, signal=59%"
GO_POSITIVE_REGULATION_OF_CYTOKINESIS	GO_POSITIVE_REGULATION_OF_CYTOKINESIS		20	0.2592734	0.71118164	0.87116563	0.9600474	1	3328	"tags=35%, list=28%, signal=49%"
GO_MODULATION_BY_SYMBIONT_OF_HOST_CELLULAR_PROCESS	GO_MODULATION_BY_SYMBIONT_OF_HOST_CELLULAR_PROCESS		24	0.23774694	0.7081513	0.9002079	0.96210474	1	3906	"tags=50%, list=33%, signal=75%"
GO_AMINO_SUGAR_METABOLIC_PROCESS	GO_AMINO_SUGAR_METABOLIC_PROCESS		27	0.24071111	0.7063298	0.87291664	0.96312314	1	1762	"tags=15%, list=15%, signal=17%"
GO_MHC_PROTEIN_BINDING	GO_MHC_PROTEIN_BINDING		18	0.2619946	0.7059654	0.8625	0.9629299	1	1978	"tags=28%, list=17%, signal=33%"
GO_POSITIVE_REGULATION_OF_MITOCHONDRIAL_OUTER_MEMBRANE_PERMEABILIZATION_INVOLVED_IN_APOPTOTIC_SIGNALING_PATHWAY	GO_POSITIVE_REGULATION_OF_MITOCHONDRIAL_OUTER_MEMBRANE_PERMEABILIZATION_INVOLVED_IN_APOPTOTIC_SIGNALING_PATHWAY		30	0.22997926	0.7054862	0.8893443	0.9628563	1	3269	"tags=33%, list=28%, signal=46%"
GO_AGGRESOME	GO_AGGRESOME		22	0.2507806	0.70454353	0.87238497	0.96315324	1	2279	"tags=27%, list=19%, signal=34%"
GO_AMIDE_BIOSYNTHETIC_PROCESS	GO_AMIDE_BIOSYNTHETIC_PROCESS		427	0.15084948	0.7036244	1	0.9634357	1	3763	"tags=34%, list=32%, signal=48%"
GO_REGULATION_OF_INTRACELLULAR_ESTROGEN_RECEPTOR_SIGNALING_PATHWAY	GO_REGULATION_OF_INTRACELLULAR_ESTROGEN_RECEPTOR_SIGNALING_PATHWAY		23	0.24211092	0.70307505	0.8734694	0.9634136	1	1568	"tags=17%, list=13%, signal=20%"
GO_NEGATIVE_REGULATION_OF_INTRINSIC_APOPTOTIC_SIGNALING_PATHWAY	GO_NEGATIVE_REGULATION_OF_INTRINSIC_APOPTOTIC_SIGNALING_PATHWAY		69	0.19286604	0.7017736	0.9489195	0.96401495	1	3065	"tags=33%, list=26%, signal=45%"
GO_PHOSPHOPROTEIN_PHOSPHATASE_ACTIVITY	GO_PHOSPHOPROTEIN_PHOSPHATASE_ACTIVITY		126	0.17157704	0.7006564	0.9835729	0.96446544	1	1617	"tags=13%, list=14%, signal=15%"
GO_PROTEIN_TARGETING	GO_PROTEIN_TARGETING		346	0.15317911	0.7003834	1	0.9642001	1	2315	"tags=15%, list=20%, signal=19%"
GO_OVULATION_CYCLE_PROCESS	GO_OVULATION_CYCLE_PROCESS		37	0.21989863	0.69886607	0.9114173	0.96489984	1	893	"tags=8%, list=8%, signal=9%"
GO_REGULATION_OF_ANDROGEN_RECEPTOR_SIGNALING_PATHWAY	GO_REGULATION_OF_ANDROGEN_RECEPTOR_SIGNALING_PATHWAY		20	0.24732932	0.6969448	0.8670757	0.965898	1	1101	"tags=15%, list=9%, signal=17%"
GO_NUCLEOTIDE_EXCISION_REPAIR_DNA_DAMAGE_RECOGNITION	GO_NUCLEOTIDE_EXCISION_REPAIR_DNA_DAMAGE_RECOGNITION		23	0.23432536	0.6962311	0.89495796	0.9659665	1	4271	"tags=52%, list=36%, signal=82%"
GO_SH3_SH2_ADAPTOR_ACTIVITY	GO_SH3_SH2_ADAPTOR_ACTIVITY		30	0.22572441	0.6925932	0.8938224	0.9681525	1	1064	"tags=13%, list=9%, signal=15%"
GO_MACROMOLECULE_TRANSMEMBRANE_TRANSPORTER_ACTIVITY	GO_MACROMOLECULE_TRANSMEMBRANE_TRANSPORTER_ACTIVITY		17	0.25930765	0.6915506	0.8562368	0.9684592	1	2619	"tags=35%, list=22%, signal=45%"
GO_DYNEIN_BINDING	GO_DYNEIN_BINDING		20	0.2502946	0.69103175	0.8729508	0.9683565	1	2959	"tags=35%, list=25%, signal=47%"
GO_NEGATIVE_REGULATION_OF_CELL_CYCLE_G1_S_PHASE_TRANSITION	GO_NEGATIVE_REGULATION_OF_CELL_CYCLE_G1_S_PHASE_TRANSITION		88	0.18107241	0.6904212	0.984	0.9683295	1	2907	"tags=28%, list=25%, signal=37%"
GO_MRNA_CLEAVAGE	GO_MRNA_CLEAVAGE		20	0.2454179	0.6894774	0.88957053	0.9685341	1	4030	"tags=45%, list=34%, signal=68%"
GO_POSITIVE_REGULATION_OF_ORGAN_GROWTH	GO_POSITIVE_REGULATION_OF_ORGAN_GROWTH		18	0.25279155	0.68743885	0.8801653	0.96947885	1	1561	"tags=22%, list=13%, signal=26%"
GO_STEM_CELL_DIVISION	GO_STEM_CELL_DIVISION		15	0.26473945	0.68584496	0.87974685	0.9701439	1	1876	"tags=20%, list=16%, signal=24%"
GO_PURINE_NUCLEOSIDE_BIOSYNTHETIC_PROCESS	GO_PURINE_NUCLEOSIDE_BIOSYNTHETIC_PROCESS		76	0.18552619	0.68489134	0.9699399	0.9703232	1	3476	"tags=33%, list=30%, signal=46%"
GO_PURINE_RIBONUCLEOSIDE_BIOSYNTHETIC_PROCESS	GO_PURINE_RIBONUCLEOSIDE_BIOSYNTHETIC_PROCESS		76	0.18552615	0.68402874	0.9528689	0.97044754	1	3476	"tags=33%, list=30%, signal=46%"
GO_NEGATIVE_REGULATION_OF_INTRACELLULAR_STEROID_HORMONE_RECEPTOR_SIGNALING_PATHWAY	GO_NEGATIVE_REGULATION_OF_INTRACELLULAR_STEROID_HORMONE_RECEPTOR_SIGNALING_PATHWAY		25	0.22966264	0.68240225	0.8933054	0.9710874	1	1568	"tags=20%, list=13%, signal=23%"
GO_ENDOSOME_TO_LYSOSOME_TRANSPORT	GO_ENDOSOME_TO_LYSOSOME_TRANSPORT		35	0.21319173	0.6823962	0.9233871	0.97062236	1	2240	"tags=20%, list=19%, signal=25%"
GO_OXIDOREDUCTASE_ACTIVITY_ACTING_ON_NAD_P_H_QUINONE_OR_SIMILAR_COMPOUND_AS_ACCEPTOR	GO_OXIDOREDUCTASE_ACTIVITY_ACTING_ON_NAD_P_H_QUINONE_OR_SIMILAR_COMPOUND_AS_ACCEPTOR		47	0.2002728	0.680512	0.9445507	0.9713652	1	1369	"tags=11%, list=12%, signal=12%"
GO_APPENDAGE_DEVELOPMENT	GO_APPENDAGE_DEVELOPMENT		73	0.18376295	0.6803968	0.97741276	0.97097915	1	532	"tags=4%, list=5%, signal=4%"
GO_MICROTUBULE_CYTOSKELETON_ORGANIZATION_INVOLVED_IN_MITOSIS	GO_MICROTUBULE_CYTOSKELETON_ORGANIZATION_INVOLVED_IN_MITOSIS		36	0.20941986	0.67991734	0.9368421	0.9708297	1	3328	"tags=39%, list=28%, signal=54%"
GO_CARBON_OXYGEN_LYASE_ACTIVITY	GO_CARBON_OXYGEN_LYASE_ACTIVITY		50	0.19438225	0.6748415	0.94887525	0.97365826	1	3695	"tags=48%, list=31%, signal=70%"
GO_ORGANELLE_MEMBRANE_FUSION	GO_ORGANELLE_MEMBRANE_FUSION		57	0.18851106	0.67079955	0.95731705	0.9757595	1	2240	"tags=19%, list=19%, signal=24%"
GO_MITOTIC_SPINDLE_ASSEMBLY	GO_MITOTIC_SPINDLE_ASSEMBLY		36	0.20941986	0.6700032	0.93509126	0.97574425	1	3328	"tags=39%, list=28%, signal=54%"
GO_EXECUTION_PHASE_OF_APOPTOSIS	GO_EXECUTION_PHASE_OF_APOPTOSIS		44	0.19624953	0.6688318	0.951417	0.9759651	1	2184	"tags=23%, list=19%, signal=28%"
GO_APOPTOTIC_NUCLEAR_CHANGES	GO_APOPTOTIC_NUCLEAR_CHANGES		17	0.24964866	0.6685324	0.8930693	0.9756685	1	3060	"tags=47%, list=26%, signal=64%"
GO_BODY_FLUID_SECRETION	GO_BODY_FLUID_SECRETION		33	0.20943974	0.66785157	0.9402391	0.97558975	1	3066	"tags=36%, list=26%, signal=49%"
GO_LIMB_DEVELOPMENT	GO_LIMB_DEVELOPMENT		73	0.18376295	0.66512185	0.9686192	0.9767041	1	532	"tags=4%, list=5%, signal=4%"
GO_POLYSOME	GO_POLYSOME		36	0.20458479	0.6644635	0.9437751	0.97663665	1	3825	"tags=42%, list=33%, signal=62%"
GO_REPRESSING_TRANSCRIPTION_FACTOR_BINDING	GO_REPRESSING_TRANSCRIPTION_FACTOR_BINDING		48	0.19171616	0.66409785	0.9755102	0.976394	1	2364	"tags=23%, list=20%, signal=29%"
GO_EMBRYONIC_CRANIAL_SKELETON_MORPHOGENESIS	GO_EMBRYONIC_CRANIAL_SKELETON_MORPHOGENESIS		24	0.23139991	0.659579	0.9270217	0.97848773	1	1812	"tags=21%, list=15%, signal=25%"
GO_LIGASE_ACTIVITY_FORMING_CARBON_SULFUR_BONDS	GO_LIGASE_ACTIVITY_FORMING_CARBON_SULFUR_BONDS		28	0.2223252	0.6594767	0.92828685	0.9780855	1	2545	"tags=32%, list=22%, signal=41%"
GO_MICROTUBULE_MOTOR_ACTIVITY	GO_MICROTUBULE_MOTOR_ACTIVITY		42	0.19867864	0.65933776	0.9566075	0.9776969	1	2025	"tags=21%, list=17%, signal=26%"
GO_GOLGI_TO_PLASMA_MEMBRANE_PROTEIN_TRANSPORT	GO_GOLGI_TO_PLASMA_MEMBRANE_PROTEIN_TRANSPORT		20	0.23623618	0.6524262	0.90392154	0.98094255	1	1876	"tags=20%, list=16%, signal=24%"
GO_CELLULAR_SENESCENCE	GO_CELLULAR_SENESCENCE		21	0.22771324	0.6519799	0.93775934	0.98070955	1	2862	"tags=33%, list=24%, signal=44%"
GO_NUCLEAR_ENVELOPE_REASSEMBLY	GO_NUCLEAR_ENVELOPE_REASSEMBLY		16	0.24591593	0.65101784	0.9308943	0.9807278	1	1988	"tags=19%, list=17%, signal=23%"
GO_POLYUBIQUITIN_BINDING	GO_POLYUBIQUITIN_BINDING		40	0.19881584	0.6495781	0.94747084	0.98100203	1	3678	"tags=40%, list=31%, signal=58%"
GO_UBIQUITIN_LIKE_PROTEIN_CONJUGATING_ENZYME_BINDING	GO_UBIQUITIN_LIKE_PROTEIN_CONJUGATING_ENZYME_BINDING		23	0.21972723	0.6477483	0.9445629	0.9814661	1	1919	"tags=17%, list=16%, signal=21%"
GO_INTRAMOLECULAR_TRANSFERASE_ACTIVITY	GO_INTRAMOLECULAR_TRANSFERASE_ACTIVITY		25	0.22039233	0.6421577	0.93333334	0.98369706	1	2169	"tags=24%, list=18%, signal=29%"
GO_MITOTIC_CYTOKINESIS	GO_MITOTIC_CYTOKINESIS		27	0.2131225	0.6415631	0.9403292	0.9834953	1	1803	"tags=22%, list=15%, signal=26%"
GO_NUCLEOTIDE_TRANSPORT	GO_NUCLEOTIDE_TRANSPORT		19	0.23112573	0.63820326	0.93131316	0.9845994	1	1781	"tags=16%, list=15%, signal=19%"
GO_N_TERMINAL_PROTEIN_AMINO_ACID_MODIFICATION	GO_N_TERMINAL_PROTEIN_AMINO_ACID_MODIFICATION		19	0.23570468	0.6373515	0.91217566	0.98452455	1	1107	"tags=16%, list=9%, signal=17%"
GO_CELLULAR_RESPIRATION	GO_CELLULAR_RESPIRATION		129	0.15619566	0.6351366	0.9978355	0.98502684	1	2606	"tags=19%, list=22%, signal=25%"
GO_MICROTUBULE_ASSOCIATED_COMPLEX	GO_MICROTUBULE_ASSOCIATED_COMPLEX		95	0.16263063	0.63160115	0.99175256	0.98607713	1	3328	"tags=32%, list=28%, signal=44%"
GO_INNER_MITOCHONDRIAL_MEMBRANE_PROTEIN_COMPLEX	GO_INNER_MITOCHONDRIAL_MEMBRANE_PROTEIN_COMPLEX		96	0.16198206	0.6312838	0.9980545	0.9857452	1	3511	"tags=26%, list=30%, signal=37%"
GO_MITOCHONDRIAL_ATP_SYNTHESIS_COUPLED_PROTON_TRANSPORT	GO_MITOCHONDRIAL_ATP_SYNTHESIS_COUPLED_PROTON_TRANSPORT		17	0.23359014	0.6309474	0.9168357	0.98544	1	3476	"tags=35%, list=30%, signal=50%"
GO_POSITIVE_REGULATION_OF_PEPTIDYL_THREONINE_PHOSPHORYLATION	GO_POSITIVE_REGULATION_OF_PEPTIDYL_THREONINE_PHOSPHORYLATION		16	0.23475511	0.6269285	0.9133858	0.98663485	1	3275	"tags=38%, list=28%, signal=52%"
GO_DEOXYRIBOSE_PHOSPHATE_CATABOLIC_PROCESS	GO_DEOXYRIBOSE_PHOSPHATE_CATABOLIC_PROCESS		19	0.2297694	0.6234185	0.95334685	0.9875746	1	2382	"tags=32%, list=20%, signal=40%"
GO_HISTONE_LYSINE_N_METHYLTRANSFERASE_ACTIVITY	GO_HISTONE_LYSINE_N_METHYLTRANSFERASE_ACTIVITY		37	0.19265616	0.6214407	0.9795082	0.98788214	1	3791	"tags=32%, list=32%, signal=48%"
GO_POSITIVE_REGULATION_OF_STRIATED_MUSCLE_CELL_DIFFERENTIATION	GO_POSITIVE_REGULATION_OF_STRIATED_MUSCLE_CELL_DIFFERENTIATION		23	0.21706167	0.6213932	0.9560878	0.9874275	1	1755	"tags=22%, list=15%, signal=26%"
GO_NEURAL_NUCLEUS_DEVELOPMENT	GO_NEURAL_NUCLEUS_DEVELOPMENT		40	0.18667716	0.6181681	0.9656566	0.9882124	1	3361	"tags=35%, list=29%, signal=49%"
GO_MACROMOLECULE_DEACYLATION	GO_MACROMOLECULE_DEACYLATION		58	0.17369245	0.6158963	0.996	0.9886021	1	1930	"tags=16%, list=16%, signal=18%"
GO_REGULATION_OF_ACTIVATED_T_CELL_PROLIFERATION	GO_REGULATION_OF_ACTIVATED_T_CELL_PROLIFERATION		18	0.22340205	0.6149067	0.9389474	0.98848283	1	3060	"tags=39%, list=26%, signal=52%"
GO_DNA_DIRECTED_RNA_POLYMERASE_II_CORE_COMPLEX	GO_DNA_DIRECTED_RNA_POLYMERASE_II_CORE_COMPLEX		16	0.2339973	0.61196655	0.95112014	0.9890556	1	9014	"tags=100%, list=77%, signal=427%"
GO_O_GLYCAN_PROCESSING	GO_O_GLYCAN_PROCESSING		25	0.20223781	0.6106577	0.96153843	0.98905337	1	771	"tags=8%, list=7%, signal=9%"
GO_NEGATIVE_REGULATION_OF_GTPASE_ACTIVITY	GO_NEGATIVE_REGULATION_OF_GTPASE_ACTIVITY		29	0.19978158	0.60699916	0.96613544	0.9898686	1	2498	"tags=24%, list=21%, signal=31%"
GO_PROTEIN_SERINE_THREONINE_KINASE_INHIBITOR_ACTIVITY	GO_PROTEIN_SERINE_THREONINE_KINASE_INHIBITOR_ACTIVITY		21	0.20760173	0.606117	0.94929004	0.9896882	1	1538	"tags=14%, list=13%, signal=16%"
GO_RNA_POLYMERASE_II_REPRESSING_TRANSCRIPTION_FACTOR_BINDING	GO_RNA_POLYMERASE_II_REPRESSING_TRANSCRIPTION_FACTOR_BINDING		22	0.21479475	0.6056503	0.9544592	0.9893751	1	3713	"tags=32%, list=32%, signal=46%"
GO_POSITIVE_REGULATION_OF_DNA_TEMPLATED_TRANSCRIPTION_ELONGATION	GO_POSITIVE_REGULATION_OF_DNA_TEMPLATED_TRANSCRIPTION_ELONGATION		21	0.2140119	0.5990402	0.9512712	0.9909774	1	2890	"tags=33%, list=25%, signal=44%"
GO_PROTEIN_K48_LINKED_DEUBIQUITINATION	GO_PROTEIN_K48_LINKED_DEUBIQUITINATION		17	0.22215827	0.5919753	0.95866144	0.99259865	1	2814	"tags=18%, list=24%, signal=23%"
GO_REGULATION_OF_PROTEIN_ACETYLATION	GO_REGULATION_OF_PROTEIN_ACETYLATION		47	0.17393151	0.5882801	0.99220276	0.9931973	1	2891	"tags=28%, list=25%, signal=37%"
GO_TRANSCRIPTIONAL_REPRESSOR_COMPLEX	GO_TRANSCRIPTIONAL_REPRESSOR_COMPLEX		60	0.16194214	0.5832397	0.9897541	0.99406636	1	3309	"tags=28%, list=28%, signal=39%"
GO_RNA_POLYMERASE_II_CORE_BINDING	GO_RNA_POLYMERASE_II_CORE_BINDING		19	0.21122237	0.5740851	0.96793586	0.9959093	1	4620	"tags=63%, list=39%, signal=104%"
GO_BAF_TYPE_COMPLEX	GO_BAF_TYPE_COMPLEX		19	0.20546462	0.5679122	0.96881497	0.9968529	1	4714	"tags=53%, list=40%, signal=88%"
GO_OXIDATIVE_PHOSPHORYLATION	GO_OXIDATIVE_PHOSPHORYLATION		81	0.15184678	0.56669724	0.9960396	0.9966482	1	4554	"tags=35%, list=39%, signal=56%"
GO_PHOSPHATIDYLINOSITOL_3_KINASE_ACTIVITY	GO_PHOSPHATIDYLINOSITOL_3_KINASE_ACTIVITY		22	0.19906802	0.5620165	0.97410357	0.99716455	1	1064	"tags=14%, list=9%, signal=15%"
GO_TRANSLATION_INITIATION_FACTOR_ACTIVITY	GO_TRANSLATION_INITIATION_FACTOR_ACTIVITY		48	0.16760555	0.5611983	0.9920319	0.99686676	1	4363	"tags=48%, list=37%, signal=76%"
GO_HISTONE_DEACETYLASE_COMPLEX	GO_HISTONE_DEACETYLASE_COMPLEX		49	0.16279832	0.56044847	0.9938144	0.9965318	1	2821	"tags=20%, list=24%, signal=27%"
GO_MITOCHONDRIAL_MEMBRANE_PART	GO_MITOCHONDRIAL_MEMBRANE_PART		147	0.13267016	0.5537328	1	0.99733806	1	3511	"tags=26%, list=30%, signal=36%"
GO_INTERCELLULAR_BRIDGE	GO_INTERCELLULAR_BRIDGE		36	0.16928625	0.5427931	0.991684	0.99871224	1	610	"tags=8%, list=5%, signal=9%"
GO_CYTOCHROME_COMPLEX	GO_CYTOCHROME_COMPLEX		16	0.19709322	0.53870046	0.97795594	0.9988562	1	2323	"tags=19%, list=20%, signal=23%"
GO_PROTEIN_K11_LINKED_UBIQUITINATION	GO_PROTEIN_K11_LINKED_UBIQUITINATION		26	0.18058033	0.5383624	0.99593496	0.99844015	1	3896	"tags=27%, list=33%, signal=40%"
GO_SNARE_COMPLEX	GO_SNARE_COMPLEX		42	0.16056307	0.5307391	0.9978448	0.99903846	1	2702	"tags=24%, list=23%, signal=31%"
GO_ADHERENS_JUNCTION_ASSEMBLY	GO_ADHERENS_JUNCTION_ASSEMBLY		21	0.18660982	0.52906483	0.9792531	0.9988032	1	2030	"tags=19%, list=17%, signal=23%"
GO_POSITIVE_REGULATION_OF_TOR_SIGNALING	GO_POSITIVE_REGULATION_OF_TOR_SIGNALING		26	0.1752285	0.5171824	0.98380566	0.9997777	1	4335	"tags=46%, list=37%, signal=73%"
GO_GLUTAMATE_RECEPTOR_BINDING	GO_GLUTAMATE_RECEPTOR_BINDING		19	0.18680286	0.51420397	0.9831579	0.99961513	1	9569	"tags=100%, list=81%, signal=535%"
GO_STRUCTURAL_CONSTITUENT_OF_RIBOSOME	GO_STRUCTURAL_CONSTITUENT_OF_RIBOSOME		186	0.12200456	0.5137039	1	0.9992047	1	3763	"tags=28%, list=32%, signal=40%"
GO_CILIARY_TRANSITION_ZONE	GO_CILIARY_TRANSITION_ZONE		18	0.18901488	0.5132425	0.98832685	0.998788	1	2463	"tags=17%, list=21%, signal=21%"
GO_CENTROSOME_LOCALIZATION	GO_CENTROSOME_LOCALIZATION		15	0.19418171	0.50644696	0.9678715	0.99905276	1	4303	"tags=40%, list=37%, signal=63%"
GO_MITOCHONDRIAL_PROTEIN_COMPLEX	GO_MITOCHONDRIAL_PROTEIN_COMPLEX		125	0.12500294	0.5013375	1	0.99905586	1	3511	"tags=25%, list=30%, signal=35%"
GO_NUCLEOTIDE_EXCISION_REPAIR_DNA_DUPLEX_UNWINDING	GO_NUCLEOTIDE_EXCISION_REPAIR_DNA_DUPLEX_UNWINDING		22	0.17725626	0.50122446	0.99175256	0.99859923	1	2943	"tags=27%, list=25%, signal=36%"
GO_NUCLEAR_TRANSCRIBED_MRNA_POLY_A_TAIL_SHORTENING	GO_NUCLEAR_TRANSCRIBED_MRNA_POLY_A_TAIL_SHORTENING		25	0.15716082	0.46825916	0.9978858	1	1	4135	"tags=44%, list=35%, signal=68%"
GO_NADH_DEHYDROGENASE_ACTIVITY	GO_NADH_DEHYDROGENASE_ACTIVITY		38	0.13999762	0.4495873	1	1	1	1247	"tags=8%, list=11%, signal=9%"
GO_POSITIVE_REGULATION_OF_VIRAL_TRANSCRIPTION	GO_POSITIVE_REGULATION_OF_VIRAL_TRANSCRIPTION		37	0.13345274	0.43236378	1	1	1	10198	"tags=100%, list=87%, signal=749%"
GO_INTRACILIARY_TRANSPORT_PARTICLE_B	GO_INTRACILIARY_TRANSPORT_PARTICLE_B		17	0.15836836	0.4240551	0.996008	1	1	4284	"tags=41%, list=36%, signal=65%"
GO_HISTONE_H2A_UBIQUITINATION	GO_HISTONE_H2A_UBIQUITINATION		16	0.15679263	0.41254473	0.99785864	1	1	9921	"tags=100%, list=84%, signal=637%"
GO_PROTEIN_PHOSPHATASE_TYPE_2A_COMPLEX	GO_PROTEIN_PHOSPHATASE_TYPE_2A_COMPLEX		16	0.15043983	0.4045334	0.99800795	1	1	1606	"tags=13%, list=14%, signal=14%"
GO_RESPIRATORY_CHAIN	GO_RESPIRATORY_CHAIN		73	0.088178545	0.32105026	1	0.99998784	1	4482	"tags=33%, list=38%, signal=53%"
