# Supplementary material for: ZFR coordinates crosstalk between RNA decay and transcription in innate immunity
Source: Nat Commun. 2018 Mar 20;9:1145. doi: 10.1038/s41467-018-03326-5 (PMC5861047; doi:10.1038/s41467-018-03326-5)
Supplement: Supplementary file 9 — Supplementary Data 6(XLSX 50 kb) [file 41467_2018_3326_MOESM9_ESM.xlsx]

## Sheet: Sheet1
Cloning primers						Note
ZFR.F.Not I	TAAGCAGCGGCCGCATGATTCCCATATGCCCTGT					For generating stable cell lines expressing doxycyline-inducible 3XFLAG-ZFR
ZFR.R.Xho I	TGCTTACTCGAGTTAAAAGTTATCATAATCTTTTTTGTCTTT
sh3-Res-ZFR-F	GCAAAAGGATTACTTCTGCGTGGTGACAGGAACGTGAACCTTGTTTTGCTG					For cell line expresing siRNA-resistant ZFR
sh3-Res-ZFR-R	CAGCAAAACAAGGTTCACGTTCCTGTCACCACGCAGAAGTAATCCTTTTGC
IFNb-125-pGL4.45-F-SLIC	TCTCTGGCCTAACTGGCCGGTACCTGAGCTCGAGTTTTAGAAACTACTAAAA
IFNb-pGL4.45-R-SLIC	GCCGCCGAGGCCAGATCTTGATATCCTCGAGCCTTTCTCCATGGGTATGGC
RIG-I-CARD-HindIII-F	TAAGCAAAGCTTATGACCACCGAGCAGCG
RIG-I-CARD-BamH1-R	TGCTTAGGATCCAGGTGGACATGAATTCTCACTAA
qPCR primers
GAPDH-qPCR-F	AACATCATCCCTGCCTCTACTGG
GAPDH-qPCR-R	GTTTTTCTAGACGGCAGGTCAGG
UBC-qPCR-F	GGAAAACAGCTGGAAGATGG
UBC-qPCR-R	AGATTTGCATCCCACCTCTG
ZFR.qPCR.F	CAATCAGCAGTGCTTCTAGCC
ZFR.qPCR.R	CCTGAAGAAATGCATTCAAAAAC
IFNb1-qPCR-F	CATTACCTGAAGGCCAAGGA
IFNb1-qPCR-R	CAATTGTCCAGTCCCAGAGG
mH2A1-qPCR-F	TGGCCTTTCTTGATGTACCG
mH2A1-qPCR-R	GAAGAAGAAGTCCACCAAGACG
ZFR-3'UTR-F	AGCAACTGAAGCACACATCC
ZFR-3'UTR-R	TTTCTGGTTGCCCTAGCTTC
mH2A-qPCR-E5-F	AAGCAGGGTGAAGTCAGTAAGG
mH2A-qPCR-E5-R	TTGGTGGAGAGGACTGTGAAG
mH2A-E5/6-F	GAAGCAGGGTGAAGTCAGTAAG
mH2A-E5/6-R	TGTGAATAAGGTTCAGCTTCTGG
mH2A-E6/7-F	AATCAGTAATTTAGCCGGCTTTG
mH2A-E6/7-R	GCGTGTTTCCTAGGTCATCTT
mH2A-E5/7-F	GAAGCAGGGTGAAGTCAGTAAG
mH2A-E5/7-R	TTCTCCAGCGTGTTTCCTTC
ACTb-qPCR-F	GGCATCCTCACCCTGAAGTA
ACTb-qPCR-R	AGGTGTGGTGCCAGATTTTC
GADD45B-qPCR-F	GAGTGAGACTGACTGCAAGC
GADD45B-qPCR-R	TCTTATTAATTCGCAAACTGG
TBL2-qPCR-F	GCAGTCATTTACCACATGC
TBL2-qPCR-R	TATTGTTTCTGCTTCTTGGAT
Nat9-qPCR-F	ATTGTGCTGGATGCCGAGA
Nat9-qPCR-R	ACCTAGCGTGGTCACTCCGTA
Upf1-qPCR-F	ATATGCCTGCGGTACAAAGG
Upf1-qPCR-R	AGCTCAATGGCGATCTCATC
SMG1-qPCR-F	AAATGACCCTGCAGCGATAC
SMG1-qPCR-R	GCTTCCTGTTTCAAGCGTTC
CVB3-F	TTCCAGGAACGGAGTTTACG
CVB3-R	TCCAGCGTTGACATGTCTTG
Semi-quantitative RT.PCR primers
mH2A1-E5-F1	GACGGCTTCACAGTCCTCTC
mH2A1-E7-R1	TCTTCTCCAGCGTGTTTCCT
FYN-F	GAAACCACCAAAGGTGCCTA
FYN-R	CACCACTGCATAGAGCTGGA
RHOT1-F	GCAAAGTCAGACCTGCATGA
RHOT1-R	TCATCGCTGTTTCAATAATGCT
ABI1-F	GGAGAAAGTGGCACGAAGAG
ABI1-R	CTTGGCGGTTTCTGAGTAGG
RPS24-F	CATGGCCTGTATGAGAAGAAAA
RPS24-R	CAAACAACCAGACACATGAAGTT
LPIN1-F	CCATTCCAAGATGATATTCCTGA
LPIN1-R	GCATTTCTGGGTTCTTCTGC
AKAP9-F	CAGTTGGAAGATATGAGACAGGA
AKAP9-R	CAGGAGGCACATCTTCAGGT
BNIP2-F	GAATACGTTGGCATACCAGAA
BNIP2-R	CAGCAGTGAACAGTCCCTTG
FES-F	ACCCACGCTGGAGATCCTTA
FES-R	TGCTCAGTAGGTGGTCGATG
GAPDH-F	GAAACTGTGGCGTGATGG
GAPDH-R	CCCTGTTGCTGTAGCCAAAT
shRNAs
ZFR-sh1	TACATATGAGTATGAATCC
ZFR-sh2	TGACATTTCTATCTCCTCG
ChIP primers
GAPDH-TSS-F	CGGCTACTAGCGGTTTTACG
GAPDH-TSS-R	GCTGCGGGCTCAATTTATAG
TRCP6-ChIP-F	ATG GAC TGA GCT GCT TTT GG
TRCP6-ChIP-R	ACG TGG AAA ATT GAG GTC CAG
IFNb1-up-a-F	AAG GCT TCG AAA GGT TGC AG
IFNb1-up-a-R	CTG AAA GGG AGA AGT GAA AGT GG
IFNb1-up-b-F	AGA GGG AAT TGA GCA TCC TCT G
IFNb1-up-b-R	AGA TTG GTT CTA GGA CCA CCA TC
IFNb1-up-c-F	AAC GAG TCC CAA CCT TTC TGG
IFNb1-up-c-R	AAT GCA TGA GAT GGC CAA GG
Mouse RT.qPCR primers
mH2A-qPCR-F	GGCGATGGATTTCAGCTTTC
mH2A-qPCR-R	GGGTGCAGACAAATGTGAAG
GADPH-F	GTGTTCCTACCCCCAATGT
GADPH-R	TGTCATCATACTTGGCAGGTTTC
IFNb-F	GCTCCTGGAGCAGCTGAATG
IFNb-R	CGTCATCTCCATAGGGATCTTGA
Mx1 RT F	CCAAAAACAAGAGACCATCAACCT
Mx1 RT R	CTCAGAGCCTCTGTGGTAGCAA
Isg15 RT F	CTAACTCCATGACGGTGTCAGAAC
Isg15 RT R	AGGCGCTGCTGGAAAGC
HPRT-FM2	CCCCAAAATGGTTAAGGTTG
HPRT-RM2	AGTACTCATTATAGTCAAGGGC
5'RACE primers
E14-R	GCAAGCTGTTTGGGTAGGTT
E15-R	ACTTGCATTTTGGGTTCCAC
E16-R	ATTTTTGCCTGTCCAAGACG
E18-R	AGGGCTCTGAGGGCTAGAAG
E20-R	AGGGCTCTGAGGGCTAGAAG
